# Supplementary material for: A Multi-Network Approach Identifies Proteins Related to Dendritic Spines in Alzheimer’s Disease
Source: eNeuro. 2026 Apr 10;13(4):ENEURO.0468-25.2026. doi: 10.1523/ENEURO.0468-25.2026 (PMC13095402; doi:10.1523/ENEURO.0468-25.2026)
Supplement: Data 1 — WGCNA and SE2 code. The WGCNA and SE2 network analysis code described in the paper can be accessed in Extended Data.zip file. The code constructs proteomic coexpression network analysis, module detection, hub protein identification, and module-trait correlations. Download Data 1, ZIP file. [file eneuro-13-ENEURO.0468-25.2026-s002.zip]

Archive with 1 entries (1 files):
- eNeuro_paper_code_wgcna_SE2.R
