# Supplementary material for: A Multi-Network Approach Identifies Proteins Related to Dendritic Spines in Alzheimer’s Disease
Source: eNeuro. 2026 Apr 10;13(4):ENEURO.0468-25.2026. doi: 10.1523/ENEURO.0468-25.2026 (PMC13095402; doi:10.1523/ENEURO.0468-25.2026)
Supplement: Data 1 — WGCNA and SE2 code. The WGCNA and SE2 network analysis code described in the paper can be accessed in Extended Data.zip file. The code constructs proteomic coexpression network analysis, module detection, hub protein identification, and module-trait correlations. Download Data 1, ZIP file. [file eneuro-13-ENEURO.0468-25.2026-s002.zip › eNeuro_paper_code_wgcna_SE2.R]

# eNeuro paper code 


##########################################################################################################
## Eric Dammer - adapted code for WGCNA from Neelroop Parikshak, Vivek Swarup, and Divya Nandakumar
## SeyfriedLab&ProteomicsCorePipeline.R
##
## Applied to Emory 41 BULK Data from Herskowitz Lab at UAB
##
## Goal: This code will carry out coexpression network analysis and systems biology for Protein Abundance
##########################################################################################################

## CODE BLOCKS:
# Set up environment, load data,
# Clean up abundance matrix of rows/gene products with too many 0 FPKM/TPM or NA protein abundance values
# Perform TAMPOR robust median polish removal of unwanted batch covariance (preserving wanted biological variance)
# Outlier Removal using WGCNA z.k connectivity detection per each case-sample
# Nonparametric Bootstrap Regression of unwanted variance (covariance with confounding traits)

# WGCNA blockwiseModules network construction
# GlobalNetworkPlots and kMEtable Output
# FET to cell type specific symbol lists, modified to optionally adjust for cross-species symbol lookup inefficiency/loss
# ANOVA / DiffEx table generation -- list of ANOVAout dataframes for different subgroup comparisons, if necessary; otherwise, the list contains one data.frame
# Generate Volcano plots with WGCNA module color overlay (multiple options) 
# iGRAPHs (Multiple Toggle Options, e.g. BioGRID interactome overlap) // CONNECTIVITY PLOT
# One-Step GO-ELITE -- configurable user parameter section at top of code block
# Speakeasy2 code

## Set up environment
# (Always run the below code after loading a saved.image .Rdata)
#############################################################################################
## Set folders and libraries
rm(list=ls())
options(stringsAsFactors=FALSE)
rootdir <- "C:/Users/ehobby/Documents/EH_Emory41_Update/"
#"C:/Users/liuey/Documents/ROSMAP_WPCNA/" # This is the folder containing all of the analysis scripts, input, and output for this project
#functiondir <- "Code"
datadir <- "Input"
outputfigs <- "Figures"
outputtabs <- "Tables"

setwd(rootdir)

#functiondir = paste0(rootdir,functiondir,"/")
datadir = paste0(rootdir,datadir,"/")
outputfigs = paste0(rootdir,outputfigs,"/")
outputtabs = paste0(rootdir,outputtabs,"/")
dir.create(file.path(outputfigs)) #harmless warning given if already exists
dir.create(file.path(outputtabs))


library(WGCNA) # Network analysis package
library(NMF) # this package has a great annotated heatmap function - aheatmap
library(igraph)
library(ggplot2)
library(RColorBrewer)
library(Cairo) # nicer graphics, anti-aliased, etc. --text from windows output PDFs using CairoPDF() function may not load in Illustrator, though -- so also use the pdf() standard output function when generating PDF figures
##Only for macs:
#CairoFonts(regular="Arial:style=Regular",bold="Arial:style=Bold",italic="Arial:style=Italic",bolditalic="Arial:style=Bold Italic,BoldItalic",symbol="Symbol")

#note: other libraries are loaded as needed in certain blocks but also listed below for completeness
library(reshape2)     #TAMPOR block
library(gridExtra)    #TAMPOR block
library(ggpubr)       #TAMPOR block
library("doParallel") #Bootstrap Regression block and GlobalNetworkPlots
library("biomaRt")    #Fisher Exact Test/list overlap block (enables cross-species lookup)
library("NMF")        #WGCNA GlobalNetworkPlots - eigengene heatmap and clustering
library("plotly")     #Volcano Figure Generation
library("stringr")    #GO-Elite block
library(boot)         #bootstrap regression block
library(tidyverse)
library(gplots) #for col2hex() fn (module plots at end)


##Check and change your input filenames below
inputAbundanceFile="post_TAMPOR_cleanDat.csv"     #abundance.CSV: rows are genes/proteins, columns are samples
inputTraitsFile="post_TAMPOR_traits.csv"                        #traits.CSV: rows are samples, columns are traits (as many as possible should be numerically coded)
#IMPORTANT:                                                    Make sure your inputTraitsFile has a "Group" column calling out (expected) different subsets of case-samples. Groups can be numerically coded if a single severity scale applies, but each group (number) should be used for at least 3 samples.

##Part of most output filenames specific to this project
projectFilesOutputTag="EH_41BULK_update"


## Load and clean the data
################################################################################################

cleanDat <- read.csv(file=paste0(datadir,inputAbundanceFile),header=TRUE,row.names=1)
range(cleanDat, na.rm=T) #get a sense of whether these are all positive >0 #will not be all >0 if already TAMPORed
# cleanDat<-log2(cleanDat) #only if input protein abundance data not already log2 transformed
# colnames(cleanDat)<-gsub("\\.","-",colnames(cleanDat))
GI <- rownames(cleanDat)


## Match up metadata and plot it for visualization - we want to know what variables are correlated with other variables
numericMeta <- read.csv(paste0(datadir,inputTraitsFile),header=TRUE,row.names=1)
rownames(numericMeta)==colnames(cleanDat) #sanity check -- are sample names in same order?
colnames(cleanDat) <- rownames(numericMeta)

cleanDat<-cleanDat[,match(rownames(numericMeta),colnames(cleanDat))] #cull to keep only samples we have traits for, and match the column (sample) order of cleanDat to the row order of numericMeta
#numericMeta <- numericMeta[match(colnames(cleanDat),rownames(numericMeta)),] #use this line instead of above if you have more samples in your traits file than you do in abundance data; trait sample (row) order will be matched to column names of cleanDat
rownames(numericMeta)==colnames(cleanDat) #sanity check -- are sample names in same order?


## If working on log2(protein abundance or ratio) with NA missing values; Enforce <50% missingness (1 less than half of cleanDat columns (or round down half if odd number of columns))
LThalfSamples<-length(colnames(cleanDat))/2
LThalfSamples<-LThalfSamples - if ((length(colnames(cleanDat)) %% 2)==1) { 0.5 } else { 1.0 }

#remove rows with >=50% missing values (only if there are some rows to be removed)
IndexHighMissing<-rowsRemoved<-zeroVarRows<-vector()
temp2<-as.data.frame(cleanDat[which(rowSums(as.matrix(is.na(cleanDat)))>LThalfSamples),])
#handle condition if temp2 is for one row of cleandat (a vector instead of a DF)
if (ncol(temp2)==1) {
  temp2<-t(temp2)
  rownames(temp2)=rownames(cleanDat)[which(rowSums(as.matrix(is.na(cleanDat)))>LThalfSamples)]
}

if (nrow(temp2)>0) { IndexHighMissing=which(rowSums(as.matrix(is.na(cleanDat)))>LThalfSamples); rowsRemoved<-rownames(cleanDat)[IndexHighMissing]; cleanDat<-cleanDat[-IndexHighMissing,]; }

dim(cleanDat)
#8212   41

#write cleanDat abundance data to CSV file
write.csv(cleanDat,file=paste0(outputtabs,"cleanDat.log2-MissingData50pctControlled",projectFilesOutputTag,".csv"))

#save session data structures to Rdata for reloading intermittently
save.image(paste0("saved.image.",projectFilesOutputTag,".Rdata"))


##########################################################################################################
#=============================#
#  Check and Remove Outliers  #
#=============================#

if(!exists("numericMeta")) numericMeta<-traits
library(WGCNA)

sdout=3 #Z.k SD fold for outlier threshold
outliers.noOLremoval<-outliers.All<-vector()
cleanDat.noOLremoval<-cleanDat

for (repeated in 1:5) {
  normadj <- (0.5+0.5*bicor(cleanDat,use="pairwise.complete.obs")^2)
  
  ## Calculate connectivity
  netsummary <- fundamentalNetworkConcepts(normadj)
  ku <- netsummary$Connectivity
  z.ku <- ku-(mean(ku))/sqrt(var(ku))
  ## Declare as outliers those samples which are more than sdout sd above the mean connectivity based on the chosen measure
  outliers <- (z.ku > mean(z.ku)+sdout*sd(z.ku))|(z.ku < mean(z.ku)-sdout*sd(z.ku))
  print(paste0("There are ",sum(outliers)," outlier samples based on a bicor distance sample network connectivity standard deviation above ",sdout,".  [Round ",repeated,"]"))
  targets.All=numericMeta
  
  cleanDat <- cleanDat[,!outliers] 
  numericMeta <- targets <- targets.All[!outliers,]
  outliers.All<-c(outliers.All,outliers)
} #repeat 5 times

#All outliers removed
print(paste0("There are ",sum(outliers.All)," total outlier samples removed in ",repeated," iterations:"))
names(which(outliers.All))
outliersRemoved<-names(which(outliers.All))
#Note outliers as comment below, copied from R session.


## Enforce <50% missingness (1 less than half of cleanDat columns (or round down half if odd number of columns))
LThalfSamples<-length(colnames(cleanDat))/2
LThalfSamples<-LThalfSamples - if ((length(colnames(cleanDat)) %% 2)==1) { 0.5 } else { 1.0 }

## If operating on log2(FPKM) data, remove rows with >=50% originally 0 FPKM values (only if there are some rows to be removed)
#IndexHighMissing<-rowsRemoved<-zeroVarRows<-vector()
#temp2<-data.frame(ThrowOut=apply(cleanDat,1,function(x) length(x[x==log2(0+0.05)])>LThalfSamples))
#cleanDat<-cleanDat[!temp2$ThrowOut,]
#dim(cleanDat) #still have x genes, now for y total samples

## If working on log2(protein abundance or ratio) with NA missing values; Enforce <50% missingness (1 less than half of cleanDat columns (or round down half if odd number of columns))
#remove rows with >=50% missing values (only if there are some rows to be removed)
IndexHighMissing<-rowsRemoved<-zeroVarRows<-vector()
temp2<-as.data.frame(cleanDat[which(rowSums(as.matrix(is.na(cleanDat)))>LThalfSamples),])
#handle condition if temp2 is for one row of cleandat (a vector instead of a data frame)
if (ncol(temp2)==1) {
  temp2<-t(temp2)
  rownames(temp2)=rownames(cleanDat)[which(rowSums(as.matrix(is.na(cleanDat)))>LThalfSamples)]
}

if (nrow(temp2)>0) { IndexHighMissing=which(rowSums(as.matrix(is.na(cleanDat)))>LThalfSamples); rowsRemoved<-rownames(cleanDat)[IndexHighMissing]; cleanDat<-cleanDat[-IndexHighMissing,]; }

dim(cleanDat)


#Remove "Exclude" cases before regression
#Exclude may not be a homogeneous condition so remove
######################################
traits <- numericMeta

excludeVec <- grepl("Exclude", traits$Group)
cleanDat <- cleanDat[,!excludeVec]
traits <- traits[!excludeVec,]

rownames(traits) == colnames(cleanDat)
dim(cleanDat)
dim(traits)

na.coltest <- function(x) {
  w <- sapply(x, function(x)all(is.na(x)))
  vectorNA <- as.vector(w)
  return(vectorNA)
}

colnames(cleanDat) == rownames(traits)
bool_vectorNA <- na.coltest(cleanDat) #removes allNA columns
cleanDat <- cleanDat[,!bool_vectorNA]  
traits <- traits[!bool_vectorNA,] 
dim(cleanDat)
dim(traits)

LThalfSamples<-length(colnames(cleanDat))/2
LThalfSamples<-LThalfSamples - if ((length(colnames(cleanDat)) %% 2)==1) { 0.5 } else { 1.0 }

#remove rows with >=50% missing values (only if there are some rows to be removed)
IndexHighMissing<-rowsRemoved<-zeroVarRows<-vector()
temp2<-as.data.frame(cleanDat[which(rowSums(as.matrix(is.na(cleanDat)))>LThalfSamples),])
#handle condition if temp2 is for one row of cleandat (a vector instead of a data frame)
if (ncol(temp2)==1) {
  temp2<-t(temp2)
  rownames(temp2)=rownames(cleanDat)[which(rowSums(as.matrix(is.na(cleanDat)))>LThalfSamples)]
}

if (nrow(temp2)>0) { IndexHighMissing=which(rowSums(as.matrix(is.na(cleanDat)))>LThalfSamples); rowsRemoved<-rownames(cleanDat)[IndexHighMissing]; cleanDat<-cleanDat[-IndexHighMissing,]; }

dim(cleanDat)


## Bootstrap regression set up EH edits

# # fix batch.channel - if batch channel is b01.126.AD we need it to be b01
# # Split the 'batch.channel' column into parts
# split_info <- do.call(rbind, strsplit(as.character(numericMeta$batch.channel), "\\."))
# 
# # Assign to new variables
# batch <- as.factor(split_info[, 1])
# channel <- as.factor(split_info[, 2])
# #diagnosis <- as.factor(split_info[, 3])
# 
# #sanity check
# table(batch)
# table(channel)
# #table(diagnosis)
# 
# #add back to numericMeta
# numericMeta$batch <- batch
# numericMeta$channel <- channel
# #numericMeta$diagnosis <- diagnosis


#######################
#Parallel Bootstrap Regression

cleanDat.unreg<-cleanDat
numericMeta <- traits
dim(numericMeta)

library("doParallel")
#when Eric is running at Emory (requires RSA public key-ssh, & manual run of shell script from command prompt to start server backend):  
# parallelThreads=30
# clusterLocal <- makeCluster(c(rep("haplotein.biochem.emory.edu",parallelThreads)), type = "SOCK", port=10191, user="edammer", rscript="/usr/bin/Rscript",rscript_args="OUT=/dev/null SNOWLIB=/usr/lib64/R/library",manual=FALSE)
# ##OR to run parallel processing threads for regression: :
parallelThreads=20 #max is number of processes that can run on your computer at one time
clusterLocal <- makeCluster(c(rep("localhost",parallelThreads)),type="SOCK")

registerDoParallel(clusterLocal)

##OR for no parallel processing skip all doParallel functions (much slower):
# parallelThreads=8


library(boot)
boot <- TRUE
numboot <- 1000
bs <- function(formula, data, indices) {
  d <- data[indices,] # allows bootstrap function to select samples
  fit <- lm(formula, data=d)
  return(coef(fit))
}  

condition <- as.factor(numericMeta$Group)

# colnames(numericMeta)[grep("age", colnames(numericMeta))] = "Age"
# colnames(numericMeta)[grep("msex", colnames(numericMeta))] = "SEX"
# colnames(numericMeta)[grep("pmi", colnames(numericMeta))] = "PMI"

#regvars <- as.data.frame(cbind(condition, batch,PMI))

condition <- as.factor(numericMeta$Group)
batch     <- as.factor(numericMeta$Batch)   # preserves "b01", "b02", etc.
PMI       <- as.numeric(numericMeta$PMI)

regvars <- as.data.frame(cbind(condition, batch,PMI))

## Run the regression
normExpr.reg <- matrix(NA,nrow=nrow(cleanDat),ncol=ncol(cleanDat))
rownames(normExpr.reg) <- rownames(cleanDat)
colnames(normExpr.reg) <- colnames(cleanDat)
coefmat <- matrix(NA,nrow=nrow(cleanDat),ncol=ncol(regvars)+2) ## change this to ncol(regvars)+2 when condition has 2 levels if BOOT=TRUE, +1 if BOOT=FALSE

#another RNG seed set for reproducibility
set.seed(8675309);

if (parallelThreads > 1) {
  
  if (boot==TRUE) { #ORDINARY NONPARAMETRIC BOOTSTRAP
    set.seed(8675309)
    cat('[bootstrap-PARALLEL] Working on ORDINARY NONPARAMETRIC BOOTSTRAP regression with ', parallelThreads, ' threads over ', nrow(cleanDat), ' iterations.\n Estimated time to complete:', round(120/parallelThreads*nrow(cleanDat)/2736,1), ' minutes.\n') #intermediate progress printouts would not be visible in parallel mode
    coefmat <- foreach (i=1:nrow(cleanDat), .combine=rbind) %dopar% {
      set.seed(8675309)
      options(stringsAsFactors=FALSE)
      library(boot)
      thisexp <- as.numeric(cleanDat[i,])
      bs.results <- boot(data=data.frame(thisexp,regvars), statistic=bs,
                         R=numboot, formula=thisexp~ condition +batch+PMI)  ## run 1000 resamplings
      ## get the median - we can sometimes get NA values here... so let's exclude these - old code #bs.stats <- apply(bs.results$t,2,median) 
      bs.stats <- rep(NA,ncol(bs.results$t)) ##ncol is 3 here (thisexp, construct and extracted)
      for (n in 1:ncol(bs.results$t)) {
        bs.stats[n] <- median(na.omit(bs.results$t[,n]))
      }
      bs.stats
      #cat('[bootstrap] Done for Protein ',i,'\n') #will not be visible
    }
    #    normExpr.reg <- matrix(NA,nrow=nrow(cleanDat),ncol=ncol(cleanDat))
    normExpr.reg <-foreach (i=1:nrow(cleanDat), .combine=rbind) %dopar% { cleanDat[i,]- coefmat[i,3]*regvars[,"batch"] - coefmat[i,4]*regvars[,"PMI"] }
  } else { #linear model regression; faster but incomplete regression of Age, Sex, PMI effects, SO NOT USED WITH boot=TRUE (requires changing coefmat matrix ncol to 1 less above)
    coefmat<-coefmat[,-ncol(coefmat)] #handles different column requirement for lm regression method
    for (i in 1:nrow(cleanDat)) {
      if (i%%1000 == 0) {print(i)}
      lmmod1 <- lm(as.numeric(cleanDat[i,])~condition +age+sex+PMI,data=regvars) #+PMI
      ##datpred <- predict(object=lmmod1,newdata=regvars)
      coef <- coef(lmmod1)
      coefmat[i,] <- coef
      normExpr.reg[i,] <- coef[1] + coef[2]*regvars[,"condition"] + lmmod1$residuals ## The full data - the undesired covariates
      ## Also equivalent to <- thisexp - coef*var expression above
      #cat('Done for Protein ',i,'\n')
    }
  } #end parallel option -- Average run time estimate printed in console in minutes is calculated based on benchmark of a 2+ GHz intel Xeon with 30 threads 
} else {
  if (boot==TRUE) { #ORDINARY NONPARAMETRIC BOOTSTRAP
    for (i in 1:nrow(cleanDat)) {
      if (i%%1000 == 0) {print(i)}
      thisexp <- as.numeric(cleanDat[i,])
      bs.results <- boot(data=data.frame(thisexp,regvars), statistic=bs,
                         R=numboot, formula=thisexp~ condition +age+sex+PMI) ## run 1000 resamplings
      #                       R=numboot, formula=thisexp~ condition +age+sex+PMI) ## run 1000 resamplings
      ## get the median - we can sometimes get NA values here... so let's exclude these - old code #bs.stats <- apply(bs.results$t,2,median) 
      bs.stats <- rep(NA,ncol(bs.results$t)) ##ncol is 3 here (thisexp, construct and extracted)
      for (n in 1:ncol(bs.results$t)) {
        bs.stats[n] <- median(na.omit(bs.results$t[,n]))
      }
      coefmat[i,] <- bs.stats
      normExpr.reg[i,] <- thisexp - bs.stats[3]*regvars[,"batch"]- bs.stats[4]*regvars[,"PMI"]
      cat('[bootstrap] Done for Protein ',i,'\n')
    }
  } else { #linear model regression; faster but NOT USED WITH boot=TRUE (requires changing coefmat matrix ncol to 1 less above)
    # coefmat<-coefmat[,-ncol(coefmat)] #handles different column requirement for lm regression method
    for (i in 1:nrow(cleanDat)) {
      if (i%%1000 == 0) {print(i)}
      lmmod1 <- lm(as.numeric(cleanDat[i,])~condition +age+sex+PMI,data=regvars)
      ##datpred <- predict(object=lmmod1,newdata=regvars)
      coef <- coef(lmmod1)
      coefmat[i,] <- coef
      normExpr.reg[i,] <- coef[1] + coef[2]*regvars[,"condition"] + lmmod1$residuals ## The full data - the undesired covariates
      ## Also equivalent to <- thisexp - coef*var expression above
      cat('Done for Protein ',i,'\n')
    }
  } #end nonparallel option
}


#quantiles let us check if our regression worked

## Sanity Check -- Did regression do something unexpected to our abundance data?         EH this should be the same
quantile(cleanDat[,1],c(0,0.025,0.25,0.5,0.75,0.975,1),na.rm=TRUE)

#Emorys
# 0%       2.5%        25%        50%        75%      97.5%       100% 
# -3.1232752 -0.7816937 -0.1445080  0.0000000  0.1286251  0.5280247  3.8222000
#EH
# 0%       2.5%        25%        50%        75%      97.5%       100% 
# -3.1232752 -0.7816937 -0.1445080  0.0000000  0.1286251  0.5280247  3.8222000 

quantile(normExpr.reg[,1],c(0,0.025,0.25,0.5,0.75,0.975,1),na.rm=TRUE)                 #This should be slightly different 

#EH
# 0%         2.5%          25%          50%          75%        97.5%         100% 
# -3.066539173 -0.825317463 -0.160689774 -0.001135936  0.138690652  0.588191765  3.634146427 


##Overwrite cleanDat with regressed data
##(DO NOT RERUN OUT OF CONTEXT)
############################################
cleanDatReg<-normExpr.reg
rownames(cleanDat)<-rownames(cleanDat.unreg)
############################################

save.image(paste0("regressed.batchandPMI.saved.image.",projectFilesOutputTag,".Rdata"))  #overwrites
#importantly, now contains final cleanDat, cleanDat.unreg, final numericMeta, outliersRemoved

write.table(cleanDatReg,file=paste0(outputtabs,"/cleanDatReg.final_",projectFilesOutputTag,"_",nrow(cleanDatReg),"x",ncol(cleanDatReg),"_BootAgeSexPMIregr_GroupProtected.txt"),sep="\t") #check and apply changes to static tail of filename if necessary

colnames(cleanDatReg) == rownames(numericMeta)
bool_vectorNA <- na.coltest(cleanDatReg) # check again for NA columns
cleanDatReg <- cleanDatReg[,!bool_vectorNA]  
numericMeta <- numericMeta[!bool_vectorNA,] 
traits <- numericMeta

dim(cleanDatReg)
dim(numericMeta)

LThalfSamples<-length(colnames(cleanDatReg))/2
LThalfSamples<-LThalfSamples - if ((length(colnames(cleanDatReg)) %% 2)==1) { 0.5 } else { 1.0 }

#remove rows with >=50% missing values (only if there are some rows to be removed)
IndexHighMissing<-rowsRemoved<-zeroVarRows<-vector()
temp2<-as.data.frame(cleanDatReg[which(rowSums(as.matrix(is.na(cleanDatReg)))>LThalfSamples),])
#handle condition if temp2 is for one row of cleandat (a vector instead of a data frame)
if (ncol(temp2)==1) {
  temp2<-t(temp2)
  rownames(temp2)=rownames(cleanDatReg)[which(rowSums(as.matrix(is.na(cleanDatReg)))>LThalfSamples)]
}

if (nrow(temp2)>0) { IndexHighMissing=which(rowSums(as.matrix(is.na(cleanDatReg)))>LThalfSamples); rowsRemoved<-rownames(cleanDatReg)[IndexHighMissing]; cleanDatReg<-cleanDatReg[-IndexHighMissing,]; }

dim(cleanDatReg)


## WGCNA blockwiseModules (for signed bicor coexpression network)
##############################################################################

##Above code may have borrowed server for parallel processing of bootstrap regression -- return parallel processing to local workstation
library("doParallel")
library("snow")
# stopCluster(clusterLocal)
parallelThreads=20 #set to # of threads on your computer
clusterLocal <- makeCluster(c(rep("localhost",parallelThreads)),type="SOCK")
registerDoParallel(clusterLocal)
allowWGCNAThreads() #speeds the pickSoftThreshold function

powers <- seq(4,12,by=1)  #initial power check -- try to get SFT.R.sq to go > 0.80
sft <- pickSoftThreshold(t(cleanDatReg),blockSize=nrow(cleanDatReg)+1000,   #always calculate power within a single block (blockSize > # of rows in cleanDat)
                         powerVector=powers,
                         corFnc="bicor",networkType="signed")


#EH 04.24.2025
# Power SFT.R.sq slope truncated.R.sq mean.k. median.k. max.k.
# 1     4    0.697 -5.18          0.920   722.0     700.0   1070
# 2     5    0.799 -4.05          0.950   443.0     420.0    800
# 3     6    0.857 -3.43          0.963   282.0     260.0    626
# 4     7    0.884 -3.00          0.962   185.0     166.0    506
# 5     8    0.907 -2.73          0.964   126.0     108.0    419
# 6     9    0.907 -2.58          0.959    87.6      71.4    353
# 7    10    0.904 -2.46          0.946    62.6      48.3    302
# 8    11    0.911 -2.33          0.946    45.8      33.3    261
# 9    12    0.918 -2.23          0.952    34.2      23.2    228

# Power SFT.R.sq  slope truncated.R.sq mean.k. median.k. max.k.
# 1     4    0.747 -17.40          0.966  566.00    560.00  716.0
# 2     5    0.789 -11.80          0.973  312.00    306.00  452.0
# 3     6    0.822  -8.69          0.974  176.00    171.00  298.0
# 4     7    0.843  -6.99          0.973  101.00     96.90  204.0
# 5     8    0.864  -5.71          0.973   59.50     55.90  144.0
# 6     9    0.897  -4.73          0.978   35.80     32.80  105.0
# 7    10    0.926  -4.03          0.985   22.00     19.60   77.8
# 8    11    0.948  -3.53          0.988   13.80     11.80   59.1
# 9    12    0.960  -3.24          0.993    8.86      7.22   47.5


#plot initial SFT.R.sq vs. power curve
tableSFT<-sft[[2]]
plot(tableSFT[,1],tableSFT[,2],xlab="Power (Beta)",ylab="SFT R?")

# Plot the results
# sizeGrWindow(9, 5)
par(mfrow = c(1,2));
cex1 = 0.9;

# Scale-free topology fit index as a function of the soft-thresholding power
plot(tableSFT[,1], -sign(tableSFT[,3])*tableSFT[,2],xlab="Soft Threshold (power)",ylab="Scale Free Topology Model Fit, signed R^2",type="n", main = paste("Scale independence"));
text(tableSFT[,1], -sign(tableSFT[,3])*tableSFT[,2],labels=powers,cex=cex1,col="red");

# Red line corresponds to using an R^2 cut-off
abline(h=0.80,col="red")

# Mean connectivity as a function of the soft-thresholding power
plot(tableSFT[,1], tableSFT[,5],xlab="Soft Threshold (power)",ylab="Mean Connectivity", type="n",main = paste("Mean connectivity"))
text(tableSFT[,1], tableSFT[,5], labels=powers, cex=cex1,col="red")


allowWGCNAThreads() #speeds the pickSoftThreshold function

powers <- seq(5,12,by=0.5) #finer grained check over a honed range of power values.  No need to ever go above 30 (problem with data if so); higher power gives lower connectivity (k) and therefore more uncorrelated gene products in the network (grey with no coex module)
sft <- pickSoftThreshold(t(cleanDatReg),blockSize=nrow(cleanDatReg)+1000,   #always calculate power within a single block (blockSize > # of rows in cleanDat)
                         powerVector=powers,
                         corFnc="bicor",networkType="signed")

#EH 04.24.2025 same on 5.3.25 - chose power 8
# Power SFT.R.sq slope truncated.R.sq mean.k. median.k. max.k.
# 1    5.0    0.799 -4.05          0.950   443.0     420.0    800
# 2    5.5    0.829 -3.71          0.957   351.0     329.0    704
# 3    6.0    0.857 -3.43          0.963   282.0     260.0    626  
# 4    6.5    0.869 -3.19          0.961   227.0     207.0    561
# 5    7.0    0.884 -3.00          0.962   185.0     166.0    506
# 6    7.5    0.896 -2.86          0.963   152.0     133.0    459
# 7    8.0    0.907 -2.73          0.964   126.0     108.0    419
# 8    8.5    0.898 -2.67          0.955   105.0      87.5    384
# 9    9.0    0.907 -2.58          0.959    87.6      71.4    353
# 10   9.5    0.912 -2.50          0.958    73.9      58.5    326   << power
# 11  10.0    0.904 -2.46          0.946    62.6      48.3    302
# 12  10.5    0.911 -2.38          0.949    53.4      40.0    280
# 13  11.0    0.911 -2.33          0.946    45.8      33.3    261
# 14  11.5    0.912 -2.29          0.947    39.5      27.7    243
# 15  12.0    0.918 -2.23          0.952    34.2      23.2    228

#Evans 
# Power SFT.R.sq  slope truncated.R.sq mean.k. median.k. max.k.
# 1    5.0    0.789 -11.80          0.973  312.00    306.00  452.0
# 2    5.5    0.807 -10.00          0.975  233.00    228.00  365.0
# 3    6.0    0.822  -8.69          0.974  176.00    171.00  298.0
# 4    6.5    0.841  -7.66          0.976  133.00    128.00  246.0
# 5    7.0    0.843  -6.99          0.973  101.00     96.90  204.0
# 6    7.5    0.853  -6.29          0.972   77.40     73.50  171.0  << power
# 7    8.0    0.864  -5.71          0.973   59.50     55.90  144.0
# 8    8.5    0.873  -5.25          0.971   46.10     42.80  122.0
# 9    9.0    0.897  -4.73          0.978   35.80     32.80  105.0
# 10   9.5    0.907  -4.38          0.980   28.00     25.30   90.0
# 11  10.0    0.926  -4.03          0.985   22.00     19.60   77.8
# 12  10.5    0.940  -3.74          0.988   17.40     15.20   67.6
# 13  11.0    0.948  -3.53          0.988   13.80     11.80   59.1
# 14  11.5    0.956  -3.37          0.991   11.00      9.22   52.7
# 15  12.0    0.960  -3.24          0.993    8.86      7.22   47.5


#plot fine-grained results, looking for first power where SFT.R.sq has approached an asymptote
tableSFT<-sft[[2]]
plot(tableSFT[,1],tableSFT[,2],xlab="Power (Beta)",ylab="SFT R?")
#Notes on this data: looks choppy and SFT R^2 not improving in this range ... asymptote reached.

#choose power 10 elbow of SFT R? curve approaching asymptote near or ideally above 0.80
power=8


## Run an automated network analysis (ds=4 and mergeCutHeight=0.07, more liberal)
# choose parameters deepSplit and mergeCutHeight to get respectively more modules and more stringency sending more low connectivity genes to grey (not in modules).
allowWGCNAThreads(nThreads = 16)

net <- blockwiseModules(t(cleanDatReg),power=power,deepSplit=1,minModuleSize=30,
                        mergeCutHeight=0.07,TOMdenom="mean", #detectCutHeight=0.9999,                        #TOMdenom="mean" may get more small modules here.
                        corType="bicor",networkType="signed",pamStage=TRUE,pamRespectsDendro=TRUE,
                        verbose=3,saveTOMs=FALSE,maxBlockSize=nrow(cleanDatReg)+1000,reassignThresh=0.05)       #maxBlockSize always more than the number of rows in cleanDat
#blockwiseModules can take 30 min+ for large numbers of gene products/proteins (10000s of rows); much quicker for smaller proteomic data sets

net <- net.ds2.V2

# net.ds2.V2 is ds2 run on dec 9th, i think the other ds2 something is wrong

# net.ds1 <- net
# net.ds2.V2 <- net
# net.ds3 <- net
# net.ds4 <- net

# net.ds1.pwr6 <- net
# net.ds2.pwr6 <- net
# net.ds3.pwr6 <- net
# net.ds4.pwr6 <- net

# net.ds1.pwr10 <- net
# net.ds2.pwr10 <- net
# net.ds3.pwr10 <- net
# net.ds4.pwr10 <- net


nModules<-length(table(net$colors))-1
modules<-cbind(colnames(as.matrix(table(net$colors))),table(net$colors))
orderedModules<-cbind(Mnum=paste("M",seq(1:nModules),sep=""),Color=labels2colors(c(1:nModules)))
modules<-modules[match(as.character(orderedModules[,2]),rownames(modules)),]
as.data.frame(cbind(orderedModules,Size=modules))

##copy R session output;

# EH 5.03.2025 power 8
# Mnum           Color Size
# turquoise         M1       turquoise 1389
# blue              M2            blue  432
# brown             M3           brown  426
# yellow            M4          yellow  314
# green             M5           green  303
# red               M6             red  279
# black             M7           black  264
# pink              M8            pink  255
# magenta           M9         magenta  253
# purple           M10          purple  245
# greenyellow      M11     greenyellow  236
# tan              M12             tan  220
# salmon           M13          salmon  200
# cyan             M14            cyan  141
# midnightblue     M15    midnightblue  131
# lightcyan        M16       lightcyan  128
# grey60           M17          grey60  116
# lightgreen       M18      lightgreen  108
# lightyellow      M19     lightyellow  101
# royalblue        M20       royalblue   93
# darkred          M21         darkred   87
# darkgreen        M22       darkgreen   86
# darkturquoise    M23   darkturquoise   84
# darkgrey         M24        darkgrey   81
# orange           M25          orange   78
# darkorange       M26      darkorange   77
# white            M27           white   74
# skyblue          M28         skyblue   70
# saddlebrown      M29     saddlebrown   64
# steelblue        M30       steelblue   62
# paleturquoise    M31   paleturquoise   60
# violet           M32          violet   57
# darkolivegreen   M33  darkolivegreen   53
# darkmagenta      M34     darkmagenta   51
# sienna3          M35         sienna3   51
# yellowgreen      M36     yellowgreen   50
# skyblue3         M37        skyblue3   50
# plum1            M38           plum1   50
# orangered4       M39      orangered4   49
# mediumpurple3    M40   mediumpurple3   46
# lightsteelblue1  M41 lightsteelblue1   44
# lightcyan1       M42      lightcyan1   43
# ivory            M43           ivory   37


#clean dat 8218 41

## saved image of R session after running and finalizing blockwiseModules() function WGCNA output (now includes net data structure)
save.image(paste0("modules.saved.image.",projectFilesOutputTag,".Rdata"))  #overwrites

numericMeta1 <- numericMeta

limma::plotMDS(cleanDatReg, col=numericMeta$Color, main="After regressing out Batch/PMI and TAMPOR")

# Generate a boxplot for protein of interest.  (preferentially uses numericMeta to pair to cleanDat, but numericMeta exists only after removing outliers)
protein <- "UNC5B"

idx <- grepl(protein,rownames(cleanDatReg))
data_sub <- as.data.frame(cleanDatReg[idx,])
# data_sub <- data_sub[2,]
data_sub <- as.data.frame(t(data_sub))
# traits$Batch <- sampleIndex$batch[match(rownames(traits), rownames(numericMeta1))]

vectorGISdatasub <- grepl("GIS", rownames(data_sub))
colnames(data_sub) <- "Ratio"
data_sub$Group <- numericMeta$Group[match(rownames(data_sub),rownames(numericMeta1))]
# data_sub$Batch <- sampleIndex$batch[match(rownames(data_sub),rownames(numericMeta1))]

data_sub <- as.data.frame(data_sub[!vectorGISdatasub,])

plot <- ggplot(data_sub, aes(group = data_sub$Group, y = Ratio, fill = data_sub$Group)) + geom_boxplot(outlier.colour = "black", outlier.shape = 20, outlier.size = 1) + scale_fill_ghibli_d("MarnieLight1", -1)
plot + ggtitle(protein) +
  theme(
    plot.title = element_text(hjust = 0.5, color = "black", size = 11, face = "bold"),
    axis.title.x = element_text(color = "black", size = 11, face = "bold"),
    axis.title.y = element_text(color = "black", size = 11, face = "bold")
  ) 
## Output GlobalNetworkPlots and kMEtable
####################################################################################################################

numericMeta1 <- numericMeta

##############################
#EH added new spine traits and took out the incorrect ones
#EH removes unwanted columns from traits - numericMeta1
numericMeta1 <- numericMeta1[, -c(25:110)]

#only pick the spine traits that you are interested in merging
newTraits <- newTraits[, -c(2,3,5,8,10,11,12,17:22,31:34)]

#JH said get rid of these
# Total length
# Total spines
# X10
# Surface area
# Neck diameter
# Both ratios
# All percents
# Num dendrites

#E05-130   0.8498237   1.2989037   0.4129278

# Read with custom column names
newTraits <- read.csv(
  file = file.path(datadir, "CW_spines_PFC.csv"),
  header       = TRUE,
  fileEncoding = "UTF-8-BOM",
  check.names  = TRUE
)

library(dplyr)

newTraits <- newTraits %>%
  rename(SampleID = X)

newTraits <- newTraits[, -c(2:19,22,26,28:30,35:40,49:52)]

colnames(newTraits) <- make.names(colnames(newTraits), unique = TRUE)

#sanity check
str(newTraits)
head(colnames(newTraits), 10)

# Ensure SampleID formats match
numericMeta1$SampleID <- as.character(numericMeta1$SampleID)
newTraits$SampleID <- as.character(newTraits$SampleID)

# Match new spine traits to numericMeta1 by SampleID
matched_spineTraits <- newTraits[match(numericMeta1$SampleID, newTraits$SampleID), ]

# Check: all SampleIDs aligned?
if (!all(numericMeta1$SampleID == matched_spineTraits$SampleID)) {
  warning("⚠️ SampleID mismatch! Double check before merging.")
} else {
  message("✅ SampleIDs aligned safe to merge.")
}

# Drop SampleID from the trait data before merging
matched_spineTraits <- matched_spineTraits[, -which(colnames(matched_spineTraits) == "SampleID")]

# Merge into numericMeta1
numericMeta1 <- cbind(numericMeta1, matched_spineTraits)

#get rid of missing spine data
numericMeta1[numericMeta1 == "#DIV/0!"] <- NA


# EH i did this before merging 5.3.2025
# fix names in numericMeta1 if needed
# 1) The 36 old names
oldNames <- c(
  "Total.length..um.",   "Total.spines",             "Spine.Density.per.1um",
  "Spine.Density.per.10um","Backbone.Length.µm.",    "Volume.µm..",
  "Surface.Area.µm..",   "Head.Diameter.µm.",       "Neck.Diameter",
  "Head.Diameter.Neck.Diameter.µm.","Backbone.Length.Head.Diameter.µm",
  "Thin.spine.density",   "Stubby.spine.density",    "Mushroom.spine.density",
  "Filopodia.spine.density","Thin.spine..",          "Stubby.spine..",
  "Mushroom.spine..",     "Filopodia.spine..",       "Braak",
  "Dendrites",            "Length.of.Thin",          "Length.of.stubby",
  "Length.of.Mushroom",   "Length.of.Filopodia",     "Head.D...thin",
  "Head.D...stubby",      "Head.D...mushroom",       "Head.D...filopodia",
  "Neck.Diameter...thin", "Neck.Diameter...stubby",  "Neck.Diameter...Mush",
  "Neck.Diameter...f",     "Volume...T",              "Volume...S",
  "Volume...M",           "Volume...F"
)

# 2) Your desired new names, same length/order (fill in with whatever you like):
newNames <- c(
  "Total.Length",      "Total.Spines",            "Spine.Density",
  "X10","Backbone.Length",      "Volume",
  "Surface.Area",     "Head.Diameter",        "Neck.Diameter",
  "Head.Vs.Neck.Ratio",  "Backbone.To.Head.Ratio", "Thin.Spine.Density",
  "Stubby.Spine.Density",  "Mushroom.Spine.Density",   "Filopodia.Spine.Density",
  "Thin.Spine.Percent",       "Stubby.Spine.Percent",        "Mushroom.Spine.Percent",
  "Filopodia.Spine.Percent",  "Braak",             "Num.Dendrites",
  "Length.of.Thin.Spines",          "Length.of.Stubby.Spines",           "Length.of.Mushroom.Spines",
  "Length.of.Filopodia.Spines",     "Thin.Head.Diameter",           "Stubby.Head.Diameter",
  "Mush.Head.Diameter",    "Filopodia.Head.Diameter",      "Thin.Neck.Diameter",
  "Stubby.Neck.Diameter",      "Mush.Neck.Diameter",       "Filopodia.Neck.Diameter",
  "Volume.Thin",          "Volume.Stubby",           "Volume.Mushroom",
  "Volume.Filopodia"
)

# 3) Match and rename in numericMeta1
idx <- match(oldNames, names(newTraits))
names(newTraits)[idx] <- newNames

# 4) Verify
all(newNames %in% names(newTraits))  # should return TRUE


saveRDS(numericMeta1, file = "numericMeta1.rds")


################

FileBaseName=paste0(projectFilesOutputTag,power,"_MergeHeight_")
CairoPDF(file=paste0(rootdir,"01.30.2026.Global_plots_41Bulk.pdf"),width=16,height=12)


# # Open a larger plotting window
# dev.new(width = 16, height = 12)  # adjust width and height as needed

## Plot dendrogram with module colors and trait correlations
MEs<-tmpMEs<-data.frame()
MEList = moduleEigengenes(t(cleanDatReg), colors = net$colors)
MEs = orderMEs(MEList$eigengenes)
colnames(MEs)<-gsub("ME","",colnames(MEs)) #let's be consistent in case prefix was added, remove it.
rownames(MEs)<-rownames(numericMeta1)

numericIndices<-unique(c( which(!is.na(apply(numericMeta1,2,function(x) sum(as.numeric(x))))), which(!(apply(numericMeta1,2,function(x) sum(as.numeric(x),na.rm=T)))==0) ))
#Warnings OK; This determines which traits are numeric and if forced to numeric values, non-NA values do not sum to 0

geneSignificance <- cor(sapply(numericMeta1[,numericIndices],as.numeric),t(cleanDatReg),use="pairwise.complete.obs")
rownames(geneSignificance) <- colnames(numericMeta1)[numericIndices]
geneSigColors <- t(numbers2colors(t(geneSignificance),signed=TRUE,lim=c(-1,1),naColor="black"))
rownames(geneSigColors) <- colnames(numericMeta1)[numericIndices]


plotDendroAndColors(dendro=net$dendrograms[[1]],
                    colors=t(rbind(net$colors,geneSigColors)),
                    cex.dendroLabels=1.2,addGuide=FALSE,
                    dendroLabels=FALSE,
                    groupLabels = rep("", nrow(geneSigColors) + 1))


#groupLabels=c("Module Colors",colnames(numericMeta1)[numericIndices]))

## Plot eigengene dendrogram/heatmap - using bicor
tmpMEs <- MEs #net$MEs
colnames(tmpMEs) <- paste("ME",colnames(MEs),sep="")
MEs[,"grey"] <- NULL
tmpMEs[,"MEgrey"] <- NULL

plotEigengeneNetworks(tmpMEs, "Eigengene Network", marHeatmap = c(3,4,2,2), marDendro = c(0,4,2,0),plotDendrograms = TRUE, xLabelsAngle = 90,heatmapColors=blueWhiteRed(50))


# #ANOVA
# numericMeta1$AD      <- 0
# numericMeta1$AsymAD  <- 0
# numericMeta1$Control <- 0
# 
# numericMeta1$AD     [ numericMeta1$Group == "AD"      ] <- 1
# numericMeta1$AsymAD [ numericMeta1$Group == "AsymAD"     ] <- 1
# numericMeta1$Control[ numericMeta1$Group == "Control" ] <- 1
# 
# Grouping <- character(nrow(numericMeta1))
# 
# Grouping[ numericMeta1$AD      == 1 ] <- "AD"
# Grouping[ numericMeta1$AsymAD  == 1 ] <- "AsymAD"
# Grouping[ numericMeta1$Control == 1 ] <- "Control"
# 
# Grouping <- factor(Grouping, levels = c("Control","AsymAD","AD"))


## new 
######################
## Find differences between Groups (as defined in Traits input file); Finalize Grouping of Samples for ANOVA

#Set a vector of strings that represent each sample in order, calling out each sample as a member of named groups (used by GlobalNetworkPlot boxplots, and later, ANOVA DiffEx)

# Create binary indicator columns
numericMeta1$AD      <- as.numeric(numericMeta1$Group == "AD")
numericMeta1$AsymAD  <- as.numeric(numericMeta1$Group == "AsymAD")
numericMeta1$Control <- as.numeric(numericMeta1$Group == "CT")  # CT = Control in the raw data

# Create the 'Grouping' factor with readable labels
Grouping <- character(nrow(numericMeta1))
Grouping[numericMeta1$AD == 1]      <- "AD"
Grouping[numericMeta1$AsymAD == 1]  <- "AsymAD"
Grouping[numericMeta1$Control == 1] <- "Control"

# Convert to factor with desired level order
Grouping <- factor(Grouping, levels = c("Control", "AsymAD", "AD"))


# This gets ANOVA (Kruskal-Wallis) nonparametric p-values for groupwise comparison of interest.
# look at numericMeta (traits data) and choose traits to use for linear model-determination of p value
head(numericMeta1)

# 1. Build your covariate data frame properly
regvars2 <- data.frame(
  AD      = as.factor(numericMeta1$AD),
  AsymAD  = as.numeric(numericMeta1$AsymAD),
  Control = as.numeric(numericMeta1$Control)
)

# 2. Compute one-way group p-values for each module eigengene
pvec <- sapply(seq_len(ncol(MEs)), function(i) {
  fit <- lm(MEs[, i] ~ AD, data = regvars2)
  f   <- summary(fit)$fstatistic
  pf(f[1], f[2], f[3], lower.tail = FALSE)
})
names(pvec) <- colnames(MEs)

# Inspect your results
head(pvec)
head(sort(pvec))

## should match these
#d2  5.03.2025
# darkgreen darkturquoise       magenta  midnightblue        salmon     lightcyan 
# 0.601497159   0.166752398   0.006907908   0.009415648   0.061151141   0.004737429 

#d4 5.03.2025
# lightgreen    turquoise         cyan midnightblue      magenta       salmon 
# 0.94697770   0.38526605   0.01072184   0.06083762   0.47142577   0.91066440 

# head(sort(pvec))
# red    darkgreen     darkgrey  greenyellow   lightcyan1  yellowgreen 
# 5.039833e-05 2.708332e-04 3.420530e-04 1.174826e-03 1.217107e-03 3.280813e-03 


# OLD 
#d2  5.01.2025
# midnightblue        black    darkgreen         pink    royalblue         cyan 
# 0.0002823662 0.7497950572 0.0331756359 0.5619077440 0.0533683103 0.0380083421 

#d2 upd
# green   lightgreen        brown       yellow midnightblue         cyan 
# 0.9872114945 0.4083586816 0.0001702289 0.4890324201 0.0298237801 0.2372072603 

#d2
# green          tan   lightgreen         blue        brown    royalblue 
# 0.4860135460 0.1885660078 0.2883007302 0.0426817366 0.0001788748 0.5958606283 

#d4
#  turquoise greenyellow      grey60     magenta         tan  orangered4 
#  0.315514402 0.005006144 0.071038995 0.579607308 0.024336486 0.002676361 

ApoE<- numericMeta1$ApoE
ApoE[numericMeta1$ApoE==22]<-"2/2"
ApoE[numericMeta1$ApoE==23]<-"2/3"
ApoE[numericMeta1$ApoE==24]<-"2/4"
ApoE[numericMeta1$ApoE==33]<-"3/3"
ApoE[numericMeta1$ApoE==34]<-"3/4"
ApoE[numericMeta1$ApoE==44]<-"4/4"

# drop empty apoe
numericMeta1$ApoE[numericMeta1$ApoE == ""] <- NA
numericMeta1$ApoE <- factor(numericMeta1$ApoE)

regvars3$ApoE <- numericMeta1$ApoE


## Find differences between APOE Risk Groups
regvars3 <- data.frame(as.factor(numericMeta1[,"ApoE"]),as.numeric(numericMeta1[,"AD"]),as.factor(numericMeta1[,"AsymAD"]),as.numeric(numericMeta1[,"Control"]))
colnames(regvars3) <- c("ApoE","AD","AsymAD","Control") ## data frame with covaraites in case we want to try multivariate regression
#aov1 <- aov(data.matrix(MEs)~Group,data=regvars) ## ANOVA framework yields same results
lm1 <- lm(data.matrix(MEs)~ApoE,data=regvars3)

pvec.Apoe <- rep(NA,ncol(MEs))
for (i in 1:ncol(MEs)) {
  f <- summary(lm1)[[i]]$fstatistic ## Get F statistics
  pvec.Apoe[i] <- pf(f[1],f[2],f[3],lower.tail=F) ## Get the p-value corresponding to the whole model
}
names(pvec.Apoe) <- colnames(MEs)

head(pvec.Apoe)
head(sort(pvec.Apoe))

# 01.30.26
# head(pvec.Apoe)
# lightgreen    turquoise         cyan midnightblue      magenta       salmon 
# 0.07444765   0.14021615   0.50427188   0.61755890   0.43258865   0.24780579 

# head(sort(pvec.Apoe))
# lightyellow      violet   royalblue  lightgreen   turquoise      yellow 
# 0.02821897  0.05202414  0.05870586  0.07444765  0.14021615  0.21311128 
# 


## OLD
#d2
#  turquoise greenyellow      grey60     magenta         tan  orangered4 
#  0.17238305  0.32075923  0.50401965  0.46350051  0.36929353  0.04307129 

#d4
# turquoise  greenyellow       grey60      magenta          tan   orangered4 
# 8.404509e-05 3.851860e-05 2.389466e-02 4.179531e-01 7.645752e-02 1.152232e-02 


## this code does the exact same as above as confirmed by modules bellow
# 1) Recode APOE using the vector you already created
ApoE_char <- as.character(numericMeta1$ApoE)        # e.g. "E3/4", "E2/4"
# strip the leading "E" so you get "3/4", "2/4", etc.
ApoE_clean <- sub("^E", "", ApoE_char)

# 2) Build a factor in the exact order you care about:
ApoE_factor <- factor(
  ApoE_clean,
  levels = c("2/2","2/3","2/4","3/3","3/4","4/4")
)

# 3) Build a data.frame for the model — include any covariates if you like:
regvars_ApoE <- data.frame(
  ApoE = ApoE_factor,
  Age  = as.numeric(numericMeta1$Age),      # if you want to adjust for age
  Sex  = factor(numericMeta1$Sex),          # or keep as numeric 0/1
  PMI  = as.numeric(numericMeta1$PMI)
)

# 4) Fit one LM per module eigengene
pvec.Apoe <- sapply(seq_len(ncol(MEs)), function(i) {
  fit <- lm(MEs[, i] ~ ApoE, data = regvars_ApoE)
  f   <- summary(fit)$fstatistic
  pf(f[1], f[2], f[3], lower.tail = FALSE)
})
names(pvec.Apoe) <- colnames(MEs)

# 5) Quick check
print(head(pvec.Apoe))
head(sort(pvec.Apoe))


# print(head(pvec.Apoe))
# lightgreen    turquoise         cyan midnightblue      magenta       salmon 
# 0.07444765   0.14021615   0.50427188   0.61755890   0.43258865   0.24780579 
# 
# 
# head(sort(pvec.Apoe))
# lightyellow      violet   royalblue  lightgreen   turquoise      yellow 
# 0.02821897  0.05202414  0.05870586  0.07444765  0.14021615  0.21311128 


######################
## Get sigend kME values
kMEdat <- signedKME(t(cleanDatReg), tmpMEs, corFnc="bicor")


######################
## Plot eigengene-trait correlations - using p value of bicor for heatmap scale
library(RColorBrewer)
MEcors <- bicorAndPvalue(MEs,numericMeta1[,numericIndices])
moduleTraitCor <- MEcors$bicor
moduleTraitPvalue <- MEcors$p


textMatrix = apply(moduleTraitCor,2,function(x) signif(x, 2))
#textMatrix = paste(signif(moduleTraitCor, 2), " (",
#  signif(moduleTraitPvalue, 1), ")", sep = "");
#dim(textMatrix) = dim(moduleTraitCor)
par(mfrow=c(1,1))
par(mar = c(6, 8.5, 3, 3));

## Display the correlation values within a heatmap plot
cexy <- if(nModules>75) { 0.8 } else { 1 }
colvec <- rep("white",1500)
colvec[1:500] <- colorRampPalette(rev(brewer.pal(8,"BuPu")[2:8]))(500)
colvec[501:1000]<-colorRampPalette(c("white",brewer.pal(8,"BuPu")[2]))(3)[2] #interpolated color for 0.05-0.1 p
labeledHeatmap(Matrix = apply(moduleTraitPvalue,2,as.numeric),
               xLabels = colnames(numericMeta1)[numericIndices],
               yLabels = paste0("ME",names(MEs)),
               ySymbols = names(MEs),
               colorLabels = FALSE,
               colors = colvec,
               textMatrix = textMatrix,
               setStdMargins = FALSE,
               cex.text = 0.5,
               cex.lab.y= cexy,
               zlim = c(0,0.15),
               main = paste("Module-trait relationships\n bicor r-value shown as text\nHeatmap scale: Student correlation p value"),
               cex.main=0.8)


######################
## Plot eigengene-trait heatmap custom - using bicor color scale

numericMetaCustom<-numericMeta1[,numericIndices]
MEcors <- bicorAndPvalue(MEs,numericMetaCustom)
moduleTraitCor <- MEcors$bicor
moduleTraitPvalue <- MEcors$p

moduleTraitPvalue<-signif(moduleTraitPvalue, 1)
moduleTraitPvalue[moduleTraitPvalue > as.numeric(0.05)]<-as.character("")

textMatrix = moduleTraitPvalue; #paste(signif(moduleTraitCor, 2), " / (", moduleTraitPvalue, ")", sep = "");
dim(textMatrix) = dim(moduleTraitCor)
#textMatrix = gsub("()", "", textMatrix,fixed=TRUE)

labelMat<-matrix(nrow=(length(names(MEs))), ncol=2,data=c(rep(1:(length(names(MEs)))),labels2colors(1:(length(names(MEs))))))
labelMat<-labelMat[match(names(MEs),labelMat[,2]),]
for (i in 1:(length(names(MEs)))) { labelMat[i,1]<-paste("M",labelMat[i,1],sep="") }
for (i in 1:length(names(MEs))) { labelMat[i,2]<-paste("ME",labelMat[i,2],sep="") }

#rowMin(moduleTraitPvalue) # if we want to resort rows by min P value in the row
xlabAngle <- if(nModules>75) { 90 } else { 45 }

par(mar=c(16, 12, 3, 3) )
par(mfrow=c(1,1))

bw<-colorRampPalette(c("#0058CC", "white"))
wr<-colorRampPalette(c("white", "#CC3300"))

colvec<-c(bw(50),wr(50))

labeledHeatmap(Matrix = t(moduleTraitCor)[,],
               yLabels = colnames(numericMetaCustom),
               xLabels = labelMat[,2],
               xSymbols = labelMat[,1],
               xColorLabels=TRUE,
               colors = colvec,
               textMatrix = t(textMatrix)[,],
               setStdMargins = FALSE,
               cex.text = 0.5,
               cex.lab.x = cexy,
               xLabelsAngle = xlabAngle,
               verticalSeparator.x=c(rep(c(1:length(colnames(MEs))),as.numeric(ncol(MEs)))),
               verticalSeparator.col = 1,
               verticalSeparator.lty = 1,
               verticalSeparator.lwd = 1,
               verticalSeparator.ext = 0,
               horizontalSeparator.y=c(rep(c(1:ncol(numericMetaCustom)),ncol(numericMetaCustom))),
               horizontalSeparator.col = 1,
               horizontalSeparator.lty = 1,
               horizontalSeparator.lwd = 1,
               horizontalSeparator.ext = 0,
               zlim = c(-1,1),
               main = "Module-trait Relationships\n Heatmap scale: signed bicor r-value", # \n (Signif. p-values shown as text)"),
               cex.main=0.8)


# # turn your grouping column into an ordered factor
# Group <- factor(numericMeta1$Group,
#                 levels = c("CT", "AsymAD", "AD"))
# 
# # then build your metadata frame
# metdat <- data.frame(
#   Group  = Group,
#   Age    = as.numeric(numericMeta1$Age),
#   Gender = Gender
# )
# 
# # quick check
# str(metdat)
# 


## Plot annotated heatmap - annotate all the metadata, plot the eigengenes!
# This is where we will first use the Grouping vector of string group descriptions we set above.
toplot <- MEs

colnames(toplot) <- colnames(MEs)
rownames(toplot) <- rownames(MEs)
toplot <- t(toplot)

pvec <- pvec[match(names(pvec),rownames(toplot))]
#rownames(toplot) <- paste(rownames(toplot),"\np = ",signif(pvec,2),sep="")
rownames(toplot) <- paste(orderedModules[match(colnames(MEs),orderedModules[,2]),1]," ",rownames(toplot),"p=",signif(pvec,2),sep="")

# add any traits of interest you want to be in the legend
Gender=as.numeric(numericMeta1$Sex)
Gender[Gender==0]<-"Female"
Gender[Gender==1]<-"Male"
metdat=data.frame(Group=Grouping,Age=as.numeric(numericMeta1$Age), Gender=Gender)

# set colors for the traits in the legend

dev.new(width = 10, height = 10)           #opens in bigger ploting window

heatmapLegendColors=list('Group'=c("dodgerblue","goldenrod","seagreen3"), #,"hotpink","purple"),
                         'Age'=c("white","darkgreen"), #young to old
                         'Gender'=c("pink","dodgerblue"), #F, M
                         'Modules'=sort(colnames(MEs)))

library(NMF)
par(mfrow=c(1,1))
aheatmap(x=toplot, ## Numeric Matrix
         main="Plot of Eigengene-Trait Relationships - SAMPLES IN ORIGINAL, e.g. BATCH OR REGION ORDER",
         annCol=metdat,
         annRow=data.frame(Modules=colnames(MEs)),
         annColors=heatmapLegendColors,
         border=list(matrix = TRUE),
         scale="row",
         distfun="correlation",hclustfun="average", ## Clustering options
         cexRow=0.8, ## Character sizes
         cexCol=0.8,
         col=blueWhiteRed(100), ## Color map scheme
         treeheight=80,
         Rowv=TRUE, Colv=NA) ## Do not cluster columns - keep given order

aheatmap(x=toplot, ## Numeric Matrix
         main="Plot of Eigengene-Trait Relationships - SAMPLES CLUSTERED",
         annCol=metdat,
         annRow=data.frame(Modules=colnames(MEs)),
         annColors=heatmapLegendColors,
         border=list(matrix = TRUE),
         scale="row",
         distfun="correlation",hclustfun="average", ## Clustering options
         cexRow=0.8, ## Character sizes
         cexCol=0.8,
         col=blueWhiteRed(100), ## Color map scheme
         treeheight=80,
         Rowv=TRUE,Colv=TRUE) ## Cluster columns


dev.off()

# library(dplyr)
# 
# numericMeta1 <- numericMeta1 %>%
#   rename(
#     FontralDP = FrontalDP,
#   )


######################################
## Change the below code in the for loop using the following session output
library(gplots) #for col2hex() fn
library(beeswarm)

## Get module-trait bicor correlations (append to verboseScatterplot title below)
#numericMetaCustom<-numericMeta[,numericIndices]
MEcors <- bicorAndPvalue(MEs,numericMetaCustom)
moduleTraitCor <- MEcors$bicor
moduleTraitPvalue <- MEcors$p

#These are your numerically coded traits:
colnames(numericMeta1)[numericIndices] #choose traits for correlation scatterplots (verboseScatterplot functions below)

#These are your ANOVA sample groups and the number of samples in each
table(Grouping) #alphabetically ordered, you choose the order of groups in the boxplot function by typing them in

## Make changes after checking output on console for the above 2 lines
par(mfrow=c(4,6))
par(mar=c(4.5,6,4.5,1.5))

for (i in 1:(nrow(toplot))) {  # grey already excluded, no -1
  titlecolor<-if(signif(pvec,2)[i] <0.05) { "red" } else { "black" }
  boxplot(toplot[i,]~factor(Grouping,c("Control","AsymAD","AD")),col=colnames(MEs)[i],ylab="Eigenprotein Value",main=paste0(orderedModules[match(colnames(MEs)[i],orderedModules[,2]),1]," ",colnames(MEs)[i],"\np = ",signif(pvec,2)[i]),xlab=NULL,las=2,col.main=titlecolor)  #no outliers: ,outline=FALSE)
  transcol=paste0(col2hex(colnames(MEs)[i]),"99")
  beeswarm(toplot[i,]~factor(Grouping,c("Control","AsymAD","AD")),method="swarm",add=TRUE,corralWidth=0.5,vertical=TRUE,pch=21,bg=transcol,col="black",cex=0.8,corral="gutter") #more like prism ; #bg=goldenrod #DDA43B "#DDA43B99"
  
  # titlecolor<-if(signif(pvec.Apoe,2)[i] <0.05) { "red" } else { "black" }
  # boxplot(toplot[i,]~factor(ApoE,c("2/3","3/3","3/4","4/4")),col=colnames(MEs)[i],ylab="Eigenprotein Value",main=paste0(orderedModules[match(colnames(MEs)[i],orderedModules[,2]),1]," ",colnames(MEs)[i],"\nK-W p = ",signif(pvec.Apoe,2)[i]),xlab="APOE genotype",las=2,col.main=titlecolor)  #no outliers: ,outline=FALSE)
  # transcol=paste0(col2hex(colnames(MEs)[i]),"99")
  # beeswarm(toplot[i,]~factor(ApoE,c("2/3","3/3","3/4","4/4")),method="swarm",add=TRUE,corralWidth=0.5,vertical=TRUE,pch=21,bg=transcol,col="black",cex=0.8,corral="gutter") #more like prism ; #bg=goldenrod #DDA43B "#DDA43B99"
  
  verboseScatterplot(x=numericMeta1[,"CERAD"],y=toplot[i,],xlab="CERAD Score",ylab="Eigenprotein",abline=TRUE,cex.axis=1,cex.lab=1,cex=1,col="black",bg=colnames(MEs)[i],pch=21,main=paste0("bicor=",signif(moduleTraitCor[i,"CERAD"],2),", p=",signif(moduleTraitPvalue[i,"CERAD"],2),"\n"),col.main=if(moduleTraitPvalue[i,"CERAD"]<0.05) { "red" } else { "black" })
  verboseScatterplot(x=numericMeta1[,"BRAAK"],y=toplot[i,],xlab="Braak Score",ylab="Eigenprotein",abline=TRUE,cex.axis=1,cex.lab=1,cex=1,col="black",bg=colnames(MEs)[i],pch=21,main=paste0("bicor=",signif(moduleTraitCor[i,"BRAAK"],2),", p=",signif(moduleTraitPvalue[i,"BRAAK"],2),"\n"),col.main=if(moduleTraitPvalue[i,"BRAAK"]<0.05) { "red" } else { "black" })
  verboseScatterplot(x=numericMeta1[,"FrontalNP"],y=toplot[i,],xlab="FrontalNP",ylab="Eigenprotein",abline=TRUE,cex.axis=1,cex.lab=1,cex=1,col="black",bg=colnames(MEs)[i],pch=21,main=paste0("bicor=",signif(moduleTraitCor[i,"FrontalNP"],2),", p=",signif(moduleTraitPvalue[i,"FrontalNP"],2),"\n"),col.main=if(moduleTraitPvalue[i,"FrontalNP"]<0.05) { "red" } else { "black" })
  verboseScatterplot(x=numericMeta1[,"FontralDP"],y=toplot[i,],xlab="FrontalDP",ylab="Eigenprotein",abline=TRUE,cex.axis=1,cex.lab=1,cex=1,col="black",bg=colnames(MEs)[i],pch=21,main=paste0("bicor=",signif(moduleTraitCor[i,"FontralDP"],2),", p=",signif(moduleTraitPvalue[i,"FontralDP"],2),"\n"),col.main=if(moduleTraitPvalue[i,"FontralDP"]<0.05) { "red" } else { "black" })
  verboseScatterplot(x=numericMeta1[,"FrontalNFT"],y=toplot[i,],xlab="FrontalNFT",ylab="Eigenprotein",abline=TRUE,cex.axis=1,cex.lab=1,cex=1,col="black",bg=colnames(MEs)[i],pch=21,main=paste0("bicor=",signif(moduleTraitCor[i,"FrontalNFT"],2),", p=",signif(moduleTraitPvalue[i,"FrontalNFT"],2),"\n"),col.main=if(moduleTraitPvalue[i,"FrontalNFT"]<0.05) { "red" } else { "black" })
  
  verboseScatterplot(x=numericMeta1[,"MMSE"],y=toplot[i,],xlab="MMSE",ylab="Eigenprotein",abline=TRUE,cex.axis=1,cex.lab=1,cex=1,col="black",bg=colnames(MEs)[i],pch=21,main=paste0("bicor=",signif(moduleTraitCor[i,"MMSE"],2),", p=",signif(moduleTraitPvalue[i,"MMSE"],2),"\n"),col.main=if(moduleTraitPvalue[i,"MMSE"]<0.05) { "red" } else { "black" })
  #verboseScatterplot(x=numericMeta[,"ABC"],y=toplot[i,],xlab="ABC",ylab="Eigenprotein",abline=TRUE,cex.axis=1,cex.lab=1,cex=1,col="black",bg=colnames(MEs)[i],pch=21,main=paste0("bicor=",signif(moduleTraitCor[i,"ABC"],2),", p=",signif(moduleTraitPvalue[i,"ABC"],2),"\n"),col.main=if(moduleTraitPvalue[i,"ABC"]<0.05) { "red" } else { "black" })
  
}

dev.off()


# Open PDF device
pdf("01.30.26.updated_module_plots.pdf", width = 14, height = 10)  # adjust width/height as needed

# Set plotting layout
par(mfrow=c(4,6))
par(mar=c(4.5,6,4.5,1.5))

# Your existing for loop
for (i in 1:(nrow(toplot))) {  # grey already excluded, no -1
  titlecolor <- if(signif(pvec,2)[i] < 0.05) { "red" } else { "black" }
  
  # Boxplot + beeswarm
  boxplot(
    toplot[i,] ~ factor(Grouping, c("Control","AsymAD","AD")),
    col = colnames(MEs)[i],
    ylab = "Eigenprotein Value",
    main = paste0(orderedModules[match(colnames(MEs)[i], orderedModules[,2]),1], " ", colnames(MEs)[i], "\np = ", signif(pvec,2)[i]),
    xlab = NULL,
    las = 2,
    col.main = titlecolor
  )
  
  transcol = paste0(col2hex(colnames(MEs)[i]), "99")
  beeswarm(
    toplot[i,] ~ factor(Grouping, c("Control","AsymAD","AD")),
    method = "swarm",
    add = TRUE,
    corralWidth = 0.5,
    vertical = TRUE,
    pch = 21,
    bg = transcol,
    col = "black",
    cex = 0.8,
    corral = "gutter"
  )
  
  # Verbose scatterplots (your existing calls)
  verboseScatterplot(x=numericMeta1[,"CERAD"],y=toplot[i,],xlab="CERAD Score",ylab="Eigenprotein",abline=TRUE,cex.axis=1,cex.lab=1,cex=1,col="black",bg=colnames(MEs)[i],pch=21,main=paste0("bicor=",signif(moduleTraitCor[i,"CERAD"],2),", p=",signif(moduleTraitPvalue[i,"CERAD"],2),"\n"),col.main=if(moduleTraitPvalue[i,"CERAD"]<0.05) { "red" } else { "black" })
  verboseScatterplot(x=numericMeta1[,"BRAAK"],y=toplot[i,],xlab="Braak Score",ylab="Eigenprotein",abline=TRUE,cex.axis=1,cex.lab=1,cex=1,col="black",bg=colnames(MEs)[i],pch=21,main=paste0("bicor=",signif(moduleTraitCor[i,"BRAAK"],2),", p=",signif(moduleTraitPvalue[i,"BRAAK"],2),"\n"),col.main=if(moduleTraitPvalue[i,"BRAAK"]<0.05) { "red" } else { "black" })
  verboseScatterplot(x=numericMeta1[,"FrontalNP"],y=toplot[i,],xlab="FrontalNP",ylab="Eigenprotein",abline=TRUE,cex.axis=1,cex.lab=1,cex=1,col="black",bg=colnames(MEs)[i],pch=21,main=paste0("bicor=",signif(moduleTraitCor[i,"FrontalNP"],2),", p=",signif(moduleTraitPvalue[i,"FrontalNP"],2),"\n"),col.main=if(moduleTraitPvalue[i,"FrontalNP"]<0.05) { "red" } else { "black" })
  verboseScatterplot(x=numericMeta1[,"FontralDP"],y=toplot[i,],xlab="FrontalDP",ylab="Eigenprotein",abline=TRUE,cex.axis=1,cex.lab=1,cex=1,col="black",bg=colnames(MEs)[i],pch=21,main=paste0("bicor=",signif(moduleTraitCor[i,"FontralDP"],2),", p=",signif(moduleTraitPvalue[i,"FontralDP"],2),"\n"),col.main=if(moduleTraitPvalue[i,"FontralDP"]<0.05) { "red" } else { "black" })
  verboseScatterplot(x=numericMeta1[,"FrontalNFT"],y=toplot[i,],xlab="FrontalNFT",ylab="Eigenprotein",abline=TRUE,cex.axis=1,cex.lab=1,cex=1,col="black",bg=colnames(MEs)[i],pch=21,main=paste0("bicor=",signif(moduleTraitCor[i,"FrontalNFT"],2),", p=",signif(moduleTraitPvalue[i,"FrontalNFT"],2),"\n"),col.main=if(moduleTraitPvalue[i,"FrontalNFT"]<0.05) { "red" } else { "black" })
  
  verboseScatterplot(x=numericMeta1[,"MMSE"],y=toplot[i,],xlab="MMSE",ylab="Eigenprotein",abline=TRUE,cex.axis=1,cex.lab=1,cex=1,col="black",bg=colnames(MEs)[i],pch=21,main=paste0("bicor=",signif(moduleTraitCor[i,"MMSE"],2),", p=",signif(moduleTraitPvalue[i,"MMSE"],2),"\n"),col.main=if(moduleTraitPvalue[i,"MMSE"]<0.05) { "red" } else { "black" })
  
  # Repeat for the other numeric traits (BRAAK, FrontalNP, etc.)
  # ... your existing verboseScatterplot calls ...
}

# Close PDF device
dev.off()


# clean spine names

numericMeta1 <- numericMeta1 %>%
  rename(
    FrontalDP = FontralDP,
    total_length_um = Total.length..um.,
    total_spines = Total.spines,
    spine_density = Spine.Density.per.10um,
    spine_length = Backbone.Length.µm.,
    volume = Volume.µm..,
    head_diameter = Head.Diameter.µm.,
    thin_spine_density = Thin.spine.density,
    stubby_spine_density = Stubby.spine.density,
    mushroom_spine_density = Mushroom.spine.density,
    filopodia_spine_density = Filopodia.spine.density,
    thin_spine_length = Length.of.Thin,
    stubby_spine_length = Length.of.stubby,
    mushroom_spine_length = Length.of.Mushroom,
    filopodia_spine_length = Length.of.Filopodia,
    thin_head_diameter = Head.D...thin,
    stubby_head_diameter = Head.D...stubby,
    mushroom_head_diameter = Head.D...mushroom,
    filopodia_head_diameter = Head.D...filopodia,
    thin_volume = Volume...T,
    stubby_volume = Volume...S,
    mushroom_volume = Volume...M,
    filopodia_volume = Volume...F
  )


numericIndices <- match(allTraits, colnames(numericMeta1))


library(gplots) #for col2hex() fn
library(WGCNA)
library(Cairo)
library(beeswarm)

# Define all spine traits to loop over
allTraits <- c(
  "total_length_um", "total_spines", "spine_density", "spine_length",
  "volume", "head_diameter",
  "thin_spine_density", "stubby_spine_density", "mushroom_spine_density", "filopodia_spine_density",
  "thin_spine_length", "stubby_spine_length", "mushroom_spine_length", "filopodia_spine_length",
  "thin_head_diameter", "stubby_head_diameter", "mushroom_head_diameter", "filopodia_head_diameter",
  "thin_volume", "stubby_volume", "mushroom_volume", "filopodia_volume"
)

#sanity check
setdiff(allTraits, colnames(numericMeta1))

# Open PDF device
# CairoPDF(file = paste0(rootdir, "01.30.26_spine_plots.pdf"), width = 16, height = 12)

# Set up layout and margins
par(mfrow = c(4, 6))
par(mar = c(4.5, 6, 4.5, 1.5))

# Loop through each module
for (i in seq_len(nrow(toplot))) {
  y <- toplot[i, ]
  moduleCol <- colnames(MEs)[i]
  moduleName <- rownames(toplot)[i]
  
  # Panel 1: Boxplot + Beeswarm by group
  boxplot(y ~ factor(Grouping, c("Control", "AsymAD", "AD")),
          col = moduleCol, ylab = "Eigengene Value",
          main = moduleName, xlab = NULL, las = 2)
  beeswarm(y ~ factor(Grouping, c("Control", "AsymAD", "AD")),
           add = TRUE, method = "swarm", pch = 21,
           bg = paste0(col2hex(moduleCol), "99"), corral = "gutter")
  
  # Panels 2–N: Trait correlations
  for (trait in allTraits) {
    if (!trait %in% colnames(numericMeta1)) next
    
    x_raw <- numericMeta1[[trait]]
    x <- suppressWarnings(as.numeric(as.character(x_raw)))
    ok <- is.finite(x) & is.finite(y)
    if (sum(ok) < 2) next
    
    verboseScatterplot(
      x = x[ok],
      y = y[ok],
      xlab = trait,
      ylab = "Eigenprotein",
      abline = TRUE,
      cex.axis = 1, cex.lab = 1, cex = 1,
      col = "black", bg = moduleCol, pch = 21,
      main = paste0(
        "bicor=", if (is.numeric(moduleTraitCor[i, trait]) && is.finite(moduleTraitCor[i, trait])) signif(moduleTraitCor[i, trait], 2) else "NA",
        ", p=", if (is.numeric(moduleTraitPvalue[i, trait]) && is.finite(moduleTraitPvalue[i, trait])) signif(moduleTraitPvalue[i, trait], 2) else "NA"
      ),
      col.main = if (is.numeric(moduleTraitPvalue[i, trait]) && moduleTraitPvalue[i, trait] < 0.05) "red" else "black"
    )
  }
  
  frame()  # starts a new page of 24 panels if layout is full
}

# Close the PDF device
dev.off()


for (i in 1:(nrow(toplot))) {  # grey already excluded, no -1
  verboseScatterplot(
    x = numericMeta1$spine_density, 
    y = toplot[i,],
    xlab = "Spine Density 10um",
    ylab = "Eigenprotein",
    abline = TRUE,
    cex.axis = 1, cex.lab = 1, cex = 1,
    col = "black",
    bg = colnames(MEs)[i],
    pch = 21,
    main = paste0(
      "bicor=", signif(moduleTraitCor[i, "spine_density"], 2),
      ", p=", signif(moduleTraitPvalue[i, "spine_density"], 2), "\n"
    ),
    col.main = if (moduleTraitPvalue[i, "spine_density"] < 0.05) { "red" } else { "black" }
  )
}


library(RColorBrewer)
library(Cairo)
library(beeswarm)

# Define all spine traits to loop over
allTraits <- c(
  "total_length_um", "total_spines", "spine_density", "spine_length",
  "volume", "head_diameter",
  "thin_spine_density", "stubby_spine_density", "mushroom_spine_density", "filopodia_spine_density",
  "thin_spine_length", "stubby_spine_length", "mushroom_spine_length", "filopodia_spine_length",
  "thin_head_diameter", "stubby_head_diameter", "mushroom_head_diameter", "filopodia_head_diameter",
  "thin_volume", "stubby_volume", "mushroom_volume", "filopodia_volume"
)

# Sanity check
setdiff(allTraits, colnames(numericMeta1))  # should be empty

# Open PDF device
CairoPDF(file = paste0(rootdir, "01.30.26_spine_plots_fixed.pdf"), width = 16, height = 12)

# Set up layout and margins
par(mfrow = c(4, 6))
par(mar = c(4.5, 6, 4.5, 1.5))

# Loop through each module
for (i in seq_len(nrow(toplot))) {
  
  # Extract module vector
  y <- toplot[i, ]
  
  # Extract module color (column of MEs)
  moduleCol <- colnames(MEs)[i]
  
  # Extract module name (just the color, remove any "M# " prefix or "p=" suffix)
  moduleName <- rownames(toplot)[i]
  moduleColor <- sub(".* ", "", moduleName)       # remove M# prefix
  moduleColor <- sub("p=.*$", "", moduleColor)    # remove p-value suffix
  
  # Panel 1: Boxplot + Beeswarm by group
  boxplot(y ~ factor(Grouping, c("Control", "AsymAD", "AD")),
          col = moduleCol, ylab = "Eigengene Value",
          main = moduleName, xlab = NULL, las = 2)
  beeswarm(y ~ factor(Grouping, c("Control", "AsymAD", "AD")),
           add = TRUE, method = "swarm", pch = 21,
           bg = paste0(col2hex(moduleCol), "99"), corral = "gutter")
  
  # Panels 2–N: Trait correlations
  for (trait in allTraits) {
    
    # Skip if trait doesn't exist
    if (!trait %in% colnames(numericMeta1)) next
    
    # Get numeric trait vector
    x_raw <- numericMeta1[[trait]]
    x <- suppressWarnings(as.numeric(as.character(x_raw)))
    ok <- is.finite(x) & is.finite(y)
    if (sum(ok) < 2) next
    
    # Extract correlation and p-value
    bicor_val <- moduleTraitCor[moduleColor, trait]
    pval_val  <- moduleTraitPvalue[moduleColor, trait]
    
    # Plot
    verboseScatterplot(
      x = x[ok],
      y = y[ok],
      xlab = trait,
      ylab = "Eigenprotein",
      abline = TRUE,
      cex.axis = 1, cex.lab = 1, cex = 1,
      col = "black", bg = moduleCol, pch = 21,
      main = paste0(
        "bicor=", if (is.numeric(bicor_val) && is.finite(bicor_val)) signif(bicor_val, 2) else "NA",
        ", p=", if (is.numeric(pval_val) && is.finite(pval_val)) signif(pval_val, 2) else "NA"
      ),
      col.main = if (is.numeric(pval_val) && pval_val < 0.05) "red" else "black"
    )
  }
  
  frame()  # start new page if layout full
}

# Close the PDF device
dev.off()


## EH tells us the module’s overall expression is associated with disease status
# Sort all modules by ascending p-value
sortedPV <- sort(pvec)

# View the five smallest
head(sortedPV, 42)

#d2    5.3.2025
# brown    royalblue    lightcyan      magenta midnightblue 
# 0.0001046431 0.0003628619 0.0047374295 0.0069079084 0.0094156482 

#d4    5.3.2025
# red    darkgreen     darkgrey  greenyellow   lightcyan1 
# 5.039833e-05 2.708332e-04 3.420530e-04 1.174826e-03 1.217107e-03 


#d4
# black         cyan     darkgrey       yellow   orangered4 
# 0.0001534039 0.0001678707 0.0010807062 0.0022883984 0.0026763605 


########################################
#Write Module Membership/kME table
orderedModulesWithGrey=rbind(c("M0","grey"),orderedModules)
kMEtableSortVector<-apply( as.data.frame(cbind(net$colors,kMEdat)),1,function(x) if(!x[1]=="grey") { paste0(paste(orderedModulesWithGrey[match(x[1],orderedModulesWithGrey[,2]),],collapse=" "),"|",round(as.numeric(x[which(colnames(kMEdat)==paste0("kME",x[1]))+1]),4)) } else { paste0("grey|AllKmeAvg:",round(mean(as.numeric(x[-1],na.rm=TRUE)),4)) } ) 
kMEtable=cbind(c(1:nrow(cleanDatReg)),rownames(cleanDatReg),net$colors,kMEdat,kMEtableSortVector)[order(kMEtableSortVector,decreasing=TRUE),]
write.table(kMEtable,file=paste0(outputtabs,"/01.30.26.power8.ModuleAssignments-",FileBaseName,".txt"),sep="\t",row.names=FALSE)
#(load above file in excel and apply green-yellow-red conditional formatting heatmap to the columns with kME values); then save as excel.

## saved image of R session
save.image(paste0("01.30.26.module_membership_saved.image.",projectFilesOutputTag,".Rdata"))  #overwrites


# GO ELITE #
######################## EDIT THESE VARIABLES (USER PARAMETERS SET IN GLOBAL ENVIRONMENT) ############################################
#inputFile <- "ENDO_MG_TWO_WAY_LIST_NTS_v02b_forGOelite.csv"                                            #Sample File 1 - has full human background
#inputFile <- "ModuleAssignments_Jingting32TH_BOOTaspRegr_power8_MergeHeight0.07_PAMstageTRUE_ds2.csv"  #Sample File 2 - WGCNA kME table for (Dai, et al, 2019)
#INPUT CSV FILE - in the filePath folder.
#Can be formatted as Kme table from WGCNA pipeline, or
#can be a CSV of columns, one symbol or UniqueID (Symbol|...) list per column, with the LIST NAMEs in row 1
#in this case, the longest list is used as background or the "universe" for the FET contingencies
#  For simple columnwise list input, DON'T FORGET TO PUT THE APPROPRIATE BACKGROUND LIST IN, OR RESULTS WILL BE UNRELIABLE.

filePath <- "C:/Users/ehobby/Documents/EH_Emory41_Update/GO_Emory41"   #gsub("//","/",outputfigs)
#Folder that (may) contain the input file specified above, and which will contain the outFilename project Folder.

outFilename <- "GO_Emory41_Results_d4"
#SUBFOLDER WITH THIS NAME WILL BE CREATED, and .PDF + .csv file using the same name will be created within this folder.

outputGOeliteInputs=FALSE
#If TRUE, GO Elite background file and module or list-specific input files will be created in the outFilename subfolder.

maxBarsPerOntology=5
#Ontologies per ontology type, used for generating the PDF report; does not limit tabled output

GMTdatabaseFile="C:/Users/ehobby/Documents/EH_Emory41_Update/GO_Emory41/Human_GO_AllPathways_noPFOCR_with_GO_iea_September_16_2024_symbol.gmt"   # e.g. "Human_GO_AllPathways_with_GO_iea_June_01_2022_symbol.gmt"
# Current month release will be downloaded if file does not exist.
# **Specify a nonexistent file to always download the current database to this folder.**
# Database .GMT file will be saved to the specified folder with its original date-specific name.
#path/to/filename of ontology database for the appropriate species (no conversion is performed)
#BaderLab website links to their current monthly update of ontologies for Human, Mouse, and Rat, minimally
#http://download.baderlab.org/EM_Genesets/current_release/
#For more information, see documentation:  http://baderlab.org/GeneSets

panelDimensions=c(3,2)    #dimensions of the individual parblots within a page of the main barplot PDF output
pageDimensions=c(8.5,11)  #main barplot PDF output page dimensions, in inches

color=c("darkseagreen3","lightsteelblue1","lightpink4","goldenrod","darkorange","gold")

# color <- c("#D0E3CA", "#A4D4A0", "#76C37A", "#4FA554", "#347C3A", "#1B4E23")

#colors respectively for ontology Types:
#"Biological Process","Molecular Function","Cellular Component","Reactome","WikiPathways","MSig.C2"
#must be valid R colors

modulesInMemory=TRUE
#uses cleanDat, net, and kMEdat from WGCNA systems biology pipeline already run, and these variables must be in memory
#inputFile will be ignored
ANOVAgroups=FALSE
#if true, modulesInMemory ignored. Volcano pipeline code should already have been run!
#inputFile will be ignored

############ MUST HAVE AT LEAST 2 THREADS ENABLED TO RUN ############################################################################

parallelThreads=20

removeRedundantGOterms=TRUE
#if true, the 3 GO ontology types are collapased into a minimal set of less redundant terms using the below OBO file
GO.OBOfile<-"C:/Users/ehobby/Documents/EH_Emory41_Update/GO_Emory41/go.obo"
#only used and needed if above flag to remove redundant GO terms is TRUE.
#Download from http://current.geneontology.org/ontology/go.obo will commence into the specified folder if the specified filename does not exist.
#Does not appear to be species specific, stores all GO term relations and is periodically updated.

cocluster=TRUE
#If TRUE, output PDF of signed Zscore coclustering on GO:cellular component terms (useful for WGCNA modules)

######################## END OF PARAMETER VARIABLES ###################################################################################

# colnames(MEs)[19] <- "lightyellow"
# colnames(MEs)[27] <- "white"

library(piano)
source("C:/Users/ehobby/Documents/EH_Emory41_Update/GO_Emory41/GOparallel-FET.R")
GOparallel()  # parameters are set in global environment as above; if not set, the function falls back to defaults and looks for all inputs available.
# priority is given to modulesInMemory


## saved image of R session
save.image(paste0("d4.power8.final.saved.image.",projectFilesOutputTag,".Rdata"))  #overwrites


#############################################

## speakeasy 2 code

#load Rdata file from WGCNA aka d4.power8.final.saved.image.EH_41BULK

library(speakeasyR)

library(WGCNA) # Network analysis package
library(NMF) # this package has a great annotated heatmap function - aheatmap
library(igraph)
library(ggplot2)
library(RColorBrewer)
library(Cairo) # nicer graphics, anti-aliased, etc. --text from windows output PDFs using CairoPDF() function may not load in Illustrator, though -- so also use the pdf() standard output function when generating PDF figures
##Only for macs:
#CairoFonts(regular="Arial:style=Regular",bold="Arial:style=Bold",italic="Arial:style=Italic",bolditalic="Arial:style=Bold Italic,BoldItalic",symbol="Symbol")


adj_cleanDatReg <- adjacency(t(cleanDatReg), type="signed", power=1) #calculates signed adjacency

#Used one level of subclustering b/c gaiteri paper shows 1 level of subclustering could seperate "large communities into smaller communities"
#SE2 provides subclustering where the individual communities of the initial clustering will in turn be clustered into smaller communities. 
#This behavior can be turned on by setting the subclusters to parameter to a value greater than 1. 
#(The min_clust parameter determines the smallest community to consider for subclustering, if a community has fewer than min_clust nodes, it will not be subclustered further.)
set.seed(111)
se_mod <- speakeasyR::cluster(adj_cleanDatReg, seed = 111, subcluster = 2, min_clust = 100, verbose = TRUE, is_directed = TRUE) 
ordering <- speakeasyR::order_nodes(adj_cleanDatReg, se_mod)


# confirm levels
dim(se_mod)                 # should be 3 x N
length(unique(se_mod[1, ]))
length(unique(se_mod[2, ]))
length(unique(se_mod[3, ]))


level <- 2
level_order <- ordering[level,]
level_memb <- se_mod[level, level_order]
color <- labels2colors(level_memb)


#save clustering heatmap as PNG, PDF literally does not load
heatmap(adj_cleanDatReg[level_order, level_order], scale = "none", Rowv = NA, Colv = NA, 
        RowSideColors = color, xlab = "SE2 Module")


# labeling the se2 modules with the protein names from cleanDatReg

SE2modColor <- labels2colors(se_mod[level, ])
names(SE2modColor) <- rownames(cleanDatReg)

stopifnot(identical(colnames(adj_cleanDatReg), rownames(adj_cleanDatReg)))


table(SE2modColor)
# black         blue        brown         cyan        green  greenyellow      magenta midnightblue 
#     2         1254            3         1069          987            2          645         1034 
#  pink       purple          red       salmon          tan    turquoise       yellow 
#   657          565            4         1164            1          822            3 

# modules with binned grey module
# EH

# blue         cyan        green         grey      magenta    midnightblue         pink 
# 1254         1069          987           15          645         1034            657 
# purple       salmon    turquoise 
# 565         1164          822 


##assign color to each protein species similar to net$colors in WGCNA and run plots below 
##if <50 species in a cluster (module) then re-allocate to grey

allocate_grey_SE2 <- names(table(SE2modColor)[sapply(table(SE2modColor), FUN = function(x)x<50)])
SE2modColor[SE2modColor %in% allocate_grey_SE2] <- "grey"
orderedModules <-  matrix(nrow=length(unique(SE2modColor)), ncol=2)


colnames(orderedModules) <- c("Mnum", "Color")
orderedModules[,1] <- paste0("M", 1:length(unique(SE2modColor)))
orderedModules[,2] <- c("blue", "green", "turquoise", "purple", "magenta", "pink", "midnightblue", "cyan", "salmon", "grey")

orderedModules[match("grey", orderedModules[,2]),1] <- NA

numericMeta2 <- readRDS("numericMetawSpines.rds")
numericMeta <- numericMeta1

numericMeta <- numericMeta1_CW_spines_01.31.26

## 02.01.26
## spine data fix

numericMeta1 <- readRDS("numericMeta1_CW_spines_01.31.26.rds")
numericMeta <- numericMeta1

saveRDS(cleanDatReg, file = "cleanDatReg")


######################################################################################################
## Output GlobalNetworkPlots and kMEtable
####################################################################################################################


projectFilesOutputTag = "EH_41BULK"
FileBaseName=paste0(projectFilesOutputTag,"_SE2")


out_dir <- "C:/Users/ehobby/Documents/SE2_rerun_02.01.26"
out_file <- file.path(out_dir, "02.16.26_GlobalNetworkPlots-41Bulk.pdf")

CairoPDF(file = out_file, width = 16, height = 12)

#plot(1:10, 1:10, main = "TEST")

## Plot dendrogram with module colors and trait correlations
MEs<-tmpMEs<-data.frame()
MEList = moduleEigengenes(t(cleanDatReg), colors = SE2modColor)
MEs = orderMEs(MEList$eigengenes)
colnames(MEs)<-gsub("ME","",colnames(MEs)) #let's be consistent in case prefix was added, remove it.
rownames(MEs)<-rownames(numericMeta)

#numericIndices<-unique(c( which(!is.na(apply(numericMeta,2,function(x) sum(as.numeric(x))))), which(!(apply(numericMeta,2,function(x) sum(as.numeric(x),na.rm=T)))==0) ))
#Warnings OK; This determines which traits are numeric and if forced to numeric values, non-NA values do not sum to 0
#custom column selection in graphs
numericIndices<-c(8:10, 14:21, 25:46)

geneSignificance <- cor(sapply(numericMeta[,numericIndices],as.numeric),t(cleanDatReg),use="pairwise.complete.obs")
rownames(geneSignificance) <- colnames(numericMeta)[numericIndices]
geneSigColors <- t(numbers2colors(t(geneSignificance),,signed=TRUE,lim=c(-1,1),naColor="black"))
rownames(geneSigColors) <- colnames(numericMeta)[numericIndices]


######################
## Find differences between Groups (as defined in Traits input file); Finalize Grouping of Samples for ANOVA

#Set a vector of strings that represent each sample in order, calling out each sample as a member of named groups (used by GlobalNetworkPlot boxplots, and later, ANOVA DiffEx)
Grouping<-numericMeta$Group  #typically there is a column "Group" loaded as a column in the traits.csv file

ApoE<- numericMeta$ApoE

ABC<- numericMeta$ABC
#ABC[numericMeta$ABC==0]<-"None"
#ABC[numericMeta$ABC==1]<-"Low"
#ABC[numericMeta$ABC==2]<-"Intermediate"
#ABC[numericMeta$ABC==3]<-"High"


# This gets ANOVA (Kruskal-Wallis) nonparametric p-values for groupwise comparison of interest.
# look at numericMeta (traits data) and choose traits to use for linear model-determination of p value
head(numericMeta)


# # Change below line to point to a factored trait, which will define groups for ANOVA
# regvars <- data.frame(as.factor( Grouping ), as.numeric(numericMeta$Age), as.numeric(numericMeta$Sex))
# colnames(regvars) <- c("Grouping","Age","Sex") ## data frame with covaraites incase we want to try multivariate regression
# ##aov1 <- aov(data.matrix(MEs)~AD,data=regvars) ## ANOVA framework yields same results
# lm1 <- lm(data.matrix(MEs)~Grouping,data=regvars) #sex and age effects are removed by the linear model
# 
# pvec <- rep(NA,ncol(MEs))
# for (i in 1:ncol(MEs)) {
#   f <- summary(lm1)[[i]]$fstatistic ## Get F statistics
#   pvec[i] <- pf(f[1],f[2],f[3],lower.tail=F) ## Get the p-value corresponding to the whole model
# }
# names(pvec) <- colnames(MEs)
# 
# ## Find differences between APOE Risk Groups
# regvars <- data.frame(as.factor(numericMeta[,"ApoE"]),as.numeric(numericMeta[,"Age"]),as.factor(numericMeta[,"Sex"]),as.numeric(numericMeta[,"PMI"]))
# colnames(regvars) <- c("Grouping","Age","batch","PMI") ## data frame with covaraites in case we want to try multivariate regression
# #aov1 <- aov(data.matrix(MEs)~Group,data=regvars) ## ANOVA framework yields same results
# lm1 <- lm(data.matrix(MEs)~Grouping,data=regvars)
# 
# pvec.Apoe <- rep(NA,ncol(MEs))
# for (i in 1:ncol(MEs)) {
#   f <- summary(lm1)[[i]]$fstatistic ## Get F statistics
#   pvec.Apoe[i] <- pf(f[1],f[2],f[3],lower.tail=F) ## Get the p-value corresponding to the whole model
# }
# names(pvec.Apoe) <- colnames(MEs)


## EH editts - changed covariates to Batch and PMI

# Create the covariate data frame
regvars <- data.frame(
  Grouping = as.factor(numericMeta$Group),
  Batch = as.factor(numericMeta$Batch),  # treat Batch as a factor
  PMI = as.numeric(numericMeta$PMI)      # treat PMI as numeric
)
colnames(regvars) <- c("Grouping","Batch","PMI") ## data frame with covaraites incase we want to try multivariate regression

# Fit the multivariate linear model (one model across all SE2 modules)
lm1 <- lm(data.matrix(MEs) ~ Grouping + Batch + PMI, data = regvars)

# Extract p-values for each module
pvec <- rep(NA, ncol(MEs))
for (i in 1:ncol(MEs)) {
  f <- summary(lm1)[[i]]$fstatistic
  pvec[i] <- pf(f[1], f[2], f[3], lower.tail = FALSE)
}
names(pvec) <- colnames(MEs)

# (Optional) Adjust for multiple comparisons
pvec_fdr <- p.adjust(pvec, method = "fdr")


## Find differences between APOE Risk Groups
regvars2 <- data.frame(
  ApoE = as.factor(numericMeta$ApoE),
  Batch = as.factor(numericMeta$Batch),  # treat Batch as a factor
  PMI = as.numeric(numericMeta$PMI)      # treat PMI as numeric
)
colnames(regvars2) <- c("Grouping","Batch","PMI") ## data frame with covaraites incase we want to try multivariate regression

# Fit the multivariate linear model (one model across all SE2 modules)
lm1 <- lm(data.matrix(MEs) ~ Grouping + Batch + PMI, data = regvars2)

pvec.Apoe <- rep(NA,ncol(MEs))
for (i in 1:ncol(MEs)) {
  f <- summary(lm1)[[i]]$fstatistic ## Get F statistics
  pvec.Apoe[i] <- pf(f[1],f[2],f[3],lower.tail=F) ## Get the p-value corresponding to the whole model
}
names(pvec.Apoe) <- colnames(MEs)


######################
## Get sigend kME values
kMEdat <- signedKME(t(cleanDatReg), MEList$eigengenes, corFnc="bicor")


######################
## Plot eigengene-trait correlations - using p value of bicor for heatmap scale
library(RColorBrewer)
MEcors <- bicorAndPvalue(MEs,numericMeta[,numericIndices])
moduleTraitCor <- MEcors$bicor
moduleTraitPvalue <- MEcors$p


textMatrix = apply(moduleTraitCor,2,function(x) signif(x, 2))
#textMatrix = paste(signif(moduleTraitCor, 2), " (",
#  signif(moduleTraitPvalue, 1), ")", sep = "");
#dim(textMatrix) = dim(moduleTraitCor)
par(mfrow=c(1,1))
par(mar = c(6, 8.5, 3, 3));

## Display the correlation values within a heatmap plot
cexy <- if(nModules>75) { 0.8 } else { 1 }
colvec <- rep("white",1500)
colvec[1:500] <- colorRampPalette(rev(brewer.pal(8,"BuPu")[2:8]))(500)
colvec[501:1000]<-colorRampPalette(c("white",brewer.pal(8,"BuPu")[2]))(3)[2] #interpolated color for 0.05-0.1 p
labeledHeatmap(Matrix = apply(moduleTraitPvalue,2,as.numeric),
               xLabels = colnames(numericMeta)[numericIndices],
               yLabels = paste0("ME",names(MEs)),
               ySymbols = names(MEs),
               colorLabels = FALSE,
               colors = colvec,
               textMatrix = textMatrix,
               setStdMargins = FALSE,
               cex.text = 0.5,
               cex.lab.y= cexy,
               zlim = c(0,0.15),
               main = paste("Module-trait relationships\n bicor r-value shown as text\nHeatmap scale: Student correlation p value"),
               cex.main=0.8)


######################
## Plot eigengene-trait heatmap custom - using bicor color scale

numericMetaCustom<-numericMeta[,numericIndices]
MEcors <- bicorAndPvalue(MEs,numericMetaCustom)
moduleTraitCor <- MEcors$bicor
moduleTraitPvalue <- MEcors$p

moduleTraitPvalue<-signif(moduleTraitPvalue, 1)
moduleTraitPvalue[moduleTraitPvalue > as.numeric(0.05)]<-as.character("")

textMatrix = moduleTraitPvalue; #paste(signif(moduleTraitCor, 2), " / (", moduleTraitPvalue, ")", sep = "");
dim(textMatrix) = dim(moduleTraitCor)
#textMatrix = gsub("()", "", textMatrix,fixed=TRUE)

labelMat<-matrix(nrow=(length(names(MEs))), ncol=2,data=c(rep(1:(length(names(MEs)))),names(MEs)))
labelMat<-labelMat[match(names(MEs),labelMat[,2]),]
for (i in 1:(length(names(MEs)))) { labelMat[i,1]<-paste("M",labelMat[i,1],sep="") }
for (i in 1:length(names(MEs))) { labelMat[i,2]<-paste("ME",labelMat[i,2],sep="") }

#rowMin(moduleTraitPvalue) # if we want to resort rows by min P value in the row
xlabAngle <- if(nModules>75) { 90 } else { 45 }


par(mar=c(16, 12, 3, 3) )
par(mfrow=c(1,1))

bw<-colorRampPalette(c("#0058CC", "white"))
wr<-colorRampPalette(c("white", "#CC3300"))

colvec<-c(bw(50),wr(50))

labeledHeatmap(Matrix = t(moduleTraitCor)[,],
               yLabels = colnames(numericMetaCustom),
               xLabels = labelMat[,2],
               xSymbols = labelMat[,1],
               xColorLabels=TRUE,
               colors = colvec,
               textMatrix = t(textMatrix)[,],
               setStdMargins = FALSE,
               cex.text = 0.5,
               cex.lab.x = cexy,
               xLabelsAngle = xlabAngle,
               verticalSeparator.x=c(rep(c(1:length(colnames(MEs))),as.numeric(ncol(MEs)))),
               verticalSeparator.col = 1,
               verticalSeparator.lty = 1,
               verticalSeparator.lwd = 1,
               verticalSeparator.ext = 0,
               horizontalSeparator.y=c(rep(c(1:ncol(numericMetaCustom)),ncol(numericMetaCustom))),
               horizontalSeparator.col = 1,
               horizontalSeparator.lty = 1,
               horizontalSeparator.lwd = 1,
               horizontalSeparator.ext = 0,
               zlim = c(-1,1),
               main = "Module-trait Relationships\n Heatmap scale: signed bicor r-value", # \n (Signif. p-values shown as text)"),
               cex.main=0.8)


## Plot annotated heatmap - annotate all the metadata, plot the eigengenes!
# This is where we will first use the Grouping vector of string group descriptions we set above.
toplot <- MEs

colnames(toplot) <- colnames(MEs)
rownames(toplot) <- rownames(MEs)
toplot <- t(toplot)

pvec <- pvec[match(names(pvec),rownames(toplot))]
#rownames(toplot) <- paste(rownames(toplot),"\np = ",signif(pvec,2),sep="")
rownames(toplot) <- paste(orderedModules[match(colnames(MEs),orderedModules[,2]),1]," ",rownames(toplot),"  |  K-W p=",signif(pvec,2),sep="")

# add any traits of interest you want to be in the legend
Gender=as.numeric(numericMeta$Sex)
Gender[Gender==0]<-"Female"
Gender[Gender==1]<-"Male"
metdat=data.frame(Group=Grouping,Age=as.numeric(numericMeta$Age), Gender=Gender)

# set colors for the traits in the legend
heatmapLegendColors=list('Group'=c("dodgerblue","goldenrod","seagreen3","hotpink","purple"),
                         'Age'=c("white","darkgreen"), #young to old
                         'Gender'=c("pink","dodgerblue"), #F, M
                         'Modules'=sort(colnames(MEs)))

library(NMF)
par(mfrow=c(1,1))
aheatmap(x=toplot, ## Numeric Matrix
         main="Plot of Eigengene-Trait Relationships - SAMPLES IN ORIGINAL, e.g. BATCH OR REGION ORDER",
         annCol=metdat,
         annRow=data.frame(Modules=colnames(MEs)),
         annColors=heatmapLegendColors,
         border=list(matrix = TRUE),
         scale="row",
         distfun="correlation",hclustfun="average", ## Clustering options
         cexRow=0.8, ## Character sizes
         cexCol=0.8,
         col=blueWhiteRed(100), ## Color map scheme
         treeheight=80,
         Rowv=TRUE, Colv=NA) ## Do not cluster columns - keep given order

aheatmap(x=toplot, ## Numeric Matrix
         main="Plot of Eigengene-Trait Relationships - SAMPLES CLUSTERED",
         annCol=metdat,
         annRow=data.frame(Modules=colnames(MEs)),
         annColors=heatmapLegendColors,
         border=list(matrix = TRUE),
         scale="row",
         distfun="correlation",hclustfun="average", ## Clustering options
         cexRow=0.8, ## Character sizes
         cexCol=0.8,
         col=blueWhiteRed(100), ## Color map scheme
         treeheight=80,
         Rowv=TRUE,Colv=TRUE) ## Cluster columns


######################################
## Change the below code in the for loop using the following session output
library(gplots) #for col2hex() fn
library(beeswarm)

## Get module-trait bicor correlations (append to verboseScatterplot title below)
numericMetaCustom<-numericMeta[,numericIndices]
MEcors <- bicorAndPvalue(MEs,numericMetaCustom)
moduleTraitCor <- MEcors$bicor
moduleTraitPvalue <- MEcors$p

#These are your numerically coded traits:
colnames(numericMeta)[numericIndices] #choose traits for correlation scatterplots (verboseScatterplot functions below)

#These are your ANOVA sample groups and the number of samples in each
table(Grouping) #alphabetically ordered, you choose the order of groups in the boxplot function by typing them in

## Make changes after checking output on console for the above 2 lines
par(mfrow=c(4,6))
par(mar=c(4.5,6,4.5,1.5))

for (i in 1:(nrow(toplot))) {  # grey already excluded, no -1
  titlecolor<-if(signif(pvec,2)[i] <0.05) { "red" } else { "black" }
  boxplot(toplot[i,]~factor(Grouping,c("CT","AsymAD","AD")),col=colnames(MEs)[i],ylab="Eigenprotein Value",main=paste0(orderedModules[match(colnames(MEs)[i],orderedModules[,2]),1]," ",colnames(MEs)[i],"\nK-W p = ",signif(pvec,2)[i]),xlab=NULL,las=2,col.main=titlecolor)  #no outliers: ,outline=FALSE)
  transcol=paste0(col2hex(colnames(MEs)[i]),"99")
  beeswarm(toplot[i,]~factor(Grouping,c("CT","AsymAD","AD")),method="swarm",add=TRUE,corralWidth=0.5,vertical=TRUE,pch=21,bg=transcol,col="black",cex=0.8,corral="gutter") #more like prism ; #bg=goldenrod #DDA43B "#DDA43B99"
  
  titlecolor<-if(signif(pvec.Apoe,2)[i] <0.05) { "red" } else { "black" }
  boxplot(toplot[i,]~factor(ApoE,c("E2/3","E3/3","E3/4","E4/4")),col=colnames(MEs)[i],ylab="Eigenprotein Value",main=paste0(orderedModules[match(colnames(MEs)[i],orderedModules[,2]),1]," ",colnames(MEs)[i],"\nK-W p = ",signif(pvec.Apoe,2)[i]),xlab="APOE genotype",las=2,col.main=titlecolor)  #no outliers: ,outline=FALSE)
  transcol=paste0(col2hex(colnames(MEs)[i]),"99")
  beeswarm(toplot[i,]~factor(ApoE,c("E2/3","E3/3","E3/4","E4/4")),method="swarm",add=TRUE,corralWidth=0.5,vertical=TRUE,pch=21,bg=transcol,col="black",cex=0.8,corral="gutter") #more like prism ; #bg=goldenrod #DDA43B "#DDA43B99"
  
  verboseScatterplot(x=numericMeta[,"CERAD"],y=toplot[i,],xlab="CERAD Score",ylab="Eigenprotein",abline=TRUE,cex.axis=1,cex.lab=1,cex=1,col="black",bg=colnames(MEs)[i],pch=21,main=paste0("bicor=",signif(moduleTraitCor[i,"CERAD"],2),", p=",signif(moduleTraitPvalue[i,"CERAD"],2),"\n"),col.main=if(moduleTraitPvalue[i,"CERAD"]<0.05) { "red" } else { "black" })
  verboseScatterplot(x=numericMeta[,"BRAAK"],y=toplot[i,],xlab="Braak Score",ylab="Eigenprotein",abline=TRUE,cex.axis=1,cex.lab=1,cex=1,col="black",bg=colnames(MEs)[i],pch=21,main=paste0("bicor=",signif(moduleTraitCor[i,"BRAAK"],2),", p=",signif(moduleTraitPvalue[i,"BRAAK"],2),"\n"),col.main=if(moduleTraitPvalue[i,"BRAAK"]<0.05) { "red" } else { "black" })
  verboseScatterplot(x=numericMeta[,"FrontalNP"],y=toplot[i,],xlab="FrontalNP",ylab="Eigenprotein",abline=TRUE,cex.axis=1,cex.lab=1,cex=1,col="black",bg=colnames(MEs)[i],pch=21,main=paste0("bicor=",signif(moduleTraitCor[i,"FrontalNP"],2),", p=",signif(moduleTraitPvalue[i,"FrontalNP"],2),"\n"),col.main=if(moduleTraitPvalue[i,"FrontalNP"]<0.05) { "red" } else { "black" })
  verboseScatterplot(x=numericMeta[,"FrontalDP"],y=toplot[i,],xlab="FrontalDP",ylab="Eigenprotein",abline=TRUE,cex.axis=1,cex.lab=1,cex=1,col="black",bg=colnames(MEs)[i],pch=21,main=paste0("bicor=",signif(moduleTraitCor[i,"FrontalDP"],2),", p=",signif(moduleTraitPvalue[i,"FrontalDP"],2),"\n"),col.main=if(moduleTraitPvalue[i,"FrontalDP"]<0.05) { "red" } else { "black" })
  verboseScatterplot(x=numericMeta[,"FrontalNFT"],y=toplot[i,],xlab="FrontalNFT",ylab="Eigenprotein",abline=TRUE,cex.axis=1,cex.lab=1,cex=1,col="black",bg=colnames(MEs)[i],pch=21,main=paste0("bicor=",signif(moduleTraitCor[i,"FrontalNFT"],2),", p=",signif(moduleTraitPvalue[i,"FrontalNFT"],2),"\n"),col.main=if(moduleTraitPvalue[i,"FrontalNFT"]<0.05) { "red" } else { "black" })
  
  verboseScatterplot(x=numericMeta[,"MMSE"],y=toplot[i,],xlab="MMSE",ylab="Eigenprotein",abline=TRUE,cex.axis=1,cex.lab=1,cex=1,col="black",bg=colnames(MEs)[i],pch=21,main=paste0("bicor=",signif(moduleTraitCor[i,"MMSE"],2),", p=",signif(moduleTraitPvalue[i,"MMSE"],2),"\n"),col.main=if(moduleTraitPvalue[i,"MMSE"]<0.05) { "red" } else { "black" })
  
}

##outputs sample-by-sample eigenprotein barplots (not useful for large number of samples)
#while(!par('page')) plot.new()
#for (i in 1:nrow(toplot)) {
# barplot(height=rev(toplot[i,]),width=5,col=colnames(MEs)[i],xlab=paste(colnames(MEs)[i]," Eigenprotein Relative Expression"),main=rownames(toplot)[i],ylab=NULL,las=2,space=0.4,horiz=TRUE) #las=2 for rotated 90° X-axis labels  main=rownames(toplot)[i]
## text(bargr,par("usr")[3] - 0.025, srt=45, adj =1, labels= c(colnames(toplot)),xpd=TRUE,font=2) # bargr <- barplot(... above; gives rotated 45° x-axis labels but overwrites on top of existing ones
#}

dev.off()

# #### All spine corr plots
# 
# CairoPDF(file=paste0(rootdir,"41Bulk-module-spine-plots.pdf"),width=16,height=12)
# 
# 
## Make changes after checking output on console for the above 2 lines
par(mfrow=c(4,6))
par(mar=c(4.5,6,4.5,1.5))

for (i in 1:(nrow(toplot))) {  # grey already excluded, no -1
  verboseScatterplot(x=numericMeta$Spine.Density.10?m,y=toplot[i,],xlab="Spine Density 10um",ylab="Eigenprotein",abline=TRUE,cex.axis=1,cex.lab=1,cex=1,col="black",bg=colnames(MEs)[i],pch=21,main=paste0("bicor=",signif(moduleTraitCor[i,"Spine.Density.10?m"],2),", p=",signif(moduleTraitPvalue[i,"Spine.Density.10?m"],2),"\n"),col.main=if(moduleTraitPvalue[i,"Spine.Density.10?m"]<0.05) { "red" } else { "black" })
  verboseScatterplot(x=numericMeta$Spine.Length..?m.,y=toplot[i,],xlab="Spine.Length..?m.",ylab="Eigenprotein",abline=TRUE,cex.axis=1,cex.lab=1,cex=1,col="black",bg=colnames(MEs)[i],pch=21,main=paste0("bicor=",signif(moduleTraitCor[i,"Spine.Length..?m."],2),", p=",signif(moduleTraitPvalue[i,"Spine.Length..?m."],2),"\n"),col.main=if(moduleTraitPvalue[i,"Spine.Length..?m."]<0.05) { "red" } else { "black" })
  verboseScatterplot(x=numericMeta$Head.Diameter.?m.,y=toplot[i,],xlab="Head.Diameter.?m.",ylab="Eigenprotein",abline=TRUE,cex.axis=1,cex.lab=1,cex=1,col="black",bg=colnames(MEs)[i],pch=21,main=paste0("bicor=",signif(moduleTraitCor[i,"Head.Diameter.?m."],2),", p=",signif(moduleTraitPvalue[i,"Head.Diameter.?m."],2),"\n"),col.main=if(moduleTraitPvalue[i,"Head.Diameter.?m."]<0.05) { "red" } else { "black" })
  verboseScatterplot(x=numericMeta$Neck.Diameter,y=toplot[i,],xlab="Neck.Diameter",ylab="Eigenprotein",abline=TRUE,cex.axis=1,cex.lab=1,cex=1,col="black",bg=colnames(MEs)[i],pch=21,main=paste0("bicor=",signif(moduleTraitCor[i,"Neck.Diameter"],2),", p=",signif(moduleTraitPvalue[i,"Neck.Diameter"],2),"\n"),col.main=if(moduleTraitPvalue[i,"Neck.Diameter"]<0.05) { "red" } else { "black" })
  verboseScatterplot(x=numericMeta$Thin.SD,y=toplot[i,],xlab="Thin.SD",ylab="Eigenprotein",abline=TRUE,cex.axis=1,cex.lab=1,cex=1,col="black",bg=colnames(MEs)[i],pch=21,main=paste0("bicor=",signif(moduleTraitCor[i,"Thin.SD"],2),", p=",signif(moduleTraitPvalue[i,"Thin.SD"],2),"\n"),col.main=if(moduleTraitPvalue[i,"Thin.SD"]<0.05) { "red" } else { "black" })
  verboseScatterplot(x=numericMeta$Stubby.SD,y=toplot[i,],xlab="Stubby.SD",ylab="Eigenprotein",abline=TRUE,cex.axis=1,cex.lab=1,cex=1,col="black",bg=colnames(MEs)[i],pch=21,main=paste0("bicor=",signif(moduleTraitCor[i,"Stubby.SD"],2),", p=",signif(moduleTraitPvalue[i,"Stubby.SD"],2),"\n"),col.main=if(moduleTraitPvalue[i,"Stubby.SD"]<0.05) { "red" } else { "black" })
  verboseScatterplot(x=numericMeta$Mushroom.SD,y=toplot[i,],xlab="Mushroom.SD",ylab="Eigenprotein",abline=TRUE,cex.axis=1,cex.lab=1,cex=1,col="black",bg=colnames(MEs)[i],pch=21,main=paste0("bicor=",signif(moduleTraitCor[i,"Mushroom.SD"],2),", p=",signif(moduleTraitPvalue[i,"Mushroom.SD"],2),"\n"),col.main=if(moduleTraitPvalue[i,"Mushroom.SD"]<0.05) { "red" } else { "black" })
  verboseScatterplot(x=numericMeta$Filopodia.D,y=toplot[i,],xlab="Filopodia.D",ylab="Eigenprotein",abline=TRUE,cex.axis=1,cex.lab=1,cex=1,col="black",bg=colnames(MEs)[i],pch=21,main=paste0("bicor=",signif(moduleTraitCor[i,"Filopodia.D"],2),", p=",signif(moduleTraitPvalue[i,"Filopodia.D"],2),"\n"),col.main=if(moduleTraitPvalue[i,"Filopodia.D"]<0.05) { "red" } else { "black" })
  verboseScatterplot(x=numericMeta$Thin.spine..,y=toplot[i,],xlab="Thin.spine..",ylab="Eigenprotein",abline=TRUE,cex.axis=1,cex.lab=1,cex=1,col="black",bg=colnames(MEs)[i],pch=21,main=paste0("bicor=",signif(moduleTraitCor[i,"Thin.spine.."],2),", p=",signif(moduleTraitPvalue[i,"Thin.spine.."],2),"\n"),col.main=if(moduleTraitPvalue[i,"Thin.spine.."]<0.05) { "red" } else { "black" })
  verboseScatterplot(x=numericMeta$Stubby.spine..,y=toplot[i,],xlab="Stubby.spine..",ylab="Eigenprotein",abline=TRUE,cex.axis=1,cex.lab=1,cex=1,col="black",bg=colnames(MEs)[i],pch=21,main=paste0("bicor=",signif(moduleTraitCor[i,"Stubby.spine.."],2),", p=",signif(moduleTraitPvalue[i,"Stubby.spine.."],2),"\n"),col.main=if(moduleTraitPvalue[i,"Stubby.spine.."]<0.05) { "red" } else { "black" })
  verboseScatterplot(x=numericMeta$Mushroom.spine..,y=toplot[i,],xlab="Mushroom.spine..",ylab="Eigenprotein",abline=TRUE,cex.axis=1,cex.lab=1,cex=1,col="black",bg=colnames(MEs)[i],pch=21,main=paste0("bicor=",signif(moduleTraitCor[i,"Mushroom.spine.."],2),", p=",signif(moduleTraitPvalue[i,"Mushroom.spine.."],2),"\n"),col.main=if(moduleTraitPvalue[i,"Mushroom.spine.."]<0.05) { "red" } else { "black" })
  verboseScatterplot(x=numericMeta$Filopodia.spine..,y=toplot[i,],xlab="Filopodia.spine..",ylab="Eigenprotein",abline=TRUE,cex.axis=1,cex.lab=1,cex=1,col="black",bg=colnames(MEs)[i],pch=21,main=paste0("bicor=",signif(moduleTraitCor[i,"Filopodia.spine.."],2),", p=",signif(moduleTraitPvalue[i,"Filopodia.spine.."],2),"\n"),col.main=if(moduleTraitPvalue[i,"Filopodia.spine.."]<0.05) { "red" } else { "black" })
}

dev.off()

########################################
#Write Module Membership/kME table
orderedModulesWithGrey=rbind(c("M0","grey"),orderedModules)
kMEtableSortVector<-apply( as.data.frame(cbind(SE2modColor,kMEdat)),1,function(x) if(!x[1]=="grey") { paste0(paste(orderedModulesWithGrey[match(x[1],orderedModulesWithGrey[,2]),],collapse=" "),"|",round(as.numeric(x[which(colnames(kMEdat)==paste0("kME",x[1]))+1]),4)) } else { paste0("grey|AllKmeAvg:",round(mean(as.numeric(x[-1],na.rm=TRUE)),4)) } ) 
kMEtable=cbind(c(1:nrow(cleanDatReg)),rownames(cleanDatReg),SE2modColor,kMEdat,kMEtableSortVector)[order(kMEtableSortVector,decreasing=TRUE),]
write.table(kMEtable,file=paste0(rootdir,"/02.17.26_ModuleAssignments-41Bulk_SE2.txt"),sep="\t",row.names=FALSE)
#(load above file in excel and apply green-yellow-red conditional formatting heatmap to the columns with kME values); then save as excel.

## saved image of R session
save.image(paste0("02.01.26_saved.image.",projectFilesOutputTag,".Rdata"))  #overwrites


#######WRAPPER CALL GO-ELITE GENE ONTOLOGIES
#######***NOTE FROM EVAN LIU - I HAD TO EDIT LINE 350 TO MAKE THE LIST COLOR FROM SPEAKEASY2 AND NOT WGCNA

######################## EDIT THESE VARIABLES (USER PARAMETERS SET IN GLOBAL ENVIRONMENT) ############################################

colnames(kMEtable)[3] <- "net.colors"
write.csv(kMEtable, file=paste0(rootdir,"/ModuleAssignmentsForGOElite.csv"),row.names=FALSE)
NETcolors= SE2modColor    #module color assignments, vector of length equal to number of rows in cleanDat; should have all colors for modules from 1:minimumSizeRank as printed by WGCNA::labels2colors(1:nModules)
nModules <- 9

#inputFile <- "ENDO_MG_TWO_WAY_LIST_NTS_v02b_forGOelite.csv"                                            #Sample File 1 - has full human background
inputFile <- "ModuleAssignmentsForGOElite.csv"  #Sample File 2 - WGCNA kME table for (Dai, et al, 2019)
#INPUT CSV FILE - in the filePath folder.
#Can be formatted as Kme table from WGCNA pipeline, or
#can be a CSV of columns, one symbol or UniqueID (Symbol|...) list per column, with the LIST NAMEs in row 1
#in this case, the longest list is used as background or the "universe" for the FET contingencies
#  For simple columnwise list input, DON'T FORGET TO PUT THE APPROPRIATE BACKGROUND LIST IN, OR RESULTS WILL BE UNRELIABLE.

# filePath <- "Z:/Evan/Emory 41 Proteomics/Emory41/GOElite"   #gsub("//","/",outputfigs)
# #Folder that (may) contain the input file specified above, and which will contain the outFilename project Folder.

outFilename <- "SE2-GO"
#SUBFOLDER WITH THIS NAME WILL BE CREATED, and .PDF + .csv file using the same name will be created within this folder.

outputGOeliteInputs=FALSE
#If TRUE, GO Elite background file and module or list-specific input files will be created in the outFilename subfolder.

maxBarsPerOntology=5
#Ontologies per ontology type, used for generating the PDF report; does not limit tabled output

#GMTdatabaseFile="Z:/Evan/ROSMAP_Synaptosome_Proteome_2024/GOElite/Human_GO_AllPathways_noPFOCR_with_GO_iea_September_16_2024_symbol.gmt"   # e.g. "Human_GO_AllPathways_with_GO_iea_June_01_2022_symbol.gmt"
# Current month release will be downloaded if file does not exist.
# **Specify a nonexistent file to always download the current database to this folder.**
# Database .GMT file will be saved to the specified folder with its original date-specific name.
#path/to/filename of ontology database for the appropriate species (no conversion is performed)
#BaderLab website links to their current monthly update of ontologies for Human, Mouse, and Rat, minimally
#http://download.baderlab.org/EM_Genesets/current_release/
#For more information, see documentation:  http://baderlab.org/GeneSets

panelDimensions=c(3,2)    #dimensions of the individual parblots within a page of the main barplot PDF output
pageDimensions=c(8.5,11)  #main barplot PDF output page dimensions, in inches

color=c("darkseagreen3","lightsteelblue1","lightpink4","goldenrod","darkorange","gold")

#scale_fill_manual(values = c("#3FB8AF", "#7FC7AF", "#DAD8A7","#FF9E9D", "#FF3D7F"))

#color=c("#009392FF","#F1EAC8FF","#D0587EFF")
#color=c("#009392FF","#F1EAC8FF","#E5B9ADFF","#D98994FF","#D0587EFF")


#colors respectively for ontology Types:
#"Biological Process","Molecular Function","Cellular Component","Reactome","WikiPathways","MSig.C2"
#must be valid R colors

modulesInMemory=TRUE
#uses cleanDat, net, and kMEdat from WGCNA systems biology pipeline already run, and these variables must be in memory
#inputFile will be ignored
ANOVAgroups=FALSE
#if true, modulesInMemory ignored. Volcano pipeline code should already have been run!
#inputFile will be ignored

############ MUST HAVE AT LEAST 2 THREADS ENABLED TO RUN ############################################################################

parallelThreads=20

removeRedundantGOterms=TRUE
#if true, the 3 GO ontology types are collapased into a minimal set of less redundant terms using the below OBO file
GO.OBOfile<-"C:/Users/ehobby/Documents/SE2_EH/GOelite/go.obo"
#only used and needed if above flag to remove redundant GO terms is TRUE.
#Download from http://current.geneontology.org/ontology/go.obo will commence into the specified folder if the specified filename does not exist.
#Does not appear to be species specific, stores all GO term relations and is periodically updated.

cocluster=TRUE
#If TRUE, output PDF of signed Zscore coclustering on GO:cellular component terms (useful for WGCNA modules)

######################## END OF PARAMETER VARIABLES ###################################################################################


library(piano)
source("GOparallel-FET.R")
GOparallel()  # parameters are set in global environment as above; if not set, the function falls back to defaults and looks for all inputs available.
# priority is given to modulesInMemory
