# Supplementary material for: A Multi-Network Approach Identifies Proteins Related to Dendritic Spines in Alzheimer’s Disease
Source: eNeuro. 2026 Apr 10;13(4):ENEURO.0468-25.2026. doi: 10.1523/ENEURO.0468-25.2026 (PMC13095402; doi:10.1523/ENEURO.0468-25.2026)
Supplement: Figure 1-1 — Clinical and Demographic Case Data. Clinical and demographic case data from 41 postmortem human brain tissue samples from dorsolateral prefrontal cortex. Download Figure 1-1, XLS file. [file eneuro-13-ENEURO.0468-25.2026-s003.xls]

## Sheet: Metadata
Case Number	Group	Age	Sex	PMI	BRAAK	CERAD	ABC	MMSE	Frontal NP	Frontal DP	Frontal NFT	ApoE	race
1	CT	40	m	31	0	0			0	2	0	E3/4	w
2	CT	52	f	3	0	0	Low		0	3	0	E3/4	w
3	CT	59	m	6	1	0	None		0	0	0	E2/3	b
4	CT	78	f	11.5	2	0	None	30	0	0	0	E3/3	w
5	CT	92	f	15.5	3	0						E3/3	w
6	CT	94	m	5.5	2	0		29	0	0	0	E3/3	w
7	CT	91	f	6	3	1	Low					E3/3	w
8	CT	56	m	12.5	1	0			0	0	0		w
9	CT	61	f	6	2	0			0	1	0		b
10	CT	70	m	2.5	1	0	None	29	0	2	0	E3/3	b
11	CT	75	f	6	1	0			0	0	0	E3/3	w
12	CT	61	m	12	2	0			0	2	0	E3/4	b
13	CT	46	f	6.5	0	0			0	0	0	E3/3	w
14	AD	64	m	9	6	3	High		3	0	3	E3/4	w
15	AD	72	f	7	6	3	High		3	3	2	E3/4	w
16	AD	77	m	78	3	3						E3/4	w
17	AD	86	f	6	2	3	Low	15	3	2	0	E3/3	b
18	AD	93	f	5	6	3	High	6	3	2	3	E3/4	w
19	AD	85	m	4	6	3	High	13	3	3	3	E3/4	w
20	AD	77	m	12	6	3	High		3	3	3	E3/4	w
21	AD	94	f	4	4	3	Intermediate	19	2	3	1	E3/4	w
22	AD	77	m	28	6	3	Intermediate		3	3	3	E4/4	w
23	AD	94	m	40	5	3	Low	18	3	3	1	E3/4	w
24	AD	76	m	21	4	3	Intermediate	15	3	2	1	E3/3	h
25	AD	83	m	5.5	5	3	High	10	3	1	3	E3/4	w
26	AD	74	m	2.5	6	3	High	6	3	3	2	E3/3	w
27	AD	88	f	5	4	3	Intermediate		3	2	1	E3/4	w
28	AD	80	m	4	4	3	Intermediate	23	3	3	1	E3/4	w
29	AD	86	m	7	4	3	Intermediate	12	1	3	1	E4/4	b
30	AD	84	m	9	4	3	Intermediate	20	3	3	1	E3/4	w
31	AD	91	f	2.5	6	3	High		3	3	3	E3/4	w
32	AD	85	f	9.5	6	3	High		3	2	2	E4/4
33	AD	93	f	15.5	3	3	Intermediate		3	3	0	E3/4	w
34	AD	81	f	12	6	3	High		3	0	3	E3/4	w
35	AsymAD	81	m	20	2	2	Low	27	1	2	0	E3/3	w
36	AsymAD	64	f	17	2	3	Low	30	3	3	1	E4/4	w
37	AsymAD	89	m	19	4	3	Intermediate	27	3	3	0	E3/3	w
38	AsymAD	80	m	5.5	4	3	Intermediate	28	3	3	1	E3/4	w
39	AsymAD	87	m	20.5	1	2	Intermediate	27	2	0	1	E3/4	w
40	AsymAD	76	m	35.5	4	3		29	3	2	0	E2/4	w
41	AsymAD	87	f	5	3	3	Intermediate		3	3	1	E2/3	w
