# Supplementary material for: A Multi-Network Approach Identifies Proteins Related to Dendritic Spines in Alzheimer’s Disease
Source: eNeuro. 2026 Apr 10;13(4):ENEURO.0468-25.2026. doi: 10.1523/ENEURO.0468-25.2026 (PMC13095402; doi:10.1523/ENEURO.0468-25.2026)
Supplement: Figure 1-3 — Dendritic Spine Data. Dendritic spine density and morphology measurements from each human sample. Download Figure 1-3, XLS file. [file eneuro-13-ENEURO.0468-25.2026-s005.xls]

## Sheet: Metadata
Case Number	Spine Length	Volume	Head Diameter	Spine Density	Thin Spine Density	Stubby Spine Density	Mushroom Spine Density	Filopodia Spine Density	Thin Spine Length	Stubby Spine Length	Mushroom Spine Length	Filopodia Spine Length	Thin Head Diameter	Stubby Head Diameter	Mushroom Head Diameter	Filopodia Head Diameter	Thin Volume	Stubby Volume	Mushroom Volume	Filopodia Volume
1	1.14132	0.314998	0.594826	11.9729	0.438824	0.540009	0.193717	0.024738	1.07995	0.787141	1.93917	3.88125	0.232579	0.733708	0.699053	0.280307	0.215798	0.187239	0.675143	1.6356
2	1.08574	0.371314	0.67551	10.415	0.437025	0.454018	0.150459	0	1.10518	0.884857	1.42927		0.223184	1.09754	0.734917		0.258813	0.376827	0.455536
3	1.25089	0.36698	0.648622	7.57171	0.216368	0.333345	0.129315	0.014985	1.37576	0.900891	1.44601	3.54659	0.251403	0.824387	0.702743	0.564646	0.183843	0.323641	0.624219	1.86495
4	1.56428	0.377008	0.482151	9.24204	0.415437	0.269902	0.222399	0.0164656	1.60843	0.797039	2.01546	3.68751	0.257569	0.653969	0.79519	0.210044	0.264262	0.203562	0.798555	0.397543
5	0.908793	0.222458	0.525017	6.03195	0.127311	0.368498	0.107385	0	1.22901	0.615828	1.505		0.27959	0.557613	0.674959		0.246662	0.0949366	0.680337
6	1.2989	0.412928	0.520192	8.49824	0.395218	0.189786	0.246461	0.0183592	1.33076	0.913586	1.44103	3.42213	0.249726	0.689008	0.836211	0.355928	0.389779	0.363256	0.494047	1.06787
7	1.38486	0.473542	0.664073	12.0569	0.489707	0.439184	0.276796	0	1.61576	0.99298	1.83692		0.209865	0.962875	1.00596		0.369124	0.583477	0.855474
8	1.16977	0.434136	0.487687	12.1484	0.66342	0.309403	0.242018	0	1.20926	0.8804	1.55439		0.258582	0.67718	0.751848		0.30413	0.327727	1.06101
9	1.11916	0.388364	0.782611	9.42374	0.175381	0.475915	0.238135	0.00869565	1.08146	0.815335	1.34544	3.99954	0.201997	0.958669	0.841856	1.2401	0.180579	0.253921	0.558782	1.97373
10	1.00729	0.253367	0.547561	8.63586	0.317972	0.443238	0.096726	0.00564972	1.17493	0.747395	1.37202	3.36806	0.240609	0.704222	0.695665	0.756888	0.194891	0.20714	0.39441	1.27651
11	0.923726	0.295253	0.663717	9.11983	0.23691	0.537663	0.13741	0	0.955529	0.802711	1.38499		0.266191	0.804298	0.582108		0.204162	0.258959	0.54179
12	1.74754	0.619978	0.528013	10.341	0.544087	0.155346	0.287628	0.0470377	1.69113	0.99425	2.07613	3.59174	0.2162	1.01186	0.868343	0.179894	0.224129	0.592743	1.21018	0.802157
13	1.0818	0.236057	0.494472	13.1292	0.584691	0.444518	0.283714	0	1.25284	0.678573	1.23063		0.271187	0.652923	0.679905		0.258395	0.128462	0.306916
14	1.72815	0.627678	0.448752	7.18057	0.408132	0.1157	0.177605	0.0166209	1.6375	1.05007	2.3602	3.27173	0.181693	1.05932	0.565821	0.237776	0.329932	0.47213	1.15444	0.252287
15	1.04966	0.193147	0.54837	7.79725	0.395764	0.284917	0.099044	0	1.17631	0.768722	1.0852		0.212315	0.932695	0.775634		0.181332	0.183741	0.214771
16	0.925875	0.214827	0.468525	8.30954	0.263225	0.42616	0.141569	0	1.26386	0.667049	1.10618		0.275126	0.506042	0.662302		0.29944	0.126773	0.27135
17	0.962707	0.168328	0.396911	5.70792	0.269279	0.2274	0.0741133	0	1.12302	0.676892	1.25959		0.245009	0.483806	0.729927		0.211507	0.122991	0.23312
18	1.51782	0.474166	0.599182	5.61137	0.258824	0.0828105	0.211503	0.008	1.46673	1.04224	1.89729	3.15223	0.22098	0.892638	0.740378		0.262337	0.4306	0.881971	1.61726
19	1.44517	0.539841	0.53825	7.20284	0.301405	0.160976	0.238523	0.0193798	1.27426	0.909042	1.75869	4.03006	0.271236	0.793515	0.692336	0.292965	0.233028	0.386015	0.694414	3.37016
20	1.25151	0.468523	0.971207	6.71358	0.267814	0.216045	0.0892474	0	1.45053	0.754591	2.04289		0.22614	1.10159	1.21002		0.301213	0.250075	1.16353
21	1.11754	0.481199	0.616733	4.79231	0.142611	0.208449	0.128171	0	1.34637	0.729595	1.41467		0.318569	0.646973	0.875841		0.387713	0.18626	0.867834
22	1.22341	0.307094	0.420004	4.83866	0.28234	0.0987979	0.0906644	0.012064	1.41624	0.640167	1.3221	3.02006	0.298749	0.653952	0.482683	0.262878	0.283039	0.158007	0.301488	3.24369
23	0.905278	0.130284	0.426611	9.04371	0.434676	0.398703	0.0648949	0.00609756	1.09558	0.603908	1.2521	3.65997	0.236918	0.569401	0.863769	0.214172	0.150859	0.0752698	0.262553	0.0943618
24	0.987322	0.217105	0.489655	8.33673	0.32623	0.341241	0.166202	0	1.09546	0.746066	1.34594		0.260844	0.562426	0.678751		0.209963	0.179295	0.365354
25	0.88247	0.194807	0.554495	7.1295	0.205645	0.333633	0.154805	0	1.06213	0.684058	1.07342		0.285039	0.690708	0.712406		0.183951	0.133527	0.351818
26	1.32832	0.465626	0.5544	8.70926	0.361741	0.18174	0.327445	0	1.3441	0.853731	1.55192		0.21835	0.738103	0.687016		0.210724	0.248048	0.703707
27	1.33401	0.346853	0.47218	8.42916	0.425977	0.236952	0.148048	0.0319395	1.32151	0.735225	1.80064	3.64763	0.254136	0.725542	0.79249	0.222198	0.203169	0.161434	0.757696	1.42329
28	0.896186	0.250069	0.566859	5.89892	0.113321	0.382669	0.0880883	0.00581395	1.11101	0.634992	1.59808	3.34031	0.255678	0.600021	1.04411	0.184044	0.210621	0.113417	0.623162	2.23061
29	1.06509	0.188512	0.444537	6.29763	0.310467	0.203001	0.110307	0.00598802	1.12073	0.739169	1.42135	3.39102	0.23408	0.601543	0.641799	0.856005	0.183504	0.139159	0.255005	0.353857
30	1.10422	0.211751	0.463588	6.22857	0.165467	0.291644	0.159898	0.00584795	1.30563	0.630739	1.81052	3.15159	0.296233	0.508631	0.52124	0.12682	0.24237	0.0833638	0.394703	0.896437
31	1.16555	0.393952	0.641665	7.33331	0.264621	0.277243	0.191468	0	1.08828	0.786273	1.64795		0.221252	0.880816	0.793862		0.268353	0.226861	0.717106
32	1.25833	0.357674	0.546827	6.40939	0.260011	0.216914	0.133156	0.00813008	1.4179	0.768109	1.49745	3.91589	0.2525	0.821221	0.919472	0.246072	0.281753	0.128786	0.582147	1.55173
33	1.38417	0.267189	0.535906	4.60106	0.149587	0.161433	0.131166	0.0179203	1.31402	0.655176	2.12897	3.73602	0.265788	0.704362	0.68598	0.24243	0.183205	0.119299	0.628686	0.791155
34	1.36464	0.63556	0.76307	7.53242	0.23236	0.297597	0.122275	0	1.70115	0.822842	1.4604		0.238617	1.29976	0.870326		0.687323	0.405859	0.923886
35	1.28896	0.452444	0.522873	10.4241	0.454373	0.225422	0.362612	0	1.19054	0.800634	1.63763		0.274602	0.746653	0.714535		0.305162	0.203267	0.751549
36	1.58166	0.31914	0.372469	10.0319	0.602961	0.102659	0.257882	0.0396915	1.54109	0.620074	1.81048	3.52559	0.211356	0.521953	0.607766	0.185639	0.146396	0.446691	0.498481	0.0514155
37	1.42828	0.808221	0.574552	7.43842	0.312957	0.196189	0.213036	0.0216603	1.26857	1.2134	1.70306	3.58466	0.238318	0.917577	0.786852	0.345801	0.29178	0.735852	1.1945	4.87274
38	1.64152	0.803072	0.718694	10.7802	0.364444	0.361902	0.301191	0.0504787	1.4869	1.03469	2.02455	3.46536	0.163645	1.01385	0.902467	0.128584	0.583717	0.678774	0.906156	0.834987
39	1.04854	0.261336	0.612063	8.43712	0.310809	0.399416	0.133487	0	1.2856	0.751541	1.46881		0.213112	0.818885	0.929986		0.217591	0.241344	0.474462
40	1.53052	0.417875	0.522336	6.79325	0.333933	0.151484	0.145127	0.0487805	1.30972	0.9993	1.95843	3.59228	0.20551	1.00248	0.699146	0.187092	0.152773	0.384382	0.890403	0.903317
41	1.27084	0.517409	0.664447	10.4985	0.304216	0.339055	0.217367	0	1.40011	0.865979	1.11325		0.240108	0.786304	0.741325		0.302791	0.323872	0.592154
