# Supplementary material for: A Multi-Network Approach Identifies Proteins Related to Dendritic Spines in Alzheimer’s Disease
Source: eNeuro. 2026 Apr 10;13(4):ENEURO.0468-25.2026. doi: 10.1523/ENEURO.0468-25.2026 (PMC13095402; doi:10.1523/ENEURO.0468-25.2026)
Supplement: Figure 2-1 — WGCNA Module Assignments. List of proteins assigned to each WGCNA module. Download Figure 2-1, XLS file. [file eneuro-13-ENEURO.0468-25.2026-s006.xls]

## Sheet: d4.power8.ModuleAssignments-EH_
c(1:nrow(cleanDatReg))	rownames(cleanDatReg)	net$colors	kMElightgreen	kMEturquoise	kMEcyan	kMEmidnightblue	kMEmagenta	kMEsalmon	kMEivory	kMEtan	kMEdarkgreen	kMEplum1	kMEroyalblue	kMEwhite	kMEdarkorange	kMEpurple	kMEsaddlebrown	kMEsienna3	kMEmediumpurple3	kMEblack	kMEyellowgreen	kMEsteelblue	kMEgrey60	kMEblue	kMEdarkturquoise	kMEorange	kMEpink	kMEorangered4	kMEyellow	kMElightcyan1	kMEdarkgrey	kMEdarkred	kMEbrown	kMEviolet	kMEgreenyellow	kMEred	kMElightsteelblue1	kMEpaleturquoise	kMEskyblue3	kMEdarkolivegreen	kMEskyblue	kMEgreen	kMElightcyan	kMEdarkmagenta	kMElightyellow	kMEtableSortVector
4521	NDUFB6|O95139	black	-0.504368	-0.35136	-0.123906	-0.109755	-0.0225825	0.122671	0.591594	0.351655	0.349618	0.111434	0.00335198	0.248438	0.384958	0.299019	0.115896	0.440214	0.552889	0.939424	0.795612	0.50641	0.337521	0.0797319	0.319203	0.590041	0.792604	0.341681	0.304997	-0.507257	-0.532218	-0.458294	0.0212049	0.0791074	-0.34808	-0.0957162	-0.264854	-0.0817122	-0.743089	-0.540399	-0.596301	-0.323148	-0.141533	-0.0183352	-0.164241	M7 black|0.9394
4526	NDUFC2|O95298	black	-0.593993	-0.325141	-0.0869358	0.00992294	0.0660763	0.239738	0.655512	0.466169	0.41883	0.194343	-0.0260704	0.251169	0.380161	0.245392	0.0810575	0.295943	0.545852	0.92078	0.795714	0.583747	0.403349	0.101316	0.33304	0.558317	0.814534	0.263676	0.236038	-0.436668	-0.464649	-0.33165	-0.0953732	0.0365218	-0.347288	-0.0909011	-0.367266	-0.143942	-0.767756	-0.57052	-0.669798	-0.400097	-0.188681	-0.104941	-0.22983	M7 black|0.9208
4520	NDUFB5|O43674	black	-0.546294	-0.390258	-0.157421	-0.0461891	0.0868834	0.27493	0.615011	0.417082	0.399859	0.194107	-0.0759811	0.178637	0.343836	0.161541	0.0210843	0.267936	0.435136	0.914157	0.770392	0.572072	0.397196	0.181949	0.448151	0.596303	0.803789	0.333544	0.304692	-0.498963	-0.444371	-0.327817	0.0406398	0.12878	-0.329774	-0.068796	-0.294958	-0.0191171	-0.786938	-0.587444	-0.651637	-0.361831	-0.215855	-0.128774	-0.222157	M7 black|0.9142
4645	NNT|Q13423	black	-0.57641	-0.430674	-0.055883	0.0230318	0.103391	0.247381	0.752257	0.514483	0.492589	0.310964	0.00727723	0.392732	0.293416	0.2301	-0.000989987	0.316378	0.630015	0.905999	0.811585	0.459395	0.430076	0.154056	0.355255	0.58499	0.834116	0.264547	0.326329	-0.510973	-0.485151	-0.374066	-0.130744	0.0443146	-0.327864	-0.126431	-0.342113	-0.133483	-0.672776	-0.521291	-0.723365	-0.286442	-0.0886072	0.0181556	-0.110576	M7 black|0.906
4493	NDUFA11|Q86Y39	black	-0.435205	-0.217337	-0.0652811	-0.0409089	-0.108756	0.0679749	0.571183	0.318298	0.340281	0.076846	0.0364757	0.167111	0.312007	0.348986	0.113121	0.414624	0.612254	0.904499	0.786229	0.607557	0.258515	-0.0395319	0.223534	0.484674	0.747765	0.20928	0.184237	-0.427875	-0.527028	-0.500094	-0.0700632	-0.0615362	-0.302907	-0.10035	-0.314884	-0.211045	-0.764129	-0.46528	-0.55356	-0.254152	-0.0118486	0.00139866	-0.230807	M7 black|0.9045
1893	DIRAS1|O95057	black	-0.319716	-0.285567	-0.0241252	-0.0195348	-0.0261772	0.0866405	0.664309	0.36001	0.485778	0.226246	0.0487043	0.354771	0.434286	0.288911	0.168657	0.420429	0.630225	0.899218	0.859071	0.421809	0.239634	-0.0397395	0.263943	0.419707	0.717071	0.295273	0.258752	-0.645663	-0.620569	-0.557859	-0.0878141	-0.0556966	-0.294326	-0.183045	-0.325008	-0.198811	-0.76638	-0.44891	-0.634848	-0.153236	0.0533024	0.0308401	-0.213617	M7 black|0.8992
4523	NDUFB8|O95169	black	-0.495111	-0.343685	-0.15783	-0.0868703	0.0033809	0.155075	0.568091	0.356954	0.345213	0.118953	-0.00233767	0.176431	0.301964	0.219457	0.0180876	0.305235	0.481642	0.898413	0.760029	0.594644	0.324487	0.118483	0.34058	0.568002	0.777414	0.334486	0.29959	-0.431494	-0.459072	-0.398493	0.0237414	0.0409018	-0.28428	-0.0309339	-0.270108	-0.071433	-0.750559	-0.5171	-0.584616	-0.311109	-0.122962	-0.0677351	-0.244989	M7 black|0.8984
4832	OPA3|Q9H6K4	black	-0.331168	-0.278994	-0.122952	-0.111795	-0.181444	0.0454484	0.528594	0.232475	0.330177	0.0605186	-0.133095	0.182006	0.252342	0.310278	0.0368542	0.493861	0.573582	0.889072	0.761688	0.529878	0.208241	-0.0346975	0.271836	0.488143	0.749856	0.241403	0.252345	-0.629814	-0.542272	-0.547722	0.0059639	0.123844	-0.199022	-0.109821	-0.198556	-0.12122	-0.701043	-0.356929	-0.532928	-0.116029	0.145065	0.0733891	-0.188804	M7 black|0.8891
7821	UQCR10|Q9UDW1	black	-0.330767	-0.223884	0.0132969	-0.0276458	-0.0729943	0.061908	0.612593	0.326169	0.414044	0.178442	0.0166928	0.276767	0.21214	0.371382	0.0919534	0.470373	0.658999	0.888226	0.813756	0.440438	0.233527	-0.0286419	0.279603	0.451559	0.698381	0.191504	0.198105	-0.562802	-0.577241	-0.526093	-0.0113991	-0.0546042	-0.359016	-0.203034	-0.319897	-0.170552	-0.750017	-0.467049	-0.58678	-0.294269	-0.0681375	-0.0395374	-0.317871	M7 black|0.8882
2748	GK|P32189	black	-0.394165	-0.390447	-0.096542	-0.0970729	-0.0933249	0.109928	0.625315	0.324236	0.421535	0.169042	-0.0646579	0.465432	0.38874	0.259401	0.107407	0.42674	0.535672	0.884069	0.804046	0.384173	0.323879	0.0203829	0.320539	0.515212	0.776648	0.317933	0.28773	-0.647662	-0.561142	-0.509553	-0.0192816	0.115101	-0.249632	-0.130023	-0.185931	-0.0638978	-0.700714	-0.443498	-0.600519	-0.118004	0.0875765	0.0779218	0.0510376	M7 black|0.8841
648	ATP2B2|Q01814	black	-0.407994	-0.448588	-0.209657	-0.126487	0.0156732	0.194948	0.675528	0.410411	0.382679	0.184201	0.0972551	0.294749	0.282723	0.0894393	-0.071125	0.368887	0.460972	0.88249	0.782213	0.58007	0.410892	0.163233	0.36979	0.627778	0.801288	0.366809	0.410727	-0.519147	-0.443618	-0.396941	-0.0235599	0.00407547	-0.188911	0.02876	-0.232735	-0.0175026	-0.758866	-0.438903	-0.578471	-0.19607	-0.0392579	-0.0233444	-0.208262	M7 black|0.8825
4515	NDUFB10|O96000	black	-0.329924	-0.22372	-0.0858272	-0.143991	-0.120837	3.84086e-05	0.483117	0.206626	0.327141	0.0413386	-0.089002	0.141601	0.341703	0.38243	0.190706	0.470761	0.551716	0.882214	0.772202	0.410764	0.165591	-0.0342229	0.280357	0.441353	0.665212	0.329336	0.220418	-0.601384	-0.590771	-0.569216	0.0609984	0.107829	-0.341156	-0.182136	-0.208599	-0.130559	-0.684093	-0.475636	-0.53616	-0.211072	0.068479	0.0975137	-0.158185	M7 black|0.8822
4445	NAT8L|Q8N9F0	black	-0.209854	-0.273844	-0.159982	-0.197567	-0.217957	-0.0869598	0.41466	0.125014	0.27423	-0.0103553	-0.0492101	0.139126	0.326772	0.323421	0.0704046	0.436132	0.423791	0.87408	0.744753	0.504057	0.055761	-0.0473945	0.268628	0.444212	0.660358	0.256048	0.241559	-0.574934	-0.555619	-0.581759	0.189789	0.107537	-0.212359	-0.0784184	-0.14109	-0.0460228	-0.780746	-0.415067	-0.514454	-0.0914977	0.0821545	0.00327232	-0.212951	M7 black|0.8741
4516	NDUFB11|Q9NX14	black	-0.461959	-0.239538	-0.146892	-0.108289	-0.1043	0.0896646	0.484867	0.274477	0.269578	0.000994135	-0.0271645	0.0672895	0.322684	0.27191	0.0924814	0.353665	0.467072	0.86932	0.709331	0.631761	0.258077	0.0136497	0.258663	0.501705	0.738024	0.276161	0.205092	-0.394989	-0.44843	-0.419727	0.0147403	0.0429784	-0.264965	-0.0333705	-0.247495	-0.105746	-0.723196	-0.464182	-0.516908	-0.28206	-0.0389777	-0.0472429	-0.250205	M7 black|0.8693
4527	NDUFS1|P28331	black	-0.623406	-0.452145	-0.112643	0.0246308	0.157269	0.317924	0.744571	0.533507	0.454834	0.291756	0.0184768	0.408576	0.323022	0.160763	0.0165182	0.280137	0.636849	0.869272	0.764203	0.530556	0.494566	0.203226	0.379913	0.604501	0.807807	0.252166	0.355394	-0.413641	-0.403805	-0.273976	-0.1603	0.00951486	-0.244112	-0.00701106	-0.337069	-0.103253	-0.641674	-0.452845	-0.625682	-0.367805	-0.206231	-0.138	-0.271991	M7 black|0.8693
1529	COX4I1|P13073	black	-0.314081	-0.262989	-0.11158	-0.197244	-0.20183	-0.0190978	0.429012	0.161374	0.264092	-0.0176034	-0.00692066	0.311757	0.362017	0.358489	0.215788	0.581359	0.530292	0.863681	0.711897	0.401052	0.181268	-0.0414902	0.297921	0.487805	0.696875	0.324158	0.25669	-0.576077	-0.552041	-0.559973	0.142593	0.00970356	-0.324388	-0.136306	-0.18184	-0.0571213	-0.716366	-0.436761	-0.44673	-0.210462	0.00316256	0.0168115	-0.107663	M7 black|0.8637
4518	NDUFB3|O43676	black	-0.572478	-0.542428	-0.365914	-0.193528	0.0369664	0.337494	0.564386	0.380485	0.252997	0.0761338	-0.072871	0.136031	0.364787	-0.0042161	-0.106005	0.295238	0.349202	0.862725	0.668203	0.657947	0.510118	0.328166	0.495684	0.743159	0.867311	0.464986	0.482754	-0.43585	-0.306543	-0.289303	0.0191581	0.190771	-0.129963	0.138561	-0.144614	0.0907292	-0.701135	-0.427722	-0.556891	-0.206024	-0.0662421	0.0297984	-0.0867786	M7 black|0.8627
4524	NDUFB9|Q9Y6M9	black	-0.429463	-0.126719	0.0972458	0.0976246	-0.00865883	0.0865388	0.602818	0.33806	0.478278	0.220506	-0.0989961	0.162128	0.351062	0.464353	0.234771	0.40865	0.717187	0.858594	0.830706	0.390139	0.195562	-0.122831	0.201213	0.348842	0.62584	0.142087	0.0621826	-0.531501	-0.650985	-0.509623	-0.143811	0.0501672	-0.419232	-0.274315	-0.380102	-0.317005	-0.668772	-0.519218	-0.565601	-0.266598	-0.0929653	-0.110859	-0.265857	M7 black|0.8586
1710	CYC1|P08574	black	-0.355408	-0.36194	-0.153773	-0.216787	-0.195958	0.0410729	0.519057	0.287096	0.235213	0.0285707	0.12526	0.332167	0.296556	0.268142	0.0494949	0.57733	0.515134	0.851841	0.7013	0.449003	0.330629	0.0464684	0.194922	0.601188	0.803644	0.315304	0.326029	-0.460429	-0.452565	-0.470923	-0.0401258	0.000432639	-0.2059	-0.0526823	-0.172006	-0.0750923	-0.630507	-0.343063	-0.490803	-0.0958604	0.14436	0.219297	-0.0216719	M7 black|0.8518
5259	PLCL2|Q9UPR0	black	-0.553082	-0.309748	0.0181586	0.164696	0.197743	0.352958	0.74823	0.553635	0.549143	0.360536	-0.0432046	0.219206	0.267889	0.202337	-0.0128148	0.136712	0.520427	0.846394	0.814207	0.479577	0.481705	0.10584	0.355942	0.502924	0.737787	0.170502	0.170802	-0.466566	-0.502711	-0.278861	-0.16393	0.0313123	-0.452264	-0.198274	-0.452772	-0.195627	-0.793735	-0.65521	-0.706845	-0.344179	-0.263116	-0.180393	-0.135012	M7 black|0.8464
2723	GFRA2|O00451	black	-0.45559	-0.281511	-0.0852972	0.0136828	0.0789641	0.186172	0.58854	0.342052	0.478422	0.219016	-0.183212	0.18048	0.282163	0.246634	0.0343778	0.193783	0.464489	0.844605	0.786519	0.468534	0.285449	0.0340073	0.374755	0.464246	0.662054	0.291352	0.198506	-0.560951	-0.569595	-0.406429	0.0376623	0.222706	-0.380962	-0.148211	-0.251603	-0.0749558	-0.740687	-0.597015	-0.56712	-0.237782	-0.171336	-0.200302	-0.176559	M7 black|0.8446
4290	MT-CO2|P00403	black	-0.361543	-0.45913	-0.320614	-0.307109	-0.135807	0.106431	0.431021	0.222734	0.169555	-0.0475985	0.029228	0.150687	0.344545	0.113671	-0.0155746	0.450523	0.329329	0.841731	0.63052	0.549507	0.330125	0.188926	0.354727	0.67476	0.791897	0.44784	0.445473	-0.444104	-0.352419	-0.406135	0.114069	0.0951491	-0.138624	0.0740011	-0.0748621	0.0704814	-0.681327	-0.347937	-0.478114	-0.113657	0.0645202	0.127443	-0.052601	M7 black|0.8417
7407	TMEM25|Q86YD3	black	-0.432466	0.0109258	0.159795	0.224746	0.101365	0.139257	0.477557	0.3433	0.416274	0.319756	-0.0499783	0.057333	0.304186	0.459489	0.167083	0.216849	0.623484	0.84092	0.733839	0.698643	0.116759	-0.158623	0.181922	0.347181	0.619081	-0.0254005	-0.10872	-0.363808	-0.513647	-0.367558	-0.159003	-0.0693389	-0.447321	-0.297275	-0.410442	-0.325802	-0.737512	-0.534053	-0.617637	-0.443904	-0.283277	-0.272966	-0.382139	M7 black|0.8409
4525	NDUFC1|O43677	black	-0.612158	-0.388667	-0.15541	0.00661195	0.186981	0.349121	0.624958	0.509228	0.3912	0.241775	0.00421471	0.152503	0.380809	0.124827	-0.00952909	0.19938	0.425898	0.835988	0.729466	0.577973	0.477692	0.225528	0.380021	0.610997	0.782844	0.307911	0.281959	-0.328804	-0.37157	-0.1911	-0.0964943	0.0490274	-0.300194	-0.0234686	-0.363138	-0.0911963	-0.722106	-0.57002	-0.644157	-0.43945	-0.230928	-0.150829	-0.261756	M7 black|0.836
4504	NDUFA9|Q16795	black	-0.563607	-0.45219	-0.245488	-0.089146	0.0637779	0.294674	0.612477	0.45084	0.270541	0.126068	0.0268091	0.162046	0.203234	0.0814572	-0.146242	0.252699	0.451534	0.8312	0.676667	0.682984	0.510848	0.272117	0.359916	0.704183	0.818192	0.278454	0.388078	-0.309791	-0.280704	-0.235228	-0.107478	0.0265299	-0.177235	0.108168	-0.267407	-0.05256	-0.679014	-0.412259	-0.551562	-0.286842	-0.148894	-0.0596541	-0.17235	M7 black|0.8312
6476	SFXN1|Q9H9B4	black	-0.58819	-0.289708	0.0284563	0.0929911	0.120419	0.266424	0.677751	0.513407	0.447935	0.275433	0.0202452	0.33595	0.169376	0.303281	-0.0461782	0.302797	0.618455	0.830653	0.730745	0.433898	0.425812	0.109114	0.251387	0.517582	0.753779	0.163566	0.199524	-0.397866	-0.419757	-0.267337	-0.216551	-0.010929	-0.403976	-0.178555	-0.448678	-0.217756	-0.580849	-0.523315	-0.65404	-0.392805	-0.19096	-0.0414243	-0.158727	M7 black|0.8307
5248	PLCB1|Q9NQ66	black	-0.482312	-0.218472	0.0418667	0.134126	0.182193	0.269374	0.757776	0.520098	0.569474	0.335232	-0.00247874	0.208291	0.424766	0.218659	0.1494	0.208668	0.572371	0.830426	0.839279	0.434708	0.406123	0.00386759	0.256601	0.403393	0.665708	0.212442	0.142551	-0.463282	-0.587651	-0.35486	-0.183612	-0.0177913	-0.417652	-0.187575	-0.446079	-0.243687	-0.786186	-0.577441	-0.646729	-0.379688	-0.235106	-0.1855	-0.2881	M7 black|0.8304
1540	COX8A|P10176	black	-0.254997	-0.371945	-0.288629	-0.383483	-0.309327	-0.0328114	0.35083	0.0681228	0.135122	-0.142572	-0.0564978	0.292251	0.307459	0.23423	0.0780628	0.668617	0.431798	0.826599	0.613399	0.442005	0.202608	0.0525037	0.330694	0.581059	0.725857	0.407056	0.413007	-0.586641	-0.438076	-0.559294	0.200656	0.142633	-0.113418	0.0267804	-0.0203316	0.106462	-0.625653	-0.257405	-0.336243	-0.0625676	0.0942054	0.0962588	-0.0840475	M7 black|0.8266
2648	GAD2|Q05329	black	-0.432307	-0.258713	0.0570528	0.0780151	0.0594947	0.0978143	0.683674	0.444697	0.469308	0.281156	0.0731092	0.326908	0.366837	0.323441	0.167185	0.316765	0.649031	0.826486	0.761417	0.402971	0.290507	-0.00225491	0.124672	0.411429	0.658523	0.12749	0.18101	-0.351406	-0.508299	-0.38135	-0.220298	-0.0630808	-0.336857	-0.137792	-0.405266	-0.292601	-0.633174	-0.433936	-0.584134	-0.256465	-0.146241	-0.109893	-0.344744	M7 black|0.8265
1538	COX7B|P24311	black	-0.391826	-0.483289	-0.272439	-0.231239	-0.110371	0.133261	0.485798	0.271561	0.232208	0.0460297	0.042961	0.386519	0.400371	0.0799045	0.0394507	0.432266	0.367706	0.823935	0.641871	0.490467	0.354074	0.160463	0.354668	0.615071	0.792598	0.421844	0.422375	-0.474683	-0.359394	-0.379406	0.0727878	0.0563916	-0.0970285	0.0681427	-0.0637612	0.077352	-0.664097	-0.338367	-0.48162	-0.106366	0.0650924	0.0768855	-0.0676286	M7 black|0.8239
637	ATP1A1|P05023	black	-0.467201	-0.524144	-0.439603	-0.321566	-0.104715	0.209549	0.448366	0.245192	0.16428	-0.0752582	0.0407182	0.239325	0.272001	-0.0561628	-0.168556	0.38006	0.227533	0.822733	0.582152	0.700542	0.387017	0.244347	0.456509	0.695506	0.841067	0.514718	0.506109	-0.453334	-0.265953	-0.302351	0.187721	0.135933	-0.0154013	0.232178	-0.0574722	0.212323	-0.667309	-0.325091	-0.419157	-0.12829	0.00271087	-0.00754552	-0.169074	M7 black|0.8227
1539	COX7C|P15954	black	-0.365675	-0.529181	-0.3672	-0.356631	-0.130817	0.10318	0.41859	0.214524	0.166641	-0.0415108	0.0975121	0.30948	0.465427	0.0497686	0.0385416	0.450811	0.331127	0.822634	0.60971	0.513651	0.310371	0.237628	0.39189	0.66492	0.804149	0.554771	0.529149	-0.464649	-0.328254	-0.422032	0.106524	0.0510188	-0.0430918	0.125656	-0.0215145	0.116517	-0.629734	-0.276315	-0.498128	-0.0433528	0.117493	0.205217	0.00547615	M7 black|0.8226
4492	NDUFA10|O95299	black	-0.493605	-0.226555	-0.0265582	0.0225004	0.0134585	0.162365	0.613008	0.379077	0.398417	0.176058	-0.0721631	0.162255	0.3071	0.303889	0.118811	0.332484	0.615951	0.816211	0.732158	0.51427	0.331105	0.000790472	0.219391	0.465035	0.658776	0.127942	0.152	-0.388716	-0.487537	-0.366401	-0.147289	0.0940359	-0.291044	-0.0838996	-0.324498	-0.200527	-0.632042	-0.408011	-0.484343	-0.29112	-0.195457	-0.212948	-0.356363	M7 black|0.8162
4535	NDUFV1|P49821	black	-0.493619	-0.261446	0.0432013	0.102823	0.104733	0.194523	0.650866	0.449893	0.472632	0.285057	0.0521805	0.260111	0.366369	0.344327	0.157526	0.293851	0.666856	0.813551	0.77886	0.432818	0.336119	0.0148831	0.232725	0.454607	0.662267	0.116378	0.144865	-0.345717	-0.51723	-0.342875	-0.19405	-0.0571133	-0.35584	-0.154488	-0.410057	-0.27324	-0.650968	-0.483535	-0.558771	-0.309795	-0.192966	-0.204567	-0.284938	M7 black|0.8136
4498	NDUFA4|O00483	black	-0.132942	-0.0158107	-0.00720169	-0.109618	-0.293033	-0.214569	0.376798	0.0643008	0.275788	-0.0554234	-0.123865	0.0449612	0.23692	0.487116	0.219953	0.487663	0.567539	0.809379	0.721546	0.497853	-0.0501035	-0.250225	0.100287	0.286323	0.510263	0.0682564	0.0527318	-0.530918	-0.624375	-0.650224	0.104778	0.00851673	-0.33269	-0.185832	-0.237379	-0.253381	-0.772246	-0.382522	-0.39411	-0.133141	0.0491034	-0.102163	-0.36333	M7 black|0.8094
4514	NDUFB1|O75438	black	-0.536622	-0.477661	-0.342525	-0.192872	0.0370445	0.387195	0.468009	0.303646	0.245869	0.0535277	-0.175516	0.134626	0.306124	-0.0636999	-0.147361	0.261293	0.197588	0.804572	0.588684	0.55751	0.43368	0.325205	0.616209	0.637532	0.803416	0.517705	0.41933	-0.534575	-0.258011	-0.242183	0.204627	0.293819	-0.145167	0.0775068	-0.0735958	0.26389	-0.663653	-0.445215	-0.526198	-0.30894	-0.148462	0.0455111	-0.0558932	M7 black|0.8046
5578	PRRT3|Q5FWE3	black	-0.352964	-0.214893	-0.0785615	-0.093943	-0.11259	0.0859579	0.616337	0.32409	0.334446	0.0947764	0.0223505	0.153633	0.133072	0.221841	-0.0574673	0.411333	0.493247	0.801063	0.718879	0.583203	0.287208	-0.0133227	0.239168	0.461546	0.669152	0.143619	0.179876	-0.467979	-0.452784	-0.426236	-0.029995	-0.0155919	-0.247254	-0.0613063	-0.267314	-0.129618	-0.714384	-0.399647	-0.515815	-0.227934	-0.0274564	-0.0259425	-0.266405	M7 black|0.8011
1519	CORO6|Q6QEF8	black	-0.32073	-0.310759	-0.0969739	-0.108731	-0.0775307	0.110416	0.547113	0.279552	0.3533	0.123667	-0.0950508	0.336287	0.169784	0.205916	-0.0514236	0.339284	0.412653	0.798277	0.692032	0.427529	0.280542	0.0596521	0.33354	0.458362	0.684363	0.271128	0.284432	-0.557753	-0.455912	-0.426503	0.100117	0.084415	-0.262252	-0.0936255	-0.209269	-0.0124202	-0.695983	-0.440994	-0.544562	-0.190327	-0.0196216	0.0504864	-0.139492	M7 black|0.7983
6622	SLC25A6|P12236	black	-0.621254	-0.48948	-0.165274	-0.0405861	0.168063	0.381879	0.595188	0.482567	0.360994	0.249857	0.0778865	0.230115	0.349474	0.0168121	-0.0876683	0.255024	0.401398	0.797382	0.643816	0.485234	0.41572	0.345331	0.512644	0.602426	0.827654	0.450904	0.399421	-0.415501	-0.291322	-0.220361	-0.0118027	-0.00616738	-0.247484	-0.0389767	-0.270801	0.0130985	-0.596475	-0.507004	-0.726026	-0.307967	-0.0993432	0.162579	-0.0276176	M7 black|0.7974
7680	TUFM|P49411	black	-0.526134	-0.468785	-0.0463463	0.0142777	0.107582	0.277347	0.748683	0.535254	0.449841	0.335453	0.0405389	0.403737	0.416354	0.147704	0.10988	0.357042	0.673957	0.795975	0.724773	0.347194	0.460881	0.207904	0.292815	0.538862	0.786199	0.265219	0.366637	-0.433637	-0.384653	-0.321636	-0.282645	-0.0165619	-0.177053	-0.0710514	-0.305414	-0.172891	-0.509243	-0.327784	-0.672112	-0.199896	0.0526771	0.142066	-0.138588	M7 black|0.796
4859	OSBPL6|Q9BZF3	black	-0.280663	-0.501898	-0.327746	-0.360534	-0.18286	0.0727303	0.443393	0.172	0.213915	-0.0156734	0.0864438	0.400827	0.262606	0.0790383	-0.0742576	0.535646	0.403164	0.794886	0.631097	0.463278	0.269105	0.163041	0.400408	0.629669	0.754052	0.52606	0.5143	-0.581423	-0.374759	-0.478801	0.158889	0.0463053	-0.0210068	0.0960602	0.0271676	0.151623	-0.564535	-0.206753	-0.369757	-0.00143083	0.153077	0.161427	-0.028818	M7 black|0.7949
4528	NDUFS2|O75306	black	-0.619633	-0.43935	-0.142943	0.0530982	0.210227	0.386894	0.687394	0.550908	0.40928	0.273801	0.04749	0.191811	0.337097	0.0596283	-0.0530836	0.140987	0.46164	0.794668	0.699836	0.598728	0.544511	0.240094	0.345061	0.610624	0.762009	0.230967	0.305563	-0.284409	-0.326398	-0.151771	-0.191084	0.0193149	-0.223854	0.0351263	-0.352437	-0.122327	-0.669455	-0.462064	-0.609471	-0.305962	-0.236264	-0.214539	-0.277268	M7 black|0.7947
638	ATP1A2|P50993	black	-0.311178	-0.395413	-0.263342	-0.247066	-0.135811	0.0683608	0.469312	0.188755	0.231387	0.00400863	-0.0755453	0.206519	0.229921	0.162207	-0.070515	0.544678	0.451041	0.793548	0.628104	0.448514	0.230266	0.111412	0.34388	0.554739	0.69944	0.36473	0.423035	-0.641788	-0.429285	-0.482224	0.0857175	0.194804	-0.103903	0.00472228	-0.10802	0.0248586	-0.553404	-0.269999	-0.465596	-0.0705024	0.104938	0.161077	-0.143677	M7 black|0.7935
4529	NDUFS3|O75489	black	-0.454863	-0.110939	0.154754	0.140926	0.0957408	0.164535	0.608857	0.428356	0.508256	0.285506	0.0255545	0.235393	0.366004	0.410821	0.28293	0.30084	0.686049	0.78997	0.759907	0.315407	0.255782	-0.0713424	0.182667	0.313015	0.607982	0.153092	0.04879	-0.437255	-0.566082	-0.38121	-0.227478	-0.0883306	-0.456263	-0.307641	-0.470465	-0.356781	-0.589488	-0.501443	-0.602746	-0.358254	-0.0975101	-0.0272581	-0.259208	M7 black|0.79
2854	GPCPD1|Q9NPB8	black	-0.0916352	-0.202554	-0.162828	-0.24972	-0.261676	-0.109613	0.259657	-0.0432259	0.292051	-0.051763	-0.253371	0.16692	0.233639	0.300356	0.0638278	0.439991	0.310816	0.787173	0.673669	0.347311	-0.0869534	-0.106499	0.390373	0.309849	0.559368	0.423953	0.236655	-0.791799	-0.588825	-0.63415	0.418594	0.24315	-0.219635	-0.170057	-0.0242589	0.104969	-0.690309	-0.401829	-0.38209	-0.0654615	0.136883	0.0350739	-0.183374	M7 black|0.7872
2282	ERO1A|Q96HE7	black	-0.578061	-0.488363	-0.17915	0.0130274	0.20019	0.375002	0.733016	0.574228	0.456056	0.294673	0.0769324	0.294721	0.282715	-0.0346597	-0.127628	0.131916	0.449086	0.785946	0.726668	0.594718	0.54928	0.273039	0.410006	0.618851	0.798597	0.342778	0.409753	-0.400056	-0.312584	-0.204352	-0.149768	-0.0120285	-0.153137	0.0590571	-0.327935	-0.0319701	-0.695048	-0.426573	-0.636153	-0.294684	-0.174416	-0.145595	-0.216257	M7 black|0.7859
7498	TPBG|Q13641	black	-0.261113	-0.234337	0.00915458	-0.086563	-0.1324	-0.0603914	0.488092	0.205514	0.337556	0.133034	0.0533699	0.31773	0.400474	0.373117	0.235812	0.578754	0.608218	0.78365	0.706103	0.234771	0.0959431	-0.104058	0.184471	0.354784	0.600441	0.272403	0.201599	-0.560328	-0.584817	-0.562802	-0.00157138	0.0398037	-0.256967	-0.206161	-0.171998	-0.150584	-0.553539	-0.351283	-0.465576	-0.0703706	0.0692758	0.133847	-0.166154	M7 black|0.7837
7824	UQCRC1|P31930	black	-0.295333	-0.237136	-0.035067	-0.108057	-0.208071	-0.00876804	0.501025	0.20534	0.298377	0.0656645	-0.030546	0.350027	0.228249	0.409387	0.136142	0.571206	0.657152	0.780795	0.683085	0.346791	0.235973	-0.109799	0.136885	0.466773	0.653287	0.131143	0.189369	-0.457929	-0.525116	-0.507664	-0.079844	0.0890741	-0.206656	-0.108444	-0.167447	-0.150869	-0.524983	-0.24158	-0.321298	-0.069841	0.0542763	0.00822607	-0.127341	M7 black|0.7808
3025	HCN1|O60741	black	-0.267747	-0.199123	-0.190662	-0.255372	-0.289161	-0.135549	0.29681	0.0493315	0.180872	-0.12883	-0.0328944	0.168296	0.254578	0.290263	0.0555894	0.40641	0.339198	0.776046	0.615105	0.547189	0.0517899	-0.0730796	0.233993	0.420985	0.606667	0.292451	0.21556	-0.446929	-0.483769	-0.567761	0.266771	0.0748585	-0.223022	-0.0312228	-0.090769	0.0194062	-0.729108	-0.421182	-0.370021	-0.107026	-0.0368468	-0.022415	-0.126072	M7 black|0.776
1436	COA1|Q9GZY4	black	-0.167347	-0.064982	0.0250124	-0.0970003	-0.201669	-0.103356	0.304544	0.0394252	0.315198	0.0486458	-0.253364	0.121439	0.345127	0.484526	0.248485	0.471259	0.46777	0.768447	0.695768	0.229982	-0.0331698	-0.162335	0.249915	0.278728	0.496029	0.235273	0.0521195	-0.616609	-0.670765	-0.627186	0.22331	0.192861	-0.447527	-0.30866	-0.173786	-0.110809	-0.703219	-0.514984	-0.407663	-0.17938	-0.0407056	-0.0525173	-0.183132	M7 black|0.7684
160	ADCY1|Q08828	black	-0.169209	-0.357166	-0.235782	-0.238367	-0.160407	0.0142074	0.418938	0.140741	0.217913	-0.00581903	-0.0704267	0.199993	0.203109	0.168854	-0.0494316	0.415925	0.3292	0.764539	0.646241	0.453884	0.194231	0.0730643	0.360184	0.493946	0.619952	0.244903	0.345374	-0.595915	-0.435142	-0.477158	0.213463	0.140636	-0.139987	-0.0189782	-0.0705825	0.0971376	-0.717641	-0.365419	-0.45292	-0.0926062	0.043861	0.0238219	-0.0850543	M7 black|0.7645
2636	GABRA1|P14867	black	-0.588533	-0.373982	-0.0966278	0.127759	0.18667	0.326829	0.759311	0.639933	0.383944	0.281015	0.160444	0.272458	0.435938	0.0381713	0.0488553	0.136342	0.492411	0.760677	0.717086	0.610315	0.621429	0.161677	0.111152	0.58451	0.784536	0.17411	0.275047	-0.175445	-0.307727	-0.135367	-0.395091	-0.104143	-0.18529	0.0943	-0.422535	-0.211044	-0.699478	-0.395353	-0.583443	-0.355643	-0.189299	-0.206501	-0.274835	M7 black|0.7607
1586	CRELD1|Q96HD1	black	-0.180512	-0.327583	-0.144828	-0.164678	-0.184746	-0.0310008	0.449937	0.189831	0.225526	0.018847	0.0910589	0.302655	0.381798	0.214389	0.0896205	0.483269	0.45753	0.759555	0.683211	0.386841	0.192466	-0.00132881	0.182645	0.462302	0.665815	0.37832	0.328986	-0.563307	-0.469331	-0.546364	-0.0211568	-0.0765013	-0.144775	-0.0530766	-0.127686	-0.0988078	-0.64248	-0.275723	-0.476319	0.00927225	0.261264	0.207556	0.0012326	M7 black|0.7596
7451	TMX3|Q96JJ7	black	-0.625914	-0.429181	-0.181259	-0.0701163	0.153464	0.28215	0.575292	0.436483	0.306294	0.176562	0.000736758	0.162612	0.387323	0.113996	-0.00592385	0.223716	0.351408	0.754928	0.660088	0.43635	0.486219	0.238072	0.328993	0.62113	0.726017	0.39649	0.312626	-0.264327	-0.360416	-0.211356	-0.0529367	0.170201	-0.29576	0.0193187	-0.219403	-0.00954858	-0.592346	-0.566886	-0.532606	-0.312214	-0.256365	-0.0848103	-0.0197964	M7 black|0.7549
6367	SDHB|P21912	black	-0.450174	-0.446925	-0.185334	-0.199196	-0.0883472	0.202897	0.514892	0.276659	0.243118	0.10008	-0.0731732	0.241347	0.206933	0.15883	-0.0269261	0.504992	0.537712	0.754598	0.586108	0.420807	0.353458	0.205476	0.402377	0.599881	0.731205	0.296738	0.381243	-0.466784	-0.334218	-0.359689	-0.00906685	0.17226	-0.0942616	0.0151648	-0.0593873	0.0329802	-0.425681	-0.225551	-0.448005	-0.0823263	0.0640095	0.135051	-0.099911	M7 black|0.7546
7829	UQCRQ|O14949	black	-0.297886	-0.166988	-0.0806468	-0.0792734	-0.0869873	0.194227	0.483411	0.219703	0.337636	0.0777982	-0.253192	0.0806608	0.0510522	0.209139	-0.0794664	0.386816	0.382961	0.752515	0.650682	0.429615	0.233022	0.0210498	0.443224	0.389548	0.594987	0.22047	0.142679	-0.682682	-0.443007	-0.39843	0.136911	0.203	-0.333299	-0.185275	-0.202447	0.0110777	-0.670063	-0.463996	-0.484388	-0.264203	-0.0339337	-0.006569	-0.181899	M7 black|0.7525
6692	SLC7A8|Q9UHI5	black	-0.365285	-0.289668	-0.0853761	-0.0793287	0.000384198	0.0508053	0.503257	0.287677	0.318846	0.139824	0.203833	0.359927	0.228646	0.257757	0.0283946	0.430082	0.4896	0.751734	0.657034	0.378237	0.240051	0.0296983	0.236207	0.475879	0.619654	0.248744	0.263501	-0.410236	-0.492446	-0.409863	0.0229202	-0.0601231	-0.310643	-0.110794	-0.255731	-0.0832654	-0.614513	-0.471669	-0.465602	-0.190484	-0.165313	-0.0278718	-0.0777457	M7 black|0.7517
5419	PPIP5K2|O43314	black	0.00654402	-0.0585251	-0.0668398	-0.212216	-0.399873	-0.272268	0.315771	-0.0224839	0.245659	-0.116222	-0.0514274	0.199964	0.23538	0.361908	0.142384	0.451073	0.428429	0.750665	0.682849	0.485799	-0.0716893	-0.284701	0.0491594	0.245796	0.513633	0.231656	0.137838	-0.61446	-0.598115	-0.710225	0.149301	-0.0201283	-0.135248	-0.111855	-0.0890696	-0.137593	-0.727779	-0.201539	-0.331756	0.0856501	0.265807	0.03143	-0.244505	M7 black|0.7507
51	ABHD12|Q8N2K0	black	-0.28083	-0.382207	-0.388186	-0.358964	-0.183493	0.107115	0.242755	0.027504	0.109147	-0.132668	-0.198827	0.13322	0.159529	0.0523489	-0.179304	0.389244	0.127807	0.750413	0.533715	0.512415	0.160259	0.180638	0.562642	0.557642	0.668896	0.520924	0.39827	-0.647369	-0.342465	-0.422691	0.455587	0.302366	-0.135654	0.0568324	0.0712446	0.320377	-0.673015	-0.399179	-0.356934	-0.136175	0.00452311	0.0851881	0.0183014	M7 black|0.7504
642	ATP1B2|P14415	black	-0.346337	-0.316412	-0.183603	-0.129345	-0.0892754	0.0848757	0.450819	0.219929	0.236782	0.0430915	-0.0731786	0.162848	0.196356	0.168659	-0.0781355	0.440732	0.436463	0.750321	0.591658	0.502501	0.167923	0.0887018	0.318377	0.462813	0.656607	0.244792	0.312728	-0.544599	-0.372805	-0.381294	0.0934884	0.106523	-0.131565	-0.00598793	-0.179247	-0.0158362	-0.569603	-0.299234	-0.503381	-0.2018	0.00794717	0.0199025	-0.312341	M7 black|0.7503
661	ATP5ME|P56385	black	-0.358198	-0.184274	-0.0585319	-0.106752	-0.118983	0.0439199	0.439983	0.183806	0.272895	0.0323286	-0.205891	0.0498141	0.096703	0.370962	-0.0030158	0.459811	0.490962	0.745618	0.62581	0.361562	0.159328	-0.0176119	0.233012	0.410262	0.583513	0.21886	0.163237	-0.497563	-0.462485	-0.438935	0.0258931	0.234148	-0.328209	-0.171241	-0.160688	-0.132975	-0.489736	-0.430645	-0.474326	-0.0963999	0.119873	0.127814	-0.0847961	M7 black|0.7456
4293	MT-ND1|P03886	black	-0.560241	-0.157718	-0.0227112	0.13391	0.0346268	0.208125	0.530472	0.365452	0.346514	0.125897	-0.161447	0.118426	0.104423	0.264276	-0.0263734	0.176251	0.469969	0.742645	0.649415	0.597102	0.33327	-0.0233553	0.205755	0.416446	0.652721	0.101857	0.0797576	-0.30726	-0.38182	-0.221299	-0.0849643	0.0853636	-0.336589	-0.0595937	-0.342275	-0.167387	-0.645	-0.50462	-0.44246	-0.353435	-0.24456	-0.330319	-0.283114	M7 black|0.7426
1518	CORO2B|Q9UQ03	black	-0.402658	-0.559498	-0.3873	-0.240787	0.0564204	0.217567	0.501426	0.300172	0.226756	0.0552685	-0.0181279	0.164029	0.40721	-0.0698436	0.00397625	0.212886	0.305121	0.740562	0.60668	0.512526	0.40115	0.307603	0.431165	0.641782	0.730021	0.51907	0.551507	-0.393475	-0.274923	-0.297524	0.099972	0.151406	0.0133441	0.236363	-0.0425027	0.184587	-0.593171	-0.265949	-0.416228	-0.207776	-0.0211762	-0.054402	-0.197574	M7 black|0.7406
39	ABCD2|Q9UBJ2	black	-0.243271	-0.305641	-0.130073	-0.14112	-0.0929915	-0.0330939	0.411425	0.159613	0.262571	0.0334122	-0.0164821	0.267761	0.329004	0.259075	0.111005	0.514364	0.435136	0.738635	0.641911	0.255474	0.108426	-0.000995206	0.225082	0.411547	0.603539	0.429734	0.338933	-0.599368	-0.483538	-0.485773	0.075181	0.131018	-0.217571	-0.0870419	-0.129158	-0.0277577	-0.503097	-0.357905	-0.43339	-0.0677438	0.114146	0.104192	-0.0916295	M7 black|0.7386
928	C6orf136|Q5SQH8	black	-0.430067	-0.428943	-0.304763	-0.196416	-0.081778	0.217398	0.471324	0.234332	0.188469	0.0166606	-0.283424	-0.00111561	0.105365	0.0851609	-0.177817	0.365682	0.411268	0.73692	0.562205	0.541903	0.400176	0.21012	0.371841	0.636632	0.715252	0.319034	0.408999	-0.460415	-0.287817	-0.335108	-0.0219815	0.381665	-0.0109283	0.123773	-0.0246524	0.0710834	-0.468243	-0.202256	-0.330736	-0.0786932	0.0544142	0.0538738	-0.0939892	M7 black|0.7369
6620	SLC25A5|P05141	black	-0.153976	-0.350996	-0.257072	-0.398219	-0.249043	-0.0783766	0.322494	0.0573422	0.165637	-0.106493	0.157079	0.269202	0.305621	0.183411	0.0473433	0.609578	0.30412	0.73425	0.584381	0.367884	0.131158	0.0246811	0.279008	0.516815	0.624994	0.463147	0.388819	-0.527625	-0.468704	-0.534858	0.250537	0.00826989	-0.143527	-0.0127656	-0.02266	0.0751426	-0.591412	-0.286837	-0.328239	0.0258734	0.142886	0.197019	0.0245255	M7 black|0.7342
6878	SPG7|Q9UQ90	black	-0.580334	-0.427403	-0.0749444	-0.00866826	0.113057	0.239905	0.557332	0.487815	0.334375	0.232023	0.306522	0.491813	0.527384	0.148696	0.157409	0.34203	0.511276	0.732706	0.638891	0.325241	0.393091	0.208624	0.301805	0.528222	0.77851	0.428594	0.340712	-0.283159	-0.326213	-0.265451	-0.1462	-0.202524	-0.280206	-0.0811505	-0.314833	-0.0891817	-0.523062	-0.497277	-0.629392	-0.286136	-0.017302	0.232368	0.0763277	M7 black|0.7327
2647	GAD1|Q99259	black	-0.155382	-0.363147	-0.166535	-0.244517	-0.226199	-0.1239	0.440243	0.167551	0.224872	-0.00689357	0.172304	0.492552	0.27903	0.2171	0.0661191	0.524841	0.441908	0.731859	0.629947	0.329702	0.136575	-0.0188102	0.150197	0.449825	0.639115	0.340879	0.38194	-0.541121	-0.41358	-0.509115	0.0454316	-0.017671	-0.0451531	0.0132132	-0.0761107	-0.0015031	-0.525826	-0.185249	-0.401255	0.0330764	0.216097	0.192046	-0.0504816	M7 black|0.7319
602	ATAD1|Q8NBU5	black	-0.0794034	-0.315687	-0.160686	-0.20609	-0.186243	-0.062017	0.349916	0.0817757	0.275177	0.0112909	-0.0176919	0.174538	0.23004	0.168117	0.0148299	0.419685	0.334198	0.729951	0.621644	0.335646	-0.0156585	0.00783017	0.339704	0.355306	0.584177	0.385668	0.342498	-0.698064	-0.445824	-0.53949	0.250145	0.0797817	-0.0824332	-0.0853292	-0.059367	0.0629862	-0.601024	-0.250258	-0.469375	-0.00288552	0.250679	0.204053	-0.10278	M7 black|0.73
3496	KCNAB1|Q14722	black	-0.39004	-0.316915	-0.233151	-0.143606	-0.0872703	0.136439	0.406066	0.173761	0.283989	0.00329131	-0.255221	0.0192067	0.252489	0.127426	-0.0434106	0.136453	0.260526	0.729197	0.601571	0.532574	0.234227	0.0683958	0.313514	0.470765	0.643914	0.385144	0.266013	-0.4449	-0.359	-0.370312	0.0911228	0.303264	-0.137449	0.0525489	-0.057311	0.0567108	-0.565119	-0.340084	-0.380366	-0.0683616	0.0366339	-0.106782	-0.0609151	M7 black|0.7292
4740	NTNG1|Q9Y2I2	black	-0.381641	-0.215893	0.1685	0.149052	0.11226	0.157542	0.644182	0.435614	0.483033	0.363144	0.0489609	0.233634	0.223057	0.397344	0.130209	0.306581	0.669271	0.72699	0.704523	0.237271	0.259168	-0.0075453	0.167523	0.368899	0.602808	0.00765299	0.095385	-0.336357	-0.493003	-0.307198	-0.226181	-0.0566123	-0.391609	-0.268231	-0.410454	-0.314091	-0.488246	-0.422249	-0.597988	-0.267602	-0.0984952	-0.0227374	-0.20261	M7 black|0.727
243	AIFM1|O95831	black	-0.392204	-0.162608	0.0930577	-0.000458532	-0.117295	-0.00951556	0.585534	0.370891	0.342047	0.154563	0.0525687	0.376453	0.189926	0.400037	0.102727	0.444829	0.634505	0.726525	0.657714	0.354211	0.27862	-0.0713301	-0.00520272	0.406258	0.641419	0.0435334	0.123466	-0.303407	-0.435131	-0.386587	-0.23889	-0.0637134	-0.312704	-0.160023	-0.34922	-0.291075	-0.505469	-0.329387	-0.500157	-0.231929	-0.0521721	0.0500204	-0.14036	M7 black|0.7265
3981	MARS2|Q96GW9	black	-0.652627	-0.38724	-0.0815511	0.0846429	0.160711	0.325882	0.658926	0.502248	0.440298	0.291469	-0.201669	0.308115	0.281294	0.0905664	-0.0379624	0.102014	0.421751	0.726376	0.64878	0.477875	0.473166	0.185668	0.310675	0.503466	0.717026	0.26064	0.250499	-0.317095	-0.30382	-0.145566	-0.127334	0.180131	-0.265456	-0.00019178	-0.274878	-0.0538375	-0.568537	-0.504832	-0.553769	-0.355635	-0.246416	-0.25588	-0.237436	M7 black|0.7264
4294	MT-ND2|P03891	black	-0.504386	-0.328482	-0.20793	-0.116035	-0.10075	0.13842	0.528281	0.37435	0.150945	-0.00465179	0.210024	0.30007	0.20147	0.0962326	-0.100863	0.323003	0.420963	0.725966	0.563947	0.705459	0.465932	0.125025	0.126435	0.611711	0.744506	0.186295	0.306454	-0.119193	-0.229902	-0.255058	-0.151903	-0.1456	-0.101513	0.188923	-0.238795	-0.07105	-0.636842	-0.292226	-0.38382	-0.23443	-0.176393	-0.081546	-0.163951	M7 black|0.726
7308	TIMM44|O43615	black	-0.443683	-0.378636	-0.065654	-0.0162996	-0.0139826	0.163951	0.650073	0.396025	0.393705	0.23284	0.00115794	0.492706	0.200218	0.170195	0.00256583	0.361577	0.631858	0.725792	0.645801	0.388621	0.361226	0.0637171	0.205722	0.446606	0.699209	0.229822	0.320217	-0.466469	-0.369348	-0.340963	-0.212487	0.0294263	-0.0764918	-0.0229067	-0.176881	-0.105235	-0.416104	-0.21751	-0.494528	-0.103289	0.120248	0.0724659	-0.196385	M7 black|0.7258
2842	GOT2|P00505	black	-0.349531	-0.177346	0.0755257	0.0792182	-0.0373485	0.0594813	0.568	0.347274	0.323182	0.190338	-0.00561974	0.0620778	0.140604	0.399273	0.0890516	0.397696	0.735032	0.723587	0.689389	0.40555	0.219818	-0.027875	0.142367	0.388543	0.601886	-0.0146789	0.103503	-0.350706	-0.453102	-0.410177	-0.23488	-0.082208	-0.274853	-0.184388	-0.351839	-0.342248	-0.527827	-0.325992	-0.496613	-0.202983	0.0697188	0.0629077	-0.176881	M7 black|0.7236
983	CADPS2|Q86UW7	black	-0.252924	-0.340815	-0.199429	-0.236628	-0.187741	0.0783045	0.519885	0.26551	0.197328	0.00181971	0.149128	0.216687	0.24705	0.13799	0.00123927	0.543685	0.42503	0.720451	0.633095	0.482644	0.385271	0.0545822	0.179672	0.565659	0.687237	0.235864	0.331666	-0.402828	-0.374934	-0.409917	-0.0635658	-0.0101372	-0.0519078	0.0709139	-0.143258	-0.0240072	-0.590699	-0.185054	-0.335918	-0.069505	0.14917	0.0859016	-0.0961637	M7 black|0.7205
663	ATP5MG|O75964	black	-0.291741	-0.237004	-0.0259946	-0.126767	-0.0940972	0.0496607	0.458914	0.219409	0.292942	0.0753303	0.0601909	0.220936	0.183075	0.27746	0.0800773	0.449051	0.514223	0.719045	0.609824	0.310771	0.192237	0.025818	0.254756	0.407986	0.600997	0.291025	0.236959	-0.474534	-0.446924	-0.450966	-0.00313039	-0.0622377	-0.267054	-0.153096	-0.201585	-0.128096	-0.510558	-0.31359	-0.482391	-0.141576	0.076132	0.178457	-0.0336252	M7 black|0.719
4351	MTX2|O75431	black	-0.561867	-0.344546	0.0308701	0.163054	0.177952	0.330203	0.627801	0.515326	0.420258	0.348257	-0.0823707	0.167249	0.200031	0.238652	-0.0371886	0.241234	0.601382	0.715508	0.64621	0.338789	0.406579	0.190674	0.274382	0.492669	0.687698	0.12307	0.19602	-0.295091	-0.305945	-0.164801	-0.270995	0.123866	-0.25884	-0.124616	-0.365586	-0.182366	-0.429377	-0.391402	-0.591185	-0.317814	-0.102946	-0.0761446	-0.268831	M7 black|0.7155
1085	CCDC136|Q96JN2	black	-0.431188	-0.453123	-0.271677	-0.181714	0.0372932	0.194435	0.475756	0.29172	0.250137	0.103889	0.0213418	0.318949	0.370987	0.0143071	0.00814035	0.296425	0.352837	0.707526	0.554024	0.406745	0.331084	0.238043	0.361916	0.562202	0.688402	0.484597	0.446152	-0.386271	-0.287421	-0.29689	0.0588205	0.108197	-0.0874366	0.12667	-0.0744838	0.130147	-0.47796	-0.271477	-0.385318	-0.243107	-0.0548312	0.0406651	-0.131564	M7 black|0.7075
688	ATPAF1|Q5TC12	black	-0.241309	-0.435372	-0.200341	-0.267575	-0.188634	-0.0269712	0.443347	0.209969	0.129264	-0.0103993	0.214148	0.236262	0.17555	0.165635	-0.0728409	0.554365	0.49643	0.706969	0.546562	0.461997	0.209643	0.150655	0.213065	0.55811	0.682087	0.278084	0.450005	-0.370992	-0.281834	-0.428921	-0.0350133	-0.12551	-0.00817357	0.0738022	-0.105947	-0.0588174	-0.443679	-0.133955	-0.451485	0.0346612	0.212521	0.269676	-0.115105	M7 black|0.707
4106	MIGA1|Q8NAN2	black	-0.283945	-0.15351	-0.051236	0.0301162	0.0179628	0.0650861	0.360254	0.208121	0.382742	0.127063	-0.230704	0.156146	0.564013	0.23199	0.246542	0.104285	0.222576	0.706616	0.682896	0.294046	0.0905658	-0.0833397	0.257601	0.2402	0.538328	0.318186	0.0735252	-0.537144	-0.529525	-0.378417	0.157295	0.240306	-0.331198	-0.199132	-0.20539	0.00257056	-0.75107	-0.574717	-0.541128	-0.294258	-0.102626	-0.178568	-0.131936	M7 black|0.7066
5052	PDP1|Q9P0J1	black	-0.373627	-0.395585	-0.097674	0.0121731	0.0252762	0.153659	0.623413	0.389687	0.407375	0.236283	-0.0754394	0.382331	0.408109	0.116388	0.10612	0.24915	0.500768	0.7052	0.690128	0.355352	0.389108	0.0348507	0.171999	0.441787	0.648526	0.204666	0.286411	-0.491588	-0.448588	-0.34532	-0.208121	0.169301	-0.0662146	-0.0143453	-0.178482	-0.104602	-0.546069	-0.258909	-0.464849	-0.0310981	0.0478982	-0.0736773	-0.0814102	M7 black|0.7052
7479	TOMM40|O96008	black	-0.520706	-0.39397	-0.0998617	-0.038043	0.0573492	0.196336	0.531646	0.416973	0.27679	0.133629	0.041972	0.358733	0.45029	0.140443	0.17055	0.265581	0.442856	0.704452	0.591088	0.318779	0.466484	0.140094	0.127104	0.511307	0.717146	0.341559	0.323574	-0.26423	-0.296218	-0.213147	-0.215089	0.0286812	-0.161653	0.0230837	-0.227822	-0.0738151	-0.457995	-0.321418	-0.463973	-0.288429	-0.0659913	-0.0121112	-0.0302687	M7 black|0.7045
130	ACTN4|O43707	black	-0.0195893	-0.287714	-0.176	-0.330659	-0.349517	-0.128326	0.384131	0.0231805	0.240262	-0.0516396	0.0077251	0.293565	0.292623	0.228918	0.109893	0.614326	0.457091	0.702786	0.644827	0.283693	0.0615286	-0.0890143	0.238212	0.380129	0.566372	0.388684	0.323604	-0.702903	-0.52894	-0.690575	0.115862	0.0589662	-0.014158	-0.0661726	0.0449633	-0.0112707	-0.522302	-0.104104	-0.32668	0.210556	0.487487	0.351763	0.0238294	M7 black|0.7028
6613	SLC25A33|Q9BSK2	black	-0.0909466	-0.33355	-0.194783	-0.255419	-0.156076	-0.0655141	0.356034	0.10584	0.269637	0.0376286	-0.000138525	0.28993	0.447807	0.162544	0.18936	0.403825	0.385782	0.699968	0.608414	0.254403	0.0631241	0.0233053	0.258797	0.38214	0.579397	0.402619	0.387784	-0.559651	-0.449124	-0.539314	0.177481	0.116978	-0.0342721	-0.0112585	-0.0403322	0.111543	-0.536403	-0.157393	-0.337869	-0.0637916	0.128636	0.0911284	-0.206628	M7 black|0.7
451	APOO|Q9BUR5	black	-0.453037	-0.154645	0.0662719	0.130879	0.01052	0.0987107	0.480557	0.344131	0.398795	0.207612	-0.107558	0.208833	0.240175	0.313769	0.067664	0.0988523	0.459793	0.69408	0.635433	0.467564	0.159618	-0.0290674	0.158571	0.281055	0.574711	0.0654498	0.0261649	-0.31015	-0.384724	-0.282294	-0.0947604	0.00882524	-0.291279	-0.157468	-0.349073	-0.23109	-0.58298	-0.455124	-0.583559	-0.281468	-0.0161609	-0.132296	-0.23713	M7 black|0.6941
5312	PLXNA4|Q9HCM2	black	-0.631237	-0.406942	-0.0885249	0.113018	0.27337	0.49809	0.581911	0.46521	0.451341	0.313587	-0.153069	0.217411	0.121809	-0.0457908	-0.173859	0.0399734	0.300611	0.691824	0.541522	0.41691	0.389331	0.322585	0.625986	0.430422	0.686888	0.3965	0.291413	-0.49706	-0.215268	-0.0789094	0.0571686	0.110766	-0.310037	-0.1085	-0.276056	0.0520113	-0.513523	-0.572821	-0.716392	-0.345742	-0.174806	0.0106656	-0.189833	M7 black|0.6918
4295	MT-ND3|P03897	black	-0.455305	-0.310641	-0.210427	-0.0838728	0.0318344	0.210712	0.363573	0.226716	0.175671	0.0306553	-0.193777	0.0480804	0.3276	0.111975	0.0159184	0.206393	0.243784	0.690245	0.524272	0.407175	0.338666	0.161091	0.314649	0.489587	0.623393	0.40111	0.272294	-0.373457	-0.315954	-0.263027	0.0441971	0.228002	-0.255104	0.00310003	-0.118309	0.0324293	-0.551432	-0.462746	-0.410636	-0.254069	-0.115917	-0.0214445	-0.0655368	M7 black|0.6902
6696	SLC9A1|P19634	black	-0.0900171	-0.0725541	-0.0796418	-0.20622	-0.317694	-0.20738	0.182604	-0.0509463	0.131448	-0.12797	-0.0743884	-0.024377	0.121756	0.420196	0.116104	0.470794	0.380146	0.689287	0.537295	0.419867	-0.0773759	-0.190709	0.106001	0.320344	0.469129	0.15197	0.0970772	-0.394219	-0.493146	-0.513669	0.217691	0.0616343	-0.246277	-0.117217	-0.0542627	-0.100661	-0.580795	-0.321713	-0.236305	-0.0456361	0.0716342	-0.0261146	-0.263414	M7 black|0.6893
752	BCAT1|P54687	black	-0.167624	-0.215705	0.00923091	-0.144702	-0.148024	-0.141661	0.38208	0.124647	0.309715	0.0558172	0.157857	0.37761	0.342836	0.408093	0.269081	0.509545	0.580956	0.688565	0.608864	0.139446	0.0331047	-0.0910953	0.136392	0.318433	0.503188	0.285828	0.246998	-0.515584	-0.558387	-0.584525	0.0123791	-0.10445	-0.287024	-0.200966	-0.220818	-0.192474	-0.428876	-0.270268	-0.381215	-0.0616799	0.120536	0.210013	-0.0073757	M7 black|0.6886
5325	PMPCB|O75439	black	-0.627484	-0.521206	-0.110335	0.102836	0.309203	0.441654	0.746497	0.599818	0.484606	0.384971	-0.0230295	0.273374	0.411629	-0.0252139	-0.00454445	0.0658259	0.483705	0.688076	0.653002	0.355713	0.584242	0.270553	0.304106	0.537863	0.713773	0.337687	0.369536	-0.32513	-0.295767	-0.113157	-0.31406	0.165294	-0.103435	0.0351073	-0.252026	-0.0992925	-0.428371	-0.324734	-0.595761	-0.160978	-0.0320661	-0.0430362	-0.153815	M7 black|0.6881
5996	RGS6|P49758	black	-0.262202	-0.239801	-0.0250281	-0.0319514	-0.0499214	0.0760047	0.636013	0.321493	0.343602	0.171621	0.0563399	0.284927	0.151176	0.238507	0.0196988	0.447686	0.57137	0.686541	0.669301	0.335314	0.342864	-0.0496795	0.135362	0.420574	0.551972	0.0866821	0.210043	-0.449274	-0.493181	-0.42008	-0.142296	0.0270572	-0.210192	-0.0716451	-0.211257	-0.148593	-0.55799	-0.28831	-0.38463	-0.10645	-0.0187654	-0.0364378	-0.203334	M7 black|0.6865
7613	TSPAN7|P41732	black	-0.582566	-0.418837	-0.151393	0.0338014	0.195618	0.45092	0.668943	0.576789	0.328124	0.240515	0.10762	0.208119	0.178942	-0.0525536	-0.15792	0.105715	0.299132	0.685747	0.594779	0.554247	0.679934	0.276882	0.330118	0.627622	0.739552	0.190487	0.279558	-0.175168	-0.194529	-0.0225123	-0.168175	-0.0250137	-0.234812	0.0759106	-0.328057	-0.0113283	-0.660042	-0.478833	-0.509065	-0.364005	-0.255362	-0.180243	-0.144667	M7 black|0.6857
1869	DHRS7B|Q6IAN0	black	-0.20144	-0.29774	-0.153486	-0.10347	-0.128905	0.0660736	0.44595	0.212369	0.267954	0.0442426	0.0900739	0.23785	0.388078	0.0881956	0.0766065	0.330499	0.356712	0.685154	0.625819	0.389616	0.25965	-0.0200042	0.170127	0.403486	0.62111	0.391885	0.289893	-0.476337	-0.426434	-0.455767	-0.0637045	0.0197679	-0.0336164	0.0244157	-0.103663	-0.0371174	-0.586099	-0.191846	-0.353481	0.0571403	0.193325	0.116592	-0.0854427	M7 black|0.6852
3520	KCNN2|Q9H2S1	black	-0.327364	-0.377927	-0.11842	-0.112933	-0.071329	0.204884	0.341521	0.160758	0.274904	0.154745	-0.0403357	0.276941	0.00641144	0.0855703	-0.334502	0.264831	0.376324	0.684691	0.50118	0.659396	0.157073	0.189485	0.562481	0.511605	0.645964	0.307366	0.315402	-0.591141	-0.270502	-0.363942	0.141117	-0.0320702	-0.0693511	-0.0576519	-0.0722638	0.0119483	-0.505692	-0.217132	-0.522848	-0.0534331	0.168396	0.0948136	-0.142747	M7 black|0.6847
591	ASNS|P08243	black	-0.28701	-0.126285	0.0486404	0.0783519	0.166353	0.086582	0.377415	0.27196	0.516201	0.282175	-0.0857197	0.229558	0.649528	0.323206	0.363431	0.0922595	0.362047	0.683595	0.692219	0.144963	0.00801316	-0.086758	0.225409	0.174528	0.480379	0.330727	0.0565332	-0.485423	-0.581819	-0.337311	0.0402819	0.123158	-0.382831	-0.307844	-0.327646	-0.150112	-0.589258	-0.543347	-0.570148	-0.323081	-0.101046	-0.114198	-0.239809	M7 black|0.6836
5096	PEX5L|Q8IYB4	black	-0.490672	-0.46155	-0.326109	-0.266885	-0.0080435	0.173291	0.376308	0.245279	0.174163	-0.0290701	0.181302	0.426976	0.396976	0.0283695	0.018588	0.325778	0.291033	0.683589	0.48463	0.417572	0.335689	0.205369	0.344413	0.554318	0.705953	0.539011	0.460247	-0.327787	-0.279081	-0.274455	0.108925	0.00160156	-0.0904974	0.121592	-0.0776859	0.127388	-0.458076	-0.338054	-0.395836	-0.153918	-0.0166563	0.195368	0.0791739	M7 black|0.6836
3330	IGSF9B|Q9UPX0	black	-0.222731	-0.0969437	0.0759635	0.0731676	-0.0673403	0.0759805	0.539553	0.318273	0.284135	0.168281	0.125998	0.106094	0.0918142	0.307905	-0.00782861	0.402699	0.532772	0.679444	0.639712	0.385061	0.257684	-0.079531	0.0694269	0.372201	0.528144	-0.0511443	0.0307034	-0.348758	-0.442943	-0.372393	-0.196737	-0.110917	-0.312572	-0.180328	-0.318157	-0.272263	-0.611668	-0.347231	-0.441518	-0.160245	-0.0193442	0.032902	-0.137495	M7 black|0.6794
4889	P4HB|P07237	black	-0.317453	-0.495659	-0.231652	-0.159792	0.0389179	0.183761	0.592449	0.337189	0.359331	0.20305	0.0485326	0.385713	0.183329	-0.0485516	-0.141112	0.290041	0.382106	0.67801	0.596675	0.396798	0.360544	0.214302	0.405532	0.514476	0.629896	0.384765	0.473605	-0.580733	-0.348467	-0.357015	-0.0187875	0.113175	-0.0183519	0.0502812	-0.0956135	0.0566275	-0.508633	-0.242164	-0.511133	0.0499483	0.0806832	0.109813	-0.154417	M7 black|0.678
7049	STXBP5L|Q9Y2K9	black	-0.322838	-0.369438	-0.182145	-0.147185	-0.0998464	0.177937	0.51734	0.354028	0.211269	0.0645481	0.286679	0.287795	0.285758	0.0498376	0.00741665	0.432033	0.42779	0.673445	0.580769	0.488819	0.42145	0.130623	0.256853	0.55147	0.723427	0.284687	0.345271	-0.30482	-0.289182	-0.330515	-0.145754	-0.212272	-0.102872	0.0436633	-0.203592	-0.0692032	-0.591237	-0.271352	-0.414722	-0.00656375	0.168093	0.223349	0.0557275	M7 black|0.6734
1966	DNM3|Q9UQ16	black	-0.327578	-0.0656382	0.0605938	0.0615107	0.0222801	0.0989516	0.350899	0.206343	0.353817	0.170462	-0.318256	0.0152843	0.264202	0.400928	0.124284	0.298987	0.359	0.672064	0.646155	0.201524	0.112828	-0.0553235	0.259564	0.29556	0.469218	0.166279	-0.00872627	-0.510486	-0.547191	-0.346344	0.130665	0.329524	-0.496638	-0.308119	-0.279872	-0.09957	-0.60246	-0.601817	-0.427753	-0.359148	-0.229721	-0.178439	-0.169143	M7 black|0.6721
1216	CDS1|Q92903	black	-0.43413	-0.320778	-0.147279	-0.0342024	0.0210496	0.181767	0.467516	0.276783	0.226073	0.0888458	-0.251278	0.0108936	0.176377	0.141849	-0.036111	0.177185	0.35494	0.671183	0.545024	0.441206	0.392698	0.136917	0.179201	0.523772	0.607187	0.25206	0.265005	-0.284825	-0.28665	-0.235441	-0.120659	0.305067	-0.16797	0.068441	-0.124651	-0.0473646	-0.463867	-0.288628	-0.324978	-0.151341	-0.161285	-0.223424	-0.200138	M7 black|0.6712
601	ASTN2|O75129	black	-0.428729	-0.375699	-0.156254	-0.035579	0.134488	0.265723	0.572943	0.330187	0.365782	0.18831	-0.0979665	0.185448	0.0407456	0.0370894	-0.166912	0.15567	0.3579	0.66992	0.568123	0.424947	0.339452	0.207884	0.432771	0.458184	0.600299	0.347262	0.358135	-0.531151	-0.299085	-0.247272	-0.0101092	0.150645	-0.18007	-0.00033196	-0.178016	0.0300655	-0.439914	-0.347705	-0.503796	-0.218537	-0.0848889	-0.0263755	-0.125781	M7 black|0.6699
7331	TM6SF1|Q9BZW5	black	-0.3669	-0.315446	-0.0989003	0.0391337	0.139866	0.26368	0.471212	0.292224	0.430466	0.243395	-0.248153	0.0531151	0.237639	0.101873	-0.0669907	-0.00405875	0.308508	0.668535	0.621199	0.372897	0.197448	0.158198	0.480067	0.342486	0.547535	0.282825	0.194577	-0.507991	-0.387114	-0.29771	0.0703443	0.205551	-0.253799	-0.153223	-0.187521	-0.0415499	-0.605111	-0.498022	-0.614194	-0.0971404	0.0243644	0.0233374	-0.0307764	M7 black|0.6685
3137	HMOX2|P30519	black	-0.472674	-0.254876	-0.102911	0.00677399	0.17332	0.236092	0.382167	0.224639	0.383666	0.171512	-0.316685	0.150987	0.281733	0.14818	0.033224	0.121848	0.233105	0.664254	0.59375	0.274286	0.170007	0.153301	0.565197	0.347637	0.518605	0.448339	0.211635	-0.621374	-0.450821	-0.295064	0.283146	0.290981	-0.448265	-0.187658	-0.213074	0.100983	-0.61032	-0.686551	-0.55447	-0.406414	-0.340675	-0.19567	-0.0479089	M7 black|0.6643
6768	SNAP25|P60880	black	-0.232068	0.0221939	0.175481	0.112312	0.0232584	0.0624565	0.317965	0.146602	0.433509	0.213416	-0.168565	0.0181859	0.446271	0.402788	0.336741	0.307514	0.387338	0.664067	0.669256	0.0952937	-0.0462211	-0.169338	0.30017	0.108289	0.40201	0.290982	-0.074972	-0.601016	-0.65694	-0.476852	0.194396	0.104376	-0.559214	-0.455242	-0.273139	-0.146295	-0.652483	-0.648797	-0.489869	-0.288575	-0.134298	-0.0666131	-0.180962	M7 black|0.6641
1537	COX7A2L|O14548	black	-0.069472	0.0916178	0.198624	-0.0120891	-0.258689	-0.281941	0.280085	0.0869959	0.289698	0.0322233	0.198627	0.334487	0.288464	0.662374	0.404481	0.552439	0.666095	0.660526	0.658628	0.183481	-0.0946645	-0.372396	-0.0794211	0.173178	0.427428	0.0325208	-0.0624302	-0.392718	-0.656324	-0.607917	-0.0480899	-0.291722	-0.442491	-0.376774	-0.353978	-0.393671	-0.572818	-0.383755	-0.320415	-0.166214	0.104295	0.0845545	-0.0613174	M7 black|0.6605
3725	LGI2|Q8N0V4	black	0.076968	-0.10971	-0.0668375	-0.267976	-0.347101	-0.338397	0.19661	-0.119959	0.220818	-0.0917679	0.0259375	0.231756	0.352014	0.377262	0.265427	0.517848	0.365466	0.660357	0.616556	0.171863	-0.207856	-0.221618	0.180693	0.191905	0.383652	0.374703	0.184631	-0.634786	-0.623073	-0.766026	0.33258	0.0454427	-0.218285	-0.180759	-0.00841014	0.00345636	-0.609336	-0.294851	-0.235338	0.105555	0.171094	0.104644	-0.0970383	M7 black|0.6604
5817	RABL2A|Q9UBK7	black	-0.16323	0.0181199	0.117309	0.100308	-0.026534	-0.022001	0.395452	0.200793	0.390136	0.154023	-0.10119	-0.139013	0.507376	0.334007	0.328371	0.133026	0.34044	0.65828	0.672289	0.282537	0.0100477	-0.204451	0.0476248	0.112238	0.388133	0.0816692	-0.105737	-0.407422	-0.586635	-0.429833	-0.0301915	0.0465176	-0.386267	-0.262356	-0.330221	-0.260393	-0.704831	-0.490482	-0.476421	-0.266714	-0.078507	-0.188692	-0.29602	M7 black|0.6583
8064	XPO4|Q9C0E2	black	-0.258235	-0.483216	-0.363097	-0.244331	-0.0731203	0.222229	0.347571	0.105736	0.194477	0.0113258	-0.35746	0.0999035	-0.00091817	-0.0645643	-0.303568	0.256366	0.121616	0.657931	0.489578	0.418745	0.235764	0.253685	0.610259	0.517151	0.615454	0.396175	0.435004	-0.694814	-0.238144	-0.295912	0.36763	0.490283	0.031352	0.0819227	0.131691	0.371232	-0.497401	-0.266344	-0.391088	-0.0470951	0.084233	0.0618371	-0.0674355	M7 black|0.6579
2902	GRIA4|P48058	black	-0.65335	-0.337116	0.0837406	0.212288	0.287274	0.390261	0.710524	0.648387	0.461043	0.394983	0.223329	0.293304	0.477382	0.102638	0.116579	0.176205	0.559115	0.657164	0.622052	0.287311	0.456995	0.20831	0.187656	0.395946	0.688424	0.26116	0.206069	-0.19215	-0.277677	-0.107095	-0.397536	-0.196272	-0.300563	-0.120893	-0.46413	-0.2829	-0.418603	-0.446025	-0.722433	-0.342094	-0.056177	0.138685	-0.111591	M7 black|0.6572
7204	TBRG4|Q969Z0	black	-0.423358	-0.408459	-0.0866451	-0.0484118	0.145533	0.191501	0.459796	0.385342	0.359957	0.249568	0.201593	0.551964	0.601319	0.118839	0.229914	0.263873	0.412291	0.655682	0.570042	0.214913	0.291865	0.156453	0.256313	0.450475	0.634382	0.400334	0.320847	-0.351514	-0.36788	-0.227091	-0.0785839	-0.116415	-0.244232	-0.102222	-0.239699	-0.0909313	-0.491473	-0.380453	-0.567006	-0.173002	-0.0591257	0.0511186	-0.0289205	M7 black|0.6557
6659	SLC43A2|Q8N370	black	-0.127138	-0.354139	-0.369872	-0.344598	-0.23871	0.0912483	0.198325	-0.0534182	0.0642884	-0.160913	-0.287076	0.000967132	0.0372659	-0.00174429	-0.233082	0.382829	0.0451137	0.654458	0.441085	0.409137	0.13297	0.141175	0.513501	0.474361	0.57023	0.456854	0.372577	-0.676067	-0.277572	-0.415809	0.432311	0.440902	-0.0163351	0.0542888	0.196907	0.350384	-0.541813	-0.234854	-0.267963	0.0804324	0.197827	0.220635	0.0393489	M7 black|0.6545
1528	COX20|Q5RI15	black	-0.279494	-0.268814	-0.272342	-0.300649	-0.270899	0.0342401	0.313876	0.0843393	0.13394	-0.119655	-0.0632088	0.317887	0.105849	0.0980662	-0.0953109	0.43483	0.302922	0.65407	0.470693	0.511892	0.162369	0.0478459	0.384172	0.423047	0.624006	0.299313	0.304254	-0.535426	-0.307929	-0.423535	0.214012	0.0479877	-0.0658059	0.0457236	-0.0464757	0.136836	-0.544636	-0.276859	-0.340112	-0.126578	0.0704818	0.185029	-0.0104441	M7 black|0.6541
6586	SLC20A1|Q8WUM9	black	-0.229196	-0.341504	-0.251674	-0.373476	-0.177344	-0.0403141	0.316764	0.100681	0.172971	-0.0704793	0.130129	0.312941	0.376568	0.155644	0.147469	0.509254	0.402896	0.647688	0.50259	0.268056	0.142266	0.0713771	0.251068	0.443541	0.58738	0.462698	0.42201	-0.430058	-0.358236	-0.462048	0.108785	0.050831	-0.0172171	0.0542266	-0.0276077	0.116329	-0.374359	-0.139634	-0.248379	-0.0957431	0.0355613	0.165778	-0.0859909	M7 black|0.6477
6396	SEL1L|Q9UBV2	black	-0.386674	-0.174199	0.0437125	0.149767	0.181582	0.167569	0.497161	0.396764	0.470081	0.261666	0.0928168	0.271513	0.667715	0.207297	0.351292	0.0677854	0.386697	0.646651	0.698908	0.230071	0.270745	-0.0572405	0.134247	0.263996	0.537869	0.332788	0.0922447	-0.375479	-0.53247	-0.317458	-0.200897	-0.0589932	-0.369709	-0.212395	-0.404119	-0.229685	-0.650524	-0.546351	-0.542643	-0.246054	-0.141219	-0.146952	0.00865964	M7 black|0.6467
3608	KLC2|Q9H0B6	black	-0.150381	-0.25371	-0.101217	-0.232251	-0.248883	-0.0917657	0.49055	0.125816	0.271006	0.0363386	-0.0117246	0.326038	0.319637	0.228822	0.169172	0.538449	0.546643	0.637736	0.617829	0.243727	0.144762	-0.109026	0.129117	0.323883	0.521237	0.243908	0.237397	-0.539018	-0.519858	-0.585875	-0.0400568	0.0771919	-0.0315285	-0.0360361	-0.00794801	-0.079677	-0.419616	-0.108095	-0.277727	0.0980829	0.293106	0.208615	-0.0277502	M7 black|0.6377
1522	COX11|Q9Y6N1	black	-0.17777	-0.445249	-0.359824	-0.428736	-0.28477	-0.0645055	0.214989	0.0354799	-0.00983156	-0.195218	0.135281	0.353905	0.537092	0.0962604	0.185879	0.578137	0.254913	0.633605	0.465194	0.308363	0.198011	0.0964212	0.191785	0.534319	0.659872	0.49529	0.459857	-0.389775	-0.302882	-0.435171	0.122921	0.0707197	0.0958747	0.155552	0.0853449	0.138988	-0.438522	-0.0803832	-0.252772	0.129243	0.295739	0.25848	0.123165	M7 black|0.6336
4297	MT-ND5|P03915	black	-0.379613	-0.278545	-0.206695	-0.135665	-0.000283705	0.174007	0.357786	0.24828	0.164095	0.0237146	0.142823	0.129919	0.296053	0.0398224	-0.00759874	0.261183	0.266336	0.632882	0.485938	0.48224	0.25572	0.116046	0.214532	0.457167	0.625052	0.420747	0.28022	-0.333457	-0.253512	-0.23228	-0.0532439	-0.0129389	-0.0849985	0.0517209	-0.113794	-0.0248576	-0.428299	-0.240786	-0.417544	-0.102762	0.115016	0.180506	-0.0468072	M7 black|0.6329
2277	ERLEC1|Q96DZ1	black	-0.508309	-0.222609	0.0515532	0.226588	0.32146	0.294781	0.599695	0.507986	0.546948	0.376177	0.0170952	0.267113	0.602753	0.118265	0.237429	-0.103091	0.337206	0.632505	0.688322	0.29429	0.356552	0.0422799	0.199327	0.276655	0.530653	0.267799	0.0802484	-0.293232	-0.462393	-0.16958	-0.229079	-0.0102217	-0.386455	-0.168661	-0.449513	-0.235361	-0.660791	-0.609393	-0.623303	-0.308006	-0.307429	-0.298648	-0.0891757	M7 black|0.6325
1728	CYTH2|Q99418	black	-0.528805	-0.24163	0.0275793	0.238938	0.257347	0.379278	0.718645	0.610506	0.55788	0.350745	-0.00269589	0.313282	0.334046	-0.00630009	0.0486456	-0.111225	0.345965	0.6316	0.682657	0.500127	0.49639	0.0599419	0.22549	0.325219	0.637959	0.167657	0.128581	-0.292318	-0.306917	-0.0622788	-0.231754	-0.0833554	-0.240991	-0.0390424	-0.463173	-0.142785	-0.695651	-0.471172	-0.600782	-0.424303	-0.214367	-0.364631	-0.290669	M7 black|0.6316
837	BSCL2|Q96G97	black	-0.724558	-0.523535	-0.0715494	0.166993	0.448012	0.519059	0.711458	0.684959	0.474009	0.460295	0.156376	0.440372	0.396728	-0.0697833	-0.0164421	-0.0626124	0.348633	0.628826	0.581632	0.329187	0.646152	0.376573	0.376827	0.548551	0.706323	0.366821	0.348013	-0.15909	-0.183076	0.063074	-0.269155	-0.0487666	-0.259542	0.00216219	-0.357754	-0.0490024	-0.473193	-0.533203	-0.675604	-0.411161	-0.297465	-0.135436	-0.0725257	M7 black|0.6288
2284	ERP44|Q9BS26	black	-0.0689106	-0.0801695	0.0437742	-0.0146867	-0.131986	-0.105524	0.417046	0.0471262	0.45021	0.147133	-0.279051	0.0965749	0.127018	0.358621	0.115736	0.324028	0.527267	0.628003	0.65194	0.194691	-0.0722772	-0.228374	0.205505	0.140959	0.339584	0.145068	0.0804865	-0.669907	-0.647614	-0.610087	0.0571616	0.291898	-0.200756	-0.232154	-0.0865233	-0.148826	-0.467148	-0.257645	-0.301259	0.137348	0.0804242	-0.100529	-0.244496	M7 black|0.628
2440	FBLN7|Q53RD9	black	-0.0637219	-0.010209	0.113017	-0.00963414	-0.156641	-0.230606	0.351554	0.114326	0.319842	0.0818089	0.134645	0.363457	0.477181	0.430247	0.360094	0.365189	0.416949	0.626325	0.678424	0.137903	-0.0217642	-0.308053	-0.0582739	0.137262	0.368931	0.158117	-0.0273475	-0.398007	-0.640641	-0.560734	0.051563	-0.0656155	-0.338254	-0.248649	-0.198596	-0.169983	-0.662536	-0.416127	-0.323214	-0.13604	-0.0398709	-0.0985612	-0.108411	M7 black|0.6263
4315	MTFP1|Q9UDX5	black	0.0033792	0.085344	0.0201148	-0.192673	-0.369751	-0.376612	0.156154	-0.141271	0.177235	-0.147438	-0.205231	0.106551	0.336678	0.576614	0.411699	0.587502	0.486068	0.620477	0.585121	0.0967277	-0.199741	-0.365451	-0.0134062	0.125364	0.320431	0.186617	-0.00373892	-0.574838	-0.68073	-0.737832	0.183125	0.231183	-0.339541	-0.290799	-0.0642281	-0.143559	-0.492643	-0.320418	-0.164119	-0.0082572	0.135736	0.0593465	-0.0751345	M7 black|0.6205
1363	CLPTM1|O96005	black	-0.55557	-0.351011	-0.205948	0.048536	0.217843	0.387631	0.458939	0.367579	0.345109	0.203728	-0.392969	-0.00760434	0.411862	-0.0201697	-0.029206	-0.0316739	0.131658	0.618781	0.534145	0.401004	0.385992	0.204882	0.400919	0.424119	0.580902	0.289397	0.188174	-0.38469	-0.283565	-0.0545326	0.0179445	0.508618	-0.181501	0.0141184	-0.142851	0.096301	-0.53823	-0.510784	-0.519636	-0.299919	-0.21229	-0.246993	-0.182808	M7 black|0.6188
765	BCL2L2|Q92843	black	-0.215324	-0.0507584	-0.162271	-0.0336217	-0.188596	-0.0557696	0.272769	0.108076	0.164012	-0.0967241	-0.169501	-0.104107	0.213991	0.182307	-0.0266296	0.0497704	0.190861	0.617342	0.538021	0.69531	0.0486518	-0.134651	0.0754428	0.271838	0.480472	0.0655137	0.0267143	-0.245976	-0.325228	-0.332432	0.0577903	0.126221	-0.0862879	0.0749702	-0.145205	-0.0774047	-0.717329	-0.311571	-0.312748	-0.124099	-0.0408351	-0.241606	-0.268828	M7 black|0.6173
218	AGK|Q53H12	black	-0.503416	-0.230251	0.113775	0.208199	0.149623	0.380862	0.686816	0.568876	0.502283	0.390344	-0.0921408	0.386251	0.244813	0.0806966	0.030502	0.0881093	0.449821	0.608225	0.629151	0.280541	0.500679	0.109269	0.268376	0.340262	0.636124	0.11395	0.0847557	-0.328432	-0.30071	-0.141585	-0.247199	-0.00403873	-0.303729	-0.162538	-0.383828	-0.119835	-0.575574	-0.442021	-0.561859	-0.37494	-0.166189	-0.0868256	-0.0865301	M7 black|0.6082
105	ACOX1|Q15067	black	0.16057	-0.0583178	-0.0268749	-0.139	-0.261285	-0.230365	0.265204	-0.0421966	0.275279	-0.01558	-0.0656392	0.110055	0.160276	0.320059	0.117146	0.40406	0.388781	0.607657	0.592132	0.185817	-0.160836	-0.216926	0.135745	0.139137	0.362015	0.211018	0.149999	-0.655125	-0.550139	-0.65042	0.194938	0.066874	-0.134309	-0.201546	-0.0847162	-0.0592919	-0.565213	-0.170802	-0.297969	0.0578129	0.270159	0.159551	-0.218091	M7 black|0.6077
1320	CIAPIN1|Q6FI81	black	-0.291039	0.0428504	0.215787	0.159022	0.101746	-0.00570478	0.328413	0.179435	0.44263	0.265456	-0.109841	0.0804668	0.328285	0.441933	0.319443	0.198618	0.526462	0.605063	0.585122	0.1968	-0.130837	-0.148862	0.222368	0.0474564	0.30352	0.0741114	-0.0841657	-0.439581	-0.589216	-0.394549	0.0993616	-0.0601081	-0.514015	-0.409225	-0.347812	-0.288782	-0.51166	-0.573854	-0.534248	-0.357405	-0.231734	-0.171911	-0.406796	M7 black|0.6051
2934	GSK3B|P49841	black	-0.575128	-0.209629	0.00064008	0.246223	0.352226	0.371771	0.554358	0.519112	0.452352	0.323192	0.060702	0.190414	0.46782	0.0513034	0.0962924	-0.0943035	0.34278	0.602019	0.573084	0.413737	0.332942	0.153651	0.268956	0.293072	0.553796	0.281523	0.141011	-0.259402	-0.300829	-0.0833348	-0.247736	-0.119448	-0.349863	-0.105184	-0.493242	-0.232345	-0.559088	-0.540525	-0.665464	-0.411571	-0.263503	-0.116642	-0.126108	M7 black|0.602
2246	EPHB2|P29323	black	-0.470817	-0.360334	-0.0843181	0.0223591	0.222909	0.312445	0.647635	0.488154	0.361186	0.257052	0.124451	0.19774	0.0967525	0.030756	-0.108604	0.156604	0.434701	0.598532	0.573476	0.329565	0.472872	0.225345	0.253413	0.461719	0.599847	0.287183	0.313593	-0.238253	-0.253859	-0.133457	-0.189408	-0.0612867	-0.191073	0.023221	-0.299459	-0.0825567	-0.395867	-0.355672	-0.457674	-0.309948	-0.082623	0.00753471	-0.150026	M7 black|0.5985
287	ALDH1A1|P00352	black	0.199069	-0.173259	-0.155227	-0.323053	-0.441459	-0.309854	0.237744	-0.154405	0.154533	-0.147534	-0.00201372	0.197784	0.193921	0.249441	0.154194	0.504368	0.360781	0.595723	0.55633	0.263108	-0.122269	-0.200254	0.161378	0.229156	0.355808	0.236954	0.232615	-0.651067	-0.523196	-0.752699	0.250976	0.00815199	-0.00882763	-0.0465805	0.130953	0.026673	-0.561627	-0.0743417	-0.159641	0.271812	0.408475	0.181765	0.00250103	M7 black|0.5957
6616	SLC25A40|Q8TBP6	black	-0.376468	-0.243411	-0.160981	-0.150115	-0.057553	0.0897577	0.290111	0.204533	0.155546	-0.0136884	0.105057	0.307817	0.541506	0.113937	0.221181	0.30948	0.20924	0.59481	0.478983	0.26965	0.257937	0.0662165	0.203589	0.411835	0.586387	0.490657	0.224799	-0.304607	-0.335967	-0.310563	0.028832	0.0226609	-0.266502	-0.0391392	-0.12349	0.0143057	-0.509066	-0.410693	-0.357513	-0.144316	-0.0374829	0.151827	0.148839	M7 black|0.5948
2915	GRK3|P35626	black	-0.263775	-0.127746	0.0150081	-0.0111223	0.0306614	0.0333645	0.341872	0.204192	0.347019	0.168953	-0.0841387	0.255108	0.398094	0.312772	0.241369	0.290559	0.396213	0.593784	0.5551	0.141837	0.0574371	-0.0239204	0.233658	0.230563	0.466212	0.348265	0.137414	-0.477175	-0.462467	-0.368531	0.011612	0.0464579	-0.375534	-0.270032	-0.253622	-0.154242	-0.437658	-0.463705	-0.507129	-0.236817	0.0402697	0.152786	-0.158091	M7 black|0.5938
716	BAALC|Q8WXS3	black	-0.0515907	0.0728796	0.146674	0.0126801	-0.189092	-0.201144	0.422392	0.179499	0.326293	0.0359087	0.0413684	0.2061	0.278358	0.397173	0.301048	0.270228	0.451178	0.593445	0.575886	0.269395	0.0693731	-0.370226	-0.267683	0.116284	0.355253	-0.0907516	-0.0759908	-0.28456	-0.497203	-0.403365	-0.20943	-0.0736648	-0.241403	-0.173532	-0.275827	-0.337311	-0.545063	-0.187665	-0.292696	-0.112399	0.00557567	-0.190144	-0.334114	M7 black|0.5934
6583	SLC1A2|P43004	black	-0.241231	-0.246712	-0.101154	-0.11517	-0.0559225	0.127977	0.402847	0.170639	0.220684	0.0509005	-0.262374	0.109667	0.102979	0.130728	-0.0578121	0.342194	0.28291	0.592893	0.451558	0.225459	0.187932	0.0999574	0.316952	0.350156	0.49442	0.197656	0.222382	-0.508287	-0.239036	-0.257302	0.0597403	0.328394	-0.149062	-0.0670425	-0.0609419	0.0889566	-0.3773	-0.228778	-0.420178	-0.158777	-0.0512226	0.0222105	-0.164628	M7 black|0.5929
7905	VDAC3|Q9Y277	black	-0.425844	-0.235454	0.157904	0.177373	0.196897	0.243578	0.483269	0.437844	0.355285	0.316437	0.150961	0.262248	0.267703	0.217598	0.16052	0.170323	0.461229	0.589279	0.537207	0.151345	0.28185	0.140861	0.261504	0.299969	0.545226	0.143942	0.121704	-0.262809	-0.284728	-0.143182	-0.114687	-0.206179	-0.369653	-0.24371	-0.386048	-0.143215	-0.459196	-0.472644	-0.622284	-0.460172	-0.198003	-0.0129389	-0.0967102	M7 black|0.5893
7373	TMEM135|Q86UB9	black	-0.197554	-0.16947	-0.197938	-0.104678	-0.055637	0.0575494	0.235293	0.101165	0.172387	-0.0187012	-0.270898	0.0487941	0.298206	0.103955	0.104304	0.108864	0.13388	0.586662	0.476267	0.434341	0.129708	0.0358655	0.24971	0.324104	0.44525	0.247019	0.175386	-0.350955	-0.289158	-0.247926	0.182923	0.241875	-0.143913	0.0443643	-0.050417	0.0967069	-0.628888	-0.332677	-0.313575	-0.209129	-0.109718	-0.297746	-0.351137	M7 black|0.5867
7229	TDRKH|Q9Y2W6	black	-0.482071	-0.251966	-0.0455514	0.1061	0.171218	0.363606	0.531841	0.411799	0.368054	0.291216	-0.239173	0.0664976	0.0412259	0.0759508	-0.178369	0.0687011	0.400196	0.58489	0.500372	0.437757	0.381968	0.20146	0.341061	0.411247	0.529172	0.0600183	0.156929	-0.326963	-0.223351	-0.0987215	-0.155591	0.208773	-0.173934	-0.040985	-0.266315	-0.0595644	-0.417843	-0.305519	-0.487477	-0.350984	-0.222315	-0.200482	-0.362962	M7 black|0.5849
7728	UBE2D4|Q9Y2X8	black	-0.255644	-0.264759	0.0447727	0.034827	0.130222	0.220271	0.358376	0.202627	0.400733	0.257225	-0.143137	0.123804	0.213566	0.115882	0.0201866	0.153928	0.247434	0.58161	0.526528	0.0708617	0.0937261	0.14146	0.460315	0.236007	0.433379	0.391817	0.185143	-0.568841	-0.396156	-0.304683	0.256764	0.0916215	-0.351718	-0.274091	-0.144137	0.0251619	-0.479403	-0.467402	-0.523304	-0.170084	-0.0439755	0.0733533	-0.0694193	M7 black|0.5816
4489	NDRG2|Q9UN36	black	-0.017932	-0.0621331	0.0940437	0.033553	-0.0314081	-0.0118821	0.29585	0.062131	0.405296	0.184435	-0.276673	0.184134	0.0517434	0.315312	0.040975	0.28991	0.374515	0.579552	0.548507	0.112499	-0.149857	-0.117077	0.340054	0.0960445	0.324012	0.112079	0.0641942	-0.722077	-0.482592	-0.412855	0.287823	0.168525	-0.292425	-0.339183	-0.167311	-0.0116706	-0.506648	-0.331994	-0.460875	-0.200953	-0.0257081	-0.129585	-0.396564	M7 black|0.5796
1561	CPNE9|Q8IYJ1	black	-0.314231	-0.131592	-0.0566423	-0.021724	0.0452446	0.140015	0.359549	0.198468	0.310952	0.0938035	-0.132926	0.0602081	0.477502	0.167194	0.244981	0.112597	0.22102	0.579365	0.56936	0.237877	0.23827	-0.0251999	0.263035	0.29077	0.429566	0.330245	0.0753228	-0.356919	-0.473581	-0.337146	0.124397	0.15714	-0.37197	-0.133118	-0.14724	0.00695593	-0.63427	-0.516195	-0.331877	-0.291121	-0.235369	-0.156924	-0.044253	M7 black|0.5794
6078	RNFT2|Q96EX2	black	-0.296482	-0.0798211	0.157711	0.184305	0.175187	-0.0356482	0.382132	0.192509	0.376288	0.268118	-0.0601231	0.221533	0.385308	0.338231	0.173844	0.239325	0.481887	0.577287	0.58137	0.25742	-0.090793	-0.10511	0.116666	0.0972887	0.334061	0.103543	0.00178979	-0.462351	-0.486289	-0.38038	-0.0878702	-0.0167749	-0.318141	-0.266154	-0.34185	-0.272875	-0.418796	-0.417245	-0.521193	-0.236054	-0.195468	-0.272164	-0.385427	M7 black|0.5773
6672	SLC4A8|Q2Y0W8	black	-0.0267703	0.105233	0.093157	-0.0106768	-0.221054	-0.269126	0.267979	0.0523564	0.280093	-0.00848458	0.0322266	0.283987	0.2989	0.441491	0.274809	0.296612	0.441634	0.573223	0.600934	0.311979	-0.119057	-0.354111	-0.0709454	0.0982179	0.340424	0.0717424	-0.0615265	-0.423001	-0.574212	-0.543221	0.0290944	-0.194962	-0.337536	-0.230796	-0.273208	-0.284938	-0.645444	-0.326864	-0.28229	-0.162243	0.0217406	-0.118294	-0.137876	M7 black|0.5732
6002	RHEB|Q15382	black	-0.409053	-0.184889	0.107382	0.290558	0.320589	0.31438	0.59485	0.434986	0.572731	0.402694	-0.185111	0.154027	0.182354	0.0875974	0.0110541	-0.168748	0.331841	0.571889	0.592372	0.260398	0.256052	0.0357881	0.275521	0.147212	0.394267	0.166215	0.0457599	-0.436953	-0.375369	-0.121277	-0.106794	0.123383	-0.311048	-0.196393	-0.328668	-0.176284	-0.507014	-0.464878	-0.590806	-0.269879	-0.11508	-0.245661	-0.383104	M7 black|0.5719
6989	STAT4|Q14765	black	-0.163002	-0.165704	-0.1058	-0.118454	-0.256828	-0.0457055	0.414263	0.22866	0.131391	-0.0628074	0.237722	0.178936	0.379504	0.177664	0.103705	0.456571	0.433842	0.570044	0.534544	0.4377	0.266906	-0.130324	-0.125414	0.368113	0.559075	0.0852056	0.153726	-0.197074	-0.329307	-0.399506	-0.335689	-0.15092	0.0225011	0.0481455	-0.175137	-0.224118	-0.509266	-0.0922731	-0.284623	0.130564	0.245741	0.159264	0.0726963	M7 black|0.57
3506	KCNH1|O95259	black	-0.326102	-0.208521	0.0590296	0.156844	0.206246	0.253785	0.608089	0.492427	0.454916	0.334349	0.218493	0.362417	0.199028	0.0667793	0.0224549	0.0981845	0.363329	0.569039	0.611119	0.300314	0.395149	0.0255054	0.234393	0.325964	0.503371	0.0710795	0.110608	-0.304442	-0.373227	-0.145143	-0.071906	-0.201991	-0.343699	-0.143481	-0.392444	-0.0870106	-0.691614	-0.508004	-0.475986	-0.382516	-0.270433	-0.259813	-0.209411	M7 black|0.569
7481	TOMM5|Q8N4H5	black	-0.416637	-0.0486433	-0.082261	0.0403889	-0.1088	-0.000492414	0.361857	0.222369	0.169098	-0.0564575	-0.129901	0.0275407	0.254514	0.191927	0.0721055	0.10505	0.341805	0.568056	0.477281	0.612335	0.203659	-0.122319	-0.111872	0.27924	0.496637	0.0952124	0.0511011	-0.0954813	-0.280028	-0.239953	-0.204653	0.0630577	-0.087229	0.126903	-0.223623	-0.215595	-0.498086	-0.22252	-0.271234	-0.188772	-0.0901302	-0.285397	-0.316793	M7 black|0.5681
7549	TRHDE|Q9UKU6	black	-0.228652	-0.158967	0.085048	0.0842132	0.00407804	0.0800029	0.538934	0.284222	0.463255	0.240974	-0.123193	0.256491	0.27434	0.274642	0.112502	0.284807	0.446103	0.563794	0.620511	0.10254	0.183395	-0.108203	0.159959	0.20725	0.427686	0.0844056	0.0652798	-0.510556	-0.531748	-0.395724	-0.100815	0.16075	-0.317954	-0.265291	-0.266391	-0.2088	-0.493364	-0.412526	-0.48025	0.0161969	0.0780117	0.0373035	0.00269966	M7 black|0.5638
3932	MAP3K13|O43283	black	-0.136582	-0.0555418	-0.0847933	-0.0999709	-0.107564	-0.0406954	0.335289	0.0750274	0.247488	0.0544274	-0.367466	0.105815	0.190822	0.291591	0.105496	0.267618	0.342538	0.563747	0.535927	0.266532	0.120899	-0.147826	0.128365	0.263645	0.353491	0.0473004	0.0365792	-0.462079	-0.503742	-0.387751	0.0459965	0.419849	-0.206118	-0.117625	-0.0422628	-0.0538057	-0.502416	-0.271994	-0.21729	-0.079098	-0.135138	-0.192045	-0.264703	M7 black|0.5637
3437	ITPK1|Q13572	black	-0.0141182	-0.238102	-0.205074	-0.219437	-0.297764	-0.0947748	0.216394	-0.0246793	0.0892583	-0.0964937	-0.142045	0.15534	-0.0238165	0.110789	-0.144488	0.333886	0.174963	0.563071	0.452772	0.415282	0.0683299	-0.0184699	0.189903	0.354837	0.479032	0.274918	0.275478	-0.482195	-0.282542	-0.416774	0.23139	0.117264	0.0244939	0.0718997	0.094062	0.137923	-0.51923	-0.127667	-0.199149	0.0368382	0.205602	-0.0255419	-0.178758	M7 black|0.5631
1978	DOCK4|Q8N1I0	black	-0.131682	-0.0175151	0.24022	0.218816	0.0835144	0.10264	0.482969	0.290956	0.51349	0.363748	-0.152073	-0.064872	0.328645	0.299438	0.15394	0.11423	0.429674	0.560413	0.637499	0.0852632	0.0477171	-0.138858	0.0831072	0.061248	0.330078	-0.0123373	-0.12315	-0.418886	-0.520825	-0.356194	-0.167628	0.130079	-0.304313	-0.370299	-0.322905	-0.293583	-0.517859	-0.343596	-0.497682	-0.111911	-0.0235888	-0.0712858	-0.241941	M7 black|0.5604
652	ATP4A|P20648	black	-0.302324	-0.287309	-0.261285	-0.182609	-0.0711851	0.17489	0.310432	0.0636127	0.140794	-0.0222702	-0.465635	-0.0682979	-0.0503982	0.088451	-0.227244	0.292515	0.180306	0.560284	0.409138	0.338262	0.216321	0.137641	0.389207	0.424247	0.485226	0.272634	0.267154	-0.526456	-0.264092	-0.245186	0.155993	0.587795	-0.0850258	0.0404589	0.079929	0.179789	-0.304952	-0.276889	-0.254021	-0.0301669	-0.0323749	-0.00862484	-0.0625717	M7 black|0.5603
6621	SLC25A51|Q9H1U9	black	-0.38089	-0.1854	-0.0641384	-0.0213715	-0.0230093	0.0374703	0.365699	0.273531	0.295248	0.116153	-0.00617096	0.372081	0.240558	0.176187	0.036408	0.109286	0.330356	0.560102	0.451869	0.409864	0.174946	-0.0159546	0.0374705	0.332995	0.547871	0.175345	0.161173	-0.149662	-0.271424	-0.180372	-0.0875752	-0.0101662	-0.153893	0.029556	-0.246579	-0.11763	-0.413452	-0.251129	-0.317095	-0.230849	-0.128189	-0.155143	-0.228831	M7 black|0.5601
1790	DDHD1|Q8NEL9	black	-0.429615	-0.17592	0.15933	0.204399	0.230642	0.247974	0.442473	0.348151	0.389825	0.372398	-0.0585052	0.137854	0.183488	0.295283	0.0498944	0.165096	0.46263	0.559574	0.557288	0.12573	0.19347	0.107023	0.315625	0.297688	0.44348	0.118028	0.0291228	-0.314914	-0.386861	-0.181996	-0.0244069	0.039323	-0.428047	-0.28069	-0.292899	-0.133459	-0.379002	-0.491426	-0.492377	-0.431078	-0.283605	-0.134402	-0.137799	M7 black|0.5596
960	CACNA1A|O00555	black	-0.390356	-0.101089	0.0106718	0.134863	-0.039151	0.115846	0.592317	0.383769	0.299905	0.144725	-0.15001	-0.0351079	-0.0181402	0.166729	-0.120135	0.0952865	0.475149	0.559491	0.543414	0.625468	0.341603	-0.0666545	-0.0598263	0.3255	0.49757	-0.156794	0.0215555	-0.103377	-0.257552	-0.167787	-0.336453	0.0358424	-0.0890323	0.103493	-0.311003	-0.291683	-0.49613	-0.187303	-0.286446	-0.20618	-0.0835911	-0.372339	-0.456318	M7 black|0.5595
2245	EPHB1|P54762	black	-0.339317	-0.397578	-0.107149	-0.105435	0.016518	0.11929	0.481918	0.29268	0.225465	0.116126	0.316424	0.438233	0.242468	0.0724271	0.0648262	0.373126	0.421508	0.558181	0.483048	0.234362	0.356455	0.11643	0.190281	0.449071	0.546011	0.310295	0.352887	-0.25857	-0.271054	-0.256914	-0.0880567	-0.161232	-0.0661333	0.0753844	-0.11022	0.0270179	-0.339746	-0.187577	-0.262031	-0.163049	-0.0625782	-0.00599245	0.0353354	M7 black|0.5582
2095	EFNA3|P52797	black	-0.150607	-0.295008	-0.0700809	-0.157432	-0.153782	0.00777379	0.335897	0.0915125	0.249712	0.0780449	-0.206928	0.152597	0.241118	0.229106	0.139536	0.32103	0.348046	0.554468	0.502004	0.119569	0.175523	-0.0110099	0.173806	0.351743	0.456155	0.188513	0.200271	-0.402722	-0.387375	-0.389737	0.0347316	0.289992	-0.0971336	-0.0918878	0.0775641	0.0212382	-0.347154	-0.179959	-0.244446	0.119875	0.156169	0.0283839	0.091889	M7 black|0.5545
37	ABCC8|Q09428	black	-0.318474	-0.226412	-0.099155	-0.0156679	0.0219795	0.0906497	0.360441	0.14674	0.266109	0.113256	-0.201552	0.196321	0.155284	0.187386	-0.0422538	0.259821	0.283983	0.552111	0.503877	0.202234	0.134766	0.0339679	0.336995	0.315919	0.423299	0.248478	0.15535	-0.534235	-0.423195	-0.331786	0.123099	0.325294	-0.269502	-0.122139	-0.0975933	0.0258574	-0.412101	-0.44373	-0.353296	-0.114173	-0.132647	0.0144937	0.0799267	M7 black|0.5521
2682	GATD3B|A0A0B4J2D5	black	-0.194634	-0.105402	-0.0356274	-0.0422213	-0.203944	0.027641	0.330948	0.0730216	0.224138	0.0402188	-0.304942	0.128332	-0.175986	0.252765	-0.210666	0.368185	0.440568	0.55199	0.450755	0.439857	0.0466712	-0.0687989	0.269168	0.270698	0.433512	-0.0809213	0.082361	-0.496137	-0.322184	-0.350777	0.112757	0.188348	-0.082402	-0.0737046	-0.108318	-0.0040228	-0.43635	-0.162064	-0.282283	-0.143747	-0.0903928	-0.214274	-0.330409	M7 black|0.552
4068	MFAP3L|O75121	black	-0.348334	-0.198562	0.137854	0.132488	0.161091	0.187202	0.514397	0.312877	0.532809	0.376621	-0.101266	0.248268	0.196836	0.172698	0.03288	0.0785819	0.532126	0.551572	0.549311	0.310794	0.0907349	0.0853257	0.313169	0.16676	0.384098	0.196151	0.178316	-0.43158	-0.359004	-0.311666	-0.0813115	-0.0328891	-0.173571	-0.165188	-0.285581	-0.194028	-0.34074	-0.238038	-0.532721	-0.242508	-0.0716647	-0.097116	-0.402125	M7 black|0.5516
4381	MYO1B|O43795	black	-0.229124	-0.216544	0.00479566	0.0117096	-0.0387359	0.0384201	0.531134	0.36347	0.291989	0.14898	0.25807	0.110495	0.548122	0.151968	0.274223	0.269006	0.39779	0.551331	0.606669	0.270962	0.290943	-0.092642	-0.0722306	0.313247	0.53131	0.121926	0.0962575	-0.147908	-0.380977	-0.298224	-0.303605	-0.118331	-0.088853	-0.0207111	-0.237435	-0.228244	-0.507442	-0.211636	-0.352417	-0.0275615	0.180763	0.0385498	0.0204498	M7 black|0.5513
3692	LARS|Q9P2J5	black	-0.56623	-0.420139	-0.0762553	0.0570449	0.33471	0.319006	0.464659	0.442566	0.463863	0.369487	0.0287414	0.524241	0.588334	0.0459471	0.155882	-0.000644278	0.263279	0.55059	0.515459	0.13738	0.324046	0.25659	0.329736	0.382069	0.566684	0.477381	0.308868	-0.246158	-0.291651	-0.0664888	-0.0826398	0.0967904	-0.254272	-0.0621437	-0.268703	0.0131634	-0.345938	-0.490187	-0.551652	-0.321198	-0.260546	-0.112987	-0.00425384	M7 black|0.5506
644	ATP1B4|Q9UN42	black	-0.12475	-0.221311	-0.096634	-0.105369	-0.0172083	0.111447	0.360909	0.229668	0.19648	0.0649479	-0.0399762	0.234476	0.18979	0.0941086	0.0768396	0.277644	0.27905	0.543295	0.434626	0.0989569	0.247457	0.106133	0.20362	0.339289	0.444245	0.260923	0.225611	-0.450443	-0.290746	-0.317955	0.00551659	0.173691	-0.236505	-0.110815	-0.0966054	0.0186266	-0.455035	-0.312583	-0.400326	-0.0341046	0.126238	0.138469	0.0702306	M7 black|0.5433
4510	NDUFAF5|Q5TEU4	black	-0.323712	-0.157863	0.23603	0.299873	0.258636	0.24939	0.469826	0.417128	0.483404	0.432315	0.0946405	0.291957	0.152176	0.235543	0.0711548	0.0925996	0.488644	0.542651	0.508341	0.0820348	0.115629	0.0727979	0.287898	0.146722	0.415227	0.0495324	0.0524378	-0.378257	-0.320007	-0.158662	-0.0915308	-0.157754	-0.392101	-0.381208	-0.388279	-0.220723	-0.39214	-0.460922	-0.678863	-0.275516	-0.0690816	0.121003	-0.204826	M7 black|0.5427
5711	PUS1|Q9Y606	black	-0.112644	-0.214762	0.055642	-0.0755111	-0.130054	-0.027008	0.343093	0.1834	0.253891	0.127534	0.238814	0.473824	0.475368	0.257411	0.320409	0.423352	0.465032	0.538924	0.506186	0.10087	0.103734	-0.0649619	0.136661	0.219279	0.446053	0.0982548	0.13356	-0.378797	-0.392249	-0.396175	-0.0319127	-0.254458	-0.132544	-0.170422	-0.185228	-0.0837127	-0.450818	-0.198977	-0.397705	-0.16946	0.0908221	0.067223	-0.0687578	M7 black|0.5389
1649	CTH|P32929	black	-0.275877	-0.259463	0.0505305	0.0528631	0.060577	0.122392	0.49857	0.250205	0.329271	0.242751	-0.199751	0.149057	0.0470087	0.202422	-0.0625856	0.257215	0.444916	0.538648	0.491258	0.128933	0.178367	0.127254	0.308872	0.268285	0.39848	0.0925518	0.191155	-0.46478	-0.348895	-0.330243	-0.0551272	0.157555	-0.267359	-0.178679	-0.199924	-0.133915	-0.349533	-0.345316	-0.492152	-0.0764439	-0.0226417	0.152218	0.00271719	M7 black|0.5386
7499	TPCN1|Q9ULQ1	black	0.176177	-0.0171683	0.0206796	-0.169949	-0.284873	-0.252073	0.19357	-0.117001	0.248298	-0.0211177	-0.282644	0.147783	0.345735	0.350993	0.302233	0.420593	0.279235	0.53673	0.521809	-0.0090305	-0.207857	-0.270992	0.102726	0.0313531	0.247333	0.173671	0.0425433	-0.705657	-0.560264	-0.597404	0.221435	0.27845	-0.170688	-0.261432	0.0320082	-0.0223827	-0.459823	-0.199732	-0.287847	0.0753978	0.249927	0.11498	-0.152983	M7 black|0.5367
192	ADORA1|P30542	black	-0.267396	-0.22818	-0.0432032	0.0158832	0.178471	0.295777	0.375994	0.263657	0.307293	0.21053	0.0111754	0.0526802	0.152848	-0.0210952	-0.0179056	0.155626	0.217617	0.536404	0.437601	0.259084	0.217781	0.205849	0.49275	0.281722	0.422381	0.307887	0.234251	-0.458922	-0.262727	-0.186158	0.203579	-0.0288426	-0.278317	-0.144106	-0.19344	0.112991	-0.530475	-0.417125	-0.479442	-0.369904	-0.238726	-0.0803146	-0.363111	M7 black|0.5364
6807	SNX14|Q9Y5W7	black	-0.474183	-0.330613	-0.0566221	0.0833437	0.262131	0.299141	0.453509	0.389225	0.30511	0.248919	-0.0374775	0.171923	0.280032	0.0654897	-0.0405217	0.110131	0.280196	0.534424	0.458751	0.185785	0.363831	0.233422	0.198614	0.381863	0.487666	0.303922	0.261348	-0.220015	-0.224531	-0.0751555	-0.12511	0.161346	-0.229699	-0.0413383	-0.246444	-0.037111	-0.309452	-0.376401	-0.457767	-0.257558	-0.213204	-0.120309	-0.199208	M7 black|0.5344
5337	PNO1|Q9NRX1	black	-0.267225	-0.122478	0.0537849	0.0905519	0.12471	0.146186	0.321868	0.168883	0.435106	0.246112	-0.222452	0.115227	0.387616	0.23764	0.189819	0.0868494	0.287648	0.533546	0.523425	0.0357789	0.0380665	-0.027445	0.315824	0.127083	0.370213	0.321516	0.0561785	-0.541901	-0.497155	-0.348871	0.0345871	0.272502	-0.376232	-0.318255	-0.197733	-0.0603461	-0.375077	-0.480998	-0.426124	-0.114205	-0.0414741	0.0591129	0.108655	M7 black|0.5335
7251	TFB2M|Q9H5Q4	black	-0.380444	-0.374989	-0.101377	-0.0835902	0.0115445	0.119867	0.326298	0.235059	0.215164	0.101899	0.131705	0.375923	0.535692	0.148293	0.284587	0.370826	0.45117	0.530757	0.45179	0.184532	0.202431	0.118601	0.271231	0.339962	0.513928	0.321162	0.308004	-0.299919	-0.284228	-0.275528	-0.013081	-0.0649645	-0.0672682	-0.0244462	-0.115666	-0.00808145	-0.29113	-0.242837	-0.356828	-0.127816	0.0881286	0.119936	-0.0520348	M7 black|0.5308
839	BSG|P35613	black	-0.242168	-0.331233	-0.0504402	0.0117993	0.160676	0.224803	0.543262	0.321145	0.413914	0.27705	-0.0424834	0.240442	0.0408545	-0.0195273	-0.0945402	0.177573	0.279777	0.53011	0.525645	0.199663	0.263438	0.140206	0.432709	0.332107	0.415058	0.152664	0.255684	-0.563321	-0.319061	-0.203898	0.14402	0.14091	-0.17717	-0.0858177	-0.169468	0.11472	-0.494412	-0.342521	-0.438167	-0.228708	-0.2004	-0.210068	-0.187616	M7 black|0.5301
6778	SNF8|Q96H20	black	-0.0673888	-0.162035	-0.0141415	-0.0901367	-0.159898	-0.0912425	0.351738	0.107608	0.279375	0.0581548	0.0940884	0.300822	0.234882	0.275807	0.136828	0.426342	0.426945	0.527064	0.512763	0.0620834	0.0380794	-0.143642	0.0806369	0.200658	0.383283	0.220441	0.146061	-0.489184	-0.45363	-0.501836	-0.083496	0.0588167	-0.131714	-0.19086	-0.0991967	-0.164066	-0.342499	-0.217602	-0.346057	0.252797	0.389044	0.381376	0.137906	M7 black|0.5271
3732	LIAS|O43766	black	-0.0612668	-0.109946	-0.0624217	-0.046326	-0.101295	0.0214834	0.280726	0.0233739	0.300379	0.0741866	-0.42545	-0.11672	0.23644	0.224016	0.131313	0.207752	0.297263	0.523919	0.527144	0.14672	0.0285781	-0.121788	0.204662	0.185996	0.322774	0.177394	0.0537473	-0.537441	-0.450798	-0.421441	0.0731757	0.479444	-0.098258	-0.128559	0.0288066	0.0234041	-0.408417	-0.180528	-0.19893	0.050344	0.142673	-0.198033	-0.238753	M7 black|0.5239
6602	SLC25A19|Q9HC21	black	-0.381612	-0.326033	-0.186727	-0.210405	-0.0896914	0.0389826	0.187557	0.09578	0.13015	-0.000882728	-0.106079	0.460886	0.324576	0.171163	0.117621	0.348718	0.195727	0.515743	0.370339	0.166346	0.183311	0.110274	0.307604	0.434571	0.510995	0.377599	0.263761	-0.375089	-0.294006	-0.252407	0.217401	0.225292	-0.21013	-0.0350648	-0.00313661	0.141172	-0.339719	-0.372433	-0.275634	-0.171321	-0.110822	0.0358074	0.150415	M7 black|0.5157
6871	SPCS3|P61009	black	-0.422421	-0.406022	-0.0612904	0.00186442	0.213208	0.2219	0.466278	0.384443	0.397137	0.285934	0.253699	0.414396	0.493213	0.0212023	0.18693	0.0746783	0.353228	0.513719	0.47936	0.124106	0.308711	0.165721	0.204366	0.338938	0.5099	0.447313	0.326843	-0.258349	-0.323128	-0.202239	-0.181604	-0.112655	-0.162987	-0.065421	-0.210327	-0.125855	-0.314364	-0.335771	-0.485915	0.0168838	0.0393857	0.156662	0.121262	M7 black|0.5137
4534	NDUFS8|O00217	black	-0.216719	0.1258	0.0629364	0.103015	-0.0761181	0.0711986	0.206655	0.0846625	0.154311	-0.0120383	-0.253326	-0.463993	0.0640522	0.354258	0.0608495	0.206274	0.385655	0.513559	0.442113	0.422281	0.0179722	-0.122235	0.126691	0.16976	0.311858	-0.0366002	-0.132083	-0.248047	-0.345165	-0.305279	-0.0417601	0.129639	-0.294759	-0.186666	-0.246476	-0.248787	-0.447665	-0.294738	-0.256176	-0.228748	-0.0529975	-0.1016	-0.357266	M7 black|0.5136
4167	MPC1|Q9Y5U8	black	-0.255067	-0.0688464	-0.0105888	-0.0152757	-0.0901667	0.0453405	0.262727	0.0895294	0.110074	-0.0112876	-0.237633	-0.230365	0.0262826	0.289455	-0.00702494	0.391346	0.380092	0.512431	0.388134	0.250255	0.14121	0.00148742	0.106482	0.322232	0.369742	0.111319	0.0932296	-0.291741	-0.292657	-0.31635	-0.0521252	0.272101	-0.259586	-0.109851	-0.124247	-0.103569	-0.291397	-0.240741	-0.184004	-0.135327	-0.125495	-0.0458796	-0.16114	M7 black|0.5124
1229	CEND1|Q8N111	black	-0.11289	0.0309494	-0.167176	-0.228471	-0.459503	-0.219424	0.0380039	-0.0654595	-0.148566	-0.373715	0.009682	-0.0652192	0.217779	0.309989	0.11951	0.441612	0.246492	0.509834	0.346957	0.573537	0.044859	-0.219778	-0.129105	0.302204	0.447344	0.00614279	0.00271589	-0.110911	-0.231553	-0.368929	0.00474604	-0.0268924	-0.00759153	0.0914111	-0.0692655	-0.0961702	-0.507159	-0.0738861	-0.0762538	-0.0640331	0.148651	-0.0471039	-0.169127	M7 black|0.5098
4761	NUDT15|Q9NV35	black	-0.293835	-0.181938	0.208515	0.234807	0.271264	0.277293	0.567627	0.407982	0.518275	0.405786	-0.292093	0.152264	0.130325	0.129922	0.139083	0.0137501	0.433222	0.507994	0.542854	-0.0165164	0.205364	0.0973826	0.492709	0.0906851	0.382582	0.152939	0.0313838	-0.521075	-0.37018	-0.265713	-0.0024287	0.0162111	-0.410377	-0.370492	-0.252234	-0.0924284	-0.390233	-0.556396	-0.634526	-0.284392	0.0819148	0.222899	-0.0236771	M7 black|0.508
3337	IL1RAP|Q9NPH3	black	-0.103591	-0.159453	0.00844626	0.0288618	0.0633999	0.0224595	0.46025	0.227944	0.389946	0.217211	-0.185462	0.169091	0.241004	0.184237	0.10522	0.15701	0.340084	0.500904	0.574184	0.141502	0.154172	-0.078719	0.0883004	0.188323	0.338865	0.144336	0.145189	-0.479849	-0.454541	-0.322381	-0.0963567	0.224522	-0.158799	-0.147114	-0.179865	-0.14373	-0.474733	-0.266038	-0.368177	0.00868806	0.0196699	-0.147217	-0.175821	M7 black|0.5009
7177	TBC1D22B|Q9NU19	black	-0.389141	-0.0790263	0.09246	0.210507	0.183379	0.190984	0.501649	0.433764	0.376974	0.268464	0.0911201	0.249288	0.293828	0.147739	0.0959899	-0.0636429	0.365154	0.500333	0.516789	0.365337	0.275935	0.0174068	0.0979814	0.203809	0.431078	-0.000891995	-0.00352191	-0.129774	-0.316741	-0.136524	-0.235832	-0.249711	-0.362935	-0.11599	-0.500461	-0.27885	-0.577671	-0.479842	-0.513369	-0.399998	-0.266739	-0.225883	-0.1717	M7 black|0.5003
2617	FXYD7|P58549	black	-0.0616275	-0.0479862	0.126599	0.0336275	-0.0533662	-0.0559798	0.296826	0.138636	0.289331	0.138004	0.176754	0.194226	0.223084	0.287758	0.180666	0.337866	0.439924	0.497674	0.521346	0.118808	-0.068509	-0.0899402	0.186025	0.0894439	0.302406	0.114366	0.0455421	-0.464602	-0.459741	-0.435636	0.117029	-0.250519	-0.286959	-0.275481	-0.260519	-0.158965	-0.51945	-0.318716	-0.417459	-0.218095	-0.00499501	0.0603021	-0.219989	M7 black|0.4977
7683	TUSC3|Q13454	black	-0.267252	-0.152391	0.112635	0.159059	0.325803	0.192581	0.395149	0.314984	0.53726	0.41117	-0.0584188	0.0600923	0.297925	0.145501	0.0524177	-0.0877167	0.250061	0.494317	0.552165	0.0724803	0.00834359	0.109534	0.336497	0.134584	0.340211	0.347416	0.124463	-0.411743	-0.418225	-0.226152	0.0460942	0.0665723	-0.395888	-0.309113	-0.311746	-0.100007	-0.429416	-0.535119	-0.612359	-0.237045	-0.204232	-0.0509661	-0.0870653	M7 black|0.4943
3082	HIGD2A|Q9BW72	black	-0.0383377	-0.115603	-0.169803	-0.254841	-0.289764	-0.162635	0.163218	-0.057901	-0.0171574	-0.217453	-0.199353	-0.259121	0.168159	0.259802	0.0910803	0.368078	0.248136	0.493754	0.380651	0.340228	0.0602881	-0.0655128	0.0197242	0.343554	0.354049	0.126976	0.152657	-0.281907	-0.306999	-0.410512	0.0406436	0.198445	-0.0886934	0.0230049	0.0499245	-0.104959	-0.391615	-0.106299	-0.16131	0.0486848	0.199124	0.127386	-0.0442081	M7 black|0.4938
2693	GCC2|Q8IWJ2	black	-0.0454514	-0.069302	0.153995	0.138947	0.0818579	0.0366451	0.41913	0.234795	0.484298	0.299759	0.0518964	0.333017	0.112673	0.17909	0.0469474	0.134204	0.306308	0.491471	0.561424	0.151029	0.0210537	-0.149659	0.221174	0.0816489	0.298542	0.0418348	0.0283419	-0.525738	-0.477801	-0.297905	0.140889	-0.1187	-0.300059	-0.285366	-0.306737	-0.0858385	-0.62635	-0.40535	-0.410604	-0.239426	-0.2064	-0.244394	-0.247834	M7 black|0.4915
210	AFTPH|Q6ULP2	black	-0.225513	-0.25024	-0.0547728	-0.0572303	0.0764005	0.170123	0.409566	0.181807	0.34203	0.212596	-0.267964	0.23886	0.0631684	0.0760348	-0.123602	0.234048	0.291939	0.49105	0.480448	0.116396	0.132992	0.111311	0.335009	0.263405	0.389522	0.319854	0.226674	-0.550015	-0.318824	-0.247766	0.0996654	0.26484	-0.137116	-0.0970295	-0.0182437	0.0704322	-0.296989	-0.240752	-0.349092	-0.118914	-0.0376696	-0.0248226	-0.0994523	M7 black|0.491
5986	RGMA|Q96B86	black	-0.0835286	-0.0250591	0.0723196	0.0433091	-0.0521973	-0.00918256	0.355438	0.197828	0.341418	0.135422	-0.219945	0.2051	0.275234	0.273323	0.223098	0.177835	0.295391	0.490099	0.55994	0.0858399	0.147728	-0.176512	0.0327326	0.144942	0.350771	0.0987449	-0.00725394	-0.446671	-0.455384	-0.328139	-0.0338015	0.162876	-0.302601	-0.254139	-0.18862	-0.130579	-0.540293	-0.362969	-0.318091	-0.132414	0.0670513	-0.0876284	-0.0546564	M7 black|0.4901
827	BRI3BP|Q8WY22	black	-0.393433	-0.0773972	0.220743	0.263653	0.181614	0.0763826	0.482199	0.3933	0.441026	0.29865	0.127851	0.206982	0.11769	0.30651	0.125511	0.0593318	0.506189	0.4886	0.519293	0.207593	0.167054	-0.0984405	0.0271527	0.17114	0.373492	-0.00865547	-0.0152098	-0.091659	-0.362702	-0.154815	-0.173839	-0.123118	-0.357574	-0.204075	-0.414935	-0.285722	-0.400736	-0.432322	-0.40954	-0.26234	-0.276302	-0.320239	-0.343633	M7 black|0.4886
8112	ZADH2|Q8N4Q0	black	0.0238406	0.00341393	0.187167	-0.00145644	-0.159849	-0.143788	0.341633	0.128696	0.278604	0.108545	0.0970068	0.130332	0.133191	0.420436	0.230859	0.377886	0.401896	0.487992	0.54618	0.0666399	0.0980838	-0.261007	-0.0747586	0.168255	0.27647	-0.0988102	-0.0846342	-0.304059	-0.512466	-0.408863	-0.0392701	-0.0990229	-0.345739	-0.300562	-0.238896	-0.251059	-0.511155	-0.305846	-0.219081	-0.0632777	0.0083453	-0.146826	-0.0978338	M7 black|0.488
1747	DARS2|Q6PI48	black	-0.256141	-0.26265	-0.0122541	-0.0082913	0.00537854	0.0791368	0.437428	0.330868	0.214099	0.127404	0.284073	0.381077	0.441309	0.114781	0.245693	0.387201	0.402604	0.484206	0.459948	0.163822	0.34601	-0.00829637	-0.0370807	0.346887	0.500824	0.191637	0.20267	-0.175187	-0.287785	-0.208148	-0.267001	-0.134575	-0.113322	-0.0434238	-0.213866	-0.169984	-0.375425	-0.158989	-0.289845	0.0245963	0.0973642	0.0532606	-0.00398107	M7 black|0.4842
1190	CDH7|Q9ULB5	black	-0.0889954	0.0670113	0.129718	0.0134581	-0.276013	-0.250733	0.179102	-0.00642577	0.194506	-0.0622944	-0.01322	0.205652	0.253576	0.450656	0.305524	0.271244	0.364654	0.483617	0.46139	0.232616	-0.112833	-0.355582	-0.133732	0.0482893	0.297415	0.0146429	-0.103909	-0.228974	-0.450449	-0.422125	0.0640154	-0.0690629	-0.209834	-0.144687	-0.113209	-0.220334	-0.422233	-0.222606	-0.172304	-0.0525421	0.190662	-0.0670561	-0.16125	M7 black|0.4836
1886	DICER1|Q9UPY3	black	-0.261196	-0.207184	0.0042046	0.0286853	0.104128	0.136703	0.419698	0.290623	0.424185	0.209179	-0.030314	0.346917	0.480026	0.101251	0.187191	0.117953	0.252715	0.483378	0.513806	0.0601726	0.198309	-0.0262694	0.149173	0.196253	0.449979	0.313443	0.166548	-0.391479	-0.390926	-0.256671	-0.06746	0.118235	-0.217794	-0.170633	-0.222249	-0.0543121	-0.44277	-0.338712	-0.435221	-0.0353124	0.00484011	-0.0134252	0.109891	M7 black|0.4834
3963	MAPK9|P45984	black	-0.337943	-0.20598	-0.0219594	0.171362	0.271063	0.340671	0.430774	0.292779	0.48473	0.344614	-0.40519	0.242489	-0.0592679	-0.0098418	-0.218455	-0.127357	0.150309	0.480157	0.456609	0.205467	0.161763	0.156487	0.516258	0.182656	0.371138	0.225503	0.150399	-0.57569	-0.260107	-0.0782466	0.168264	0.316111	-0.298919	-0.15637	-0.192442	0.122635	-0.431247	-0.518141	-0.479469	-0.310319	-0.275869	-0.253612	-0.196129	M7 black|0.4802
1065	CBLN2|Q8IUK8	black	-0.223166	0.00384463	0.209871	0.0996441	0.0313807	0.000762909	0.389324	0.229635	0.32201	0.207788	0.14853	0.106149	0.372215	0.39342	0.333385	0.426479	0.519135	0.476784	0.513898	-0.0362127	0.0436737	-0.139371	0.0578975	0.109688	0.315223	0.119322	-0.0691929	-0.239604	-0.483349	-0.365876	-0.157139	-0.0885778	-0.429575	-0.34962	-0.31941	-0.314397	-0.319122	-0.423171	-0.353371	-0.111044	-0.0202597	0.164172	-0.0395201	M7 black|0.4768
6433	SERINC3|Q13530	black	-0.302691	-0.270068	0.0537872	0.158702	0.258868	0.348779	0.375681	0.340594	0.348309	0.336585	-0.0818562	0.158336	0.238877	-0.0186385	0.035972	-0.0164336	0.18817	0.476752	0.418751	0.142868	0.238281	0.243653	0.477686	0.229313	0.418146	0.230534	0.163543	-0.409233	-0.184642	-0.0658016	0.102068	-0.032203	-0.280605	-0.204697	-0.215592	0.0751623	-0.489906	-0.437142	-0.567977	-0.43326	-0.212455	-0.0804967	-0.165067	M7 black|0.4768
1517	CORO2A|Q92828	black	-0.153141	-0.0999961	0.0133941	-0.0733933	-0.152153	-0.0775571	0.329365	0.142159	0.0670233	-0.00469584	0.0721292	0.151555	0.0715563	0.295242	0.1269	0.412446	0.450875	0.476196	0.409194	0.226797	0.228976	-0.0719877	-0.058762	0.310794	0.359309	-0.0193081	0.0975571	-0.155572	-0.289208	-0.315133	-0.152912	0.0062929	-0.134514	-0.0414007	-0.0971538	-0.135122	-0.323909	-0.134951	-0.136396	-0.0892053	-0.034574	0.0439578	-0.0815854	M7 black|0.4762
4977	PCDH9|Q9HC56	black	-0.150815	-0.230317	-0.0258703	0.0996047	0.0891653	0.191706	0.500559	0.324961	0.322748	0.1905	0.0983919	0.287151	0.185863	-0.051162	-0.0236401	0.0973128	0.214374	0.475158	0.49486	0.284955	0.28619	0.00359126	0.181693	0.2127	0.433826	0.157236	0.167199	-0.429097	-0.250621	-0.160824	-0.0976995	-0.0561272	-0.0489633	-0.0392571	-0.190064	-0.0145685	-0.505873	-0.214106	-0.428088	-0.0900783	0.0602409	-0.0458669	-0.12536	M7 black|0.4752
4951	PARS2|Q7L3T8	black	-0.305238	-0.23225	-0.030987	0.0331054	0.0359835	0.169304	0.470172	0.259114	0.240502	0.152933	-0.306157	-0.10744	0.1529	0.16865	0.0576134	0.18419	0.446248	0.471497	0.4597	0.20244	0.307679	0.075273	0.172643	0.338505	0.394836	0.00642307	0.12049	-0.266796	-0.275697	-0.22947	-0.211265	0.30673	-0.136879	-0.0420277	-0.0866177	-0.131665	-0.282519	-0.187986	-0.289376	-0.0358489	0.035231	-0.0426357	-0.0253822	M7 black|0.4715
3509	KCNIP3|Q9Y2W7	black	-0.344248	-0.198278	-0.0134862	0.124278	0.295829	0.230244	0.403273	0.32684	0.420877	0.277291	-0.0604039	0.19072	0.512901	0.0690028	0.252676	-0.0796813	0.153503	0.470102	0.509679	0.0841727	0.25641	0.0218753	0.156615	0.203164	0.403272	0.434477	0.124201	-0.30141	-0.369227	-0.0996378	-0.121946	0.187263	-0.250118	-0.127009	-0.231618	-0.0855812	-0.369924	-0.407767	-0.401805	-0.197032	-0.104967	-0.138615	-0.0751782	M7 black|0.4701
2145	EIF4E|P06730	black	-0.349885	-0.218283	-0.171687	-0.0525761	0.0590925	0.116708	0.196648	0.150002	0.145974	0.0411773	-0.124362	-0.0770445	0.270072	0.103111	0.0266234	0.144169	0.258623	0.469578	0.357462	0.36374	0.106977	0.127709	0.192256	0.32468	0.424051	0.297398	0.252985	-0.244356	-0.233923	-0.197124	0.000234485	0.18388	-0.0852781	0.0431376	-0.127663	-0.0353961	-0.283176	-0.246075	-0.30729	-0.0915333	-0.0105868	-0.0753267	-0.249082	M7 black|0.4696
7596	TRUB2|O95900	black	-0.268499	-0.110355	-0.0210744	0.0599287	0.108638	0.0962909	0.409061	0.322671	0.339016	0.16623	-0.0957513	0.0298943	0.454188	0.13056	0.225832	0.0590233	0.285959	0.468766	0.509784	0.291095	0.232803	-0.0691829	0.0303886	0.235575	0.384572	0.0984076	0.0669314	-0.245487	-0.393384	-0.170017	-0.107888	0.0965196	-0.225757	-0.0819186	-0.271198	-0.182402	-0.505381	-0.329018	-0.352672	-0.256469	-0.111193	-0.210499	-0.330868	M7 black|0.4688
5944	RDH13|Q8NBN7	black	-0.120927	0.0414887	0.1227	0.0171711	-0.202266	-0.155852	0.348271	0.0921219	0.250278	0.0198168	0.11409	0.225715	0.118497	0.380349	0.123666	0.368653	0.488574	0.468299	0.44635	0.270629	-3.98507e-05	-0.276209	-0.0790721	0.0729556	0.253262	-0.114547	-0.0633019	-0.229375	-0.431888	-0.43118	-0.140779	-0.145727	-0.179382	-0.142543	-0.231783	-0.316454	-0.366701	-0.185208	-0.238751	0.0371322	0.0685328	-0.0280519	-0.230556	M7 black|0.4683
6014	RIC3|Q7Z5B4	black	-0.310342	-0.156229	-0.032072	0.0496315	0.186607	0.196742	0.413762	0.313933	0.306374	0.221515	-0.211561	-0.0184346	-0.0957147	0.0511052	-0.147182	0.0442441	0.221789	0.466231	0.435646	0.319048	0.321808	0.157339	0.305232	0.332163	0.434835	0.222836	0.192615	-0.258765	-0.228114	-0.0918885	0.120347	0.117989	-0.313125	-0.0749412	-0.263585	0.105872	-0.391404	-0.422441	-0.303145	-0.29387	-0.267141	-0.230513	-0.360981	M7 black|0.4662
7503	TPGS1|Q6ZTW0	black	-0.0624704	-0.0888184	-0.0379384	-0.0928693	-0.0934652	-0.18906	0.171707	-0.0311991	0.259536	0.0244475	-0.0781856	0.21571	0.245268	0.322246	0.157232	0.257716	0.332668	0.463133	0.417233	0.0885822	-0.150445	-0.168423	0.0159234	0.124246	0.259423	0.273499	0.157655	-0.408685	-0.447984	-0.430262	0.0525076	0.20694	-0.105771	-0.112745	-0.0167064	-0.0994486	-0.212972	-0.119738	-0.181887	0.106516	0.124807	0.0446451	-0.113292	M7 black|0.4631
4198	MRPL10|Q7Z7H8	black	-0.0171462	-0.0950401	-0.018916	-0.164191	-0.149991	-0.214039	0.151368	-0.0998097	0.186515	-0.0220959	-0.166003	0.236275	0.450312	0.351718	0.458756	0.424587	0.370608	0.462503	0.416578	-0.0488308	-0.13782	-0.166832	0.112444	0.103683	0.208933	0.233265	0.1226	-0.517977	-0.504765	-0.508644	0.1309	0.175371	-0.208055	-0.180743	-0.00840415	-0.0765844	-0.28458	-0.215048	-0.194006	0.0172171	0.0718108	-0.022568	-0.0568036	M7 black|0.4625
6390	SEC61A2|Q9H9S3	black	-0.187334	-0.279253	-0.25182	-0.270067	-0.10235	-0.0594704	0.168656	0.0300849	0.0757007	-0.107094	0.0694783	0.126645	0.110234	0.0502842	-0.0355673	0.288304	0.159907	0.462511	0.367032	0.316233	0.069209	0.0749792	0.253598	0.359441	0.439995	0.46786	0.365614	-0.357763	-0.245351	-0.318309	0.282747	0.0551876	-0.0301136	0.10087	0.0127065	0.170451	-0.362468	-0.193127	-0.150947	-0.0644954	0.0830394	-0.0091451	-0.104778	M7 black|0.4625
366	ANKRD45|Q5TZF3	black	-0.0894768	-0.229847	-0.12321	-0.126082	0.0198132	0.108573	0.354254	0.201191	0.187105	0.089722	0.0349051	0.306246	0.262123	0.0776996	0.100407	0.224591	0.258715	0.462318	0.40358	0.103058	0.285777	0.0482197	0.190645	0.334592	0.409461	0.148763	0.196525	-0.343264	-0.260849	-0.145616	-0.0520679	0.276757	-0.0825681	-0.0420445	0.0428869	0.136234	-0.319298	-0.15177	-0.290935	-0.0842283	0.0386768	0.0112963	0.011569	M7 black|0.4623
2664	GANAB|Q14697	black	0.021936	-0.165089	-0.0244515	-0.121919	-0.16304	-0.141914	0.26416	0.038828	0.216235	0.0239824	0.090992	0.131042	0.337234	0.206783	0.245037	0.370378	0.372486	0.45083	0.476501	0.0410541	-0.0318974	-0.114834	0.12377	0.136716	0.313094	0.322849	0.177875	-0.514356	-0.428009	-0.530981	-0.0346084	-0.00463683	-0.0601826	-0.16421	0.002008	-0.116544	-0.294695	-0.117667	-0.290771	0.241552	0.482879	0.373311	0.0934185	M7 black|0.4508
1600	CROT|Q9UKG9	black	-0.060311	-0.102474	-0.0483655	-0.137338	-0.0940777	-0.114952	0.14277	-0.0348544	0.243608	0.0129452	-0.302327	0.0427406	0.286471	0.259741	0.171981	0.205801	0.187703	0.45013	0.449847	-0.0255796	-0.134209	-0.0899526	0.189075	0.122702	0.26583	0.359085	0.0984249	-0.505138	-0.423835	-0.404053	0.224496	0.398527	-0.145006	-0.164872	0.0636934	0.0586696	-0.285503	-0.238282	-0.256195	-0.0317229	0.123851	0.101117	-0.000128292	M7 black|0.4501
7827	UQCRFS1P1|P0C7P4	black	-0.228747	-0.18267	-0.215705	-0.107525	-0.0482639	0.0883704	0.174046	0.074925	0.086316	-0.0391776	-0.434892	-0.243172	0.115175	0.136784	-0.0477307	0.0600745	0.100941	0.448679	0.348789	0.324033	0.174322	0.10374	0.195334	0.378735	0.369591	0.126852	0.130892	-0.212741	-0.198928	-0.15935	0.0622528	0.512474	-0.12615	0.0528739	0.0150674	0.0532762	-0.36691	-0.275455	-0.197902	-0.0551982	-0.0483463	-0.151238	-0.106413	M7 black|0.4487
5669	PTPN1|P18031	black	-0.154112	-0.131616	0.0682524	0.124511	0.138544	0.16874	0.344536	0.0931523	0.512871	0.32535	-0.579112	0.0211196	-0.0677332	0.120562	-0.131858	-0.0248537	0.255463	0.447032	0.463007	0.0628166	-0.0867012	0.012715	0.473989	0.0330594	0.232566	0.194919	0.0850904	-0.7247	-0.41723	-0.30924	0.252165	0.483649	-0.218005	-0.290396	-0.0453358	0.0585501	-0.31313	-0.336814	-0.425912	-0.0180347	-0.0868278	-0.156198	-0.245741	M7 black|0.447
835	BRSK1|Q8TDC3	black	-0.428998	-0.0862419	0.151925	0.166384	0.191584	0.175636	0.392885	0.416814	0.301947	0.273915	0.20275	0.153452	0.428691	0.352237	0.280524	0.148596	0.443199	0.441412	0.471249	0.124243	0.329422	-0.00755778	-0.0594489	0.329815	0.426544	-0.000265126	-0.0459713	0.142744	-0.32545	-0.0488606	-0.339065	-0.127055	-0.412114	-0.170748	-0.430759	-0.326173	-0.331327	-0.408289	-0.290184	-0.354942	-0.308309	-0.205084	-0.0439036	M7 black|0.4414
3122	HMCES|Q96FZ2	black	-0.0961363	0.157536	0.0937418	0.168075	-0.0312064	0.0677219	0.371976	0.216189	0.336566	0.116474	-0.344722	-0.0347257	0.0610521	0.260523	0.0478627	0.0535206	0.477791	0.440715	0.528623	0.463793	0.10641	-0.254252	-0.0767697	0.0915502	0.305454	-0.148019	-0.0815531	-0.274184	-0.400355	-0.317071	-0.186702	-0.24438	-0.17546	-0.131727	-0.437732	-0.311535	-0.54987	-0.195849	-0.220529	-0.238703	-0.080142	-0.389323	-0.471105	M7 black|0.4407
9	AADAT|Q8N5Z0	black	-0.349223	-0.131945	0.177342	0.128453	0.210852	0.0967229	0.454422	0.299193	0.428578	0.314054	-0.0171836	0.375089	0.20052	0.260504	0.174366	0.135491	0.401384	0.439582	0.433512	-0.0899918	0.10136	0.0208215	0.174234	0.10646	0.288156	0.209711	0.0813608	-0.381086	-0.374202	-0.215113	-0.0889221	0.00970653	-0.459539	-0.306527	-0.282258	-0.198666	-0.198639	-0.481935	-0.507179	-0.245603	-0.117999	0.128397	0.0431132	M7 black|0.4396
8	AACS|Q86V21	black	-0.194336	-0.14465	-0.209171	-0.193665	-0.126438	-0.039525	0.121716	-0.0120379	0.0784407	-0.095722	-0.212468	-0.0527573	0.43483	0.134134	0.175941	0.309833	0.142858	0.438445	0.378017	0.155282	0.0316305	-0.000885007	0.209087	0.266077	0.356919	0.385815	0.162397	-0.376148	-0.350795	-0.370478	0.173031	0.350231	-0.134617	-0.0119622	0.0328954	0.120642	-0.368762	-0.294371	-0.140159	-0.118258	-0.0511777	0.0237835	0.0334237	M7 black|0.4384
5683	PTPRD|P23468	black	-0.00429218	0.0357747	0.142205	-0.0180351	-0.0750874	-0.186341	0.293839	0.0632247	0.289929	0.120327	-0.0157705	0.185042	0.0865926	0.424977	0.197285	0.269326	0.383094	0.434558	0.485904	0.0244309	-0.0122842	-0.263437	-0.015391	0.12255	0.206017	-0.0829529	-0.0514361	-0.292517	-0.555898	-0.396323	0.118473	0.0739719	-0.366969	-0.2622	-0.159761	-0.139301	-0.407566	-0.329752	-0.145535	-0.141574	-0.207341	-0.161119	-0.134481	M7 black|0.4346
7372	TMEM132E|Q6IEE7	black	-0.20341	0.0415656	0.128019	0.0941908	-0.0973893	0.00338931	0.400543	0.225422	0.269338	0.100736	-0.290185	-0.064528	0.222437	0.330855	0.158049	0.192829	0.40858	0.43292	0.488964	0.201103	0.223817	-0.197995	-0.183264	0.14931	0.277911	-0.117212	-0.130293	-0.157088	-0.354557	-0.262142	-0.34356	0.212845	-0.201719	-0.140746	-0.21446	-0.333012	-0.374343	-0.200958	-0.197768	-0.0575931	0.011503	-0.205587	-0.177774	M7 black|0.4329
5677	PTPN5|P54829	black	-0.286608	-0.0105197	0.258108	0.28555	0.258218	0.230923	0.430017	0.413098	0.455012	0.404473	0.122116	0.221927	0.378405	0.189353	0.258887	0.0436555	0.366784	0.430982	0.528476	0.0212939	0.190552	-0.0113658	0.172993	0.0873926	0.331037	0.114671	-0.0936222	-0.256724	-0.381782	-0.143147	-0.136212	-0.185646	-0.422669	-0.339363	-0.418631	-0.183272	-0.484917	-0.472075	-0.483919	-0.49467	-0.267611	-0.163234	-0.186315	M7 black|0.431
6983	STARD3NL|O95772	black	-0.232696	0.110516	0.0111812	0.189836	-0.0504164	0.0040665	0.269707	0.14393	0.225676	0.040237	-0.366234	-0.0560467	-0.0605073	0.190573	-0.0763177	-0.100895	0.21662	0.430402	0.428854	0.550731	0.0436209	-0.177694	0.0462471	0.0673939	0.297594	-0.0631974	-0.121495	-0.246	-0.270105	-0.186862	-0.0165221	0.124288	-0.173832	-0.0440249	-0.22188	-0.166729	-0.577641	-0.342644	-0.275759	-0.258424	-0.104305	-0.377566	-0.390061	M7 black|0.4304
3806	LRRC4|Q9HBW1	black	0.0266954	-0.0502872	0.0727859	-0.0421449	-0.17023	-0.145294	0.280411	0.0656707	0.143085	0.023399	-0.00279979	0.184607	0.194553	0.330094	0.227577	0.365399	0.38424	0.429116	0.435503	0.111419	0.132458	-0.189046	-0.0872795	0.203293	0.241908	-0.0957287	0.0113198	-0.18077	-0.385738	-0.345375	-0.028797	0.00740705	-0.173061	-0.0979468	-0.07994	-0.12254	-0.430514	-0.129102	-0.0579666	-0.083347	-0.114002	-0.235331	-0.257331	M7 black|0.4291
1997	DPM1|O60762	black	-0.374993	-0.0549248	0.0999699	0.264754	0.218193	0.251344	0.339613	0.2715	0.363954	0.197077	-0.244546	-0.0120622	0.185536	0.193463	0.0657238	-0.0949177	0.237632	0.427003	0.423248	0.212496	0.166849	-0.0371496	0.19572	0.097631	0.304029	0.0711164	-0.0570597	-0.337826	-0.287141	-0.0660414	-0.0765512	0.159421	-0.312892	-0.192822	-0.356602	-0.162417	-0.348612	-0.404989	-0.410249	-0.345691	-0.128015	-0.280629	-0.210084	M7 black|0.427
3941	MAP4K2|Q12851	black	-0.0732326	-0.10414	-0.117052	-0.205897	-0.249691	-0.118606	0.19921	-0.0170275	0.120944	-0.0637894	-0.227532	0.0489277	0.324386	0.287323	0.242523	0.415342	0.315072	0.425483	0.420268	0.120632	0.0605922	-0.146656	0.0381767	0.268722	0.361645	0.150228	0.0829466	-0.278095	-0.384943	-0.386901	-0.005857	0.32228	-0.0516497	-0.0140617	0.0534687	-0.0260937	-0.289831	-0.0955521	-0.00937745	0.0607864	0.172936	-0.0115262	0.0440493	M7 black|0.4255
6461	SEZ6L2|Q6UXD5	black	-0.360949	0.00283771	0.0370875	0.177464	0.13997	0.0685539	0.394983	0.298341	0.275721	0.169853	-0.123514	0.0775168	0.0685847	0.192046	0.00776461	0.0118194	0.29935	0.425054	0.427051	0.43758	0.189591	-0.0686595	0.0167757	0.213403	0.310595	-0.120145	-0.0291657	-0.0907499	-0.300987	-0.0697513	-0.08148	0.0667695	-0.300787	-0.0160697	-0.363509	-0.179371	-0.487897	-0.417962	-0.271144	-0.425226	-0.464561	-0.554818	-0.46569	M7 black|0.4251
8118	ZBTB7A|O95365	black	-0.1693	-0.0333094	0.0962478	-0.0054085	-0.0375217	-0.113045	0.199173	0.0770536	0.125533	0.0741721	-0.0836419	-0.0597841	0.2727	0.29549	0.266465	0.284849	0.295822	0.420471	0.379408	0.248093	-0.00165473	-0.116481	-0.10827	0.205788	0.238999	0.0412108	-0.0121575	-0.226519	-0.318614	-0.249337	-0.11046	0.104199	-0.150242	-0.0807086	-0.14401	-0.22043	-0.243244	-0.13471	-0.20226	-0.0650588	-0.0710505	-0.201668	-0.282876	M7 black|0.4205
8080	YARS2|Q9Y2Z4	black	-0.26044	-0.271283	0.0810616	0.0883327	0.116798	0.206095	0.314498	0.195889	0.264683	0.25884	-0.0597614	0.309479	0.169679	0.0835696	0.12817	0.150447	0.325783	0.412361	0.336495	-0.0376184	0.138565	0.155372	0.431778	0.187241	0.347226	0.184651	0.162744	-0.367983	-0.21035	-0.176426	0.198863	0.0180243	-0.215384	-0.172746	-0.0272251	0.15227	-0.271553	-0.285932	-0.32926	-0.32665	-0.19793	0.0378271	-0.0597264	M7 black|0.4124
4718	NSG1|P42857	black	-0.0276176	-0.128638	-0.102869	-0.127724	-0.152544	-0.0919296	0.120768	-0.091112	0.149527	-0.0513716	-0.325068	0.0534188	0.206589	0.204403	0.177921	0.240005	0.168935	0.410782	0.332905	0.0894892	-0.0931022	-0.123505	0.152589	0.101756	0.244606	0.0959524	0.0966635	-0.481288	-0.327777	-0.312205	0.22359	0.398667	-0.0265331	-0.0734622	0.0999955	0.11092	-0.250207	-0.131212	-0.145942	0.0240036	0.148158	-0.0815648	-0.082113	M7 black|0.4108
383	ANTXR1|Q9H6X2	black	0.147552	-0.257654	-0.205712	-0.326822	-0.29352	-0.250158	0.125261	-0.149301	-0.0531698	-0.162285	-0.0255066	0.057713	0.0501087	0.130319	-0.0113377	0.487003	0.223606	0.409544	0.319349	0.0928429	-0.0728716	-0.000337992	0.121855	0.283617	0.275671	0.253011	0.323641	-0.423544	-0.223279	-0.467469	0.236871	0.214723	0.143247	0.0941718	0.251513	0.218573	-0.220518	0.096644	-0.0453312	0.145332	0.217016	0.108782	-0.138795	M7 black|0.4095
5737	QPCTL|Q9NXS2	black	-0.216956	-0.0700639	0.17666	0.209985	0.10691	0.0510614	0.431645	0.308232	0.321457	0.23192	0.135513	0.00425189	0.0552359	0.239932	0.0705869	0.112355	0.35123	0.409469	0.467483	0.118918	0.217962	-0.0804074	0.00769329	0.169059	0.283859	-0.00329866	-0.0104121	-0.165991	-0.351252	-0.217737	-0.200715	-0.0737082	-0.346409	-0.207545	-0.358133	-0.262819	-0.403232	-0.419649	-0.290441	-0.127133	-0.139335	-0.122824	-0.048076	M7 black|0.4095
2529	FKBP8|Q14318	black	-0.319435	-0.178016	-0.228148	-0.10385	0.0610668	0.191958	0.0615678	0.106996	0.016663	-0.0686587	-0.0963523	-0.159375	0.5002	-0.0269108	0.148537	0.0992918	-0.0663332	0.408655	0.276683	0.320909	0.12793	0.161658	0.275726	0.316964	0.413659	0.417102	0.143223	-0.142224	-0.112383	-0.0283623	0.201885	0.188192	-0.139704	0.0625576	-0.0212366	0.167723	-0.416628	-0.350199	-0.295453	-0.311903	-0.138465	-0.108572	-0.175435	M7 black|0.4087
7358	TMEM115|Q12893	black	-0.232641	-0.162563	0.0288614	-0.121275	-0.173766	-0.0202643	0.325317	0.209635	0.0426096	0.0207092	0.324836	0.278333	0.0270616	0.171781	0.0377722	0.477959	0.452455	0.402814	0.319984	0.31939	0.183658	0.043156	0.0552554	0.305504	0.413404	0.0265668	0.137802	-0.054623	-0.124223	-0.204695	-0.0884165	-0.322994	-0.0430286	0.00267946	-0.110988	-0.0996216	-0.218535	-0.0836311	-0.227384	-0.170795	0.094533	0.257202	-0.158149	M7 black|0.4028
2753	GLCE|O94923	black	-0.23894	-0.222253	0.0538783	0.118554	0.141721	0.151199	0.38653	0.214575	0.353615	0.233816	-0.137364	0.18578	0.189368	0.0797581	0.131938	0.0696514	0.130909	0.401086	0.454297	-0.0740707	0.138776	0.0779626	0.297786	0.145842	0.30322	0.201424	0.132046	-0.519763	-0.300968	-0.185565	0.0834287	0.205772	-0.32994	-0.27192	-0.117297	0.0458354	-0.311691	-0.46411	-0.519512	-0.0781488	0.0348755	0.152988	0.293811	M7 black|0.4011
1220	CEBPZ|Q03701	black	0.0129987	-0.129734	-0.0580702	-0.119301	-0.140276	-0.0911551	0.225197	0.0250547	0.201927	0.0514766	-0.0981527	0.20125	0.301762	0.116348	0.054959	0.269246	0.238442	0.393681	0.345945	0.28879	-0.0980912	-0.0526624	0.0832055	0.113916	0.328057	0.14318	0.108779	-0.416274	-0.225615	-0.293615	-0.10366	0.0378965	0.0636451	-0.0425933	-0.0713348	-0.165924	-0.269646	0.0468121	-0.308981	0.163971	0.278268	0.0227618	-0.31064	M7 black|0.3937
7375	TMEM143|Q96AN5	black	-0.0807296	-0.236599	-0.098273	-0.0304057	-0.125398	0.00332669	0.166626	0.00236961	0.106366	0.0332556	-0.201611	-0.0444487	0.0900431	0.0934585	0.00740372	0.15656	0.195154	0.393568	0.316197	0.163457	-0.0184507	0.0419	0.263563	0.221793	0.341976	0.156286	0.152404	-0.40503	-0.210027	-0.299705	0.169434	0.239978	-0.0177925	-0.0469798	0.133709	0.082669	-0.287257	-0.129986	-0.269113	0.123115	0.281953	0.153799	0.0134154	M7 black|0.3936
5912	RBM45|Q8IUH3	black	-0.243998	-0.140006	0.0465831	0.241092	0.352765	0.246681	0.379919	0.303869	0.315105	0.319992	0.14544	0.0738691	0.273244	0.00271659	0.00284976	-0.115446	0.226916	0.387791	0.406628	0.346506	0.226899	0.00631835	0.098252	0.177122	0.35597	0.123653	0.0567054	-0.184373	-0.216837	-0.104753	-0.241629	-0.116947	-0.0755828	-0.0547382	-0.252289	-0.137271	-0.377964	-0.178943	-0.371956	-0.0992454	-0.0790484	-0.224858	-0.135472	M7 black|0.3878
6343	SCO1|O75880	black	-0.250799	-0.0634478	0.139632	0.192549	0.156522	0.244825	0.207198	0.135156	0.323307	0.251439	-0.389498	-0.000784033	0.0601949	0.146529	0.0757433	-0.0231646	0.197547	0.384407	0.307274	0.104414	-0.00378973	0.0760477	0.434017	0.042658	0.241588	0.0585056	-0.0469876	-0.43677	-0.226995	-0.0947242	0.190085	0.170636	-0.341875	-0.307603	-0.157013	-0.00614884	-0.327506	-0.406362	-0.444134	-0.299113	-0.148199	-0.178335	-0.206741	M7 black|0.3844
5158	PHKG2|P15735	black	-0.0137515	-0.23025	-0.325145	-0.404588	-0.256311	-0.180644	-0.00319698	-0.238394	-0.0477372	-0.235523	-0.308329	0.172551	0.214051	0.128727	0.107851	0.380632	0.084608	0.383297	0.236167	0.117662	-0.0676306	0.0314842	0.266859	0.284983	0.241742	0.378192	0.304695	-0.490966	-0.285703	-0.412994	0.342329	0.41773	0.00473387	0.100347	0.261771	0.22032	-0.220044	-0.060865	-0.00568168	0.123167	0.109805	0.0596635	0.0675992	M7 black|0.3833
1064	CBLL1|Q75N03	black	-0.226088	-0.332161	-0.0364345	-0.143299	0.0322679	0.00129543	0.487844	0.28576	0.338242	0.178017	0.183326	0.352485	0.450267	0.10602	0.236969	0.297676	0.360657	0.382936	0.425059	-0.10898	0.236474	0.0391242	-0.0597751	0.274777	0.325691	0.333616	0.323789	-0.0399564	-0.304162	-0.23708	-0.30648	0.0352116	-0.0426397	0.0262374	-0.0297706	-0.165779	-0.012816	-0.0337541	-0.249052	0.312636	0.280468	0.289544	0.121434	M7 black|0.3829
6595	SLC25A10|Q9UBX3	black	-0.126069	-0.0751866	-0.0470402	-0.0822301	-0.301307	-0.149571	0.148204	0.0421127	0.00403751	-0.155014	0.199137	0.301524	-0.0577201	0.164446	-0.0444124	0.277774	0.242453	0.376449	0.261401	0.426772	0.0636903	-0.145781	-0.0559682	0.209071	0.392249	0.0125336	0.0779568	-0.132448	-0.157541	-0.256706	0.0133113	-0.255421	0.00578992	0.0573202	-0.123748	-0.111688	-0.364122	-0.0579686	-0.143591	0.0475995	0.175942	0.0196615	-0.087312	M7 black|0.3764
6490	SGSM3|Q96HU1	black	-0.161409	-0.0556878	0.0647635	0.15655	0.138292	0.109179	0.382949	0.233008	0.426623	0.265036	-0.107306	0.0145606	0.334001	0.0983207	0.115878	-0.105883	0.29962	0.37626	0.424864	0.190578	0.0310772	-0.0575055	0.0383787	0.0339075	0.255353	0.14495	0.0483998	-0.303658	-0.348032	-0.24533	-0.286092	0.0692126	-0.115235	-0.125238	-0.237435	-0.271048	-0.265496	-0.165093	-0.412474	0.0603532	0.0851846	0.0209758	-0.0996412	M7 black|0.3763
1998	DPM3|Q9P2X0	black	-0.2718	-0.0764912	-0.139463	0.00743576	-0.02796	0.123429	0.112999	0.0518612	0.066854	-0.10375	-0.277493	-0.171976	0.0710415	0.0616121	-0.0986592	0.0376507	-0.00999483	0.368848	0.268661	0.417887	0.123711	-0.0109399	0.181054	0.207399	0.310897	0.179921	0.0371442	-0.333818	-0.162419	-0.0853644	0.0746424	0.240061	-0.130736	0.0118536	-0.143047	-0.0326778	-0.365035	-0.269194	-0.218877	-0.107029	-0.0108079	-0.21793	-0.132747	M7 black|0.3688
684	ATP7A|Q04656	black	-0.225547	-0.2162	0.0905655	0.0398437	0.0147076	0.0799232	0.103666	-0.00686282	0.114474	0.0685057	-0.0189384	0.156044	0.0327769	0.180005	0.0494139	0.223051	0.246962	0.367156	0.264347	-0.0901613	0.0154174	0.135103	0.364749	0.178535	0.275687	0.152072	0.160809	-0.391403	-0.214361	-0.234244	0.284369	0.0495763	-0.280443	-0.228767	-0.0463202	0.15527	-0.174991	-0.298982	-0.322784	-0.194993	-0.193944	0.0271055	0.235119	M7 black|0.3672
5245	PLAT|P00750	black	-0.0196356	-0.0175148	0.178953	0.172015	0.0403783	0.0303686	0.295594	0.176609	0.343918	0.233544	-0.101407	0.173531	0.288164	0.197842	0.238975	-0.0132851	0.212566	0.360893	0.413567	-0.0565874	0.0274187	-0.173242	-0.00668745	-0.014816	0.212454	0.0023883	-0.114604	-0.331793	-0.319826	-0.195774	-0.0943879	0.0556687	-0.238862	-0.285629	-0.12313	-0.135449	-0.355463	-0.256462	-0.328617	-0.0707916	0.1093	-0.024603	0.0341928	M7 black|0.3609
1703	CYB5R1|Q9UHQ9	black	-0.147742	-0.0846067	-0.0284087	0.0359737	-0.142442	-0.120886	0.165672	0.0555403	0.109906	-0.0235088	-0.148156	0.0370199	0.129565	0.173739	0.0300857	0.131123	0.240665	0.358161	0.295439	0.252951	-0.0790831	-0.0892256	-0.0246015	0.0906763	0.305008	0.0933962	0.0704494	-0.206854	-0.17246	-0.257142	-0.0629582	0.137958	0.00739725	-0.011796	-0.0637237	-0.12444	-0.254711	-0.111922	-0.263373	0.136121	0.235249	0.0563627	-0.094507	M7 black|0.3582
6105	RPL10|P27635	black	-0.298889	0.0151885	-0.0209865	0.101034	0.0679036	0.119767	0.312935	0.199338	0.351628	0.138697	-0.213409	0.0260893	0.111922	0.030614	-0.0205132	-0.1222	0.142495	0.357983	0.392888	0.37814	0.0801883	-0.132942	0.124513	0.0491276	0.307231	0.200391	-0.0281669	-0.295018	-0.309361	-0.150907	-0.0293385	0.131158	-0.139247	-0.0662375	-0.17119	-0.111731	-0.385122	-0.337934	-0.279471	-0.0830728	0.0150946	-0.137599	-0.161897	M7 black|0.358
5302	PLS1|Q14651	black	-0.153937	-0.0357496	0.0749486	-0.0779841	-0.126949	-0.0585463	0.230571	0.133568	0.129131	0.0193336	0.184746	0.187223	-0.00143381	0.251698	0.0346064	0.342804	0.304438	0.357002	0.273373	0.179928	0.113995	-0.0264752	0.0235825	0.213496	0.261033	-0.00282225	0.0469315	-0.153224	-0.238118	-0.250728	-0.0884406	-0.184911	-0.290017	-0.160488	-0.276706	-0.232837	-0.2846	-0.250559	-0.23575	-0.039118	-0.0825793	0.141386	0.0115371	M7 black|0.357
1573	CPT2|P23786	black	-0.094945	-0.0677834	0.0957712	0.0358833	-0.0205833	0.0220857	0.244722	0.121313	0.177144	0.139592	-0.000330851	0.0961967	0.361236	0.30196	0.250236	0.259985	0.344912	0.354721	0.345684	-0.0866806	0.0875791	-0.0744826	-0.0422706	0.142038	0.232887	-0.03557	-0.0598406	-0.190707	-0.32066	-0.247233	-0.24338	0.0912829	-0.193144	-0.221334	-0.102018	-0.203282	-0.160172	-0.156966	-0.268753	-0.0183186	0.106735	0.16473	0.189117	M7 black|0.3547
848	BTBD17|A6NE02	black	-0.2819	-0.0696051	0.111169	0.0238202	0.166581	0.11904	0.285483	0.255272	0.391952	0.264875	-0.00475568	0.257578	0.398479	0.187457	0.212179	0.0401336	0.242542	0.351387	0.398097	-0.0411057	0.0751937	0.0402661	0.157686	0.117397	0.299979	0.321168	0.0552485	-0.210274	-0.344582	-0.184812	-0.00822034	-0.0633148	-0.377735	-0.254505	-0.268492	-0.140996	-0.261642	-0.386724	-0.372233	-0.312425	-0.132958	0.107133	0.0825257	M7 black|0.3514
1724	CYP7B1|O75881	black	0.0619526	-0.0476291	-0.0475399	-0.0351066	-0.0669242	0.000382794	0.113352	-0.0168748	0.184767	0.0181939	-0.101056	0.0473663	0.223164	0.0946562	0.135778	0.0577909	0.141388	0.350264	0.297708	0.139486	-0.0709733	-0.0684787	0.176647	0.0618709	0.190481	0.135331	0.0694809	-0.438828	-0.309376	-0.315258	0.10519	0.0209021	-0.143797	-0.156876	-0.00208643	-0.0254322	-0.363807	-0.179457	-0.308685	0.0587709	0.174537	0.133998	0.0196919	M7 black|0.3503
6243	RUNDC1|Q96C34	black	-0.0568828	-0.0650862	-0.0197792	-0.015973	-0.0414646	-0.0183337	0.218694	0.0587618	0.15768	-0.00938277	-0.0638411	0.0196336	0.0139256	0.141669	0.0125401	0.115172	0.122887	0.349348	0.327083	0.131137	0.0715953	-0.120821	0.0819304	0.127221	0.238129	0.0446337	0.0304428	-0.291283	-0.242887	-0.188243	0.119127	0.163246	-0.0972929	-0.0476156	-0.113486	0.0486031	-0.320812	-0.157081	-0.0745363	-0.163448	-0.0556261	-0.167727	-0.0869228	M7 black|0.3493
6763	SMURF2|Q9HAU4	black	-0.274764	-0.183411	-0.0328097	0.0563979	0.193016	0.146703	0.215739	0.113469	0.33107	0.195319	-0.334681	0.10046	0.396383	0.140965	0.187857	-0.0716142	0.182574	0.341425	0.36287	-0.0688197	0.0757664	0.0400036	0.266754	0.106042	0.241652	0.337016	0.119226	-0.336419	-0.334486	-0.197408	0.0676978	0.447303	-0.151431	-0.151305	0.0115023	0.0883071	-0.152107	-0.281999	-0.273753	-0.109475	-0.0979998	-0.0703337	0.0126957	M7 black|0.3414
3717	LETMD1|Q6P1Q0	black	-0.081682	-0.176278	-0.120695	-0.12757	-0.0349515	-0.00228712	0.122288	0.10696	0.0130544	0.0131403	0.295719	0.119264	0.0929911	0.00137163	-0.0248118	0.223064	0.130559	0.340132	0.250078	0.227963	0.0637142	0.13212	0.215026	0.265193	0.322191	0.189306	0.210115	-0.23845	-0.156539	-0.222873	0.151904	-0.28808	-0.148204	-0.0572268	-0.143395	0.0228781	-0.420819	-0.283162	-0.294972	-0.145917	-0.0163708	0.202849	0.0670972	M7 black|0.3401
5356	POLG2|Q9UHN1	black	-0.0261681	-0.156582	0.0683827	0.0597583	0.0279708	0.0594074	0.229747	0.151499	0.129005	0.118297	0.241502	0.072151	0.11028	0.103691	0.0680553	0.165379	0.268037	0.337315	0.281532	0.0481774	0.0629547	0.0676989	0.212384	0.157435	0.29482	0.0368623	0.139015	-0.21559	-0.190244	-0.236396	0.0897369	-0.265602	-0.213944	-0.183325	-0.155901	-0.0181454	-0.364811	-0.239916	-0.372654	-0.106767	0.0478885	0.249756	0.0692781	M7 black|0.3373
215	AGBL4|Q5VU57	black	-0.209756	-0.0445306	-0.102144	0.0234535	0.00200349	0.0856557	0.326296	0.14655	0.15353	0.0198405	-0.241363	-0.0926317	-0.175049	0.0145834	-0.252758	0.033566	0.0865973	0.334224	0.326203	0.447617	0.202954	-0.0296898	0.11281	0.189121	0.25172	-0.0277912	0.0472805	-0.236656	-0.194947	-0.119193	0.0557757	0.237172	-0.0985235	0.0606648	-0.146196	-0.00569586	-0.418461	-0.263223	-0.139003	-0.118741	-0.194643	-0.291615	-0.24741	M7 black|0.3342
541	ARMC1|Q9NVT9	black	-0.262887	-0.104536	0.00645225	0.104715	0.0267226	0.147574	0.108263	0.0811394	0.106955	0.0782115	-0.247242	0.0478504	0.15187	0.0984213	0.0761734	0.0272626	0.146943	0.333369	0.229475	0.209919	0.0411784	0.0795629	0.259389	0.130827	0.299226	0.107848	0.0251421	-0.255824	-0.123956	-0.0715621	0.157222	0.0954324	-0.15967	-0.0596747	-0.0786302	0.0552314	-0.290457	-0.212851	-0.240665	-0.341619	-0.117651	-0.206038	-0.230094	M7 black|0.3334
5207	PIP4K2C|Q8TBX8	black	-0.155385	-0.0744963	-0.0943455	-0.0771609	-0.0777257	0.0209899	0.228861	0.111779	-0.0316879	-0.0764967	-0.0633384	-0.278506	0.0218946	0.177202	-0.0389945	0.280135	0.185093	0.330938	0.308621	0.283791	0.266104	0.00338629	0.00226249	0.345984	0.249538	-0.0464924	0.0398177	-0.0220925	-0.222518	-0.150335	-0.0369122	0.143578	-0.191324	0.0461432	-0.0718013	-0.100206	-0.346118	-0.250747	-0.0539313	-0.107657	-0.119711	-0.110818	-0.130633	M7 black|0.3309
7024	STRBP|Q96SI9	black	-0.149064	0.13056	0.00394557	0.118052	-0.00316961	0.0364778	0.235487	0.177788	0.11519	0.0352427	-0.144231	-0.0798433	-0.165417	0.168333	-0.128336	0.10308	0.311812	0.329467	0.295129	0.460992	0.128492	-0.103955	-0.0384883	0.165911	0.235602	-0.168546	-0.0355912	-0.146	-0.175748	-0.115399	-0.163354	0.0207305	-0.137684	-0.0257283	-0.288088	-0.181043	-0.356618	-0.154023	-0.130777	-0.297206	-0.194176	-0.25972	-0.432671	M7 black|0.3295
2773	GLUL|P15104	black	-0.278625	-0.162544	0.0340018	-0.0490556	0.00687473	-0.0238908	0.274301	0.151303	0.139464	0.0957684	0.0805089	0.208612	0.301266	0.308347	0.258631	0.351893	0.458339	0.326257	0.318156	-0.0545024	0.157055	-0.0160451	-0.0547521	0.255015	0.306669	0.179492	0.14665	-0.0485963	-0.300729	-0.244674	-0.189096	0.0239548	-0.184451	-0.0836719	-0.0595322	-0.186457	0.0104562	-0.142334	-0.128739	-0.0290361	0.0609918	0.20372	0.140603	M7 black|0.3263
1434	CNTNAP5|Q8WYK1	black	-0.104167	-0.154648	0.0132556	0.0364578	-0.0518371	0.044367	0.437688	0.270152	0.196059	0.0930154	0.187931	0.134857	0.260916	0.0877259	0.17195	0.23669	0.339328	0.316139	0.383764	0.0943936	0.285464	-0.0810502	-0.0993559	0.189048	0.311166	0.0266677	0.0845198	-0.064337	-0.195378	-0.188411	-0.314487	-0.0418145	0.0203903	0.0519345	-0.105949	-0.139154	-0.230563	-0.0303086	-0.119368	0.0684558	0.28114	0.0897026	-0.0375697	M7 black|0.3161
7970	WARS2|Q9UGM6	black	-0.21006	-0.0247472	-0.0857045	-0.0548058	-0.195623	-0.143318	0.150989	0.0386084	-0.0450275	-0.132357	-0.0418348	0.009093	-0.0299642	0.222898	-0.0704652	0.289233	0.302443	0.315735	0.211424	0.387166	0.0373759	-0.0668419	-0.0838838	0.219716	0.262759	-0.0713264	0.0431812	-0.0606255	-0.158206	-0.231693	-0.118015	0.0700349	-0.0665013	0.0564399	-0.111084	-0.202285	-0.179716	-0.0814092	-0.113348	0.0823055	0.0261671	0.0370188	-0.161783	M7 black|0.3157
6674	SLC5A6|Q9Y289	black	-0.0399735	-0.0597906	0.020671	-0.0080039	-0.147779	-0.0826464	0.205745	0.0738567	0.0563048	-0.0452284	0.357049	0.155275	-0.0133457	0.0932145	-0.012197	0.300411	0.296825	0.302765	0.252055	0.270249	-0.0112247	-0.092896	0.0417871	0.120346	0.26062	0.0351749	0.0895434	-0.142008	-0.170463	-0.262716	0.0669667	-0.436463	-0.0803936	-0.0121698	-0.125869	-0.0794456	-0.345779	-0.114597	-0.178714	-0.0723741	0.0555486	0.0487429	-0.133301	M7 black|0.3028
7864	USP5|P45974	blue	-0.640613	-0.809126	-0.482941	-0.0700595	0.555042	0.822774	0.298957	0.486919	-0.00606348	0.24788	0.0613735	0.13247	0.00133769	-0.766328	-0.566667	-0.313234	-0.300051	0.0724344	-0.116793	0.246189	0.723691	0.951205	0.710481	0.630923	0.483438	0.527227	0.675188	0.110837	0.555702	0.589925	0.0179439	0.158939	0.250716	0.467672	0.0938775	0.52892	0.105073	-0.104721	-0.341245	-0.206007	-0.223118	0.132908	0.209477	M2 blue|0.9512
8063	XPO1|O14980	blue	-0.470105	-0.780573	-0.552149	-0.226432	0.374772	0.702601	0.0792891	0.237999	-0.189883	0.0740068	-0.00954759	0.124893	-0.183096	-0.781107	-0.651404	-0.184342	-0.404829	-0.0431247	-0.283019	0.138212	0.595472	0.927603	0.765162	0.586458	0.36203	0.55639	0.705808	-0.00897127	0.60762	0.499238	0.229021	0.255154	0.345475	0.480537	0.306571	0.700932	0.237763	0.045251	-0.134301	-0.0527991	-0.147807	0.24142	0.329963	M2 blue|0.9276
7763	UBR1|Q8IWV7	blue	-0.469788	-0.834201	-0.638672	-0.316607	0.27803	0.642905	0.128487	0.251214	-0.268007	-0.0228602	0.0392022	0.0666584	-0.0966912	-0.768075	-0.646528	-0.0820824	-0.352524	0.0403702	-0.22987	0.260386	0.648611	0.924949	0.615322	0.692924	0.458364	0.562511	0.764638	0.0674734	0.630944	0.461198	0.0792811	0.25106	0.465114	0.60448	0.341844	0.6349	0.226666	0.155163	-0.135886	0.0315983	-0.00667314	0.318023	0.338181	M2 blue|0.9249
4637	NME7|Q9Y5B8	blue	-0.49137	-0.814585	-0.661283	-0.352997	0.274209	0.578695	0.058911	0.22699	-0.361983	-0.090768	0.228755	0.146574	-0.0487332	-0.746815	-0.561578	-0.0188272	-0.375994	0.0118894	-0.285149	0.286774	0.628307	0.918898	0.599836	0.705594	0.429316	0.561005	0.769545	0.164601	0.641253	0.484268	0.145218	0.0958728	0.413619	0.640052	0.307056	0.630296	0.198504	0.096373	-0.104685	-0.0390208	-0.0684258	0.297244	0.313996	M2 blue|0.9189
4677	NPEPPS|P55786	blue	-0.585424	-0.709165	-0.533023	-0.124997	0.445695	0.695545	0.115267	0.344539	-0.232901	0.0601609	0.0511765	0.0184207	-0.227899	-0.768846	-0.687446	-0.367423	-0.414668	-0.0950478	-0.342625	0.333552	0.65888	0.916915	0.531235	0.589616	0.339342	0.362715	0.61942	0.330785	0.738245	0.689942	-0.0110254	0.157068	0.366317	0.603235	0.183261	0.517798	0.28159	0.0721203	-0.149834	-0.127768	-0.237108	0.0773692	0.212589	M2 blue|0.9169
135	ACTR3|P61158	blue	-0.519696	-0.728621	-0.413981	-0.0360104	0.567448	0.744989	0.22157	0.41987	-0.0138494	0.259523	0.127803	0.179567	-0.124318	-0.77184	-0.592529	-0.36991	-0.299311	-0.0847066	-0.250654	0.125967	0.613391	0.905008	0.615938	0.497625	0.309467	0.456724	0.64992	0.147448	0.604743	0.600477	-0.0439498	0.0627211	0.279482	0.431989	0.0910189	0.460212	0.270343	0.021639	-0.269187	-0.0747973	-0.217958	0.142279	0.216247	M2 blue|0.905
232	AHCY|P23526	blue	-0.489048	-0.760013	-0.514475	-0.226234	0.378183	0.652098	0.136432	0.28297	-0.154907	0.0996279	0.0966828	0.199596	-0.142141	-0.718291	-0.561334	-0.112999	-0.310834	0.000869575	-0.240246	0.155668	0.59811	0.90418	0.715438	0.583879	0.378635	0.539285	0.715786	0.0264284	0.545548	0.456509	0.171917	0.118614	0.279856	0.447918	0.210257	0.591376	0.199821	-0.0199041	-0.197751	-0.101837	-0.159228	0.301768	0.265391	M2 blue|0.9042
3635	KPNB1|Q14974	blue	-0.504834	-0.689138	-0.49284	-0.104576	0.45021	0.724749	0.0797726	0.338203	-0.196503	0.082043	0.162799	0.102659	-0.160891	-0.844308	-0.614013	-0.343083	-0.431178	-0.157166	-0.363031	0.216904	0.618301	0.902627	0.604331	0.490559	0.310691	0.472019	0.631031	0.221273	0.738244	0.650506	0.0430375	0.0198284	0.394865	0.534549	0.163559	0.567843	0.282336	0.107614	-0.147476	-0.124683	-0.118202	0.20716	0.26111	M2 blue|0.9026
2706	GDI1|P31150	blue	-0.612451	-0.775004	-0.45576	-0.0498629	0.489097	0.754336	0.293856	0.430799	0.00678704	0.24733	-0.0486889	0.203927	-0.164159	-0.709842	-0.62792	-0.310909	-0.243896	0.095151	-0.102371	0.321565	0.653603	0.900603	0.752529	0.594503	0.445075	0.411409	0.643881	0.00971338	0.531549	0.531488	0.104911	0.168841	0.245461	0.45332	0.112101	0.545636	0.0570619	-0.105341	-0.318278	-0.240287	-0.276628	-0.0239445	0.0838098	M2 blue|0.9006
6901	SPTBN1|Q01082	blue	-0.699089	-0.79419	-0.413523	-0.0071501	0.551628	0.793538	0.367537	0.536723	0.0444186	0.28428	0.0885726	0.24317	0.0571476	-0.641693	-0.479237	-0.229014	-0.128675	0.163801	-0.02846	0.284017	0.719071	0.8927	0.686198	0.633846	0.529449	0.429687	0.642512	0.0858109	0.492351	0.547864	-0.0349364	0.111779	0.225192	0.42681	0.00922554	0.461097	0.0580423	-0.111371	-0.400207	-0.323796	-0.295921	0.0211859	0.0507192	M2 blue|0.8927
5232	PKM|P14618	blue	-0.520774	-0.786936	-0.683985	-0.390289	0.209979	0.561472	0.148134	0.231869	-0.295139	-0.110492	0.103973	0.172456	-0.117624	-0.694362	-0.593401	0.0340189	-0.259174	0.128661	-0.17443	0.424394	0.647576	0.882024	0.660991	0.750149	0.50665	0.544231	0.788088	0.0380892	0.546211	0.367992	0.16337	0.143735	0.387235	0.635543	0.268417	0.62035	0.0792998	0.0775753	-0.124568	-0.111877	-0.152022	0.246544	0.246285	M2 blue|0.882
7159	TARS|P26639	blue	-0.368324	-0.693566	-0.709155	-0.393473	0.189364	0.574245	-0.0850125	0.0715312	-0.420695	-0.182158	0.01116	-0.0521982	-0.247344	-0.863507	-0.703262	-0.111745	-0.546358	-0.145646	-0.437016	0.326929	0.527714	0.880655	0.63944	0.583706	0.294033	0.565313	0.716417	0.120772	0.724587	0.506558	0.248242	0.213629	0.512352	0.685318	0.422602	0.723974	0.282872	0.215737	0.0735832	0.0439815	-0.0408781	0.253419	0.264437	M2 blue|0.8807
5623	PSMD3|O43242	blue	-0.582252	-0.713721	-0.480348	-0.104978	0.510498	0.738605	0.219969	0.397913	-0.0514008	0.160724	0.0954001	0.190764	-0.0142798	-0.750321	-0.507834	-0.28618	-0.300384	-0.0137177	-0.195742	0.194916	0.66792	0.876199	0.612165	0.54958	0.383847	0.586639	0.67434	0.105704	0.547217	0.544396	-0.0361458	0.096198	0.258406	0.483874	0.0861273	0.475939	0.213987	-0.00820891	-0.212264	-0.141471	-0.216533	0.139735	0.255605	M2 blue|0.8762
1685	CUL5|Q93034	blue	-0.488283	-0.789836	-0.66625	-0.2845	0.262347	0.62085	0.166243	0.248056	-0.197447	-0.0332249	-0.021453	0.0743663	-0.206868	-0.746802	-0.732209	-0.14829	-0.375135	0.142816	-0.117052	0.496482	0.6234	0.868489	0.756353	0.716618	0.491049	0.482817	0.7285	-0.0691256	0.518538	0.389095	0.276715	0.228822	0.361852	0.594834	0.23238	0.6603	-0.0883378	-0.0197319	-0.190611	-0.10364	-0.182658	0.0345588	0.184869	M2 blue|0.8685
7938	VPS41|P49754	blue	-0.459329	-0.800403	-0.711958	-0.364987	0.260683	0.579159	0.0975454	0.189367	-0.299497	-0.117384	-0.0373281	-0.0861045	0.039474	-0.761171	-0.519772	-0.125686	-0.410884	0.0647859	-0.19883	0.329181	0.654686	0.868505	0.593336	0.711654	0.431754	0.625587	0.767591	0.0670001	0.544401	0.387462	0.130894	0.354756	0.426041	0.648645	0.377266	0.636809	0.118095	0.105911	-0.0759186	0.0448941	-0.0511192	0.217201	0.31238	M2 blue|0.8685
5620	PSMD13|Q9UNM6	blue	-0.660699	-0.725102	-0.417877	0.0146024	0.605318	0.791056	0.306859	0.488443	0.0870969	0.289341	0.000125743	0.17228	0.0828349	-0.703446	-0.477555	-0.405659	-0.294884	0.0789014	-0.0759024	0.2023	0.656048	0.860918	0.658971	0.528271	0.422268	0.561486	0.593919	0.0434564	0.465016	0.555079	-0.0318032	0.188765	0.140272	0.384469	0.0149965	0.425884	0.0973341	-0.196176	-0.379213	-0.195009	-0.248899	0.0618083	0.190355	M2 blue|0.8609
7937	VPS39|Q96JC1	blue	-0.413883	-0.796526	-0.692247	-0.379023	0.215506	0.513041	0.0191152	0.180518	-0.417082	-0.165013	0.22577	0.0491011	-0.00421312	-0.782479	-0.519685	-0.0814395	-0.390634	-0.0847512	-0.364704	0.28562	0.649102	0.860628	0.422652	0.675465	0.360298	0.517203	0.774665	0.291706	0.686686	0.481	-0.0228165	0.129308	0.565988	0.729276	0.377905	0.56264	0.3158	0.300109	0.0202249	0.165279	0.0393644	0.32651	0.362083	M2 blue|0.8606
7766	UBR4|Q5T4S7	blue	-0.500715	-0.795023	-0.501024	-0.185272	0.38055	0.618426	0.166521	0.257617	-0.0458428	0.127805	-0.0476519	0.143473	-0.0214174	-0.638761	-0.504324	-0.148197	-0.270278	0.162168	-0.0624607	0.168031	0.474801	0.857335	0.795203	0.575933	0.461929	0.696055	0.722138	-0.171471	0.420562	0.326015	0.27946	0.261847	0.238825	0.386614	0.261937	0.63541	0.0807813	-0.101633	-0.304097	-0.106017	-0.0895065	0.213975	0.235694	M2 blue|0.8573
2999	HACD3|Q9P035	blue	-0.63521	-0.832907	-0.704701	-0.324741	0.210749	0.594007	0.228575	0.329295	-0.247275	-0.0942491	0.0736921	0.136548	-0.0877602	-0.693143	-0.655165	-0.0339966	-0.227995	0.200894	-0.0859794	0.56976	0.735673	0.854682	0.546892	0.838264	0.641664	0.574423	0.806381	0.096101	0.557517	0.404288	0.00740906	0.199581	0.451619	0.722888	0.230428	0.566291	0.0446862	0.0887962	-0.151699	-0.0788663	-0.0933989	0.108026	0.215047	M2 blue|0.8547
2405	FAM45A|Q8TCE6	blue	-0.429129	-0.839883	-0.636269	-0.376181	0.218564	0.487554	0.177492	0.257586	-0.244646	-0.0285767	0.21463	0.234028	0.0143132	-0.706489	-0.497919	0.0440105	-0.241443	0.0616529	-0.164571	0.243938	0.628907	0.851742	0.503408	0.700634	0.441121	0.572225	0.823462	0.0753092	0.526288	0.323718	0.0420896	0.128174	0.457704	0.629095	0.29912	0.568578	0.184892	0.15902	-0.08297	0.0903532	0.0172872	0.286013	0.297397	M2 blue|0.8517
7172	TBC1D15|Q8TC07	blue	-0.342393	-0.73274	-0.577187	-0.342718	0.241966	0.544824	0.00131627	0.15698	-0.297343	-0.0581921	0.130104	0.124898	-0.197776	-0.765988	-0.60948	-0.102697	-0.42084	-0.127422	-0.352696	0.121042	0.531388	0.851264	0.580214	0.555598	0.294293	0.5152	0.706039	0.125123	0.672546	0.479235	0.185355	0.172866	0.493058	0.583505	0.37559	0.717759	0.341104	0.235366	0.00511908	0.00667599	-0.0437518	0.228737	0.298645	M2 blue|0.8513
7926	VPS26A|O75436	blue	-0.422712	-0.774075	-0.549792	-0.26581	0.276291	0.555653	0.168875	0.294379	-0.275386	-0.00774807	0.239208	0.136974	-0.238781	-0.711533	-0.622815	-0.0745104	-0.267701	-0.028204	-0.282546	0.281025	0.657257	0.848329	0.456096	0.647521	0.384291	0.356787	0.718462	0.232837	0.662947	0.519576	-0.0259579	0.0197807	0.450899	0.620519	0.231911	0.498435	0.271295	0.208637	-0.0975984	0.0177335	-0.0255011	0.1923	0.136914	M2 blue|0.8483
1622	CSNK1E|P49674	blue	-0.389323	-0.633988	-0.585843	-0.239417	0.309211	0.553297	-0.0387248	0.190025	-0.436183	-0.119808	0.144982	-0.0617048	-0.162221	-0.819087	-0.567113	-0.247406	-0.497564	-0.271946	-0.496816	0.214594	0.624964	0.847553	0.374136	0.525561	0.174236	0.353922	0.616685	0.452657	0.803387	0.653466	0.00108698	0.118937	0.498793	0.718551	0.317232	0.579738	0.394282	0.279947	0.141917	-0.0492126	-0.176874	0.11597	0.207525	M2 blue|0.8476
5626	PSMD6|Q15008	blue	-0.613617	-0.760283	-0.524952	-0.138219	0.460038	0.723734	0.240373	0.351121	-0.0186899	0.145118	-0.122024	0.192116	0.0102003	-0.702532	-0.513633	-0.262617	-0.313573	0.0808356	-0.115498	0.191271	0.658274	0.845804	0.667241	0.586736	0.430612	0.62652	0.672378	-0.0549783	0.468613	0.469415	0.0438966	0.365512	0.245637	0.462169	0.180683	0.54864	0.162256	-0.0769411	-0.234282	-0.0767686	-0.187952	0.0876897	0.297814	M2 blue|0.8458
5527	PRKCA|P17252	blue	-0.45116	-0.798421	-0.736538	-0.427465	0.10028	0.519583	0.0823102	0.180967	-0.347956	-0.180646	0.053708	0.0344132	-0.0614785	-0.742076	-0.63924	-0.0217436	-0.323739	0.0752725	-0.213285	0.480668	0.608445	0.844029	0.528753	0.730975	0.513304	0.574157	0.783843	0.144342	0.639791	0.375031	0.0677706	0.220824	0.618218	0.761704	0.380471	0.630908	0.171674	0.297309	-0.0197233	0.0653872	0.103759	0.277272	0.205001	M2 blue|0.844
5522	PRKAG2|Q9UGJ0	blue	-0.429388	-0.575252	-0.490787	-0.126145	0.356025	0.64646	-0.0163831	0.239047	-0.345601	-0.041022	0.0225598	-0.174667	-0.224337	-0.777126	-0.64156	-0.296344	-0.510022	-0.219301	-0.430813	0.187182	0.574533	0.838481	0.464054	0.460963	0.212755	0.358014	0.507144	0.317802	0.77785	0.665719	0.00572489	0.217374	0.406143	0.545248	0.262497	0.546947	0.36112	0.162182	-0.0362049	-0.0564901	-0.0842305	0.279127	0.325729	M2 blue|0.8385
1727	CYTH1|Q15438	blue	-0.492493	-0.742002	-0.65167	-0.312643	0.240184	0.584722	0.104323	0.251633	-0.346857	-0.129236	0.0743537	0.0578913	-0.139102	-0.728437	-0.598842	-0.0629226	-0.39429	0.00329768	-0.255009	0.354579	0.690696	0.837874	0.520859	0.676595	0.43876	0.496912	0.699457	0.168874	0.658949	0.522866	0.0683072	0.20199	0.432623	0.657399	0.272028	0.590822	0.188243	0.111828	-0.043725	-0.0593202	-0.00447844	0.2198	0.251182	M2 blue|0.8379
5619	PSMD12|O00232	blue	-0.54456	-0.768829	-0.566269	-0.206868	0.39253	0.646653	0.193894	0.27857	-0.0741926	0.0803569	0.00181411	0.218875	-0.0668363	-0.749978	-0.544936	-0.239706	-0.355051	0.0904364	-0.150055	0.288149	0.579466	0.837613	0.70063	0.575737	0.414662	0.645187	0.713537	-0.0544295	0.48275	0.430184	0.16985	0.209506	0.287728	0.521858	0.24125	0.586104	0.107848	-0.0555338	-0.216991	-0.03531	-0.152036	0.0920523	0.1991	M2 blue|0.8376
1012	CAND1|Q86VP6	blue	-0.523639	-0.562514	-0.539671	-0.139979	0.349716	0.716372	0.0198812	0.23615	-0.273658	-0.035561	-0.0535377	-0.112964	-0.325891	-0.785043	-0.743294	-0.301388	-0.487176	-0.0974941	-0.36328	0.414543	0.572296	0.837449	0.61453	0.520185	0.31398	0.415117	0.525908	0.161516	0.711135	0.637741	0.104297	0.174601	0.321787	0.545503	0.197401	0.552083	0.209738	0.0581682	-0.0918381	-0.141841	-0.207155	0.0998808	0.192887	M2 blue|0.8374
4716	NSF|P46459	blue	-0.686801	-0.680863	-0.332975	0.030615	0.554369	0.794985	0.372092	0.55003	0.0718428	0.308939	0.119126	0.152193	0.00734744	-0.575616	-0.525951	-0.251883	-0.173219	0.160037	-0.0247591	0.284738	0.699936	0.837264	0.611341	0.61146	0.502082	0.364201	0.519155	0.146811	0.447814	0.557154	-0.0782722	0.0656302	0.0454412	0.318379	-0.0774615	0.343464	0.0115296	-0.225292	-0.437313	-0.29032	-0.352383	0.0698182	0.16433	M2 blue|0.8373
540	ARL8B|Q9NVJ2	blue	-0.350251	-0.767988	-0.675672	-0.366372	0.1644	0.535008	0.0888698	0.145667	-0.283632	-0.122091	-0.00631636	-0.0340894	-0.208516	-0.736728	-0.648008	-0.052321	-0.35793	0.107905	-0.191526	0.426114	0.503279	0.836805	0.719741	0.653267	0.452709	0.512618	0.747131	-0.0495307	0.593721	0.359322	0.291988	0.230412	0.480571	0.611309	0.375964	0.693616	0.0594533	0.165797	-0.118175	0.0017806	0.054961	0.254946	0.122152	M2 blue|0.8368
7924	VPS18|Q9P253	blue	-0.55096	-0.842995	-0.647183	-0.301803	0.270048	0.66505	0.296767	0.346159	-0.131851	0.0153571	-0.016225	0.128632	0.0744547	-0.742764	-0.53992	-0.0789931	-0.269339	0.146502	-0.0865084	0.354553	0.785636	0.835573	0.557224	0.742949	0.551691	0.573557	0.764559	0.0136341	0.488084	0.387231	-0.0781285	0.341396	0.445647	0.616944	0.270414	0.534767	0.0984928	0.123643	-0.179821	0.0987307	-0.00863677	0.216951	0.295756	M2 blue|0.8356
5547	PRMT5|O14744	blue	-0.328232	-0.579275	-0.483829	-0.171477	0.361472	0.644844	-0.0177174	0.174531	-0.284278	-0.00200887	-0.0476543	-0.198001	-0.317046	-0.74917	-0.645096	-0.241007	-0.450165	-0.211908	-0.428431	0.104634	0.532271	0.833203	0.558564	0.453135	0.167429	0.37061	0.55692	0.174317	0.698793	0.588614	0.0686188	0.250337	0.369464	0.47545	0.26367	0.552582	0.379326	0.183766	-0.00200621	-0.0135008	-0.111084	0.241938	0.225493	M2 blue|0.8332
2668	GAPVD1|Q14C86	blue	-0.392163	-0.754128	-0.677065	-0.440218	0.157159	0.483346	0.0259843	0.10233	-0.328396	-0.139872	0.0411158	0.0920811	-0.121651	-0.676177	-0.589057	-0.0149134	-0.382748	0.0344902	-0.229987	0.297106	0.55707	0.832983	0.606968	0.698468	0.378933	0.588578	0.748035	0.0291672	0.521845	0.322191	0.251179	0.238985	0.386452	0.604315	0.417732	0.672381	0.161027	0.112288	-0.0132021	0.0165618	-0.082428	0.254674	0.376344	M2 blue|0.833
6760	SMS|P52788	blue	-0.447668	-0.593907	-0.441194	-0.0595687	0.499492	0.690493	0.038802	0.269922	-0.210475	0.107399	-0.0502626	0.052209	-0.213051	-0.740224	-0.586358	-0.328356	-0.453902	-0.233517	-0.387502	0.00861924	0.580821	0.830865	0.51893	0.418631	0.172309	0.435489	0.527808	0.194535	0.687298	0.686704	0.00182471	0.290749	0.324194	0.462691	0.229375	0.554218	0.427435	0.0967669	-0.0315424	-0.120489	-0.18931	0.142289	0.292649	M2 blue|0.8309
6432	SERINC1|Q9NRX5	blue	-0.538032	-0.619281	-0.554216	-0.117734	0.372305	0.724629	0.135457	0.338923	-0.271622	-0.0154242	-0.0109279	-0.0357543	-0.224061	-0.79159	-0.668323	-0.258316	-0.421053	-0.102809	-0.329377	0.361934	0.743229	0.830508	0.499791	0.571409	0.340003	0.326917	0.55761	0.25472	0.721013	0.6738	-0.0484119	0.214688	0.395584	0.620114	0.168859	0.538572	0.214437	0.122756	-0.0459504	-0.199864	-0.190863	0.047926	0.109609	M2 blue|0.8305
3631	KPNA3|O00505	blue	-0.411766	-0.6332	-0.402637	-0.080541	0.489369	0.583846	0.0804874	0.275482	-0.149589	0.146682	0.0600524	0.122891	-0.2515	-0.6846	-0.597503	-0.337057	-0.342747	-0.226725	-0.354553	0.0334462	0.510642	0.830416	0.486284	0.413455	0.131484	0.364345	0.58758	0.21697	0.632788	0.591265	0.016639	0.0963505	0.29687	0.457311	0.155093	0.449269	0.403586	0.0932834	-0.0675002	-0.0798739	-0.194185	0.099373	0.248451	M2 blue|0.8304
3987	MAT2A|P31153	blue	-0.608864	-0.824916	-0.648184	-0.334614	0.289353	0.628461	0.271831	0.297051	-0.103672	0.00596103	0.0645665	0.250539	-0.00445091	-0.67575	-0.550618	-0.0329583	-0.215631	0.239021	-0.0278881	0.433225	0.668451	0.829936	0.699445	0.734198	0.585036	0.658434	0.791101	-0.0883426	0.398585	0.316215	0.147189	0.20627	0.33997	0.58159	0.227981	0.606921	0.0251054	-0.0117546	-0.209209	-0.107565	-0.156771	0.129118	0.226972	M2 blue|0.8299
6766	SMYD5|Q6GMV2	blue	-0.383231	-0.665498	-0.651653	-0.331974	0.192721	0.537516	-0.0765261	0.11084	-0.449172	-0.176826	-0.0932703	-0.111212	-0.114858	-0.761721	-0.59054	-0.178003	-0.554861	-0.153547	-0.407306	0.231067	0.571431	0.829109	0.462204	0.57088	0.288543	0.468526	0.609265	0.243482	0.734255	0.558978	0.0898381	0.389712	0.516133	0.661305	0.447372	0.650321	0.339893	0.232639	0.0548031	0.0715285	0.0280797	0.294511	0.382696	M2 blue|0.8291
2672	GARS|P41250	blue	-0.464894	-0.671734	-0.739774	-0.382484	0.156703	0.509137	-0.127293	0.0387369	-0.470693	-0.269555	-0.0915521	-0.0814238	-0.181803	-0.71785	-0.654538	-0.108715	-0.536047	-0.0376098	-0.379497	0.431286	0.499482	0.828451	0.582742	0.645264	0.347851	0.497294	0.662732	0.170061	0.677735	0.498934	0.279455	0.351732	0.444561	0.708813	0.396764	0.702533	0.192786	0.113274	0.0558081	-0.0423229	-0.157027	0.0992073	0.27089	M2 blue|0.8285
7869	USP9X|Q93008	blue	-0.572862	-0.598172	-0.261221	0.107455	0.660364	0.772574	0.184563	0.43315	0.0649383	0.343507	-0.0199165	0.0709917	-0.00648616	-0.619213	-0.430154	-0.413526	-0.283036	-0.0788468	-0.197952	-0.0301518	0.54114	0.828114	0.604856	0.371297	0.238012	0.45118	0.467144	0.0810738	0.497575	0.617491	-0.0559576	0.17151	0.0804204	0.223231	0.00375207	0.368241	0.285621	-0.152108	-0.352289	-0.234519	-0.276573	0.092091	0.192385	M2 blue|0.8281
6350	SCRN1|Q12765	blue	-0.545601	-0.769563	-0.581282	-0.252375	0.276278	0.5537	0.252127	0.338096	-0.214215	-0.00640387	0.176342	0.252001	-0.182011	-0.695511	-0.605011	-0.0577495	-0.169476	0.0657888	-0.171919	0.438802	0.666785	0.822719	0.518629	0.669003	0.469845	0.394971	0.744254	0.136644	0.579603	0.445222	0.00957373	0.0280496	0.437346	0.647868	0.189154	0.51301	0.155317	0.14225	-0.140258	-0.107839	-0.117175	0.123861	0.129337	M2 blue|0.8227
2017	DRG2|P55039	blue	-0.357756	-0.793526	-0.707454	-0.461195	0.11936	0.432854	0.00143334	0.0461733	-0.344644	-0.191339	0.0114733	0.0121909	-0.00311353	-0.670846	-0.53037	0.0671286	-0.361535	0.0890414	-0.215606	0.267859	0.478164	0.822325	0.608238	0.693406	0.403075	0.661822	0.808382	-0.033161	0.496319	0.238547	0.271482	0.337143	0.447976	0.618164	0.47022	0.685277	0.169066	0.176543	-0.0340795	0.146273	-0.00143745	0.31311	0.314669	M2 blue|0.8223
3702	LCMT1|Q9UIC8	blue	-0.339937	-0.583539	-0.627306	-0.270651	0.185231	0.578852	-0.0750289	0.0837888	-0.383345	-0.163519	-0.133787	-0.264559	-0.374616	-0.833778	-0.782928	-0.286859	-0.565419	-0.14013	-0.40393	0.424623	0.477181	0.82072	0.601507	0.485418	0.245353	0.422479	0.577815	0.149555	0.740579	0.519624	0.253303	0.255217	0.501059	0.64853	0.404969	0.682616	0.210417	0.199933	0.0355109	-0.0192336	-0.00918551	0.18629	0.127065	M2 blue|0.8207
2022	DST|Q03001	blue	-0.283042	-0.771773	-0.810646	-0.517301	0.0139821	0.414019	-0.119502	-0.0481565	-0.497601	-0.328207	-0.060421	-0.076596	-0.28067	-0.751706	-0.735594	0.0242274	-0.533901	0.0261685	-0.327577	0.453762	0.44634	0.820126	0.648051	0.696325	0.399717	0.546169	0.782918	0.0252525	0.65049	0.362917	0.436975	0.350476	0.579606	0.750273	0.543961	0.828999	0.129615	0.228336	0.0805165	0.101252	0.0495755	0.189649	0.19253	M2 blue|0.8201
3708	LDHB|P07195	blue	-0.401693	-0.749757	-0.757338	-0.483555	0.0627445	0.451097	0.0129483	0.0895613	-0.409564	-0.266139	0.0373168	0.0443147	-0.126784	-0.632733	-0.621913	0.167721	-0.296265	0.149437	-0.184995	0.452844	0.56668	0.820126	0.586933	0.777661	0.502604	0.616053	0.820433	-0.0469298	0.52435	0.254177	0.198244	0.235443	0.451739	0.651774	0.341342	0.625346	0.0781623	0.169889	-0.0370337	0.0113601	0.0319854	0.334646	0.259234	M2 blue|0.8201
7719	UBA5|Q9GZZ9	blue	-0.367679	-0.749662	-0.6915	-0.429245	0.134783	0.438829	0.0328604	0.16034	-0.436967	-0.22177	0.264297	-0.000570068	-0.0992308	-0.680903	-0.554528	0.0497038	-0.346754	0.0537517	-0.257231	0.400684	0.598285	0.819078	0.435551	0.730823	0.4381	0.50965	0.775246	0.248136	0.62519	0.398667	0.09689	0.056152	0.469198	0.703258	0.330761	0.572118	0.134704	0.183808	-0.0184946	0.0504954	-0.00424695	0.272109	0.193311	M2 blue|0.8191
5581	PRUNE1|Q86TP1	blue	-0.582737	-0.603159	-0.279819	0.145952	0.6782	0.810806	0.280466	0.571137	0.0423435	0.359954	0.16201	0.198734	0.0255265	-0.736697	-0.430875	-0.470581	-0.308864	-0.15834	-0.235006	0.0342146	0.730933	0.816697	0.436883	0.405872	0.258975	0.313088	0.456599	0.324421	0.602439	0.753173	-0.239951	0.0406563	0.191896	0.366853	-0.0671357	0.330646	0.244902	-0.0613901	-0.256499	-0.23839	-0.307697	0.0331805	0.176558	M2 blue|0.8167
875	C16orf62|Q7Z3J2	blue	-0.396299	-0.724536	-0.532051	-0.267057	0.273497	0.559908	0.0464293	0.239585	-0.315324	-0.0447193	0.264263	0.103625	0.0847891	-0.708478	-0.439533	-0.0824032	-0.403296	-0.0533774	-0.289407	0.153679	0.597148	0.815904	0.450193	0.580904	0.350601	0.479899	0.642406	0.19977	0.626915	0.49093	0.00355964	0.0889076	0.41926	0.535436	0.28607	0.55256	0.244322	0.160601	-0.125331	0.0401843	-0.00549906	0.34119	0.440569	M2 blue|0.8159
620	ATG5|Q9H1Y0	blue	-0.568344	-0.710514	-0.562113	-0.212836	0.282819	0.642191	0.208275	0.327827	-0.172221	0.0077554	0.0761266	0.0692957	-0.213744	-0.68477	-0.691	-0.0677534	-0.262839	0.0977721	-0.166455	0.468136	0.663448	0.815442	0.585479	0.67117	0.474333	0.409892	0.665158	0.0602675	0.539286	0.462282	0.0196996	0.151883	0.334493	0.561377	0.116718	0.48367	0.0731649	0.024463	-0.184641	-0.0573897	-0.174559	0.046679	0.0968636	M2 blue|0.8154
7901	VCP|P55072	blue	-0.480402	-0.698793	-0.47608	-0.103339	0.445202	0.640881	0.292374	0.415588	-0.11311	0.136863	0.141706	0.183724	-0.170005	-0.775515	-0.596265	-0.292765	-0.282738	-0.106034	-0.221166	0.253757	0.725742	0.815246	0.47901	0.535328	0.288702	0.307353	0.62851	0.202079	0.596373	0.563353	-0.0946497	0.0451237	0.37255	0.574214	0.108322	0.447437	0.180894	0.0994504	-0.127683	-0.117721	-0.206114	0.037032	0.194285	M2 blue|0.8152
455	APPL1|Q9UKG1	blue	-0.500133	-0.729266	-0.576353	-0.30872	0.239306	0.534818	0.19851	0.229558	-0.140418	0.0075986	-0.031212	0.0618933	-0.213626	-0.558537	-0.618139	-0.0340202	-0.172578	0.202579	-0.051154	0.449934	0.526631	0.81324	0.739921	0.695438	0.479908	0.4405	0.69443	-0.0673444	0.38695	0.277147	0.29196	0.192973	0.237228	0.483268	0.214953	0.551237	-0.0250729	-0.0644466	-0.210981	-0.14774	-0.186142	0.151965	0.116192	M2 blue|0.8132
5628	PSMD8|P48556	blue	-0.524176	-0.724404	-0.478196	-0.0842762	0.509151	0.675591	0.244983	0.357925	0.0280832	0.196732	-0.048583	0.121603	0.100046	-0.707085	-0.423398	-0.343029	-0.322611	0.0531692	-0.0847576	0.148615	0.580746	0.812733	0.628492	0.497021	0.355656	0.622275	0.638237	-0.0355613	0.408206	0.426408	0.0332191	0.263498	0.214594	0.410069	0.14734	0.450902	0.108588	-0.110732	-0.293074	0.00303864	-0.090012	0.149015	0.277174	M2 blue|0.8127
3594	KIF2A|O00139	blue	-0.593914	-0.758471	-0.348017	-0.0216905	0.476573	0.699176	0.502073	0.553095	0.110255	0.312112	0.147121	0.327747	-0.045599	-0.584936	-0.492	-0.132438	0.0197046	0.214143	0.0813776	0.272486	0.701713	0.81223	0.639268	0.603228	0.529172	0.374337	0.639582	-0.0496518	0.365699	0.379672	-0.0741771	-0.0382057	0.16562	0.359483	-0.045395	0.335752	-0.0264576	-0.100556	-0.428851	-0.247043	-0.16941	0.168581	0.125665	M2 blue|0.8122
6909	SRC|P12931	blue	-0.493972	-0.747449	-0.498003	-0.209779	0.352536	0.627182	0.277909	0.429207	-0.174657	0.0658626	0.217352	0.104378	-0.038286	-0.700084	-0.507101	-0.16768	-0.283576	-0.0288456	-0.185019	0.215934	0.817342	0.809394	0.357459	0.672862	0.413956	0.364827	0.644683	0.294572	0.579661	0.552859	-0.195011	0.107006	0.365807	0.576957	0.147853	0.41013	0.201297	0.13031	-0.112173	-0.00413098	-0.0681491	0.204239	0.372572	M2 blue|0.8094
5053	PDPK1|O15530	blue	-0.392523	-0.733826	-0.460756	-0.230022	0.326302	0.549234	0.141842	0.318583	-0.259121	0.0369867	0.3253	0.140808	-0.0806054	-0.698622	-0.497495	-0.0859649	-0.352923	-0.108289	-0.277471	0.110471	0.673584	0.808565	0.424489	0.602074	0.309151	0.359486	0.629871	0.303018	0.613302	0.558166	0.0208518	0.00293276	0.349942	0.542814	0.226488	0.517041	0.230689	0.124652	-0.0484147	-0.0370471	-0.143776	0.159426	0.29514	M2 blue|0.8086
3884	MACF1|Q9UPN3	blue	-0.551513	-0.851191	-0.558339	-0.275461	0.281608	0.549871	0.359704	0.43172	-0.0858318	0.0555055	0.254768	0.341791	0.0965174	-0.640569	-0.43902	-0.009043	-0.09014	0.202481	-0.00454297	0.331432	0.724958	0.803657	0.469758	0.729906	0.615188	0.59731	0.821832	0.0701118	0.467712	0.339	-0.109368	0.0265406	0.409422	0.595619	0.124019	0.450974	0.0832322	0.115859	-0.233107	-0.062505	0.0101541	0.26034	0.207001	M2 blue|0.8037
7862	USP47|Q96K76	blue	-0.397456	-0.833994	-0.658481	-0.385196	0.151648	0.505081	0.127608	0.190861	-0.210573	-0.057694	0.0531484	0.195314	-0.0764355	-0.715479	-0.592793	-0.0269628	-0.279539	0.109163	-0.156427	0.371176	0.530079	0.802326	0.627315	0.662784	0.495099	0.511954	0.772794	-0.00465834	0.540111	0.349295	0.206393	0.187699	0.555816	0.637376	0.357411	0.659723	0.10745	0.207789	-0.0975933	0.0282522	0.0364385	0.177683	0.128632	M2 blue|0.8023
2121	EIF2B3|Q9NR50	blue	-0.447828	-0.655342	-0.419651	-0.186829	0.366822	0.567239	0.149054	0.317324	-0.115842	0.110757	0.303621	0.154767	0.0567994	-0.619919	-0.396685	-0.159784	-0.257798	0.0494561	-0.146055	0.238016	0.513929	0.801936	0.561765	0.537124	0.384198	0.491603	0.610609	0.146557	0.483716	0.401578	0.0792416	-0.135021	0.211138	0.398856	0.0855554	0.446789	0.0845072	-0.0332709	-0.279021	-0.179411	-0.205633	0.20932	0.223176	M2 blue|0.8019
7918	VPS11|Q9H270	blue	-0.541115	-0.833444	-0.653826	-0.337945	0.252506	0.545257	0.269833	0.33419	-0.154827	-0.0293951	0.204043	0.126611	0.177216	-0.66648	-0.408549	-0.056301	-0.210809	0.190799	-0.0226673	0.414641	0.727058	0.799384	0.491369	0.765959	0.568989	0.621229	0.793163	0.119602	0.411866	0.290731	-0.0356145	0.130523	0.39839	0.635179	0.204341	0.462642	-0.00453787	0.062549	-0.172549	0.0772044	0.0105161	0.203924	0.292819	M2 blue|0.7994
2937	GSPT1|P15170	blue	-0.482637	-0.588713	-0.472983	-0.179588	0.368905	0.578251	0.0499131	0.198226	-0.187239	0.0322641	0.00370081	0.0728114	-0.290163	-0.638463	-0.599818	-0.173081	-0.27999	-0.0668403	-0.291005	0.18877	0.459185	0.796867	0.641685	0.484643	0.266001	0.462638	0.60171	0.0726933	0.537744	0.453448	0.230653	0.152443	0.229599	0.443862	0.208344	0.567742	0.267426	0.0107085	-0.0735705	-0.179655	-0.269405	0.123542	0.126588	M2 blue|0.7969
551	ARMT1|Q9H993	blue	-0.362827	-0.724111	-0.643469	-0.465979	0.075822	0.412553	-0.0814164	0.00763937	-0.376834	-0.190552	-0.0118003	0.0618852	-0.0929757	-0.568827	-0.527538	0.106589	-0.399263	0.0743453	-0.250194	0.226631	0.418764	0.795437	0.67102	0.653956	0.393213	0.573208	0.687819	-0.0264461	0.495506	0.278277	0.382708	0.291514	0.322144	0.499377	0.42668	0.686199	0.134914	0.0337601	-0.0758543	0.03366	-0.0212177	0.319131	0.339489	M2 blue|0.7954
7988	WDFY3|Q8IZQ1	blue	-0.4959	-0.736187	-0.427508	-0.191971	0.355512	0.564223	0.164917	0.283285	-0.134727	0.082262	0.194543	0.0769358	-0.0301113	-0.539222	-0.434518	-0.0417637	-0.218788	0.0658049	-0.143705	0.04581	0.552237	0.793134	0.566772	0.588676	0.400187	0.510604	0.633372	0.113625	0.443845	0.377202	0.121801	0.144931	0.19895	0.382861	0.181752	0.502127	0.22052	-0.0403125	-0.171231	-0.0725851	-0.082862	0.315696	0.383155	M2 blue|0.7931
7943	VPS51|Q9UID3	blue	-0.644914	-0.656365	-0.410222	-0.025403	0.440283	0.760797	0.356214	0.462408	0.0592078	0.210426	-0.0383158	-0.0357835	0.0571293	-0.550802	-0.52668	-0.158803	-0.152619	0.295338	0.112109	0.411222	0.631556	0.788399	0.743171	0.609025	0.56655	0.480748	0.520287	-0.0964856	0.313644	0.35564	0.063909	0.160763	0.0563528	0.282751	-0.0231458	0.375307	-0.200687	-0.299167	-0.496571	-0.271115	-0.19465	0.158383	0.0907399	M2 blue|0.7884
341	ANAPC7|Q9UJX3	blue	-0.608347	-0.724545	-0.44716	-0.0767837	0.441557	0.718948	0.35297	0.450568	0.0539415	0.211725	-0.0274807	0.056232	0.0904541	-0.597949	-0.477447	-0.17698	-0.129842	0.236077	0.0517933	0.341247	0.66834	0.787705	0.595563	0.639697	0.546796	0.506522	0.623552	-0.00749503	0.352914	0.381272	-0.0815661	0.234625	0.205842	0.391294	0.0647894	0.373912	-0.0366493	-0.102142	-0.377681	-0.056478	-0.14321	0.100157	0.159065	M2 blue|0.7877
3634	KPNA6|O60684	blue	-0.420419	-0.676415	-0.459082	-0.21661	0.369793	0.554041	0.0629643	0.236211	-0.11009	0.103285	0.0814053	0.167762	-0.145542	-0.560735	-0.52594	-0.134867	-0.249845	-0.0134784	-0.209256	0.108274	0.457931	0.786269	0.609596	0.5398	0.337588	0.502314	0.634602	0.0744913	0.48359	0.450294	0.153789	0.105033	0.243338	0.381861	0.189785	0.493743	0.262831	0.0203182	-0.138182	-0.101136	-0.0762826	0.242234	0.232572	M2 blue|0.7863
7720	UBA6|A0AVT1	blue	-0.320644	-0.756503	-0.642744	-0.376918	0.218845	0.460519	-0.0348422	0.0128222	-0.205495	-0.0702592	-0.136473	0.232866	-0.127737	-0.696504	-0.522594	-0.0919085	-0.400451	-0.010379	-0.268834	0.100349	0.355271	0.785539	0.744747	0.499134	0.295602	0.686375	0.771455	-0.186631	0.487756	0.288868	0.422772	0.388564	0.422045	0.508861	0.473915	0.773135	0.268576	0.121952	-0.0259234	0.0999082	0.0342686	0.255974	0.266729	M2 blue|0.7855
1712	CYFIP1|Q7L576	blue	-0.35798	-0.761015	-0.603805	-0.351572	0.16779	0.469093	0.114611	0.196828	-0.24878	-0.0682319	0.202351	0.167667	-0.177151	-0.723618	-0.620883	-0.0467646	-0.290157	-0.0128799	-0.232117	0.275805	0.560189	0.785028	0.494818	0.588763	0.388644	0.553117	0.770464	0.100207	0.56141	0.32222	0.0622518	0.0542252	0.510077	0.600572	0.31124	0.527412	0.219845	0.201821	-0.0608898	0.226554	0.163574	0.409933	0.30616	M2 blue|0.785
4905	PAFAH1B1|P43034	blue	-0.588792	-0.870532	-0.575331	-0.27947	0.28334	0.626825	0.350611	0.366576	0.00483387	0.083874	0.156221	0.285934	0.173542	-0.603324	-0.359081	0.0402056	-0.0596576	0.353337	0.114131	0.396067	0.658516	0.784379	0.728792	0.744544	0.683154	0.694263	0.802155	-0.153736	0.29986	0.210288	0.101305	0.0995442	0.315237	0.483731	0.17646	0.52868	-0.0752594	-0.0494536	-0.325452	-0.0570807	0.0188297	0.22264	0.199636	M2 blue|0.7844
5666	PTPA|Q15257	blue	-0.555984	-0.57554	-0.393652	-0.0162616	0.455004	0.723627	0.19559	0.34388	0.020899	0.186793	-0.176118	-0.0722962	-0.064005	-0.590052	-0.551874	-0.350943	-0.345472	0.156695	-0.0230099	0.315589	0.528913	0.782372	0.747241	0.492605	0.39915	0.491243	0.466201	-0.0847517	0.399904	0.423492	0.160096	0.273574	0.0545395	0.2818	0.0594058	0.474561	-0.0993183	-0.277325	-0.371601	-0.249661	-0.287873	0.0232948	0.165563	M2 blue|0.7824
5196	PIK3CB|P42338	blue	-0.364759	-0.700331	-0.719339	-0.419198	0.159864	0.503704	-0.0323444	0.0218173	-0.303361	-0.180781	-0.198412	-0.0361867	-0.170221	-0.662467	-0.616957	-0.0189423	-0.443747	0.0821986	-0.202736	0.331866	0.478431	0.781793	0.773661	0.647627	0.365818	0.606121	0.716013	-0.173012	0.454032	0.293358	0.43516	0.482491	0.344994	0.549056	0.427182	0.779144	0.0554527	0.0138224	-0.0071139	-0.0236465	-0.147926	0.114725	0.175297	M2 blue|0.7818
6015	RIC8A|Q9NPQ8	blue	-0.338068	-0.612185	-0.530316	-0.290059	0.276217	0.529687	0.0599071	0.142077	-0.209567	-0.000993054	-0.133484	-0.101576	-0.163472	-0.610644	-0.556753	-0.0974566	-0.305988	-0.033278	-0.244864	0.152816	0.463277	0.781811	0.583806	0.528903	0.266257	0.457087	0.614507	-0.0113012	0.494325	0.37284	0.122019	0.370132	0.323312	0.452253	0.300104	0.542498	0.28364	0.149153	-0.0448664	-0.0226437	-0.0856939	0.272583	0.213654	M2 blue|0.7818
2905	GRIK2|Q13002	blue	-0.587837	-0.547268	-0.31564	0.0572456	0.52072	0.750493	0.188832	0.422751	-0.0390951	0.204447	-0.0267408	-0.0507872	-0.0777755	-0.636956	-0.468044	-0.419221	-0.349031	-0.054122	-0.225451	0.143705	0.648461	0.77927	0.513347	0.44466	0.297241	0.307348	0.412949	0.247597	0.571442	0.64505	-0.0463626	0.202534	0.148293	0.368813	0.0183036	0.417527	0.186555	-0.0808034	-0.210294	-0.329622	-0.353082	0.00141152	0.119427	M2 blue|0.7793
3381	IPO9|Q96P70	blue	-0.517503	-0.692256	-0.394129	-0.105844	0.382665	0.652765	0.238425	0.426349	-0.116289	0.125177	0.280273	0.212275	-0.00924813	-0.66192	-0.413488	-0.118308	-0.161132	-0.0596199	-0.215124	0.1019	0.735051	0.777788	0.402332	0.547539	0.391956	0.439313	0.628752	0.250601	0.565123	0.505544	-0.214794	-0.0316333	0.343606	0.468054	0.0905269	0.369205	0.299808	0.149191	-0.129883	-0.0155368	0.00556871	0.285559	0.282691	M2 blue|0.7778
5521	PRKAG1|P54619	blue	-0.566723	-0.665979	-0.516592	-0.213045	0.262846	0.617723	0.218559	0.354098	-0.1826	-0.00796208	0.118316	0.154393	-0.0117056	-0.56699	-0.535641	0.0307686	-0.235356	0.191501	-0.0460792	0.37327	0.66166	0.777433	0.583693	0.689309	0.556566	0.500082	0.612291	0.0349159	0.458371	0.396322	0.049916	0.108824	0.193109	0.461751	0.100383	0.49353	-0.0454979	-0.122462	-0.279713	-0.228026	-0.160354	0.221333	0.263073	M2 blue|0.7774
1684	CUL4B|Q13620	blue	-0.387956	-0.581486	-0.650885	-0.282951	0.13474	0.524236	-0.0450176	0.134021	-0.462866	-0.214223	0.0437876	-0.165524	-0.433437	-0.802852	-0.820416	-0.232478	-0.522265	-0.131478	-0.418149	0.595497	0.557973	0.774198	0.432221	0.585774	0.306474	0.265703	0.569465	0.337388	0.78273	0.594863	0.138688	0.113597	0.545067	0.76265	0.344771	0.592291	0.174815	0.253948	0.079143	-0.00365694	-0.0679185	0.0550614	0.0796933	M2 blue|0.7742
7945	VPS53|Q5VIR6	blue	-0.704709	-0.763288	-0.35203	-0.0051548	0.453741	0.756005	0.513082	0.532188	0.191507	0.32824	-0.00477855	0.276595	0.050981	-0.489783	-0.482007	-0.0828777	0.0113257	0.42511	0.229227	0.324772	0.67595	0.773591	0.763205	0.658359	0.689718	0.525768	0.602962	-0.258911	0.217151	0.273474	0.0252254	0.167482	0.0367552	0.238222	-0.0400394	0.394811	-0.170483	-0.300191	-0.559986	-0.300783	-0.205328	0.168949	0.16968	M2 blue|0.7736
5520	PRKACB|P22694	blue	-0.449449	-0.549771	-0.462249	-0.1111	0.348163	0.58088	0.0996799	0.35669	-0.321106	-0.0232941	0.290073	-0.0344554	-0.226068	-0.737459	-0.603001	-0.298404	-0.396907	-0.223904	-0.384682	0.306803	0.699572	0.770938	0.265432	0.524327	0.232623	0.187652	0.493939	0.515223	0.748428	0.670772	-0.170143	-0.0755896	0.357215	0.612245	0.0837635	0.377024	0.260135	0.155025	0.0137465	-0.09349	-0.169403	0.0812463	0.251318	M2 blue|0.7709
3357	INPP1|P49441	blue	-0.374479	-0.597512	-0.567868	-0.313067	0.275378	0.521177	-0.119484	0.00875921	-0.239884	-0.0863926	-0.172751	-0.020915	-0.14593	-0.650658	-0.520423	-0.19243	-0.500507	-0.0711239	-0.314519	0.142707	0.335809	0.770423	0.724021	0.427656	0.201196	0.62703	0.583573	-0.0341594	0.522028	0.406059	0.414934	0.354476	0.300963	0.452365	0.389134	0.708541	0.26971	0.00418818	-0.00847277	-0.106759	-0.13464	0.168991	0.230392	M2 blue|0.7704
4491	NDRG4|Q9ULP0	blue	-0.273548	-0.613552	-0.637192	-0.345527	0.129373	0.414942	-0.130402	0.0450577	-0.513525	-0.253869	0.0459399	-0.141618	-0.202608	-0.699929	-0.596598	-0.132853	-0.546626	-0.187332	-0.438112	0.284253	0.493104	0.767953	0.404859	0.564037	0.201456	0.316733	0.575167	0.36343	0.735432	0.536383	0.161495	0.224741	0.487593	0.697941	0.420429	0.608306	0.265303	0.235762	0.126531	0.0720425	-0.0502058	0.161201	0.274949	M2 blue|0.768
1315	CHUK|O15111	blue	-0.330914	-0.659565	-0.43482	-0.213177	0.308346	0.563116	0.0280089	0.218577	-0.173716	0.0645893	0.28681	0.159074	-0.0718063	-0.709272	-0.514471	-0.143326	-0.329132	-0.134557	-0.307359	0.106238	0.451417	0.767243	0.491499	0.462789	0.284961	0.508171	0.614972	0.164336	0.592303	0.482436	0.045887	-0.0517232	0.437559	0.483887	0.229683	0.501391	0.346547	0.265662	-0.0576518	0.069903	0.0336354	0.247801	0.266234	M2 blue|0.7672
1152	CD59|P13987	blue	-0.245093	-0.671918	-0.635048	-0.452722	0.0480426	0.424189	-0.127817	-0.0270506	-0.430097	-0.217905	-0.0505163	-0.00987446	-0.195653	-0.636153	-0.584773	0.05577	-0.463832	-0.0447045	-0.335774	0.219897	0.427619	0.766241	0.626676	0.594534	0.294111	0.413833	0.633339	0.029387	0.592621	0.3636	0.369759	0.336687	0.465022	0.562377	0.484287	0.769305	0.193426	0.206934	0.0601902	0.0236449	-0.066936	0.190688	0.276636	M2 blue|0.7662
5616	PSMD1|Q99460	blue	-0.541962	-0.761899	-0.541679	-0.188	0.335149	0.561956	0.306731	0.382833	-0.0477826	0.0808747	0.17381	0.316819	0.0483104	-0.645439	-0.464699	-0.201293	-0.187521	0.170116	-0.0342807	0.387726	0.65613	0.76617	0.50328	0.655677	0.523633	0.534285	0.722337	0.0494829	0.415257	0.344379	-0.0726569	0.0245721	0.284275	0.540272	0.0853333	0.387382	-0.000190711	-0.0212173	-0.279532	-0.00998808	-0.0858877	0.166566	0.315473	M2 blue|0.7662
3928	MAP2K6|P52564	blue	-0.444137	-0.65632	-0.577647	-0.313165	0.190399	0.500082	0.118516	0.244368	-0.281925	-0.109352	0.254274	0.0856386	-0.172147	-0.652205	-0.607123	-0.0155542	-0.312034	0.0659028	-0.184346	0.429736	0.620634	0.765684	0.473035	0.684626	0.458953	0.497904	0.701991	0.153351	0.520193	0.369234	0.107921	-0.0216739	0.306688	0.58837	0.144466	0.502076	0.0208254	0.0586182	-0.0773287	-0.0746993	-0.158613	0.17531	0.24445	M2 blue|0.7657
8144	ZER1|Q7Z7L7	blue	-0.416825	-0.627507	-0.533159	-0.235496	0.205755	0.546347	0.154737	0.295971	-0.276847	-0.0354298	0.217457	-0.0275196	-0.200469	-0.715587	-0.640009	-0.140099	-0.3042	-0.012205	-0.237983	0.474788	0.630214	0.764552	0.361764	0.602774	0.406233	0.34664	0.603633	0.301565	0.636483	0.483672	-0.0875609	-0.0190028	0.483013	0.651197	0.190592	0.420866	0.170833	0.254714	-0.06446	-0.00169206	0.0260015	0.194249	0.0459567	M2 blue|0.7646
5814	RABGGTA|Q92696	blue	-0.48592	-0.590013	-0.407361	-0.105558	0.463518	0.606842	0.0449008	0.202487	-0.050939	0.119165	-0.122575	0.080228	-0.00640903	-0.549054	-0.360958	-0.273266	-0.319763	0.0267295	-0.176864	0.0598122	0.387391	0.764305	0.744214	0.413261	0.279673	0.548303	0.540425	-0.106177	0.381618	0.403892	0.298021	0.235238	0.0417971	0.252092	0.130647	0.515617	0.128167	-0.203305	-0.258771	-0.228856	-0.248605	0.148105	0.284409	M2 blue|0.7643
2862	GPM6B|Q13491	blue	-0.573485	-0.692709	-0.41205	-0.110469	0.353624	0.647763	0.274731	0.366962	0.0025116	0.143311	0.0724996	0.232222	-0.0973693	-0.536404	-0.547929	-0.0175072	-0.0932491	0.220221	0.00986078	0.262707	0.554157	0.763749	0.711537	0.575914	0.525673	0.536125	0.632063	-0.165402	0.382385	0.305532	0.112685	0.0894336	0.190618	0.310235	0.0567566	0.47674	0.0263556	-0.109421	-0.366787	-0.222201	-0.0930345	0.260982	0.192355	M2 blue|0.7637
1134	CCT8|P50990	blue	-0.590479	-0.544708	-0.455406	-0.0244507	0.382924	0.70054	0.161808	0.347328	-0.134181	0.0678634	-0.0758803	-0.0456924	-0.356146	-0.744875	-0.745384	-0.439233	-0.380545	-0.0517989	-0.250022	0.532372	0.599663	0.762702	0.544879	0.488996	0.351925	0.303697	0.471842	0.229013	0.651599	0.633674	0.0320717	0.0868392	0.301412	0.55457	0.112135	0.450876	0.0962605	-0.00976388	-0.164926	-0.196162	-0.235139	-0.0923817	0.0543035	M2 blue|0.7627
1483	COMMD7|Q86VX2	blue	-0.469023	-0.741064	-0.547948	-0.266709	0.247262	0.583074	0.235388	0.373878	-0.140379	0.0273094	0.296847	0.257991	0.190868	-0.676436	-0.438745	-0.0695359	-0.256719	0.12174	-0.0807979	0.347987	0.688386	0.760793	0.4068	0.662607	0.534229	0.543879	0.684608	0.153622	0.501481	0.393032	-0.135801	0.00338251	0.426887	0.57538	0.136589	0.446442	0.0711207	0.14959	-0.191298	-0.0173057	0.0199198	0.282271	0.28686	M2 blue|0.7608
1028	CAPZB|P47756	blue	-0.558379	-0.703981	-0.275294	0.0104527	0.497836	0.669315	0.508954	0.530519	0.192878	0.372994	0.131329	0.27386	-0.0801743	-0.548291	-0.463494	-0.140632	0.0519604	0.181454	0.0857494	0.231214	0.630171	0.759637	0.64825	0.527121	0.428173	0.311465	0.590544	-0.0972382	0.28395	0.327941	-0.0727293	-0.0391677	0.100236	0.271708	-0.0657392	0.274504	-0.0299776	-0.159415	-0.460346	-0.164425	-0.224351	0.0626838	0.087535	M2 blue|0.7596
564	ARRB1|P49407	blue	-0.520802	-0.618222	-0.609314	-0.237404	0.188502	0.552879	0.0532502	0.213529	-0.319073	-0.129664	-0.00790661	0.0336821	-0.363728	-0.738095	-0.74012	-0.204237	-0.360438	-0.065103	-0.342891	0.542009	0.574181	0.759546	0.455902	0.57108	0.386192	0.341446	0.614918	0.255771	0.72105	0.56025	0.0685958	0.153881	0.531702	0.712432	0.261325	0.558726	0.24896	0.239502	0.0170442	-0.0787307	-0.0680135	0.0566193	0.0358841	M2 blue|0.7595
622	ATG9A|Q7Z3C6	blue	-0.324195	-0.484231	-0.498576	-0.213585	0.23084	0.561343	-0.103877	0.0630831	-0.369961	-0.127985	-0.122105	-0.219001	-0.451352	-0.701796	-0.69024	-0.18793	-0.461825	-0.252743	-0.495627	0.172785	0.460843	0.753743	0.545004	0.414836	0.128279	0.351495	0.499889	0.192703	0.724156	0.545128	0.15763	0.283125	0.372114	0.506948	0.347162	0.588043	0.426049	0.225502	0.132491	0.00522277	-0.0671477	0.250165	0.203406	M2 blue|0.7537
7464	TNPO3|Q9Y5L0	blue	-0.393062	-0.734933	-0.58023	-0.305376	0.143143	0.58863	0.164616	0.17489	-0.171182	-0.0532862	-0.22557	0.104301	-0.164601	-0.653701	-0.615532	-0.0142821	-0.311834	0.128888	-0.11293	0.286766	0.601546	0.752768	0.678238	0.63221	0.468727	0.467567	0.653503	-0.208875	0.466408	0.32376	0.177708	0.419043	0.406901	0.499577	0.340149	0.644966	0.0738835	0.131461	-0.136181	0.00943259	0.0054756	0.158096	0.278482	M2 blue|0.7528
1133	CCT7|Q99832	blue	-0.481627	-0.628674	-0.484043	-0.115614	0.291142	0.563175	0.221424	0.308709	-0.132852	0.0489554	0.0800099	0.0149417	-0.273302	-0.713816	-0.672949	-0.29021	-0.26013	0.0504217	-0.146401	0.578036	0.520789	0.752648	0.584542	0.521274	0.381017	0.300085	0.57129	0.1221	0.542228	0.428931	0.108425	-0.0603311	0.348514	0.566914	0.128506	0.43227	-0.0297179	0.0191322	-0.232959	-0.104085	-0.147172	-0.013659	-0.010234	M2 blue|0.7526
5519	PRKACA|P17612	blue	-0.555974	-0.566132	-0.410745	-0.0574413	0.3903	0.632564	0.219952	0.437735	-0.19206	0.0691238	0.137587	0.0484172	-0.100105	-0.635218	-0.53053	-0.242133	-0.305619	-0.0879889	-0.223248	0.257865	0.755306	0.751055	0.336885	0.564704	0.323073	0.18696	0.45343	0.376151	0.597805	0.613312	-0.159542	0.0905336	0.219058	0.500391	0.0152826	0.368895	0.123857	-0.0175672	-0.117116	-0.216619	-0.314408	-0.00829387	0.267053	M2 blue|0.7511
2887	GPX4|P36969	blue	-0.646033	-0.668579	-0.323054	-0.0397509	0.461629	0.652474	0.296355	0.390577	0.0895334	0.266338	-0.0347304	0.183995	-0.0349428	-0.421596	-0.399008	-0.0226737	0.00556447	0.251256	0.030592	0.183248	0.47027	0.750047	0.760446	0.538837	0.49102	0.465094	0.552909	-0.174333	0.280056	0.352909	0.140964	0.208505	0.0336397	0.201539	0.0102776	0.391923	0.0783135	-0.226524	-0.417915	-0.284096	-0.240799	0.132752	-0.0278995	M2 blue|0.75
1496	COPS3|Q9UNS2	blue	-0.554414	-0.563676	-0.365109	-0.0348118	0.394596	0.627627	0.213463	0.33833	-0.0584838	0.130468	0.0536402	0.136829	-0.259227	-0.518954	-0.598194	-0.166136	-0.165606	0.109772	-0.0821442	0.287159	0.547325	0.749222	0.68236	0.523976	0.397596	0.366086	0.514624	-0.0293792	0.414189	0.371123	0.141588	0.0636095	0.0518434	0.290595	-0.00603578	0.447905	-0.0204924	-0.206695	-0.288142	-0.283699	-0.349596	0.0782825	0.214721	M2 blue|0.7492
4927	PANK2|Q9BZ23	blue	-0.465709	-0.501925	-0.289163	0.024386	0.527068	0.662743	0.0969139	0.294785	-0.0404846	0.237126	-0.0526812	0.137841	-0.213321	-0.601156	-0.485105	-0.297571	-0.288377	-0.159687	-0.274653	-0.0356614	0.474046	0.747385	0.615337	0.326756	0.168567	0.372731	0.448107	0.0207603	0.474424	0.539027	0.0937887	0.163425	0.0838861	0.229906	0.0673168	0.43576	0.315916	-0.0972604	-0.149859	-0.202995	-0.29517	0.163881	0.285752	M2 blue|0.7474
2978	GUCY1B1|Q02153	blue	-0.576954	-0.647991	-0.464939	-0.0897769	0.335705	0.603935	0.297646	0.425454	-0.153812	0.0286423	0.14512	0.0118997	-0.0230025	-0.533624	-0.455134	-0.0703468	-0.0508998	0.165039	-0.0430882	0.399887	0.691555	0.746795	0.413138	0.638687	0.518335	0.402157	0.621727	0.191628	0.502629	0.413699	-0.202295	0.0203832	0.27673	0.51855	0.016457	0.313564	0.0699062	0.0196828	-0.221849	-0.201768	-0.0661438	0.177713	0.0831474	M2 blue|0.7468
7921	VPS13C|Q709C8	blue	-0.392303	-0.672353	-0.435537	-0.173396	0.359225	0.525709	0.0648726	0.224017	-0.094711	0.101938	0.0939264	0.228098	-0.126816	-0.642106	-0.470682	-0.228272	-0.352514	-0.0630175	-0.279746	0.114859	0.43441	0.746107	0.585923	0.435697	0.264839	0.397624	0.606177	0.0514736	0.504313	0.481349	0.174901	0.11254	0.275336	0.396963	0.171673	0.498963	0.226783	0.00963021	-0.177565	0.00902382	-0.132995	0.135869	0.200141	M2 blue|0.7461
1329	CKAP5|Q14008	blue	-0.620335	-0.545614	-0.292716	0.115898	0.541907	0.743095	0.260492	0.385256	0.0904466	0.258845	-0.132929	0.0764773	-0.169354	-0.544081	-0.483456	-0.332738	-0.173748	0.150427	-0.0364387	0.275889	0.507571	0.744326	0.782831	0.430444	0.372563	0.39584	0.456293	-0.119376	0.366325	0.445115	0.185555	0.135151	-0.028861	0.232705	-0.0287334	0.430992	-0.0599262	-0.305975	-0.391605	-0.407082	-0.416564	-0.1157	-0.00108431	M2 blue|0.7443
4024	MDH1|P40925	blue	-0.467166	-0.665705	-0.620554	-0.362404	0.145988	0.458725	0.144734	0.143029	-0.222725	-0.139847	-0.0274076	0.0667522	-0.140291	-0.514158	-0.547656	0.107398	-0.215471	0.276123	-0.0191248	0.471069	0.504524	0.74433	0.693729	0.699976	0.51343	0.580777	0.704652	-0.161436	0.332266	0.170585	0.283607	0.207729	0.18815	0.478039	0.217454	0.547037	-0.102912	-0.116465	-0.214359	-0.114326	-0.148595	0.201638	0.203732	M2 blue|0.7443
4464	NCDN|Q9UBB6	blue	-0.25789	-0.506266	-0.619875	-0.313511	0.105704	0.4384	-0.215179	-0.023772	-0.542139	-0.285286	-0.0623599	-0.276357	-0.2948	-0.681215	-0.679997	-0.144871	-0.609235	-0.188968	-0.466695	0.335075	0.40722	0.744202	0.485307	0.507696	0.159747	0.271477	0.479671	0.259569	0.719798	0.516227	0.297291	0.280619	0.407147	0.617983	0.400397	0.652883	0.191793	0.166035	0.114396	-0.0312003	-0.121643	0.131821	0.235737	M2 blue|0.7442
7914	VKORC1L1|Q8N0U8	blue	-0.470121	-0.696664	-0.344924	-0.0990879	0.382808	0.615979	0.273077	0.341602	0.0927085	0.227599	0.0545765	0.127099	0.0211565	-0.509302	-0.481506	-0.0981694	-0.165813	0.229888	0.0664392	0.196092	0.468921	0.743161	0.770331	0.509896	0.44148	0.498234	0.571172	-0.193229	0.25448	0.25109	0.249799	0.103477	0.0826996	0.210741	0.0601985	0.462283	-0.12503	-0.240375	-0.4492	-0.163452	-0.1625	0.161863	0.101937	M2 blue|0.7432
616	ATG2B|Q96BY7	blue	-0.700886	-0.680522	-0.479831	-0.195775	0.281585	0.635379	0.273739	0.373633	-0.069549	0.0545427	0.0269262	0.104664	0.0367499	-0.481423	-0.411335	0.0235475	-0.0756895	0.309275	0.0217982	0.437106	0.663703	0.74298	0.654271	0.716175	0.617536	0.462609	0.585064	-0.00317049	0.33715	0.319199	0.0638666	0.174611	0.123752	0.380584	0.0640827	0.426502	-0.0704959	-0.186466	-0.309623	-0.257029	-0.24582	0.145291	0.155695	M2 blue|0.743
7224	TCP1|P17987	blue	-0.558516	-0.607767	-0.405243	-0.0471871	0.38652	0.635847	0.279138	0.344761	-0.00978012	0.154178	-0.0682529	0.0824898	-0.308601	-0.652395	-0.645455	-0.285333	-0.185883	0.0561489	-0.113971	0.429427	0.526458	0.739806	0.669145	0.47035	0.354798	0.327152	0.534913	-0.00517958	0.46318	0.439304	0.114401	0.0833703	0.231368	0.439549	0.110337	0.429801	0.0513424	-0.0809035	-0.274034	-0.1641	-0.206198	-0.0164145	0.0108496	M2 blue|0.7398
590	ASNA1|O43681	blue	-0.524582	-0.585261	-0.424636	-0.11713	0.362122	0.558053	0.177403	0.349178	-0.110481	0.0692015	0.207079	0.144131	0.0198717	-0.591941	-0.389009	-0.169079	-0.230435	0.0869457	-0.099971	0.342617	0.525978	0.738639	0.528675	0.499466	0.384355	0.48802	0.562735	0.101273	0.451467	0.407455	0.067008	-0.1073	0.168849	0.427199	0.0309499	0.391026	0.0143277	-0.127811	-0.27879	-0.282993	-0.158515	0.156804	0.0901381	M2 blue|0.7386
5544	PRMT1|Q99873	blue	-0.668333	-0.736621	-0.536228	-0.138324	0.382355	0.692093	0.353453	0.441768	0.0393486	0.122743	0.00372998	0.0858597	0.235432	-0.580463	-0.379422	-0.21743	-0.114682	0.290826	0.0928042	0.408289	0.700423	0.736536	0.532941	0.672943	0.632342	0.612225	0.644822	0.00216512	0.316335	0.325822	-0.131929	0.246932	0.255913	0.465614	0.0939215	0.368067	-0.0208544	-0.0681077	-0.338742	-0.0621215	-0.00120009	0.206814	0.231537	M2 blue|0.7365
1702	CYB5B|O43169	blue	-0.532294	-0.6309	-0.353006	-0.0575357	0.472974	0.579401	0.225051	0.390847	0.00589967	0.216308	0.164171	0.259241	-0.0503384	-0.492222	-0.418452	-0.147067	-0.0897626	0.0637139	-0.100247	0.183819	0.532878	0.736029	0.552449	0.528472	0.373193	0.392016	0.582865	0.0290585	0.39616	0.443556	-0.0585244	-0.00172088	0.111288	0.299494	-0.0369858	0.308913	0.160435	-0.0912172	-0.276583	-0.20743	-0.269663	0.0853588	0.168111	M2 blue|0.736
7295	TIAM2|Q8IVF5	blue	-0.523351	-0.61306	-0.574074	-0.279683	0.122122	0.539176	0.103665	0.258528	-0.391531	-0.167786	0.15993	0.0020176	-0.220604	-0.629997	-0.598506	0.00813191	-0.224869	-0.0116283	-0.294164	0.52145	0.690313	0.734826	0.368576	0.667298	0.430419	0.237405	0.57598	0.394558	0.68443	0.52628	-0.0684161	0.0273483	0.479757	0.701175	0.220823	0.462274	0.193639	0.234786	0.0501143	-0.123234	-0.121581	0.105643	0.0573647	M2 blue|0.7348
1325	CISD2|Q8N5K1	blue	-0.363911	-0.647309	-0.630541	-0.359476	0.157792	0.48953	0.00119211	0.112292	-0.315269	-0.154085	0.077279	-0.122493	0.000496899	-0.620657	-0.482867	-0.0389449	-0.364146	0.0552756	-0.175509	0.311109	0.51619	0.729704	0.533471	0.631076	0.408539	0.610212	0.655215	0.0542223	0.444629	0.285077	0.139683	0.185744	0.323054	0.521973	0.330254	0.533729	0.100175	0.0379239	-0.0402012	0.097631	0.0362115	0.361538	0.434767	M2 blue|0.7297
3348	IMPA1|P29218	blue	-0.293688	-0.556455	-0.631072	-0.375207	0.132882	0.427966	-0.243068	-0.0814477	-0.460869	-0.258274	-0.0984541	-0.119215	-0.185626	-0.619834	-0.538189	-0.0639586	-0.576976	-0.101856	-0.412671	0.200971	0.348981	0.729656	0.598588	0.51252	0.200946	0.478644	0.550967	0.0595046	0.574763	0.423706	0.402906	0.368674	0.337288	0.523469	0.436214	0.705576	0.239069	0.0870437	0.0774907	-0.0390766	-0.133038	0.211522	0.337056	M2 blue|0.7297
1128	CCT3|P49368	blue	-0.585004	-0.557547	-0.384293	-0.00670886	0.408648	0.691255	0.281412	0.372056	-9.46932e-05	0.164874	-0.0947145	0.0521009	-0.328232	-0.675965	-0.670131	-0.327176	-0.217214	0.0415245	-0.125258	0.452031	0.557563	0.727586	0.660424	0.456427	0.359702	0.304947	0.484462	0.0222035	0.489107	0.496806	0.110017	0.0979961	0.22016	0.439566	0.0803745	0.447113	0.0375422	-0.0721008	-0.244555	-0.251328	-0.286474	-0.0770795	-0.0301348	M2 blue|0.7276
1680	CUL1|Q13616	blue	-0.509293	-0.633092	-0.59567	-0.316857	0.197618	0.541472	-0.00338665	0.144816	-0.249889	-0.143653	-0.0350065	-0.0288988	0.148671	-0.555898	-0.361354	-0.0774115	-0.376483	0.202826	-0.109977	0.385587	0.5198	0.726963	0.621137	0.640063	0.50343	0.646651	0.603378	0.0198598	0.430464	0.334693	0.248934	0.294265	0.257721	0.486506	0.269394	0.620674	-0.0344853	-0.0397062	-0.140874	-0.190053	-0.193629	0.102026	0.17142	M2 blue|0.727
4331	MTMR2|Q13614	blue	-0.543171	-0.488882	-0.265249	0.0463953	0.525527	0.729011	0.158938	0.359567	0.0331379	0.226653	-0.016799	0.0987625	-0.15458	-0.576774	-0.437087	-0.318766	-0.284573	-0.00988077	-0.175561	0.104086	0.528429	0.72605	0.725512	0.365614	0.255044	0.353301	0.390785	-0.000864677	0.42775	0.530323	0.194888	0.0730803	-0.0216906	0.195045	-0.0339411	0.452571	0.0537793	-0.255068	-0.273541	-0.432351	-0.432123	-0.00252275	0.0758606	M2 blue|0.726
5566	PRPS1|P60891	blue	-0.421107	-0.594942	-0.243847	0.095863	0.48875	0.661468	0.354337	0.421451	0.165879	0.357779	-0.0195231	0.118683	-0.166272	-0.602852	-0.503014	-0.376066	-0.137908	0.0791866	0.00347141	0.162259	0.481367	0.725163	0.699963	0.337854	0.319969	0.343541	0.48319	-0.107231	0.359439	0.346067	0.0860861	0.0150397	0.138487	0.232575	-0.00715847	0.381591	-0.0127362	-0.156658	-0.38985	-0.220085	-0.113483	0.146504	0.0621039	M2 blue|0.7252
2310	EXOC6B|Q9Y2D4	blue	-0.366755	-0.61876	-0.553201	-0.270625	0.195899	0.437122	-0.110808	0.0319129	-0.28702	-0.143588	-0.100331	-0.119686	-0.0812208	-0.615658	-0.538346	-0.195939	-0.468383	0.00202996	-0.283165	0.261144	0.31208	0.722627	0.570552	0.469272	0.274983	0.509499	0.583393	0.0240234	0.515168	0.365528	0.337091	0.330561	0.321934	0.485932	0.366479	0.617037	0.148658	0.0572938	-0.0816486	0.0455622	-0.114278	0.12452	0.21561	M2 blue|0.7226
1683	CUL4A|Q13619	blue	-0.584076	-0.659816	-0.469105	-0.129734	0.337713	0.618138	0.161078	0.270564	-0.0491428	0.066017	-0.0928915	0.210082	-0.0800429	-0.56574	-0.4609	-0.120465	-0.235848	0.106296	-0.122821	0.199421	0.497954	0.721999	0.689727	0.492604	0.436602	0.538646	0.581448	-0.111448	0.434256	0.393726	0.150396	0.310021	0.212862	0.352334	0.177251	0.530641	0.152019	-0.121867	-0.262179	-0.0693589	-0.0193246	0.237254	0.309519	M2 blue|0.722
623	ATIC|P31939	blue	-0.284071	-0.566407	-0.614419	-0.349671	0.191541	0.459914	-0.100996	0.034054	-0.333648	-0.188807	0.00847376	-0.0016321	-0.119458	-0.752636	-0.561763	-0.204464	-0.578547	-0.159083	-0.398306	0.197327	0.404204	0.719192	0.508256	0.411344	0.167635	0.509952	0.584694	0.118218	0.608815	0.442289	0.239952	0.271153	0.436103	0.594616	0.369344	0.650991	0.277798	0.169305	0.0636312	0.0830426	-0.0385754	0.251971	0.288752	M2 blue|0.7192
7989	WDR1|O75083	blue	-0.27234	-0.550115	-0.273938	-0.0384818	0.489247	0.570885	0.0572716	0.27879	-0.0861456	0.22683	0.144746	0.225279	-0.150126	-0.713187	-0.398263	-0.339789	-0.33734	-0.371499	-0.432803	-0.203795	0.457052	0.719175	0.384077	0.242976	0.0181484	0.290613	0.482825	0.250466	0.640495	0.647069	-0.0571406	0.0430293	0.38436	0.384645	0.195235	0.434969	0.560749	0.272674	0.0195768	-0.0215034	-0.0608723	0.183311	0.238188	M2 blue|0.7192
7930	VPS33A|Q96AX1	blue	-0.424875	-0.732328	-0.615888	-0.379106	0.129674	0.472902	0.2143	0.251638	-0.248696	-0.0971612	0.150083	0.117238	0.0337489	-0.611314	-0.443743	0.0625864	-0.181665	0.0915802	-0.118323	0.320589	0.717521	0.716613	0.363935	0.708558	0.470133	0.503855	0.708649	0.155671	0.432014	0.271542	-0.111883	0.168369	0.427938	0.606466	0.272764	0.408576	0.13019	0.182802	-0.0204615	0.187774	0.120232	0.378931	0.351292	M2 blue|0.7166
1129	CCT4|P50991	blue	-0.488249	-0.504616	-0.436003	-0.0532117	0.329447	0.598924	0.122154	0.245569	-0.128478	0.0587217	-0.118208	-0.0718542	-0.432481	-0.688025	-0.751281	-0.389498	-0.340119	-0.0359764	-0.234682	0.517006	0.44978	0.716477	0.59952	0.424535	0.273179	0.26077	0.457169	0.123132	0.574436	0.511616	0.181737	0.0929549	0.281815	0.504943	0.153632	0.476131	0.0638715	-0.0153465	-0.147689	-0.181854	-0.254874	-0.113156	-0.0545334	M2 blue|0.7165
4678	NPLOC4|Q8TAT6	blue	-0.273747	-0.442805	-0.361735	-0.00384615	0.477907	0.59226	0.0102894	0.199776	-0.124152	0.144437	-0.160431	-0.0460517	-0.380456	-0.761155	-0.643405	-0.542495	-0.540121	-0.335793	-0.424774	0.0646785	0.437521	0.713778	0.519399	0.238703	-0.0334274	0.187976	0.380484	0.163047	0.640855	0.663771	0.129241	0.241391	0.292291	0.418703	0.177426	0.517249	0.285141	0.0830995	0.018393	-0.164561	-0.352511	-0.145268	0.0894545	M2 blue|0.7138
5107	PFKL|P17858	blue	-0.420494	-0.398985	-0.423132	0.0219451	0.426581	0.657316	-0.055588	0.201886	-0.227156	0.0221348	-0.248205	-0.27241	-0.385121	-0.760505	-0.662947	-0.55753	-0.565255	-0.314446	-0.455431	0.281332	0.466663	0.713217	0.498851	0.289309	0.0556004	0.176554	0.334556	0.310664	0.740587	0.750265	0.113212	0.289818	0.34127	0.524888	0.189128	0.517994	0.2749	0.080558	0.0486748	-0.207789	-0.274604	-0.188759	0.0390971	M2 blue|0.7132
3988	MAT2B|Q9NZL9	blue	-0.416088	-0.577794	-0.530831	-0.23666	0.278153	0.508099	0.0762454	0.11688	-0.176969	-0.029235	-0.10847	-0.0834197	-0.217966	-0.636653	-0.575646	-0.169036	-0.336453	0.02546	-0.188223	0.354669	0.391503	0.71023	0.650879	0.459734	0.265573	0.428162	0.557184	-0.0501358	0.425535	0.3501	0.278574	0.270461	0.30474	0.485497	0.274124	0.564934	0.107865	0.0080527	-0.0990574	-0.0791104	-0.209226	0.0186039	0.114541	M2 blue|0.7102
2372	FAM160B1|Q5W0V3	blue	-0.510439	-0.590598	-0.292861	-0.0287156	0.355342	0.624448	0.32778	0.463387	-0.00652338	0.198611	0.224458	0.178916	-0.080763	-0.497327	-0.485816	-0.0865004	-0.0243522	0.168676	0.0138558	0.292809	0.627254	0.709471	0.494709	0.566431	0.493797	0.353274	0.537558	0.0365233	0.38583	0.344337	-0.106827	-0.115374	0.139236	0.300933	-0.05144	0.276975	-0.0130995	-0.0451262	-0.325877	-0.20267	-0.113642	0.307625	0.24105	M2 blue|0.7095
199	ADSL|P30566	blue	-0.2953	-0.470496	-0.329375	-0.0502464	0.461857	0.457881	-0.121441	0.139205	-0.18527	0.099689	0.0712354	-0.00905295	0.0236179	-0.616109	-0.291711	-0.420424	-0.441861	-0.292846	-0.414227	-0.111057	0.242342	0.706928	0.4113	0.207439	0.0208674	0.437359	0.446252	0.262633	0.590641	0.549902	0.0887055	0.105664	0.266935	0.36196	0.22241	0.445388	0.464079	0.0995866	-0.0664774	-0.0721859	-0.123455	0.207115	0.273715	M2 blue|0.7069
5771	RAB2B|Q8WUD1	blue	-0.363813	-0.542974	-0.450253	-0.174659	0.202819	0.571233	0.0502499	0.163004	-0.184393	-0.017672	-0.106752	-0.0425679	-0.355332	-0.653246	-0.679193	-0.173028	-0.380848	0.00534321	-0.236196	0.380078	0.428362	0.706688	0.686712	0.448424	0.312764	0.281554	0.470506	-0.00933309	0.568558	0.455853	0.289371	0.198593	0.327546	0.428146	0.243674	0.613537	0.0365342	0.0462243	-0.142103	-0.130982	-0.1897	0.00411247	0.00883091	M2 blue|0.7067
1148	CD46|P15529	blue	-0.359109	-0.704092	-0.491546	-0.313897	0.122929	0.444192	0.193991	0.255265	-0.279264	-0.0707025	0.317048	0.255247	-0.171795	-0.580782	-0.498197	0.136762	-0.134489	-0.0305268	-0.217878	0.17074	0.669477	0.70534	0.37078	0.630196	0.397664	0.352917	0.681029	0.189073	0.541113	0.330995	-0.0884919	-0.0397674	0.417438	0.53749	0.231025	0.4337	0.258873	0.240513	-0.0175737	0.125607	0.106982	0.388334	0.40001	M2 blue|0.7053
5569	PRPSAP2|O60256	blue	-0.266375	-0.43824	-0.402603	-0.0680514	0.311984	0.58506	-0.0263262	0.165895	-0.255008	-0.00686806	-0.0696014	-0.1	-0.484074	-0.756605	-0.68667	-0.366057	-0.522388	-0.280477	-0.439767	0.153126	0.465387	0.699942	0.525516	0.293729	0.0826519	0.209566	0.407002	0.148096	0.698655	0.603981	0.186245	0.124889	0.321433	0.447432	0.194711	0.556028	0.254302	0.103832	0.034472	-0.14211	-0.107958	0.113296	0.169513	M2 blue|0.6999
5598	PSMA6|P60900	blue	-0.385717	-0.537255	-0.20214	0.026343	0.494986	0.548123	0.277361	0.392432	0.043368	0.301404	0.291405	0.226378	-0.0822585	-0.55097	-0.328169	-0.154575	-0.0854199	-0.0483393	-0.129607	-0.0196174	0.462267	0.698805	0.526858	0.311564	0.19093	0.342395	0.498898	0.017214	0.36291	0.364206	-0.0330559	-0.166811	0.0677222	0.197777	-0.0415858	0.276988	0.174777	-0.116056	-0.302419	-0.148426	-0.183376	0.274471	0.167404	M2 blue|0.6988
5022	PDE1B|Q01064	blue	-0.490519	-0.643358	-0.5818	-0.242293	0.139458	0.485817	0.168578	0.291086	-0.337238	-0.137795	0.0854289	0.0197058	-0.124362	-0.627945	-0.56757	-0.073086	-0.266509	0.0287848	-0.180739	0.533137	0.721107	0.698482	0.29174	0.682945	0.446308	0.282777	0.58827	0.361236	0.598652	0.478126	-0.0857434	0.114385	0.469814	0.72098	0.230699	0.422357	0.0677626	0.178069	0.0121513	-0.0467507	-0.0526819	0.0441972	0.0860605	M2 blue|0.6985
542	ARMC10|Q8N2F6	blue	-0.390336	-0.582705	-0.451667	-0.144395	0.258989	0.595746	0.0664902	0.185961	-0.18883	-0.000698759	-0.224256	-0.166028	-0.185058	-0.579099	-0.536767	-0.15672	-0.286734	-0.0420481	-0.243008	0.140352	0.538871	0.697657	0.480654	0.494291	0.320044	0.386899	0.534306	0.0721473	0.556593	0.445145	-0.026334	0.434474	0.378466	0.436601	0.283827	0.504814	0.310307	0.178072	-0.0323675	0.0529253	0.00358205	0.165093	0.245131	M2 blue|0.6977
3916	MAOA|P21397	blue	-0.401103	-0.608181	-0.314427	-0.100342	0.283544	0.470832	0.213601	0.37576	-0.175288	0.114646	0.273903	0.17069	-0.252657	-0.488856	-0.547965	-0.0986699	-0.101496	-0.0206111	-0.200912	0.203447	0.579644	0.697181	0.272059	0.538496	0.353636	0.108364	0.510454	0.294123	0.568784	0.500643	-0.191261	-0.0888649	0.333944	0.430241	0.0489598	0.270002	0.265846	0.191217	-0.177093	-0.116122	-0.0635917	0.222901	0.16648	M2 blue|0.6972
4055	METAP1|P53582	blue	-0.523488	-0.4669	-0.324026	-0.00477716	0.431917	0.638951	0.212719	0.349401	-0.0202119	0.186057	-0.00987822	-0.0950546	-0.223376	-0.525366	-0.579932	-0.304677	-0.266068	0.0276293	-0.10142	0.309811	0.502396	0.696755	0.53055	0.458345	0.289812	0.285475	0.361604	0.151522	0.411954	0.482738	0.0296367	0.0862117	0.0197966	0.318275	-0.00213833	0.305187	0.0213214	-0.233291	-0.261453	-0.211597	-0.308958	-0.046484	0.133039	M2 blue|0.6968
3195	HSDL1|Q3SXM5	blue	-0.585306	-0.70129	-0.503025	-0.186046	0.261384	0.548819	0.252854	0.407372	-0.130839	0.0346083	0.150693	0.268848	0.177938	-0.494596	-0.316364	-0.0300756	-0.038709	0.22065	-0.0030454	0.355341	0.71314	0.696228	0.360517	0.713138	0.630302	0.501891	0.655971	0.156387	0.416669	0.359574	-0.205652	0.0712159	0.30096	0.493624	0.0900856	0.348355	0.050512	0.0591089	-0.197667	-0.124516	-0.0381466	0.204965	0.219431	M2 blue|0.6962
995	CAMK1D|Q8IU85	blue	-0.539738	-0.600858	-0.56725	-0.186248	0.172788	0.646143	0.126703	0.208043	-0.14781	-0.0530408	-0.262566	-0.152766	-0.176726	-0.572016	-0.69335	-0.104032	-0.314998	0.234897	-0.0369473	0.567612	0.529831	0.692828	0.67476	0.64132	0.543591	0.447838	0.505887	-0.0935001	0.424862	0.360543	0.220811	0.436178	0.309904	0.487072	0.241137	0.575778	-0.0879436	-0.034337	-0.184176	-0.13536	-0.0808628	0.02922	0.0468887	M2 blue|0.6928
104	ACOT9|Q9Y305	blue	-0.497837	-0.692688	-0.539955	-0.217189	0.124214	0.495889	0.218942	0.332174	-0.272884	-0.0794628	0.137382	0.140273	0.026184	-0.546588	-0.436078	0.0585475	-0.0692747	0.124692	-0.106705	0.396678	0.704291	0.691592	0.31657	0.694457	0.574017	0.367931	0.652941	0.208584	0.525146	0.345981	-0.219044	0.110387	0.472966	0.605128	0.180753	0.377762	0.11965	0.234908	-0.095541	0.0216035	0.134185	0.320829	0.255722	M2 blue|0.6916
920	C4orf48|Q5BLP8	blue	-0.247603	-0.553102	-0.533806	-0.282965	0.175696	0.504415	-0.0575598	0.101854	-0.380332	-0.150006	0.147911	-0.0525562	-0.166215	-0.724217	-0.504765	-0.0795023	-0.383151	-0.237033	-0.418373	0.165773	0.49394	0.690924	0.392967	0.446649	0.171243	0.383602	0.532266	0.244523	0.687723	0.497907	-0.00594562	0.0523459	0.519914	0.583969	0.370424	0.505272	0.405817	0.366159	0.138914	0.132529	0.175113	0.297696	0.299687	M2 blue|0.6909
3493	KCNA3|P22001	blue	-0.312787	-0.504638	-0.243856	0.0334881	0.493006	0.609628	0.124114	0.334307	-0.0213617	0.248887	0.268242	0.187801	-0.23624	-0.657818	-0.548059	-0.35132	-0.416332	-0.205886	-0.284768	0.00926825	0.461307	0.690063	0.488329	0.281013	0.117353	0.274297	0.399778	0.181756	0.539384	0.613419	0.0333703	-0.123057	0.154765	0.279167	0.0273746	0.376276	0.217199	-0.0688018	-0.197848	-0.101707	-0.183618	0.107646	0.238808	M2 blue|0.6901
5568	PRPSAP1|Q14558	blue	-0.241546	-0.465961	-0.434133	-0.182837	0.196335	0.426029	-0.096387	0.0790437	-0.37465	-0.0984696	0.0979873	-0.212662	-0.273241	-0.595922	-0.497583	-0.154132	-0.358751	-0.197187	-0.353455	0.156839	0.407606	0.689581	0.45301	0.415081	0.149653	0.367956	0.485891	0.263387	0.575844	0.377416	0.174364	0.0233127	0.280163	0.454048	0.285898	0.482421	0.235763	0.103136	0.111032	0.000187412	-0.00351356	0.324767	0.302965	M2 blue|0.6896
7716	UBA1|P22314	blue	-0.297552	-0.5345	-0.467462	-0.20472	0.260766	0.422517	-0.0813152	0.115476	-0.351071	-0.0733664	0.129734	0.24699	-0.340871	-0.645359	-0.546815	-0.201608	-0.422237	-0.265349	-0.454716	0.118717	0.47309	0.686683	0.374667	0.416097	0.104038	0.287598	0.521215	0.24978	0.66242	0.570434	0.108836	0.0303866	0.349713	0.522355	0.275665	0.506415	0.370781	0.164489	0.105984	-0.0350925	-0.143845	0.104368	0.265438	M2 blue|0.6867
7064	SULT4A1|Q9BR01	blue	-0.525561	-0.531239	-0.361693	-0.0850569	0.313012	0.574844	0.216067	0.285507	-0.0145897	0.106785	-0.122851	-0.260304	-0.0825922	-0.34363	-0.48796	-0.0150804	-0.0446508	0.325335	0.100845	0.394124	0.42933	0.68535	0.69147	0.591262	0.48438	0.398494	0.475776	-0.136139	0.208734	0.193852	0.178338	0.20901	-0.0521073	0.192853	0.00522374	0.321265	-0.187455	-0.295599	-0.389483	-0.238688	-0.255336	0.101817	0.0104545	M2 blue|0.6854
7633	TTC27|Q6P3X3	blue	-0.384633	-0.595008	-0.452834	-0.221276	0.356112	0.541179	0.0717714	0.233667	-0.0523203	0.0905814	0.057411	0.0197188	0.263737	-0.612171	-0.274024	-0.1688	-0.36551	0.108629	-0.0827506	0.077606	0.322716	0.684865	0.587071	0.358562	0.330196	0.638403	0.549362	0.0499667	0.376659	0.333301	0.289659	0.205639	0.283044	0.393649	0.301958	0.557548	0.0797069	-0.0684251	-0.252861	-0.0594258	-0.00196073	0.247186	0.107834	M2 blue|0.6849
6658	SLC41A3|Q96GZ6	blue	-0.499071	-0.694735	-0.399584	-0.11043	0.309584	0.587588	0.45304	0.446593	0.115062	0.225253	0.0629491	0.2861	-0.0432273	-0.5046	-0.52671	-0.0229515	-0.0175066	0.324678	0.17422	0.386048	0.594344	0.684642	0.663657	0.610997	0.571837	0.402603	0.582547	-0.203471	0.248027	0.227293	0.0123719	0.0832583	0.161665	0.298433	0.0236849	0.340208	-0.201191	-0.162188	-0.479616	-0.0815773	-0.0752182	0.162482	0.0300225	M2 blue|0.6846
3072	HGD|Q93099	blue	-0.475801	-0.545499	-0.390099	-0.0828811	0.334064	0.429294	0.0260211	0.13445	-0.304219	-0.0583362	-0.0351286	0.0852072	-0.393508	-0.449681	-0.628439	-0.128293	-0.192166	-0.133852	-0.285395	0.252297	0.508678	0.683413	0.38668	0.551895	0.149808	0.184045	0.457728	0.307047	0.528411	0.491748	0.0110884	0.0951341	0.223812	0.472124	0.154125	0.304698	0.301272	0.0354164	0.0509029	-0.0969956	-0.126575	-0.0470513	0.183201	M2 blue|0.6834
2019	DSCR3|O14972	blue	-0.438517	-0.723046	-0.488616	-0.255654	0.240498	0.500114	0.17937	0.320413	-0.181045	-0.00527697	0.335296	0.284267	0.195946	-0.586949	-0.329004	0.0240928	-0.225559	0.0472926	-0.155485	0.159602	0.681493	0.683033	0.277374	0.625015	0.436706	0.484253	0.660984	0.249878	0.482568	0.406915	-0.163366	0.0608267	0.400188	0.536736	0.170472	0.420792	0.197759	0.168838	-0.0821677	0.0705881	-0.0418205	0.203714	0.277396	M2 blue|0.683
7236	TENM1|Q9UKZ4	blue	-0.316852	-0.5252	-0.373579	-0.111321	0.314483	0.510881	0.00710544	0.164902	-0.209573	0.0568802	-0.0546304	0.10446	-0.293035	-0.58466	-0.506697	-0.203754	-0.336381	-0.217155	-0.362371	-0.0355531	0.47272	0.68139	0.466854	0.355697	0.147671	0.29422	0.464712	0.117569	0.559145	0.487796	0.049642	0.242416	0.291489	0.345652	0.226468	0.45568	0.392917	0.134577	0.0282332	0.0456728	-0.0200119	0.30559	0.420387	M2 blue|0.6814
3359	INPP4B|O15327	blue	-0.447086	-0.68362	-0.613694	-0.324559	0.114742	0.505273	0.12593	0.195201	-0.233264	-0.129821	-0.178167	-0.00445815	-0.0608462	-0.572971	-0.557748	-0.0606255	-0.314315	0.16414	-0.118884	0.367671	0.618965	0.679828	0.39912	0.694049	0.517662	0.453273	0.612135	0.0640486	0.474457	0.375753	0.0170303	0.466456	0.423368	0.590148	0.317296	0.516332	0.0987957	0.169816	-0.0548035	0.0480146	0.00350248	0.154282	0.228107	M2 blue|0.6798
1130	CCT5|P48643	blue	-0.536502	-0.522856	-0.338879	-0.0178503	0.385887	0.607378	0.285314	0.337946	0.0343815	0.18108	-0.0744272	0.0549925	-0.330198	-0.603106	-0.628632	-0.308853	-0.189477	0.0565555	-0.0813299	0.420774	0.472317	0.677253	0.654895	0.403078	0.306907	0.276009	0.439535	-0.00903037	0.409978	0.41669	0.156769	0.0570794	0.151947	0.374037	0.0676861	0.401889	-0.00361399	-0.145373	-0.270302	-0.228222	-0.273059	-0.0907506	-0.0324474	M2 blue|0.6773
3227	HSPH1|Q92598	blue	-0.480939	-0.529214	-0.315729	-0.0631738	0.3236	0.582798	0.265107	0.298797	0.0335624	0.177202	-0.0162347	0.195166	-0.353928	-0.52694	-0.618269	-0.111773	-0.052405	0.103657	-0.0823668	0.333965	0.424091	0.67577	0.699289	0.411602	0.341539	0.311654	0.505661	-0.127414	0.392777	0.318884	0.124367	-0.00187917	0.176849	0.295118	0.0584601	0.391589	0.0631678	-0.0603458	-0.302633	-0.186025	-0.221139	0.0820933	-0.0335722	M2 blue|0.6758
6571	SLC16A10|Q8TF71	blue	-0.443594	-0.426948	-0.425134	-0.188158	0.264901	0.530891	-0.0835203	0.0980888	-0.2012	-0.0762833	-0.0325494	-0.0636351	-0.0992874	-0.37268	-0.453547	-0.0195986	-0.22424	0.0791195	-0.145767	0.213739	0.353264	0.675341	0.657771	0.441718	0.321816	0.425639	0.424947	-0.0514373	0.373781	0.268021	0.353618	0.149991	0.00552313	0.204982	0.128754	0.499864	-0.0343354	-0.220028	-0.188791	-0.358842	-0.311351	0.0848953	-0.0313051	M2 blue|0.6753
4096	MICU2|Q8IYU8	blue	-0.374332	-0.552934	-0.2943	0.10106	0.478056	0.509572	0.166315	0.310891	-0.119082	0.177937	-0.0396564	0.024601	-0.164581	-0.676342	-0.45742	-0.559957	-0.296401	-0.265389	-0.251708	0.219101	0.6165	0.673523	0.260022	0.368155	0.160928	0.153984	0.442427	0.368393	0.564527	0.596807	-0.255055	0.17104	0.410442	0.505715	0.128846	0.207264	0.310542	0.21158	-0.0202407	0.199952	0.0601986	-0.00254673	0.177848	M2 blue|0.6735
3374	IP6K1|Q92551	blue	-0.240312	-0.52248	-0.55445	-0.324746	0.113488	0.396309	-0.108471	0.0492218	-0.427359	-0.196888	-0.0238363	-0.0857695	-0.321985	-0.606774	-0.624084	-0.123804	-0.459945	-0.182454	-0.37369	0.244509	0.450751	0.673065	0.385229	0.523537	0.173794	0.240576	0.490905	0.260908	0.645087	0.495947	0.201298	0.233507	0.441823	0.596214	0.408577	0.58891	0.247492	0.240211	0.133725	-0.0307778	-0.0676535	0.112827	0.268689	M2 blue|0.6731
1891	DIP2C|Q9Y2E4	blue	-0.378791	-0.54889	-0.465265	-0.234111	0.141374	0.524347	0.0638336	0.154532	-0.255012	-0.0921948	-0.108572	-0.0939664	-0.0718818	-0.480947	-0.450333	0.0193838	-0.268762	0.0852974	-0.145142	0.249422	0.504771	0.67263	0.540822	0.577013	0.402787	0.389234	0.488543	0.0388567	0.448091	0.337146	0.142108	0.27224	0.227303	0.400559	0.280474	0.496998	0.0746084	0.0380046	-0.139845	-0.0971457	-0.0159911	0.289095	0.289252	M2 blue|0.6726
7196	TBK1|Q9UHD2	blue	-0.436353	-0.547613	-0.280272	0.0287166	0.499659	0.589723	0.161343	0.429315	-0.0208389	0.249335	0.325221	0.0951993	0.176667	-0.638859	-0.290115	-0.403918	-0.338899	-0.100539	-0.183104	0.107975	0.531218	0.67117	0.348152	0.382539	0.23742	0.258421	0.375168	0.34604	0.475837	0.579431	-0.0994481	-0.0991254	0.191005	0.348555	-0.0202853	0.29593	0.0816734	-0.0644024	-0.239312	-0.134499	-0.239572	-0.0209884	0.19078	M2 blue|0.6712
1487	COMTD1|Q86VU5	blue	-0.46551	-0.400339	-0.32093	-0.0296587	0.348333	0.538506	-0.0380821	0.250054	-0.238481	0.00773985	0.217819	-0.0304732	-0.146373	-0.560246	-0.471155	-0.309212	-0.319883	-0.158614	-0.342587	0.226606	0.441066	0.667358	0.355053	0.3532	0.21724	0.301393	0.369924	0.409003	0.620932	0.563112	-0.0340651	-0.085223	0.240201	0.404029	0.048466	0.362539	0.261801	0.0658248	-0.0626463	-0.206079	-0.274084	0.125172	0.196831	M2 blue|0.6674
5798	RAB6A|P20340	blue	-0.419229	-0.472135	-0.561097	-0.312977	0.157219	0.389033	-0.156309	0.0514436	-0.447507	-0.249506	0.00518694	-0.00534229	-0.285765	-0.538401	-0.522631	-0.0747096	-0.382964	-0.198103	-0.447777	0.225051	0.486606	0.6649	0.328703	0.51277	0.195393	0.363292	0.537122	0.349977	0.64557	0.505653	0.108433	0.218215	0.347695	0.599644	0.265446	0.530948	0.38899	0.172302	0.248661	-0.138161	-0.221267	0.0949406	0.271478	M2 blue|0.6649
2170	ELMO2|Q96JJ3	blue	-0.441812	-0.537168	-0.309518	-0.00384124	0.43895	0.61677	0.148798	0.377337	0.00426444	0.18756	0.108857	0.0580095	0.205493	-0.65089	-0.267965	-0.382766	-0.312306	-0.111096	-0.207946	0.0414461	0.503863	0.66467	0.328901	0.310084	0.270739	0.455126	0.443363	0.241922	0.549142	0.537558	-0.230226	0.0977746	0.348871	0.382363	0.0649284	0.329485	0.312236	0.138401	-0.180277	-0.0312436	0.0288808	0.174823	0.247939	M2 blue|0.6647
7536	TRAPPC10|P48553	blue	-0.407884	-0.478449	-0.573824	-0.242113	0.167825	0.535924	-0.0182791	0.138914	-0.362331	-0.193755	-0.126574	-0.299867	-0.261299	-0.637373	-0.649557	-0.168862	-0.488353	-0.0187607	-0.256705	0.473935	0.574715	0.663287	0.444068	0.584471	0.310985	0.278771	0.428818	0.237632	0.562445	0.500719	0.204694	0.317389	0.292568	0.573699	0.272514	0.559834	-0.0097439	0.0249395	0.0733434	-0.138984	-0.231969	-0.0789679	0.116792	M2 blue|0.6633
5943	RDH11|Q8TC12	blue	-0.605251	-0.680095	-0.543051	-0.177678	0.305609	0.63699	0.345811	0.329765	0.0877225	0.0928619	-0.24338	-0.0418495	0.221215	-0.46353	-0.378463	-0.0612969	-0.109886	0.437012	0.242905	0.439415	0.581019	0.661548	0.715978	0.66978	0.634777	0.637194	0.605063	-0.355481	0.104404	0.122426	0.102445	0.452963	0.106524	0.31673	0.0986203	0.416179	-0.254376	-0.268443	-0.429564	-0.111625	-0.0552071	0.132644	0.205166	M2 blue|0.6615
5762	RAB22A|Q9UL26	blue	-0.427932	-0.608641	-0.535318	-0.223539	0.171101	0.522491	0.0783574	0.192404	-0.192138	-0.0773413	-0.1552	-0.1007	-0.0629441	-0.60197	-0.5181	-0.189951	-0.422961	0.120558	-0.129352	0.407594	0.522692	0.660063	0.511082	0.560038	0.438393	0.398369	0.520804	0.0517864	0.483895	0.419192	0.164436	0.39287	0.362578	0.512179	0.293356	0.572364	0.0105411	0.0208231	-0.148113	-0.0577443	-0.0769602	0.0593927	0.109473	M2 blue|0.6601
998	CAMK2B|Q13554	blue	-0.478428	-0.490279	-0.412025	-0.111931	0.309471	0.573921	0.0857471	0.204345	-0.0653052	0.0590297	-0.136023	-0.0878614	-0.225979	-0.571605	-0.554929	-0.301006	-0.310155	0.0736097	-0.168913	0.439703	0.366916	0.659776	0.629705	0.426997	0.343073	0.368844	0.44715	0.0986818	0.488146	0.458174	0.258487	0.193771	0.247151	0.432978	0.164294	0.521405	0.0547621	-0.0126757	-0.150218	-0.256992	-0.269635	-0.12075	-0.167754	M2 blue|0.6598
5231	PKLR|P30613	blue	-0.197068	-0.567575	-0.573103	-0.419133	0.0373653	0.314332	-0.174711	-0.0843704	-0.462523	-0.264845	0.0647952	-0.0327316	-0.083329	-0.575293	-0.46489	0.0228793	-0.466658	-0.14262	-0.414785	0.079615	0.335547	0.659187	0.439373	0.458639	0.156342	0.400773	0.550127	0.120799	0.538454	0.2866	0.257252	0.240013	0.384769	0.489592	0.459462	0.582955	0.297097	0.198789	0.0576396	0.210153	0.0683067	0.476567	0.528156	M2 blue|0.6592
2448	FBXL20|Q96IG2	blue	-0.310597	-0.530205	-0.449037	-0.21456	0.193617	0.460798	0.0352405	0.213864	-0.340052	-0.0795783	0.356353	0.101417	-0.0521569	-0.667959	-0.422399	0.00901936	-0.317889	-0.122555	-0.336798	0.23946	0.484177	0.656337	0.335372	0.425636	0.267853	0.306731	0.501614	0.235768	0.619681	0.488002	-0.0555682	-0.131822	0.413385	0.501435	0.182343	0.403642	0.243025	0.208182	-0.0536079	0.00729024	0.0455399	0.337252	0.215792	M2 blue|0.6563
6765	SMYD3|Q9H7B4	blue	-0.529357	-0.436169	-0.339209	0.00743545	0.362448	0.619419	0.0528328	0.289719	-0.112247	0.064949	-0.159229	-0.0941757	-0.289997	-0.585771	-0.557693	-0.33168	-0.32537	-0.112132	-0.30006	0.248848	0.469755	0.655611	0.431586	0.378127	0.264319	0.268157	0.382396	0.205864	0.624187	0.631216	0.0130124	0.274778	0.287933	0.422343	0.0937118	0.430152	0.307175	0.0858135	-0.0705793	-0.243543	-0.185657	-0.028989	0.0234714	M2 blue|0.6556
1406	CNOT1|A5YKK6	blue	-0.37683	-0.587027	-0.398137	-0.110104	0.367677	0.529383	0.133084	0.327584	-0.108732	0.104759	0.287378	0.174377	0.1063	-0.617798	-0.302798	-0.199341	-0.244859	-0.100036	-0.186742	0.107752	0.616441	0.654356	0.292535	0.492544	0.283575	0.42609	0.552212	0.263868	0.449643	0.441758	-0.167337	-0.0559806	0.280985	0.43718	0.0961886	0.333558	0.188911	0.0852196	-0.0494276	0.0259863	-0.116209	0.0686594	0.30947	M2 blue|0.6544
5622	PSMD2|Q13200	blue	-0.53322	-0.669545	-0.396642	-0.0722512	0.394121	0.554528	0.326331	0.415075	0.0827409	0.181352	0.184759	0.474168	0.05351	-0.640519	-0.40754	-0.306471	-0.202392	0.0686995	-0.0573587	0.244637	0.590396	0.65235	0.427207	0.458265	0.405286	0.478464	0.587513	0.0544824	0.380069	0.402493	-0.0920995	-0.0372846	0.245421	0.44741	0.0415404	0.33425	0.0753338	-0.0431494	-0.270581	-0.0258732	-0.0775104	0.0787091	0.282844	M2 blue|0.6524
131	ACTR10|Q9NZ32	blue	-0.330286	-0.476633	-0.457392	-0.235623	0.135044	0.431572	-0.0765384	0.0778359	-0.310685	-0.131407	0.161062	-0.0817409	-0.176827	-0.562024	-0.489337	-0.0701816	-0.321965	-0.0318872	-0.241389	0.36148	0.368645	0.649819	0.568693	0.458211	0.265724	0.375248	0.467958	0.0744305	0.462658	0.297016	0.260441	-0.0660576	0.272708	0.418339	0.213486	0.488551	0.0482959	0.0372718	-0.064661	-0.11354	-0.101931	0.188199	0.24368	M2 blue|0.6498
8025	WDR82|Q6UXN9	blue	-0.319266	-0.603523	-0.559189	-0.318763	0.129966	0.445315	0.127182	0.232772	-0.327212	-0.139049	0.269255	0.142984	-0.139064	-0.645747	-0.482068	0.0183686	-0.22207	-0.0839802	-0.233436	0.31772	0.66583	0.64662	0.289009	0.600675	0.351255	0.360724	0.612454	0.246282	0.567389	0.410718	-0.109476	-0.0482996	0.494807	0.651559	0.219004	0.43112	0.215883	0.321569	0.135562	-0.0023553	0.0943636	0.20363	0.242354	M2 blue|0.6466
2247	EPHB3|P54753	blue	-0.263742	-0.580363	-0.455079	-0.319079	0.113003	0.343756	0.0661443	0.0724995	-0.162665	-0.0593832	0.0692756	-0.0536483	-0.108474	-0.412534	-0.463918	0.122996	-0.102884	0.19194	-0.0288064	0.228812	0.304707	0.64401	0.661679	0.520428	0.359237	0.48	0.611966	-0.191958	0.228644	0.0120443	0.34607	0.116657	0.17918	0.277562	0.223001	0.503138	-0.053603	-0.0409373	-0.186107	-0.0294891	-0.0758406	0.35561	0.166311	M2 blue|0.644
3115	HLA-DRB1|Q5Y7A7	blue	-0.377546	-0.606912	-0.386276	-0.149376	0.283765	0.481355	0.143241	0.270282	-0.0434231	0.110338	0.251237	0.251645	0.166608	-0.593386	-0.367585	-0.0987178	-0.241237	0.0290884	-0.0957181	0.141048	0.395065	0.643737	0.478667	0.384966	0.327738	0.539177	0.535872	0.00655736	0.385994	0.298649	0.0317629	0.0127997	0.335063	0.358494	0.174947	0.417468	0.13506	0.0530545	-0.230543	0.0539767	0.0713543	0.361908	0.282514	M2 blue|0.6437
2086	EEFSEC|P57772	blue	-0.351478	-0.618122	-0.500677	-0.230465	0.216036	0.36989	-0.0119943	0.0496146	-0.180671	-0.0385398	-0.0790897	-0.0898817	0.031562	-0.472147	-0.350861	-0.0938952	-0.276575	0.0711726	-0.129149	0.152705	0.236997	0.640386	0.592804	0.430654	0.281967	0.554374	0.555417	-0.041131	0.335322	0.214692	0.312379	0.339714	0.252391	0.376198	0.383003	0.513941	0.141216	-0.0557023	-0.158107	0.152574	0.112896	0.272869	0.192609	M2 blue|0.6404
3795	LRP1|Q07954	blue	-0.417878	-0.72061	-0.495715	-0.254727	0.19193	0.37074	0.223247	0.356015	-0.222838	-0.0425423	0.456582	0.288524	0.357817	-0.562014	-0.172348	-0.0192601	-0.148611	0.0764745	-0.082806	0.233541	0.674102	0.635299	0.135137	0.631328	0.471131	0.463922	0.662586	0.319447	0.454741	0.323517	-0.297546	-0.0936258	0.443571	0.610132	0.13703	0.301798	0.123792	0.218073	-0.0989077	0.0798673	0.0881059	0.245415	0.347984	M2 blue|0.6353
7551	TRIM2|Q9C040	blue	-0.214001	-0.49523	-0.423414	-0.158303	0.299123	0.402151	-0.106068	0.0096667	-0.18609	-0.0203677	-0.0521875	-0.00904798	-0.277585	-0.58971	-0.488784	-0.302255	-0.470378	-0.152799	-0.312466	0.0744879	0.221944	0.634591	0.661011	0.275415	0.0553184	0.36652	0.47628	-0.0448371	0.455167	0.373702	0.472055	0.220535	0.203392	0.352644	0.291981	0.650317	0.164221	-0.0561582	-0.0157612	-0.0843047	-0.225726	0.00751313	0.151116	M2 blue|0.6346
3938	MAP3K5|Q99683	blue	-0.336954	-0.462472	-0.374544	-0.120978	0.271389	0.49494	0.0339211	0.224147	-0.262677	-0.021406	0.0780576	-0.0466994	-0.194868	-0.641768	-0.456626	-0.193137	-0.273642	-0.235915	-0.396837	0.15402	0.537879	0.63189	0.237503	0.376948	0.137547	0.200946	0.458789	0.383262	0.668546	0.580097	-0.14283	0.0781676	0.474437	0.559806	0.20779	0.409712	0.410167	0.342349	0.148537	-0.117557	-0.184628	0.00459694	0.015424	M2 blue|0.6319
1837	DENND5B|Q6ZUT9	blue	-0.464585	-0.554894	-0.259745	-0.0371444	0.396249	0.521117	0.26644	0.415218	-0.0188066	0.228044	0.129801	0.145735	-0.0245369	-0.464343	-0.346279	-0.130301	-0.0617317	-0.00337849	-0.116338	0.0682971	0.563847	0.630729	0.297173	0.478812	0.347026	0.278469	0.477633	0.194814	0.406659	0.445683	-0.224557	0.0797278	0.185234	0.307689	0.0114227	0.221945	0.241771	0.0522533	-0.218712	-0.0470897	-0.130196	0.142611	0.149752	M2 blue|0.6307
5602	PSMB2|P49721	blue	-0.331111	-0.327529	-0.190081	0.0806719	0.497321	0.587325	0.000132253	0.191715	-0.0303261	0.216706	-0.054513	0.0244626	-0.199372	-0.508717	-0.364	-0.332854	-0.266872	-0.237178	-0.324806	-0.101617	0.326961	0.629872	0.553571	0.151369	-0.00752485	0.310465	0.312642	0.0572451	0.425283	0.468223	0.049507	0.0565085	0.0258332	0.135993	0.0264302	0.294178	0.335452	-0.0777842	-0.0947928	-0.150316	-0.238162	0.183513	0.222191	M2 blue|0.6299
1497	COPS4|Q9BT78	blue	-0.450457	-0.443649	-0.228548	0.116773	0.400585	0.590605	0.302411	0.32127	0.0749186	0.242519	-0.198265	-0.0297905	-0.332645	-0.469237	-0.565296	-0.297971	-0.0587322	0.0992274	-0.016962	0.338905	0.406158	0.624966	0.69169	0.331348	0.261676	0.138706	0.355245	-0.105279	0.313705	0.313608	0.152523	0.0796366	0.046249	0.221113	0.0076506	0.319255	-0.086679	-0.200577	-0.352628	-0.306982	-0.301706	-0.0333611	-0.0913659	M2 blue|0.625
2798	GNAZ|P19086	blue	-0.456789	-0.423949	-0.330077	-0.027	0.34305	0.609738	0.195826	0.343366	-0.116261	0.0891834	-0.125319	-0.252816	-0.0263708	-0.492127	-0.384448	-0.242577	-0.287571	0.0782468	-0.0807821	0.268331	0.644917	0.624206	0.420178	0.484553	0.303101	0.185339	0.302144	0.175455	0.393699	0.453518	-0.0406419	0.287422	0.062464	0.318016	0.056073	0.357712	-0.0766765	-0.160476	-0.165114	-0.301069	-0.346484	-0.0626033	0.0309162	M2 blue|0.6242
5618	PSMD11|O00231	blue	-0.469045	-0.549358	-0.352484	-0.0538848	0.423808	0.550234	0.257379	0.333504	0.0475749	0.178964	0.00492279	0.303654	-0.039231	-0.571203	-0.354094	-0.258044	-0.183322	-0.00378235	-0.125192	0.122145	0.535711	0.621121	0.442033	0.384104	0.275577	0.449336	0.517226	0.0292683	0.358691	0.411937	-0.0721279	0.11342	0.166802	0.369646	0.0562726	0.312484	0.193325	-0.0336172	-0.151226	-0.0714525	-0.150747	0.0732634	0.149691	M2 blue|0.6211
85	ACAP2|Q15057	blue	-0.283936	-0.567179	-0.223898	1.93418e-05	0.433125	0.525116	0.21236	0.265276	0.163811	0.327105	-0.063199	0.196116	-0.14486	-0.50114	-0.440141	-0.231336	-0.193568	-0.0633565	-0.0932884	-0.124643	0.323911	0.619438	0.629238	0.276443	0.156957	0.337531	0.453201	-0.189755	0.294147	0.329632	0.119105	0.225891	0.142744	0.144918	0.119804	0.397023	0.222923	-0.0650696	-0.248264	0.0155922	-0.074805	0.14987	0.282874	M2 blue|0.6194
2180	ELP1|O95163	blue	-0.371579	-0.715275	-0.360309	-0.14582	0.324123	0.450945	0.266593	0.301018	0.146328	0.229353	0.0639707	0.241878	0.116637	-0.400001	-0.28253	-0.102302	-0.0267573	0.296414	0.126714	0.168853	0.340669	0.619093	0.59969	0.501508	0.492093	0.475626	0.615881	-0.193083	0.186524	0.190298	0.150509	0.151849	0.216488	0.258141	0.103785	0.387121	-0.0288702	-0.0480051	-0.363827	-0.0276356	0.0276115	0.149232	0.0570044	M2 blue|0.6191
6431	SERGEF|Q9UGK8	blue	-0.221094	-0.48019	-0.507754	-0.239425	0.18012	0.397276	-0.209587	-0.0104683	-0.316466	-0.121319	-0.0787864	-0.16849	-0.0837986	-0.584692	-0.434281	-0.253498	-0.461601	-0.142412	-0.334152	0.23313	0.247424	0.618764	0.507524	0.376448	0.152467	0.398327	0.457404	0.103763	0.518786	0.399931	0.28164	0.196228	0.374269	0.455268	0.380097	0.541028	0.217617	0.146231	0.0377624	0.0462124	0.0196181	0.15557	0.240534	M2 blue|0.6188
4137	MMS19|Q96T76	blue	-0.437039	-0.659837	-0.375655	-0.161941	0.281096	0.493191	0.288108	0.345758	0.113206	0.166498	0.186761	0.187249	0.384366	-0.442874	-0.177887	-0.060635	-0.0481915	0.349725	0.200349	0.266107	0.444955	0.617846	0.593998	0.536505	0.572463	0.593572	0.587694	-0.145991	0.134879	0.0805758	0.121652	-0.0104828	0.137794	0.249484	0.0337347	0.380403	-0.248737	-0.152693	-0.428039	-0.130008	-0.0332686	0.186968	0.140375	M2 blue|0.6178
1877	DHX36|Q9H2U1	blue	-0.624791	-0.601428	-0.348981	-0.0656932	0.443033	0.52012	0.254296	0.3316	0.0905001	0.188695	-0.169039	0.206059	0.233382	-0.348764	-0.164495	-0.159295	-0.0408586	0.19053	0.0648642	0.0854684	0.520764	0.617593	0.486824	0.503458	0.402279	0.501925	0.531989	-0.0412406	0.18208	0.27708	0.0222178	0.381974	0.0654691	0.282964	0.0528492	0.360615	0.0880758	-0.172299	-0.225953	-0.259477	-0.334571	-0.0943866	0.161208	M2 blue|0.6176
6244	RUNDC3A|Q59EK9	blue	-0.343965	-0.604523	-0.508943	-0.154759	0.261504	0.499427	0.320446	0.380824	-0.11063	0.0199409	0.114484	-0.0472464	0.0308738	-0.598892	-0.408402	-0.0936275	-0.171681	0.179471	0.0271821	0.462537	0.659088	0.617333	0.362229	0.614743	0.460829	0.271146	0.564345	0.0771114	0.389824	0.353712	-0.0958736	0.0788732	0.313988	0.527318	0.027612	0.339301	-0.183231	0.0621698	-0.152574	-0.130907	-0.0916775	-0.0792423	-0.114694	M2 blue|0.6173
5534	PRKCQ|Q04759	blue	-0.303386	-0.54976	-0.424109	-0.310291	0.150507	0.370815	0.0288343	0.124242	-0.112629	0.00467889	0.196658	0.232623	0.0214697	-0.528476	-0.38805	-0.0151033	-0.248261	-0.000685617	-0.180899	0.12234	0.313709	0.616857	0.47277	0.411775	0.293102	0.567812	0.565173	0.0720154	0.400377	0.241611	0.141793	0.0538393	0.337515	0.414019	0.256009	0.50156	0.205433	0.142514	-0.0530565	0.053365	-0.0288646	0.231817	0.150544	M2 blue|0.6169
2859	GPI|P06744	blue	-0.408758	-0.378901	-0.189608	0.0695217	0.427303	0.571821	0.100927	0.33564	-0.0877738	0.136265	0.169305	0.0412764	-0.0756402	-0.503999	-0.288938	-0.267742	-0.244652	-0.0539003	-0.201896	0.13206	0.464491	0.616489	0.449562	0.290844	0.211394	0.227929	0.32365	0.181346	0.491323	0.533081	0.0133077	-0.136473	0.0643574	0.240154	-0.06798	0.335745	0.0632761	-0.104305	-0.227552	-0.418441	-0.361336	-0.04248	0.0153921	M2 blue|0.6165
3452	JAGN1|Q8N5M9	blue	-0.416768	-0.426737	-0.464538	-0.198732	0.151225	0.443414	0.0886676	0.191008	-0.200858	-0.0896098	0.0850025	-0.0106442	-0.221159	-0.49335	-0.553606	-0.0566382	-0.122487	0.0512227	-0.169397	0.494887	0.427106	0.615622	0.42255	0.487566	0.346611	0.331329	0.510975	0.145584	0.464047	0.275253	-0.0213685	-0.0537193	0.295406	0.482711	0.0500079	0.302085	0.0849385	0.111536	-0.0731439	-0.109579	-0.0842581	0.176903	0.0640261	M2 blue|0.6156
5195	PIK3CA|P42336	blue	-0.350157	-0.645327	-0.517808	-0.315693	0.0423198	0.42974	0.189241	0.165021	-0.125979	-0.0541393	-0.129718	0.171947	-0.0998278	-0.424715	-0.551705	0.108866	-0.123034	0.292863	0.0382934	0.320903	0.495182	0.615643	0.482802	0.623657	0.540764	0.430282	0.600477	-0.19852	0.286918	0.115371	0.0808111	0.341133	0.323327	0.386039	0.242637	0.46009	-0.0296918	0.0773668	-0.211098	0.0942505	0.129623	0.325405	0.28287	M2 blue|0.6156
8046	WRB|O00258	blue	-0.42952	-0.593435	-0.433165	-0.225076	0.193364	0.472798	0.176668	0.227527	-0.0912922	-0.00650491	-0.0407282	0.18335	-0.117063	-0.464077	-0.416587	0.045424	-0.177969	0.131359	-0.0789648	0.153807	0.500242	0.615029	0.541077	0.529305	0.430946	0.481458	0.564213	-0.0964239	0.343141	0.279556	0.132507	0.305929	0.188581	0.326571	0.197888	0.461838	0.10468	-0.0354966	-0.179097	0.0239873	0.0147074	0.35052	0.281224	M2 blue|0.615
7003	STK16|O75716	blue	-0.380999	-0.513062	-0.356433	-0.279848	0.280549	0.473685	0.0192888	0.202023	-0.061004	0.0440509	0.0776875	0.0263583	0.336082	-0.43606	-0.180878	-0.0360109	-0.199544	0.0367963	-0.116245	0.00393497	0.384059	0.611834	0.42872	0.380949	0.257747	0.423153	0.4601	0.0897083	0.305286	0.257561	0.0537618	0.159352	0.247259	0.267865	0.140682	0.378574	0.202412	0.0716185	-0.138331	-0.0649229	-0.154358	0.163606	0.27907	M2 blue|0.6118
1523	COX15|Q7KZN9	blue	-0.43042	-0.641821	-0.469861	-0.216667	0.184904	0.416681	0.233675	0.315589	-0.164125	0.00814138	0.264328	0.0608826	0.0405236	-0.431761	-0.362547	0.036611	-0.0463571	0.278524	0.0425097	0.451283	0.55419	0.6107	0.31893	0.673349	0.574394	0.391005	0.588093	0.110593	0.329088	0.258655	-0.0970515	-0.0397786	0.276036	0.449681	0.0980487	0.28284	-0.0496342	0.0362543	-0.241944	-0.0479549	0.0498152	0.168072	0.0406281	M2 blue|0.6107
2874	GPR89A|B7ZAQ6	blue	-0.358485	-0.465111	-0.382495	-0.211125	0.119005	0.405748	-0.00702323	0.0471829	-0.213191	-0.0803207	-0.160349	-0.195957	-0.250055	-0.379684	-0.496869	0.0692225	-0.152655	0.0254722	-0.161779	0.168225	0.286159	0.610137	0.604409	0.416066	0.267577	0.383185	0.442998	-0.0384836	0.367634	0.19661	0.269548	0.30283	0.207038	0.305934	0.250254	0.48126	0.214372	0.0174262	-0.0312954	-0.055909	-0.0355518	0.258204	0.141137	M2 blue|0.6101
2453	FBXO3|Q9UK99	blue	-0.309495	-0.42275	-0.361433	-0.114152	0.302056	0.52471	-0.0725813	0.11973	-0.171803	-0.0217597	-0.0800445	-0.159434	0.0834606	-0.554872	-0.330079	-0.204803	-0.482344	-0.104687	-0.254414	0.00888031	0.385494	0.609698	0.508697	0.307295	0.143272	0.420392	0.352754	0.101717	0.430965	0.427652	0.231986	0.267605	0.16288	0.30069	0.177332	0.513499	0.112658	-0.0599718	-0.0542172	-0.186675	-0.246896	0.0571027	0.146777	M2 blue|0.6097
2715	GET4|Q7L5D6	blue	-0.221073	-0.546032	-0.349814	-0.21258	0.28308	0.46409	0.0261376	0.180683	-0.0603565	0.0790909	0.229161	0.212776	0.189106	-0.588227	-0.234331	-0.192595	-0.414321	-0.0555193	-0.143483	-0.0462749	0.372547	0.609535	0.513932	0.328752	0.22395	0.555142	0.481325	-0.00722687	0.349979	0.317596	0.220294	-0.0134646	0.201835	0.276214	0.207375	0.50907	0.0707252	-0.045146	-0.154744	-0.0266991	0.00368645	0.307936	0.442477	M2 blue|0.6095
2291	ETF1|P62495	blue	-0.18249	-0.446647	-0.426901	-0.160387	0.256292	0.369324	-0.129576	-0.0630536	-0.205739	-0.0455778	-0.164847	-0.0686967	-0.390909	-0.634752	-0.563843	-0.306352	-0.437103	-0.20235	-0.392723	0.103299	0.135197	0.604009	0.575121	0.189103	-0.0144115	0.39242	0.47317	-0.0649925	0.498013	0.352645	0.386251	0.269135	0.345103	0.406873	0.373133	0.57298	0.334217	0.141958	0.0281213	0.098362	-0.0561328	0.0652665	-0.0122331	M2 blue|0.604
5772	RAB30|Q15771	blue	-0.207295	-0.489137	-0.443331	-0.363648	-0.00136211	0.216701	-0.0760751	0.0191408	-0.382684	-0.196195	0.105155	0.00317939	-0.151954	-0.353695	-0.413974	0.205556	-0.239216	0.0134795	-0.19343	0.122178	0.312497	0.60239	0.380321	0.512325	0.263799	0.35722	0.502765	0.0311175	0.405267	0.168017	0.21153	0.0833659	0.187828	0.345781	0.225136	0.418926	0.125107	0.0429233	-0.0153715	-0.0240897	0.0336165	0.393546	0.401386	M2 blue|0.6024
5168	PHYHIP|Q92561	blue	-0.425974	-0.501888	-0.342341	-0.0560676	0.234569	0.56466	0.38727	0.442461	-0.0290089	0.135628	0.0414158	-0.0177183	-0.146868	-0.488991	-0.556464	-0.0636718	-0.0727937	0.206537	0.0954253	0.490333	0.66056	0.602265	0.401452	0.595181	0.488242	0.14402	0.418279	0.106026	0.346528	0.337598	-0.0682484	0.0304922	0.195487	0.408235	-0.0290759	0.301518	-0.244141	-0.0391472	-0.232485	-0.28577	-0.234506	-0.0764458	-0.102103	M2 blue|0.6023
5388	POTEF|A5A3E0	blue	-0.289532	-0.453371	-0.327758	-0.113635	0.238993	0.480557	0.0700711	0.14183	-0.0836513	0.0864398	-0.267043	-0.0847884	-0.165399	-0.477808	-0.471291	-0.170024	-0.331789	-0.00693873	-0.204382	0.0480666	0.357039	0.602091	0.504524	0.332337	0.18589	0.260596	0.354194	-0.102465	0.401556	0.341104	0.107377	0.435484	0.170978	0.220477	0.195972	0.407806	0.185289	0.00178896	-0.183245	-0.0165281	-0.0622537	0.221593	0.128212	M2 blue|0.6021
545	ARMC9|Q7Z3E5	blue	-0.506977	-0.444753	-0.197232	0.0906366	0.482383	0.599349	0.249299	0.404556	0.0787895	0.2821	-0.026921	-0.0217314	0.209354	-0.46024	-0.215906	-0.327263	-0.184682	0.0220233	-0.0530509	0.0507267	0.474418	0.601892	0.393091	0.307078	0.240726	0.322738	0.299067	0.147905	0.329683	0.422443	-0.120617	0.20252	0.055336	0.209081	0.0171465	0.241788	0.102345	-0.151444	-0.287729	-0.18268	-0.164431	0.154299	0.20239	M2 blue|0.6019
169	ADD1|P35611	blue	-0.380954	-0.501344	-0.48254	-0.155526	0.194305	0.489147	0.0933897	0.251693	-0.255693	-0.0746098	0.0705592	0.0139989	-0.109216	-0.656024	-0.536268	-0.241818	-0.336618	-0.0775804	-0.276242	0.450398	0.508569	0.600449	0.256791	0.449798	0.308982	0.194792	0.439119	0.3412	0.661611	0.580117	-0.0957769	0.0853064	0.533927	0.649355	0.214367	0.406491	0.196816	0.314025	-0.00851448	-0.0867354	-0.0487668	0.00857244	-0.0579018	M2 blue|0.6004
1131	CCT6A|P40227	blue	-0.535217	-0.465415	-0.203114	0.102154	0.444243	0.59837	0.352874	0.402355	0.139849	0.291171	-0.0366508	0.157814	-0.282602	-0.523277	-0.509035	-0.329006	-0.08594	0.0747525	-0.0273705	0.338862	0.455343	0.600017	0.60909	0.324144	0.286556	0.182875	0.364781	-0.0294307	0.328076	0.409585	0.105967	-0.017365	0.0599852	0.265434	-0.0305419	0.325272	-0.0371047	-0.197037	-0.333656	-0.334563	-0.375012	-0.172893	-0.118919	M2 blue|0.6
6634	SLC30A1|Q9Y6M5	blue	-0.357688	-0.517854	-0.343481	-0.0786661	0.294794	0.487432	0.317618	0.282917	0.0170771	0.130281	-0.181524	-0.217717	-0.239219	-0.45411	-0.526187	-0.172297	-0.0785603	0.164916	0.00138066	0.337491	0.470915	0.598432	0.429555	0.461868	0.312148	0.224043	0.469445	-0.0422896	0.315497	0.267329	-0.0529885	0.305507	0.235989	0.346165	0.109184	0.24875	0.0451601	0.0684227	-0.255259	0.00549553	-0.0467432	0.0475502	-0.177949	M2 blue|0.5984
1596	CRLF3|Q8IUI8	blue	-0.180545	-0.485711	-0.46042	-0.262569	0.188866	0.366967	-0.113235	0.0525562	-0.240092	-0.0577616	0.0936509	0.133319	-0.286764	-0.602716	-0.499572	-0.124398	-0.372557	-0.217962	-0.377398	0.104601	0.301019	0.598311	0.478458	0.358164	0.130696	0.326978	0.514926	0.151201	0.54408	0.429059	0.24557	0.112441	0.392679	0.440878	0.304043	0.548651	0.28753	0.202952	0.101085	0.11221	-0.00994715	0.149153	0.135728	M2 blue|0.5983
3365	INPP5K|Q9BT40	blue	-0.353848	-0.481068	-0.445086	-0.182488	0.281039	0.454233	-0.0229431	0.211745	-0.230983	-0.029139	0.173853	0.0868506	0.114221	-0.476526	-0.233329	-0.146462	-0.253467	-0.0415433	-0.257009	0.215946	0.459247	0.596934	0.268166	0.470967	0.290592	0.301959	0.479235	0.326656	0.498304	0.497852	-0.0560284	0.0301351	0.294199	0.449532	0.136061	0.349834	0.199684	0.123246	-0.0389557	-0.137183	-0.105543	0.118739	0.102508	M2 blue|0.5969
1338	CLCN6|P51797	blue	-0.488815	-0.573501	-0.402311	-0.0100859	0.304877	0.531421	0.341095	0.433016	-0.0515801	0.0665986	0.0462648	0.024183	-0.0349804	-0.535658	-0.434537	-0.201942	-0.136032	0.179975	0.0214487	0.477929	0.634197	0.596727	0.381303	0.550128	0.503396	0.26613	0.510078	0.112192	0.425405	0.414745	-0.121071	0.0768572	0.261322	0.476406	-0.0261116	0.300768	-0.130244	-0.00595638	-0.250737	-0.213358	-0.134656	-0.0397413	-0.0363823	M2 blue|0.5967
6295	SARS|P49591	blue	-0.331265	-0.387041	-0.613605	-0.286829	0.107556	0.406806	-0.21984	-0.0985206	-0.360173	-0.281661	-0.286781	-0.351609	-0.269473	-0.626733	-0.606804	-0.242895	-0.582103	-0.0481624	-0.331981	0.489777	0.213824	0.595046	0.560037	0.385132	0.197691	0.501433	0.438305	0.0282411	0.535861	0.375855	0.431683	0.393131	0.333049	0.544165	0.388978	0.620016	0.106778	0.0473979	0.0650275	-0.0266154	-0.0962215	-0.016427	-0.0033144	M2 blue|0.595
5684	PTPRE|P23469	blue	-0.540719	-0.607843	-0.297305	-0.14921	0.215157	0.494145	0.327649	0.366427	0.0854922	0.167608	0.113538	0.185316	0.0749374	-0.28086	-0.321137	0.125899	0.154832	0.354316	0.17217	0.248766	0.472832	0.59443	0.557241	0.56733	0.605947	0.469118	0.52631	-0.142168	0.146901	0.0955136	-0.0219208	0.0403347	0.074124	0.176489	-0.036224	0.250046	-0.0324305	-0.132894	-0.367491	-0.105999	0.00447584	0.328333	0.153441	M2 blue|0.5944
340	ANAPC5|Q9UJX4	blue	-0.398092	-0.497437	-0.232584	-0.0154401	0.353728	0.56446	0.186932	0.259816	0.108027	0.249534	-0.0698413	0.0901673	0.0590927	-0.371061	-0.337007	-0.10734	-0.0817803	0.123219	-0.00954883	-0.00289455	0.332008	0.593148	0.595215	0.343954	0.301206	0.383459	0.381421	-0.134571	0.234337	0.226462	0.0513277	0.18988	0.0145704	0.086365	0.0720535	0.330852	0.0866171	-0.174298	-0.318484	-0.0517383	-0.0870973	0.226292	0.288378	M2 blue|0.5931
5801	RAB7A|P51149	blue	-0.422551	-0.433833	-0.256606	0.0483424	0.386147	0.557493	0.0500967	0.23237	0.053371	0.189833	-0.1135	0.0954974	-0.298419	-0.603987	-0.575611	-0.484561	-0.388224	-0.102097	-0.225236	0.23681	0.291321	0.592899	0.552222	0.214386	0.190344	0.325152	0.348054	0.0592772	0.506045	0.532772	0.186221	0.120964	0.255859	0.317867	0.0991114	0.459331	0.175049	-0.0248486	-0.173471	-0.165023	-0.233394	-0.179704	-0.0213342	M2 blue|0.5929
6352	SCRN3|Q0VDG4	blue	-0.497143	-0.514288	-0.240097	-0.0549336	0.319618	0.461554	0.284844	0.386709	0.0141141	0.197966	0.307175	0.21948	0.0704527	-0.33923	-0.2802	-0.0376233	0.0960767	0.204316	0.0166595	0.252733	0.478331	0.592629	0.380248	0.499814	0.442074	0.332871	0.494388	0.116483	0.247151	0.224688	-0.11079	-0.161381	0.053397	0.248514	-0.074245	0.176344	0.0146177	-0.0654051	-0.294607	-0.178084	-0.247355	0.229277	0.050718	M2 blue|0.5926
1498	COPS5|Q92905	blue	-0.428587	-0.354227	-0.162355	0.166744	0.469564	0.618635	0.225751	0.285702	0.124192	0.290825	-0.376676	-0.0289584	-0.454399	-0.439004	-0.594951	-0.358019	-0.177045	0.0346954	-0.0696241	0.168733	0.376388	0.591331	0.670862	0.240724	0.14026	0.148087	0.267885	-0.141694	0.322119	0.409366	0.219593	0.305764	-0.0315378	0.139195	-0.00602827	0.374255	0.00201793	-0.2546	-0.241175	-0.351676	-0.425301	-0.20325	-0.188436	M2 blue|0.5913
7677	TUBGCP4|Q9UGJ1	blue	-0.298592	-0.513202	-0.326653	-0.160448	0.223314	0.427059	0.136026	0.302469	-0.208253	0.0206654	0.427326	0.166556	0.0267665	-0.515404	-0.387182	-0.000603655	-0.174154	-0.0729535	-0.183748	0.117501	0.549612	0.591284	0.183058	0.470542	0.29388	0.30233	0.48512	0.281502	0.491515	0.390527	-0.221174	-0.15896	0.345719	0.41088	0.0836533	0.28799	0.198111	0.224097	-0.0639197	-0.0120579	-0.0821348	0.277477	0.380736	M2 blue|0.5913
6579	SLC17A8|Q8NDX2	blue	-0.0973458	-0.596501	-0.451424	-0.348544	0.074706	0.249954	0.0122588	0.0467146	-0.335542	-0.119772	0.370751	0.0133021	-0.160507	-0.535786	-0.386102	0.169807	-0.230983	-0.102744	-0.291319	-0.141924	0.355403	0.588402	0.347475	0.384875	0.157875	0.345394	0.561592	0.0860604	0.482603	0.244284	-0.035562	0.516203	0.46699	0.422912	0.45797	0.504287	0.423784	0.31003	0.0600321	0.358382	0.235218	0.589904	0.526976	M2 blue|0.5884
7384	TMEM167A|Q8TBQ9	blue	-0.161973	-0.382909	-0.40636	-0.250916	0.106706	0.330613	-0.202541	-0.0771017	-0.315983	-0.140387	-0.141336	-0.3236	-0.150579	-0.405065	-0.436772	-0.0314716	-0.377892	-0.0964455	-0.258826	0.129684	0.150103	0.587592	0.537516	0.332541	0.100309	0.344271	0.376216	-0.0132245	0.377339	0.233635	0.34801	0.23364	0.174618	0.269897	0.304961	0.434156	0.159671	-0.000277941	-0.0355159	0.0595077	0.0488914	0.321338	0.318715	M2 blue|0.5876
1165	CDC27|P30260	blue	-0.38992	-0.49476	-0.293527	-0.000784962	0.479807	0.589046	0.156373	0.285697	0.104248	0.1866	0.0499748	0.174013	0.138701	-0.524594	-0.20253	-0.294756	-0.194834	0.076463	-0.0268849	0.124812	0.398784	0.587448	0.615788	0.309729	0.281317	0.532141	0.482664	-0.123264	0.277594	0.341573	0.145838	0.024122	0.128159	0.22009	0.0399856	0.401768	-0.00354072	-0.0825454	-0.272951	-0.240182	-0.189859	0.0057852	0.069411	M2 blue|0.5874
5077	PELO|Q9BRX2	blue	-0.3378	-0.500648	-0.347057	-0.256741	0.264813	0.377988	0.0136195	0.132856	-0.177224	0.0161486	0.166057	0.137117	0.0859567	-0.47203	-0.197715	0.0462133	-0.19409	-0.124309	-0.266161	-0.0661272	0.395923	0.585354	0.337412	0.384572	0.162101	0.481345	0.512121	0.177954	0.363115	0.343814	0.0659096	0.071592	0.227556	0.365638	0.240573	0.3916	0.37938	0.127108	0.0639836	-0.0561812	-0.151072	0.188347	0.156662	M2 blue|0.5854
1319	CIAO3|Q9H6Q4	blue	-0.410085	-0.4838	-0.299766	0.0418973	0.377148	0.608744	0.216592	0.360544	0.0314835	0.18936	0.131841	-0.0756315	-0.00702225	-0.582801	-0.390671	-0.23739	-0.174237	-0.00871821	-0.126003	0.236126	0.447712	0.58446	0.434704	0.350835	0.289642	0.260822	0.393687	0.119723	0.404127	0.426826	-0.124064	0.0303281	0.228937	0.32387	0.0165861	0.25028	0.109031	-0.0127231	-0.240585	0.0446567	0.00137489	0.130671	0.0715852	M2 blue|0.5845
6700	SLC9A7|Q96T83	blue	-0.53145	-0.655988	-0.308167	-0.135108	0.259152	0.403148	0.415683	0.344111	0.104933	0.162266	0.0598107	0.342156	-0.0424559	-0.281907	-0.374376	0.158684	0.138129	0.322827	0.173444	0.174562	0.482521	0.581038	0.490164	0.559022	0.519569	0.455539	0.613701	-0.162899	0.142811	0.0991541	0.0164395	0.156094	0.0908552	0.274129	0.00979642	0.306164	0.0282515	-0.127612	-0.300575	-0.117874	-0.131508	0.121952	0.124938	M2 blue|0.581
7527	TRAF3|Q13114	blue	-0.424131	-0.686243	-0.275295	-0.134619	0.216622	0.414198	0.316434	0.280708	0.0854197	0.173491	0.187991	0.223359	0.183146	-0.279556	-0.247695	0.156744	0.168393	0.31377	0.168303	0.0950934	0.348104	0.578844	0.520996	0.495964	0.494931	0.516501	0.564003	-0.152315	0.137857	0.0256473	-0.0134056	0.0258981	0.191904	0.203723	0.123128	0.244723	0.0712964	-0.0109623	-0.366928	0.104101	0.173738	0.423736	0.272035	M2 blue|0.5788
4892	PAAF1|Q9BRP4	blue	-0.288345	-0.3777	-0.341028	-0.0639471	0.309981	0.440995	-0.028649	0.0894769	-0.0632556	0.0993948	-0.269047	-0.0240266	-0.390254	-0.46142	-0.553427	-0.372563	-0.34359	-0.0406193	-0.188489	0.189702	0.214707	0.578578	0.582499	0.294717	0.138305	0.274557	0.342463	-0.0447982	0.371346	0.382054	0.314777	0.267676	0.0934587	0.268367	0.197922	0.461719	0.089812	-0.133116	-0.0966913	-0.148332	-0.228	-0.0656651	0.120269	M2 blue|0.5786
3000	HACE1|Q8IYU2	blue	-0.412614	-0.544959	-0.265966	0.0375563	0.41725	0.531135	0.152303	0.23737	0.0475423	0.245858	-0.242388	0.151584	-0.0306511	-0.44336	-0.337221	-0.202066	-0.177749	0.0157384	-0.0981393	-0.0588278	0.371776	0.578006	0.529361	0.298688	0.233523	0.354125	0.408216	-0.0744208	0.319473	0.387066	0.115381	0.391243	0.171985	0.212668	0.164044	0.434973	0.198793	-0.0921894	-0.173887	-0.117875	-0.18519	-0.0352264	0.0334728	M2 blue|0.578
7542	TRAPPC3|O43617	blue	-0.367532	-0.434868	-0.506418	-0.210822	0.127005	0.412566	-0.0147377	0.141911	-0.355103	-0.171809	-0.0448133	-0.148749	-0.227159	-0.548229	-0.594903	-0.239009	-0.448243	-0.0733135	-0.309241	0.480428	0.532414	0.576986	0.201516	0.531893	0.248903	0.0951418	0.375323	0.431045	0.595105	0.536539	-0.00997984	0.215856	0.332922	0.608503	0.226834	0.3985	0.0746007	0.122564	0.0725727	-0.0246134	-0.270974	-0.177143	0.119841	M2 blue|0.577
3012	HARS2|P49590	blue	-0.439909	-0.557958	-0.357707	-0.118813	0.110168	0.422705	0.253237	0.313687	-0.143226	0.0263008	0.0468801	0.153629	-0.023269	-0.390338	-0.346937	0.0609788	0.0816369	0.16736	-0.0226629	0.373757	0.547364	0.57586	0.280139	0.556516	0.495238	0.280509	0.507632	0.111405	0.403321	0.246874	-0.247291	0.000723873	0.327463	0.425839	0.103057	0.184677	0.0943811	0.188978	-0.179067	0.0193032	0.165668	0.250924	0.0842895	M2 blue|0.5759
2421	FARP1|Q9Y4F1	blue	-0.359568	-0.485604	-0.26976	0.0135374	0.42954	0.535081	0.244629	0.461627	0.0198523	0.203233	0.288594	0.116605	0.102219	-0.62805	-0.325839	-0.44158	-0.280631	-0.137923	-0.159344	0.166212	0.565251	0.575171	0.151273	0.320377	0.223666	0.218266	0.379443	0.444265	0.54151	0.606013	-0.279181	-0.115086	0.384295	0.47498	-0.0143262	0.240047	0.171033	0.175354	-0.129611	-0.149036	-0.0864963	-0.0389963	0.0217812	M2 blue|0.5752
5435	PPP1CC|P36873	blue	-0.662323	-0.48311	-0.382586	-0.07675	0.299689	0.528072	0.322956	0.426811	0.00737127	0.0907759	0.112818	0.101508	0.0147468	-0.440817	-0.407355	-0.151912	0.0178452	0.158626	0.0180664	0.515251	0.604364	0.574619	0.306305	0.537188	0.465164	0.34745	0.474553	0.246213	0.3403	0.33353	-0.214088	-0.00712737	0.218108	0.476639	-0.0670353	0.191566	0.0342817	-0.0231875	-0.170668	-0.224241	-0.222169	-0.042836	-0.0698965	M2 blue|0.5746
8007	WDR45|Q9Y484	blue	-0.499227	-0.625121	-0.372194	-0.212341	0.184694	0.384491	0.290553	0.308218	-0.0394268	0.085269	0.213854	0.392879	-0.0755543	-0.335376	-0.401389	0.0445712	0.052915	0.211105	0.0122451	0.321844	0.556703	0.574552	0.388035	0.622435	0.448281	0.238992	0.543871	0.10805	0.260437	0.209003	0.0129013	-0.00889743	0.166885	0.394579	0.0565227	0.318672	0.000629878	-0.0146785	-0.155788	-0.126687	-0.242643	-0.0196729	0.0491308	M2 blue|0.5746
4385	MYO1F|O00160	blue	-0.2763	-0.529421	-0.366568	-0.239527	0.101931	0.352793	0.0181143	0.0445283	-0.0882743	0.00608049	0.101371	0.302818	-0.21796	-0.529078	-0.542283	-0.117997	-0.31204	-0.0861586	-0.214125	0.214137	0.296833	0.573565	0.620272	0.384827	0.172311	0.412601	0.498154	-0.0702526	0.276876	0.186631	0.280549	0.0085802	0.153229	0.297438	0.200938	0.368881	0.103876	-0.0974779	-0.05459	0.198628	-0.099764	0.251566	0.307005	M2 blue|0.5736
7699	TXNL1|O43396	blue	-0.474132	-0.367015	-0.338289	-0.11159	0.318513	0.423505	-0.0260856	0.0896696	-0.132277	0.00420107	-0.0683906	-0.0160545	-0.161903	-0.395214	-0.402924	-0.117666	-0.213473	-0.045488	-0.240489	0.183847	0.239758	0.570457	0.518426	0.298737	0.129533	0.377737	0.375979	0.0787178	0.344761	0.350026	0.213046	0.162972	0.0776558	0.302726	0.115954	0.361283	0.239595	-0.112189	-0.0697741	-0.201273	-0.339315	-0.00455137	0.0131002	M2 blue|0.5705
7686	TUT7|Q5VYS8	blue	-0.198158	-0.520654	-0.436911	-0.123898	0.279206	0.467513	-0.0382142	0.0679618	-0.152676	-0.00789607	0.0817313	0.223357	-0.147524	-0.65284	-0.537134	-0.26565	-0.36721	-0.181071	-0.32939	0.201602	0.394397	0.567887	0.504294	0.364938	0.143984	0.36877	0.501582	0.111397	0.466557	0.401304	0.124547	0.0765915	0.365919	0.450318	0.263384	0.45295	0.175271	0.182294	0.0484305	0.24992	-0.0026611	0.0313498	0.200717	M2 blue|0.5679
6702	SLCO1B1|Q9Y6L6	blue	-0.417305	-0.474605	-0.259873	-0.0877748	0.303497	0.471555	0.260136	0.321608	-0.0576438	0.12452	-0.0125384	0.00399998	-0.0694559	-0.419904	-0.385692	-0.077586	-0.135097	0.0473446	-0.0732077	0.112876	0.536347	0.56752	0.354691	0.42288	0.230406	0.186466	0.357392	0.0976196	0.337102	0.363953	-0.0399181	0.223532	0.130559	0.285306	0.141533	0.320985	0.10157	-0.0539504	-0.187111	-0.187669	-0.224433	0.0942076	0.0733312	M2 blue|0.5675
2776	GMDS|O60547	blue	-0.345471	-0.369884	-0.0620193	0.158234	0.539414	0.53848	0.147343	0.279001	0.218385	0.39481	-0.0979783	0.129068	-0.15431	-0.361456	-0.363776	-0.279934	-0.111937	-0.0818522	-0.121278	-0.166706	0.212581	0.566844	0.565494	0.131885	0.0682781	0.299065	0.300258	-0.15732	0.234304	0.34658	0.0330284	0.111607	-0.0885793	-0.0642664	-0.0740296	0.167102	0.251513	-0.203769	-0.357983	-0.0732812	-0.146036	0.188591	0.216789	M2 blue|0.5668
5467	PPP2R2B|Q00005	blue	-0.314049	-0.564298	-0.149495	0.0624715	0.452642	0.542324	0.340026	0.438539	0.165483	0.34573	0.23661	0.318495	0.0563372	-0.505719	-0.271874	-0.215261	-0.123274	0.0336275	0.0256548	-0.0624531	0.482843	0.566676	0.468068	0.336607	0.301771	0.339705	0.432905	0.00754764	0.295945	0.373623	0.0342295	-0.0624192	0.112513	0.186354	0.026025	0.360299	0.0273775	-0.076502	-0.303032	-0.15685	-0.114469	0.0879372	0.0941934	M2 blue|0.5667
4563	NELL2|Q99435	blue	-0.234327	-0.487635	-0.524061	-0.241212	0.1762	0.502256	0.0239259	0.11518	-0.236412	-0.116698	-0.0928826	-0.102608	-0.190269	-0.73222	-0.547554	-0.238469	-0.476737	-0.186068	-0.325473	0.236365	0.493808	0.566466	0.31789	0.381532	0.171528	0.367916	0.45017	0.161441	0.596125	0.500352	-0.0196775	0.285795	0.508807	0.575183	0.383768	0.484487	0.31304	0.313386	0.116981	0.215005	0.187021	0.117051	0.200264	M2 blue|0.5665
5648	PTDSS2|Q9BVG9	blue	-0.34535	-0.428603	-0.275611	-0.0752324	0.341436	0.522636	0.121377	0.283161	0.0325362	0.158709	0.0877018	0.234789	-0.0388368	-0.524826	-0.417563	-0.216848	-0.258885	-0.0819394	-0.170723	0.0991406	0.414573	0.563972	0.373095	0.319353	0.241542	0.370264	0.414513	0.161081	0.429057	0.444892	-0.000901596	0.0171561	0.212211	0.302786	0.0469138	0.35904	0.186174	0.0822493	-0.112056	-0.0970944	-0.168358	0.00266033	0.0759082	M2 blue|0.564
3207	HSPA14|Q0VDF9	blue	-0.343505	-0.48708	-0.262054	-0.0882925	0.368557	0.414264	0.0500679	0.197549	0.0178512	0.133137	0.156308	0.0995542	0.207573	-0.501193	-0.121088	-0.333423	-0.270363	0.00968463	-0.127827	0.0802817	0.240136	0.561017	0.463949	0.223543	0.203561	0.499562	0.430151	0.0656393	0.335189	0.329846	0.173699	-0.0777985	0.175894	0.271353	0.117504	0.379254	0.117795	-0.0347014	-0.223481	-0.184023	-0.114516	0.0425872	0.0403961	M2 blue|0.561
5864	RARS|P54136	blue	-0.595607	-0.448765	-0.296192	0.115325	0.486591	0.588308	0.228003	0.391513	0.193547	0.248176	-0.183595	0.0503148	0.265687	-0.407706	-0.232544	-0.399502	-0.179932	0.235773	0.116074	0.328311	0.377443	0.559162	0.509704	0.364286	0.416766	0.45384	0.358579	-0.0430979	0.212623	0.357581	0.0119475	0.24555	0.00595992	0.227476	-0.128151	0.25237	-0.145353	-0.315653	-0.412599	-0.321223	-0.29777	-0.185056	-0.0679813	M2 blue|0.5592
1833	DENND4A|Q7Z401	blue	-0.216511	-0.539906	-0.450296	-0.292843	0.089253	0.238508	-0.0839939	-0.0309741	-0.356446	-0.179559	-0.000768753	0.118044	-0.114195	-0.551645	-0.436093	-0.0168786	-0.488597	-0.201176	-0.323372	0.215601	0.390388	0.558492	0.292772	0.476921	0.127387	0.267103	0.448183	0.135472	0.470237	0.389631	0.0840554	0.178277	0.35419	0.516416	0.242859	0.342199	0.221576	0.152861	0.163427	0.250765	0.00836089	-0.0409683	0.179584	M2 blue|0.5585
7324	TLDC1|Q6P9B6	blue	-0.210112	-0.361056	-0.251657	-0.098055	0.243761	0.411421	-0.0249555	0.174321	-0.172786	0.0336215	0.0204877	-0.110392	-0.0779194	-0.453212	-0.352513	-0.233932	-0.314882	-0.134107	-0.226993	0.0964306	0.35433	0.558507	0.344102	0.272821	0.126519	0.190861	0.311551	0.247083	0.462374	0.416269	0.122598	0.00677144	0.1973	0.269733	0.142115	0.36488	0.126668	0.0447249	-0.0684019	-0.191605	-0.110343	0.143572	0.0833362	M2 blue|0.5585
5834	RALGAPB|Q86X10	blue	-0.551609	-0.484846	-0.220486	0.0569989	0.295345	0.501832	0.364946	0.480327	0.0147088	0.1956	0.144979	0.0458625	-0.0581619	-0.336429	-0.404864	-0.127031	0.0428989	0.212177	0.0852616	0.337041	0.596392	0.557137	0.260291	0.520307	0.513389	0.273882	0.401416	0.129477	0.289533	0.299637	-0.274774	-0.0739859	0.0405026	0.271678	-0.15439	0.0792645	-0.0372064	-0.142536	-0.318335	-0.211922	-0.070592	0.18871	0.122528	M2 blue|0.5571
3828	LRRTM2|O43300	blue	-0.443205	-0.459934	-0.260693	0.0228613	0.39403	0.546033	0.26981	0.380305	0.0850616	0.195895	-0.0607463	0.177935	-0.147198	-0.408879	-0.485629	-0.322808	-0.177211	0.0643467	-0.00827346	0.218207	0.56548	0.554541	0.393021	0.432343	0.310236	0.244451	0.370336	0.105974	0.325505	0.410954	-0.0768264	0.118117	0.0484146	0.245736	-0.00888951	0.258782	-0.00552973	-0.153854	-0.274838	-0.174542	-0.217029	-0.0435714	0.171743	M2 blue|0.5545
3266	IER3IP1|Q9Y5U9	blue	-0.35988	-0.549746	-0.421971	-0.171199	0.155086	0.371002	0.176619	0.179973	-0.0638169	-0.00211865	-0.211637	-0.00166865	-0.0673154	-0.374818	-0.395587	-0.248721	-0.041827	0.193478	0.0454429	0.532061	0.460125	0.551699	0.389519	0.590315	0.40688	0.27257	0.504637	-0.00152103	0.298935	0.170181	-0.0764554	0.257551	0.344929	0.462765	0.141411	0.298489	-0.0112005	0.161633	-0.0714137	-0.0156157	0.104149	-0.0710833	0.075442	M2 blue|0.5517
6740	SMG1|Q96Q15	blue	-0.395611	-0.481008	-0.40805	-0.157393	0.196346	0.446199	0.0436362	0.186033	-0.176233	-0.0248349	-0.196007	0.0859702	-0.0872639	-0.461365	-0.44573	-0.204319	-0.329658	-0.0396421	-0.174934	0.1546	0.462395	0.550771	0.316818	0.42838	0.294257	0.280408	0.366528	0.166758	0.467879	0.464127	-0.00352629	0.35839	0.310578	0.428851	0.240357	0.436496	0.18158	0.0547872	-0.0496756	-0.0730221	-0.075423	0.0102011	0.338342	M2 blue|0.5508
5185	PIGM|Q9H3S5	blue	-0.309928	-0.330277	-0.297325	-0.0673008	0.284409	0.447283	0.127625	0.371687	-0.216708	0.0246873	-0.0221109	-0.244993	0.0468826	-0.48949	-0.342864	-0.222538	-0.305808	-0.0347663	-0.166596	0.235318	0.480167	0.547686	0.260249	0.368599	0.186616	0.0675195	0.263149	0.305535	0.489302	0.449833	-0.121432	0.0512873	0.169983	0.383153	-0.0673148	0.191784	0.0450394	0.0692471	-0.174924	-0.230003	-0.0956153	0.0236089	0.00491107	M2 blue|0.5477
7704	TYK2|P29597	blue	-0.405476	-0.398006	-0.289389	-0.11053	0.304416	0.492473	0.0274043	0.278436	-0.075021	0.0992298	0.0454436	0.0429703	0.297826	-0.466507	-0.178608	-0.188893	-0.260634	-0.0201326	-0.192264	0.104802	0.426377	0.545056	0.302918	0.313387	0.246247	0.272711	0.326823	0.192715	0.371861	0.392455	-0.042322	0.117126	0.230685	0.276862	0.012971	0.310672	0.104097	0.0621478	-0.0969432	-0.249481	-0.342147	-0.00455333	0.185643	M2 blue|0.5451
1217	CDS2|O95674	blue	-0.472604	-0.426188	-0.405726	-0.0288492	0.215767	0.590825	0.19542	0.236245	-0.0740442	0.0028514	-0.392102	-0.345206	-0.207048	-0.473073	-0.520985	-0.17888	-0.17215	0.197162	0.0164322	0.482465	0.508549	0.543385	0.524252	0.480239	0.437178	0.331179	0.385022	-0.11255	0.348386	0.313535	0.0500084	0.479914	0.259382	0.395046	0.157024	0.431323	-0.0368416	0.0199979	-0.108966	-0.209185	-0.107946	-0.0760039	-0.107149	M2 blue|0.5434
2217	ENOPH1|Q9UHY7	blue	-0.359403	-0.398887	-0.211883	-0.101444	0.294757	0.353848	0.0622896	0.153982	-0.0561453	0.0943944	0.0272514	0.153955	0.0119562	-0.343261	-0.142791	-0.0949276	-0.145783	0.0244504	-0.130753	-0.0556101	0.265919	0.543249	0.494139	0.254356	0.187035	0.40929	0.394597	-0.0246309	0.270148	0.219803	0.21772	0.0815839	0.0255162	0.155203	0.101826	0.387448	0.163448	-0.124206	-0.170125	-0.286318	-0.214545	0.289624	0.225419	M2 blue|0.5432
7166	TBC1D1|Q86TI0	blue	-0.394062	-0.574844	-0.386124	-0.117041	0.285328	0.515572	0.326115	0.354878	0.0413034	0.133549	-0.0919606	0.0364978	-0.0645597	-0.469229	-0.429555	-0.129716	-0.174045	0.162464	0.0397976	0.24035	0.622059	0.541996	0.362048	0.524688	0.406894	0.296375	0.459403	0.00912803	0.282152	0.361391	-0.0861587	0.351121	0.236888	0.355075	0.126899	0.324527	-0.00502694	-0.0239915	-0.175576	-0.0205831	-0.0203847	0.0379532	0.0328171	M2 blue|0.542
1775	DCTN1|Q14203	blue	-0.250511	-0.452657	-0.319958	-0.18347	0.25384	0.352509	-0.0564937	0.0830654	-0.133768	0.0230153	0.200396	0.199858	-0.0134991	-0.428243	-0.221048	-0.0494026	-0.279285	0.0311538	-0.140077	0.0515263	0.275093	0.541842	0.559009	0.366727	0.196189	0.469858	0.452637	-0.0829482	0.277323	0.246435	0.388393	-0.011183	0.0626089	0.224052	0.175429	0.532493	0.00468078	-0.107142	-0.0529787	-0.234534	-0.313586	0.000292697	0.119569	M2 blue|0.5418
6952	SSH1|Q8WYL5	blue	-0.360365	-0.370174	-0.27307	-0.0291484	0.208221	0.546014	0.129695	0.277897	-0.155767	0.0128996	0.0456895	-0.081299	-0.149823	-0.524536	-0.391214	-0.116917	-0.171384	-0.0957162	-0.20451	0.233917	0.500862	0.537361	0.384334	0.31159	0.227889	0.137678	0.271899	0.153648	0.493922	0.444044	-0.130073	-0.0445407	0.274613	0.339241	0.0524966	0.247262	0.147332	0.107971	-0.107647	-0.118813	0.0664737	0.182459	0.13954	M2 blue|0.5374
3036	HDAC8|Q9BY41	blue	-0.319695	-0.466909	-0.431204	-0.201838	0.14199	0.30981	0.0077676	0.19764	-0.286088	-0.0792632	0.256981	0.312264	-0.0255068	-0.44757	-0.3621	-0.0563264	-0.197292	-0.0905714	-0.204892	0.178696	0.532645	0.536737	0.172132	0.502263	0.306542	0.352787	0.505426	0.263437	0.418665	0.310745	-0.105155	-0.0628105	0.298713	0.461341	0.106806	0.315945	0.139788	0.141272	0.0720925	-0.0418092	-0.0529081	0.246255	0.426254	M2 blue|0.5367
5688	PTPRK|Q15262	blue	-0.371309	-0.496816	-0.453232	-0.252805	0.0984748	0.326531	-0.00292103	0.162607	-0.373441	-0.183898	0.140295	0.058675	0.0109823	-0.500305	-0.318522	-0.0712289	-0.306906	-0.14215	-0.352449	0.197477	0.534506	0.536492	0.0878588	0.467992	0.2403	0.189103	0.429159	0.438086	0.564961	0.488659	-0.177733	0.165078	0.411058	0.574251	0.260542	0.32372	0.353984	0.254621	0.105511	0.110234	-0.0185005	0.224925	0.334938	M2 blue|0.5365
1313	CHST1|O43916	blue	-0.320051	-0.464911	-0.265587	-0.0605971	0.226043	0.361618	0.146727	0.146492	0.000134729	0.0887585	-0.146142	0.192005	-0.338847	-0.397203	-0.487263	-0.0994991	-0.0819413	-0.136634	-0.193185	0.0186021	0.295229	0.533027	0.526889	0.288863	0.0605701	0.204171	0.427015	-0.0314277	0.339731	0.293139	0.110643	0.19363	0.195734	0.306175	0.0906709	0.314702	0.338921	0.0705873	0.0114576	-0.0079614	-0.0832194	0.035622	0.0690894	M2 blue|0.533
4863	OSCP1|Q8WVF1	blue	-0.484621	-0.348489	-0.128524	0.19944	0.437377	0.589392	0.238389	0.360045	0.15422	0.29481	-0.220944	-0.102097	-0.137493	-0.358108	-0.413166	-0.382123	-0.156872	0.129453	0.0561113	0.236522	0.334979	0.532593	0.535976	0.263831	0.276113	0.210328	0.207427	-0.0136507	0.274921	0.383807	0.06183	0.177343	-0.0600208	0.100512	-0.0284547	0.23729	-0.10431	-0.346808	-0.436176	-0.253242	-0.261717	-0.095176	0.0194819	M2 blue|0.5326
7708	TYW3|Q6IPR3	blue	-0.0868541	-0.295757	-0.064932	0.094896	0.392171	0.346445	0.018175	0.232704	-0.0273704	0.222565	0.126689	-0.123138	-0.150279	-0.428742	-0.300195	-0.234416	-0.212478	-0.227205	-0.25219	-0.277014	0.203916	0.531852	0.333874	0.106345	-0.0193075	0.141736	0.229516	0.132884	0.454987	0.42244	-0.147449	0.350656	0.171874	0.0954195	0.0985932	0.262003	0.367606	0.135577	-0.0956687	-0.0185833	-0.0967602	0.252444	0.185426	M2 blue|0.5319
5305	PLSCR3|Q9NRY6	blue	-0.105773	-0.301772	-0.413774	-0.175688	0.0703465	0.328692	-0.141106	-0.0346326	-0.316845	-0.165194	-0.143356	-0.190743	-0.538232	-0.513397	-0.707799	-0.105092	-0.431817	-0.0994234	-0.295474	0.291439	0.195857	0.531457	0.561323	0.301916	0.0877241	0.168602	0.327673	-0.0681271	0.489484	0.313448	0.404662	0.204559	0.22956	0.338966	0.259618	0.541461	0.0106671	0.0195212	0.00690971	-0.086843	-0.105803	0.129296	0.0326402	M2 blue|0.5315
7184	TBC1D7|Q9P0N9	blue	-0.545085	-0.575201	-0.307882	-0.0317002	0.306159	0.50855	0.357884	0.475902	0.0798786	0.190586	0.139824	0.257759	0.193302	-0.303256	-0.26993	-0.038926	0.0332532	0.293301	0.184712	0.306322	0.583214	0.53072	0.394828	0.586087	0.559014	0.21409	0.406199	0.0295288	0.195404	0.308228	-0.129043	0.0760234	0.077075	0.258108	-0.102687	0.241	-0.161616	-0.203587	-0.340006	-0.284434	-0.207803	0.00904714	0.207659	M2 blue|0.5307
139	ACVR1B|P36896	blue	-0.31955	-0.404714	-0.36799	-0.135629	0.182376	0.42075	0.153337	0.25843	-0.215606	-0.0413996	0.166744	0.00181444	-0.34355	-0.566471	-0.535092	-0.224966	-0.318256	-0.113571	-0.242212	0.386491	0.580822	0.52994	0.201081	0.449138	0.227214	0.120408	0.375263	0.417786	0.557025	0.516234	-0.0581527	-0.0756014	0.275706	0.564423	0.115328	0.329159	0.0947784	0.128143	0.10987	-0.111009	-0.176355	-0.145757	0.0109616	M2 blue|0.5299
5068	PEAK1|Q9H792	blue	-0.219727	-0.382216	-0.0938117	0.0650673	0.426243	0.389957	-1.64366e-05	0.230524	-0.0263859	0.265563	0.126174	0.208979	0.0226159	-0.418352	-0.201904	-0.272603	-0.22288	-0.271371	-0.291831	-0.296312	0.271147	0.529721	0.260433	0.136417	0.00658065	0.247271	0.296558	0.219152	0.416423	0.455612	-0.0424174	-0.0415101	0.110148	0.111545	0.0719247	0.232055	0.402182	0.0461824	-0.0746023	-0.0859555	-0.102221	0.244064	0.285689	M2 blue|0.5297
879	C17orf75|Q9HAS0	blue	-0.458568	-0.32592	-0.214135	0.0613267	0.407029	0.581648	0.093135	0.256412	0.002271	0.195596	-0.2156	-0.183255	-0.0428473	-0.33761	-0.325483	-0.2742	-0.117142	-0.0305599	-0.15863	0.0992416	0.376854	0.529594	0.38641	0.310611	0.181202	0.185657	0.224322	0.167281	0.329694	0.456139	-0.131122	0.29533	0.0675299	0.183932	0.0831582	0.184735	0.252638	-0.0428353	-0.150819	-0.140308	-0.219059	0.0767923	0.13109	M2 blue|0.5296
1193	CDIP1|Q9H305	blue	-0.505623	-0.528391	-0.23329	0.0257065	0.314448	0.611017	0.390732	0.461963	0.14146	0.230656	0.0906286	0.264478	0.109332	-0.38775	-0.303622	0.00281909	-0.0265026	0.331648	0.205121	0.289204	0.584328	0.528604	0.558835	0.491167	0.548698	0.291636	0.385905	-0.167576	0.168856	0.277883	0.0441933	0.01664	0.0261787	0.168231	-0.119513	0.331292	-0.303205	-0.269992	-0.420695	-0.381766	-0.297755	-0.0528532	-0.00214616	M2 blue|0.5286
7788	UFSP2|Q9NUQ7	blue	-0.163852	-0.454989	-0.397934	-0.170214	0.204067	0.340892	-0.0937363	0.0265524	-0.178811	-0.0501715	-0.039878	-0.0662729	-0.22439	-0.600277	-0.463869	-0.346514	-0.452428	-0.184305	-0.339303	0.156065	0.216297	0.528056	0.303613	0.239382	0.0978532	0.36507	0.441618	0.152126	0.568418	0.456087	0.10436	0.174195	0.48734	0.492801	0.315533	0.446694	0.395656	0.31819	0.0826551	0.123499	0.106717	0.0287984	0.0555962	M2 blue|0.5281
7637	TTC37|Q6PGP7	blue	-0.367589	-0.485064	-0.187547	0.000484964	0.407764	0.436448	0.0978728	0.210874	0.137507	0.248502	-0.161631	0.0455115	0.292103	-0.295709	-0.0537049	-0.207312	-0.163379	0.144912	0.0377428	-0.105482	0.198049	0.527668	0.571681	0.241303	0.26327	0.468151	0.357925	-0.139169	0.151427	0.240358	0.207767	0.279102	-0.00866671	0.0442725	0.0872166	0.349739	0.0422816	-0.257239	-0.349403	-0.199917	-0.13837	0.0905208	0.11322	M2 blue|0.5277
618	ATG4B|Q9Y4P1	blue	-0.250685	-0.436319	-0.239913	-0.116619	0.303198	0.411584	-0.0498917	0.078051	-0.0505634	0.114877	-0.111071	0.151813	-0.150284	-0.360114	-0.340296	-0.145798	-0.235405	-0.136423	-0.230991	-0.197463	0.240895	0.526631	0.485258	0.276129	0.107583	0.31832	0.370891	0.0154286	0.341946	0.364387	0.249855	0.251835	0.136676	0.179926	0.213404	0.484356	0.323386	0.0146305	-0.00321785	-0.135536	-0.24023	0.0322565	0.286465	M2 blue|0.5266
2589	FRY|Q5TBA9	blue	-0.458532	-0.479675	-0.247999	-0.00453181	0.3204	0.488811	0.280574	0.464218	-0.000883198	0.142017	0.40056	0.109446	0.443708	-0.385067	-0.0342607	-0.0743785	0.00407523	0.209759	0.0923256	0.213318	0.538028	0.526306	0.24726	0.449731	0.487967	0.397224	0.414475	0.198165	0.277065	0.2686	-0.251123	-0.186664	0.136336	0.270117	-0.111187	0.160552	-0.0980514	-0.0529352	-0.332107	-0.221426	-0.0285036	0.259391	0.119107	M2 blue|0.5263
2401	FAM234A|Q9H0X4	blue	-0.401094	-0.583545	-0.25794	-0.105363	0.285855	0.4229	0.358114	0.425961	0.0702238	0.182649	0.537562	0.324934	0.0499787	-0.451965	-0.322084	-0.0195699	0.00629793	0.131471	0.0542578	0.234581	0.546761	0.525722	0.331336	0.500608	0.422672	0.349706	0.51783	0.12908	0.24048	0.237137	-0.111082	-0.326772	0.166285	0.311169	-0.0589776	0.202568	-0.0382801	-0.00465424	-0.241063	-0.0577139	-0.110797	0.129113	0.166249	M2 blue|0.5257
7739	UBE2M|P61081	blue	-0.594056	-0.336677	-0.255387	0.129781	0.38912	0.578736	0.292621	0.356433	0.113439	0.189208	-0.299569	-0.0250501	-0.25579	-0.421018	-0.528543	-0.347912	-0.116132	0.162567	0.024597	0.48511	0.409563	0.525324	0.555493	0.351466	0.34748	0.196095	0.270834	-0.0891629	0.272237	0.367661	0.0479597	0.215145	-0.0305162	0.231771	-0.107862	0.214555	-0.136612	-0.284198	-0.377088	-0.298107	-0.366987	-0.195671	-0.114256	M2 blue|0.5253
7349	TMED5|Q9Y3A6	blue	-0.317603	-0.41591	-0.186621	0.0258368	0.40667	0.474933	-0.0135689	0.172544	0.0635151	0.219331	-0.0764394	0.132461	0.0690319	-0.388747	-0.289379	-0.315858	-0.282798	-0.115171	-0.182376	-0.150839	0.238587	0.522139	0.458794	0.197768	0.078394	0.345667	0.29793	0.027141	0.298853	0.386536	0.0888973	0.213064	0.0820577	0.122826	0.12837	0.330806	0.2465	-0.0912556	-0.177069	-0.0322181	-0.166084	0.052752	0.283321	M2 blue|0.5221
5802	RAB8A|P61006	blue	-0.265087	-0.401125	-0.358947	-0.227608	0.145896	0.330382	-0.0847524	-0.00338045	-0.15295	-0.0407618	-0.0798522	0.0655711	-0.403374	-0.440806	-0.56137	-0.118904	-0.344611	-0.0776611	-0.285415	0.124579	0.203026	0.521762	0.535923	0.294409	0.129073	0.287789	0.399011	-0.0266644	0.399608	0.292329	0.358271	0.221432	0.18155	0.263601	0.25547	0.523078	0.211632	-0.0248614	-0.02839	0.010614	-0.18939	0.083947	0.170132	M2 blue|0.5218
4309	MTCH1|Q9NZJ7	blue	-0.374332	-0.326118	-0.517564	-0.157267	0.0588776	0.424711	-0.163615	0.019153	-0.40107	-0.28527	-0.276961	-0.511744	-0.163947	-0.498421	-0.503667	-0.186612	-0.438109	-0.00339274	-0.262333	0.52041	0.340885	0.521623	0.354873	0.42651	0.292761	0.319558	0.328819	0.185417	0.531128	0.398776	0.143969	0.363994	0.318679	0.518298	0.252317	0.42461	0.048451	0.0713507	0.0529941	-0.0495531	-1.93667e-05	0.0442323	0.0505575	M2 blue|0.5216
5342	PNPLA8|Q9NP80	blue	-0.356062	-0.615003	-0.350903	-0.14764	0.182106	0.46453	0.30336	0.325582	-0.015192	0.0869468	0.0363468	0.155797	0.0461812	-0.447346	-0.323562	-0.0158887	0.00662511	0.145488	0.00214224	0.15911	0.5717	0.520818	0.25112	0.492012	0.433315	0.293744	0.521983	0.000935357	0.354696	0.278495	-0.237589	0.210923	0.435381	0.410548	0.162481	0.314094	0.193149	0.291261	-0.104794	0.0539085	0.136662	0.133024	0.0895995	M2 blue|0.5208
3053	HECTD1|Q9ULT8	blue	-0.436709	-0.572931	-0.335364	-0.0706148	0.291616	0.540246	0.355891	0.34053	0.267532	0.221743	-0.165919	0.0829293	0.32105	-0.356047	-0.219699	-0.152005	-0.0394208	0.450698	0.330917	0.315826	0.393573	0.520621	0.618475	0.46735	0.580764	0.613568	0.493147	-0.368097	0.0353723	0.0518582	0.087782	0.261608	0.105605	0.165661	0.0420254	0.31916	-0.280993	-0.199438	-0.519022	-0.148286	0.074668	0.15437	0.0215039	M2 blue|0.5206
4440	NARS|O43776	blue	-0.486928	-0.463167	-0.409703	-0.0743095	0.190473	0.476638	0.144454	0.248139	-0.0412005	0.00305845	-0.0239438	0.241135	0.0534013	-0.523961	-0.437501	-0.23213	-0.315306	0.161542	-0.0120636	0.473212	0.393708	0.520045	0.495947	0.396796	0.425466	0.384491	0.374121	-0.0369014	0.335156	0.317229	0.150106	0.0606652	0.201791	0.394004	0.0682959	0.395645	-0.188488	-0.158158	-0.30815	-0.192871	-0.144962	0.00029964	0.153185	M2 blue|0.52
7706	TYRO3|Q06418	blue	-0.246551	-0.418203	-0.182557	0.00945059	0.391429	0.414275	0.155237	0.276031	0.0254763	0.21841	0.122218	0.195786	-0.131945	-0.443989	-0.341937	-0.298848	-0.218141	-0.127541	-0.140047	-0.0356129	0.375697	0.51987	0.339078	0.259638	0.0884278	0.199734	0.330596	0.136625	0.376814	0.436571	0.0397698	-0.0128811	0.180575	0.281499	0.0447808	0.33729	0.168643	0.0477692	-0.0809746	-0.310622	-0.270501	-0.120057	0.0277948	M2 blue|0.5199
3349	IMPACT|Q9P2X3	blue	-0.275212	-0.348585	-0.0568153	0.214528	0.554756	0.542951	0.166973	0.355927	0.149644	0.371959	-0.0787203	0.107974	-0.0656303	-0.430452	-0.25105	-0.415282	-0.229509	-0.138419	-0.165749	-0.196396	0.341111	0.51746	0.37114	0.109027	0.0429584	0.115502	0.237223	0.023137	0.356344	0.509141	-0.0752685	0.166757	0.0114877	0.0336282	-0.0608024	0.212479	0.236043	-0.120411	-0.283934	-0.152789	-0.154787	0.107959	0.149983	M2 blue|0.5175
3086	HINT3|Q9NQE9	blue	-0.141369	-0.247379	-0.288334	-0.018461	0.269405	0.307109	-0.204257	-0.0562463	-0.234454	-0.0350685	-0.156952	-0.18044	-0.468572	-0.50747	-0.621108	-0.410601	-0.483593	-0.270329	-0.408039	0.0881826	0.0520047	0.516686	0.477465	0.0819696	-0.110628	0.171426	0.253201	0.0890242	0.502273	0.392815	0.418837	0.200306	0.171912	0.279048	0.229336	0.50264	0.220798	0.00815569	0.0453407	-0.103451	-0.266706	-0.00470531	0.029099	M2 blue|0.5167
8207	ZSWIM8|A7E2V4	blue	-0.359854	-0.506823	-0.430648	-0.40028	0.221366	0.385609	0.173799	0.247942	-0.0214284	-0.0546273	0.145649	0.0988821	0.254533	-0.397881	-0.199416	0.00712401	-0.211529	0.126371	0.0120159	0.110779	0.494502	0.513377	0.294484	0.459793	0.331464	0.455991	0.506078	0.158056	0.215153	0.214603	0.0282349	0.151419	0.219753	0.360371	0.106853	0.353874	0.04509	0.0428371	-0.0842003	-0.0757995	-0.095433	0.157089	0.216791	M2 blue|0.5134
7394	TMEM205|Q6UW68	blue	-0.129286	-0.490022	-0.395812	-0.229433	0.0696743	0.325012	0.0773768	0.150009	-0.181523	-0.0481523	0.257332	0.0740793	-0.00114433	-0.537405	-0.365421	0.0674161	-0.24369	-0.00757217	-0.120572	0.146923	0.393493	0.512897	0.320904	0.421864	0.261155	0.374929	0.497033	-0.0762611	0.36492	0.165079	-0.0185155	-0.00552899	0.360736	0.369048	0.176779	0.362625	0.0631105	0.189783	-0.0736963	0.149098	0.196573	0.34401	0.332807	M2 blue|0.5129
7078	SURF4|O15260	blue	-0.35247	-0.465597	-0.408501	-0.197198	0.0794794	0.351178	0.0393529	0.137502	-0.154153	-0.0593318	0.242098	0.0567231	-0.0778696	-0.436401	-0.458142	-0.093485	-0.15788	0.0886183	-0.108977	0.43786	0.260232	0.512434	0.402659	0.405293	0.348141	0.35778	0.425042	0.104494	0.351113	0.218561	0.0812484	-0.145397	0.280236	0.398034	0.190737	0.281294	0.0368049	0.0418893	-0.182391	0.108746	0.135002	0.307291	0.175383	M2 blue|0.5124
4928	PANK3|Q9H999	blue	-0.334097	-0.394265	-0.3332	-0.129683	0.278013	0.503471	0.0338861	0.26299	-0.0647477	0.016235	0.120917	-0.0418829	0.0686494	-0.53338	-0.398853	-0.162498	-0.426773	-0.0387597	-0.188384	0.163648	0.476109	0.511071	0.288158	0.355872	0.220836	0.36236	0.353985	0.18833	0.401177	0.415892	0.00729466	0.116494	0.121654	0.284803	0.0908883	0.358065	0.0499126	-0.108932	-0.0444778	-0.0188717	-0.187205	-0.0111651	0.193345	M2 blue|0.5111
2480	FDPS|P14324	blue	-0.166122	-0.262409	-0.132012	-0.0143802	0.412221	0.377915	-0.111722	0.131475	-0.107557	0.116655	0.202108	0.0443871	0.0547416	-0.392651	-0.117475	-0.22267	-0.343933	-0.247464	-0.288496	-0.204936	0.16874	0.509793	0.398049	0.0879011	-0.0462101	0.292937	0.24848	0.109937	0.386696	0.437812	0.12218	-0.139417	-0.0169235	0.0734685	-0.00957454	0.303818	0.261047	-0.108856	-0.123107	-0.270236	-0.255308	0.133009	0.321235	M2 blue|0.5098
6258	RYR2|Q92736	blue	-0.366813	-0.496821	-0.523633	-0.170192	0.184149	0.504594	0.183791	0.223452	-0.0531775	-0.0526994	-0.0538229	0.0608476	0.000735799	-0.581947	-0.436444	-0.157116	-0.378989	0.222759	0.0665682	0.523782	0.523845	0.509199	0.568347	0.515343	0.443237	0.476023	0.46395	-0.177058	0.24947	0.260359	0.230081	0.189812	0.166408	0.427432	0.111698	0.491206	-0.344822	-0.199735	-0.171641	-0.134747	-0.130632	-0.132281	0.0477498	M2 blue|0.5092
7765	UBR3|Q6ZT12	blue	-0.392572	-0.358877	-0.154549	0.0692968	0.402276	0.514816	0.204145	0.29484	0.145045	0.244218	-0.0932139	-0.0721979	0.241567	-0.353716	-0.184848	-0.212152	-0.176489	0.131417	0.0829818	0.0947523	0.307576	0.502966	0.464789	0.270099	0.269511	0.439706	0.276093	-0.0761441	0.138565	0.23918	0.0387758	0.116933	-0.0870256	0.0799986	-0.0569183	0.170395	-0.101525	-0.277119	-0.380517	-0.169503	-0.186425	0.0606555	0.120798	M2 blue|0.503
1778	DCTN4|Q9UJW0	blue	-0.498351	-0.279303	-0.289517	0.136791	0.511938	0.57728	0.0543778	0.285639	-0.00493481	0.138828	-0.137572	0.0333646	-0.16909	-0.498967	-0.402516	-0.468227	-0.308558	-0.0944433	-0.193493	0.281956	0.397394	0.502659	0.460621	0.250117	0.152078	0.231623	0.256809	0.061786	0.359512	0.565309	0.0668435	0.140097	0.00917169	0.251369	-0.0780611	0.271006	0.0455189	-0.210119	-0.145909	-0.340745	-0.425846	-0.221532	0.0182651	M2 blue|0.5027
959	CACHD1|Q5VU97	blue	-0.167414	-0.434174	-0.164676	-0.0226678	0.370445	0.383548	0.0974616	0.235278	0.0357538	0.225644	0.215314	0.193286	-0.0706923	-0.444479	-0.284986	-0.27578	-0.143498	-0.192003	-0.248232	-0.147526	0.261294	0.502172	0.216678	0.164351	0.0477323	0.221381	0.371345	0.179752	0.443074	0.427857	-0.220953	-0.0420783	0.339152	0.23353	0.0998858	0.172576	0.472042	0.277508	-0.130434	0.146566	0.096776	0.254299	0.18148	M2 blue|0.5022
817	BPNT1|O95861	blue	-0.209228	-0.278129	-0.195462	-0.0562726	0.272338	0.346224	-0.167133	0.0242336	-0.196877	0.030858	0.0780522	0.228221	-0.38858	-0.45866	-0.376784	-0.231411	-0.299015	-0.312765	-0.464066	-0.0500132	0.128976	0.501752	0.421768	0.0768371	-0.0491128	0.173087	0.287216	0.176975	0.54626	0.491738	0.274003	-0.105497	0.195659	0.245183	0.17647	0.426805	0.428105	0.129028	0.0802223	-0.186738	-0.171506	0.11362	0.110338	M2 blue|0.5018
526	ARIH1|Q9Y4X5	blue	-0.412652	-0.474586	-0.202734	-0.085672	0.294167	0.418659	0.276301	0.261057	0.168162	0.240253	0.00136315	0.422652	0.0242397	-0.310596	-0.197728	-0.0393352	0.038518	0.242887	0.119087	0.0797849	0.375146	0.501321	0.573023	0.376808	0.35643	0.443479	0.442377	-0.266799	0.0674922	0.0874063	0.150649	0.0695771	-0.0122876	0.112248	0.0391861	0.344689	-0.0840821	-0.170496	-0.298335	-0.24552	-0.319688	-0.0113803	0.0688017	M2 blue|0.5013
25	ABCA3|Q99758	blue	-0.312381	-0.514614	-0.420569	-0.238018	0.175035	0.321029	0.0740494	0.161943	-0.145816	-0.0958724	0.228394	0.0121245	0.395188	-0.459244	-0.0724829	-0.0311636	-0.266109	0.125577	-0.0237256	0.201181	0.324202	0.498631	0.334519	0.38281	0.349941	0.565321	0.475134	0.0466737	0.281669	0.205333	0.12725	0.00272212	0.234004	0.377114	0.173154	0.371655	-0.0308486	0.000150662	-0.1996	-0.0558728	0.128548	0.195474	0.128549	M2 blue|0.4986
4014	MCM3AP|O60318	blue	-0.0545457	-0.276954	-0.28802	-0.0788963	0.158906	0.393488	0.0206671	0.10699	-0.199533	-0.02283	-0.078073	-0.555013	-0.164265	-0.415429	-0.350101	-0.0386521	-0.186661	0.00869227	-0.0931798	0.118305	0.25475	0.49822	0.416809	0.313689	0.168001	0.229934	0.287965	0.00606003	0.306897	0.177659	0.114676	0.420251	0.149868	0.223739	0.172525	0.366705	0.00198145	0.0232215	-0.0593737	-0.0486447	-0.0121453	0.243249	0.0558944	M2 blue|0.4982
4145	MOB4|Q9Y3A3	blue	-0.316507	-0.434206	-0.171546	0.0133022	0.240004	0.448715	0.196449	0.233548	0.0419774	0.205593	-0.0946964	0.0176965	0.0572891	-0.34772	-0.20019	-0.115542	0.0049744	0.081287	0.0225246	0.079975	0.369947	0.497935	0.42629	0.303111	0.257561	0.272348	0.333435	-0.0283916	0.221664	0.162557	-0.0284437	0.100474	0.169659	0.185917	0.122033	0.263404	0.0829017	0.0218605	-0.152393	-0.0827905	-0.0490416	0.118904	0.140392	M2 blue|0.4979
7544	TRAPPC5|Q8IUR0	blue	-0.222511	-0.380068	-0.249525	-0.166445	0.146414	0.385076	0.0274291	0.0846475	-0.126237	-0.023302	0.0257331	0.0720709	-0.0516811	-0.35157	-0.247732	0.032188	-0.119213	0.0233858	-0.156562	-0.00626696	0.255963	0.49567	0.496345	0.269247	0.212762	0.35846	0.379177	-0.0944681	0.314647	0.189365	0.177413	0.0433144	0.142155	0.169621	0.202624	0.377731	0.15698	0.0626314	-0.190141	-0.0791274	0.0498134	0.388557	0.157366	M2 blue|0.4957
4084	MGST1|P10620	blue	-0.0395081	-0.346566	-0.349529	-0.156326	0.162438	0.23171	-0.302032	-0.111435	-0.385628	-0.109999	-0.0534293	-0.110565	-0.185936	-0.441897	-0.345403	-0.25642	-0.454548	-0.30614	-0.450073	-0.030816	0.165003	0.491176	0.262704	0.216397	-0.081863	0.0935668	0.297593	0.259621	0.538001	0.425686	0.21287	0.233059	0.384373	0.373161	0.365214	0.485916	0.332164	0.264981	0.191669	0.0374737	-0.144045	-0.0414473	0.207529	M2 blue|0.4912
6354	SCYL1|Q96KG9	blue	-0.325524	-0.421589	-0.170579	-0.00529815	0.219926	0.452362	0.190131	0.261233	-0.0289316	0.164642	-0.0496887	-0.0538955	-0.252102	-0.267961	-0.448438	-0.0531092	0.00561633	0.00951591	-0.0642577	0.0999717	0.486776	0.487773	0.293928	0.457221	0.266146	0.0494864	0.315092	0.113406	0.288565	0.286867	-0.14194	0.185924	0.134279	0.20586	0.0494401	0.19897	0.166754	0.08196	-0.0661408	0.00592039	-0.13216	0.0168753	0.252716	M2 blue|0.4878
2009	DPYSL2|Q16555	blue	-0.318232	-0.304259	-0.247314	-0.00741257	0.328073	0.47966	0.16729	0.231099	-0.0515355	0.0919884	-0.0607498	-0.11739	-0.170993	-0.417968	-0.38971	-0.23977	-0.274931	0.0215061	-0.0590824	0.266722	0.455188	0.48638	0.475042	0.326432	0.128663	0.068672	0.219698	0.0433594	0.232987	0.345005	0.210901	0.0941125	-0.0748704	0.21067	0.0159655	0.324347	-0.202639	-0.271618	-0.153265	-0.308861	-0.458312	-0.214546	0.00177697	M2 blue|0.4864
7418	TMEM50B|P56557	blue	-0.306327	-0.424949	-0.372522	-0.237568	0.0542784	0.396266	0.111976	0.188849	-0.133795	-0.0610521	0.129347	0.103441	-0.0395735	-0.329743	-0.386095	0.149349	-0.0567816	0.226265	0.0252117	0.339406	0.384058	0.485595	0.416107	0.474289	0.438388	0.343307	0.421966	-0.0502286	0.289806	0.159324	0.105958	-0.0618683	0.194273	0.286128	0.0604155	0.351341	-0.107153	-0.00724619	-0.156548	-0.218218	-0.00153193	0.221711	0.0267636	M2 blue|0.4856
7664	TUBAL3|A6NHL2	blue	-0.46825	-0.336683	-0.24719	0.0485938	0.305587	0.498392	0.153435	0.221616	0.0797367	0.121249	-0.424378	-0.194161	-0.219828	-0.299568	-0.48546	-0.310772	-0.209514	0.175787	0.0263554	0.310005	0.388533	0.485221	0.523897	0.386286	0.288357	0.229366	0.265272	-0.0575982	0.202423	0.287757	0.203947	0.467626	-0.0621146	0.190968	0.00966808	0.334147	-0.145568	-0.259768	-0.16918	-0.279868	-0.449399	-0.282435	-0.109168	M2 blue|0.4852
2181	ELP2|Q6IA86	blue	-0.141016	-0.479481	-0.290583	-0.179567	0.193592	0.303676	0.0304514	0.0942202	0.00511358	0.0792558	0.123608	0.110423	-0.0347488	-0.349457	-0.272103	-0.0861879	-0.108318	0.113283	-0.0293286	0.0245592	0.144485	0.484978	0.512344	0.297684	0.272876	0.455967	0.478196	-0.150242	0.208173	0.0991766	0.253502	0.00595286	0.179878	0.161548	0.162997	0.387025	0.054715	0.0133055	-0.153359	0.0116361	0.122957	0.388997	0.259682	M2 blue|0.485
3822	LRRC8C|Q8TDW0	blue	-0.276286	-0.409534	-0.219439	-0.153367	0.254564	0.327778	0.0914953	0.18124	0.0718379	0.145305	0.298398	0.213673	0.129288	-0.28385	-0.180713	0.0258813	-0.0302335	0.135616	0.0050008	0.0138291	0.154182	0.48436	0.515565	0.287904	0.286196	0.473141	0.412844	-0.140419	0.102033	0.059134	0.169556	-0.166196	-0.0443635	0.0220723	-0.0314031	0.229783	0.0225112	-0.183914	-0.323488	-0.0590892	-0.0264567	0.443645	0.273349	M2 blue|0.4844
7360	TMEM120A|Q9BXJ8	blue	-0.182154	-0.299578	-0.355323	-0.164611	0.0847151	0.272686	-0.204607	-0.033122	-0.287392	-0.132351	-0.0164522	-0.0916393	-0.317706	-0.402468	-0.51607	-0.114663	-0.363789	-0.141411	-0.288044	0.167796	0.0811893	0.480122	0.461832	0.22808	0.100856	0.256621	0.294782	0.0324966	0.455654	0.309811	0.333747	0.0969136	0.223896	0.304631	0.220061	0.474134	0.176367	0.00928229	0.0209103	-0.0894024	0.00999705	0.185536	0.228965	M2 blue|0.4801
3704	LDAH|Q9H6V9	blue	-0.291468	-0.431036	-0.153516	0.0121823	0.251165	0.326335	0.183371	0.350584	-0.0892621	0.144658	0.361762	0.0471584	-0.0508504	-0.300352	-0.291207	-0.11145	-0.0185676	0.0354448	-0.0446359	0.142024	0.444717	0.479357	0.0906034	0.412556	0.313788	0.163689	0.360335	0.261195	0.308166	0.296771	-0.232769	-0.263274	0.0971384	0.217957	-0.0688597	0.0435988	0.0663097	-0.00155313	-0.225581	-0.0454175	0.0365469	0.240064	0.243034	M2 blue|0.4794
6999	STIP1|P31948	blue	-0.244327	-0.319142	-0.300578	-0.106275	0.13909	0.297587	0.0494362	0.103474	-0.208641	-0.0277242	0.0683546	0.133439	-0.534044	-0.484063	-0.57894	-0.11622	-0.153351	-0.165649	-0.311158	0.308312	0.254188	0.478017	0.373901	0.231319	0.0823126	0.0241676	0.346228	0.125916	0.495735	0.365547	0.145331	-0.111531	0.303393	0.414774	0.129689	0.351675	0.218368	0.163665	0.0354359	-0.139981	-0.15153	-0.00351181	-0.0992027	M2 blue|0.478
7849	USP22|Q9UPT9	blue	-0.210665	-0.312675	-0.354995	-0.199004	0.178655	0.214919	0.165729	0.282893	-0.161375	-0.0150879	0.101726	0.0929156	-0.363339	-0.432667	-0.440603	-0.125363	-0.173718	-0.0534615	-0.182897	0.198787	0.493028	0.475162	0.108514	0.461038	0.1701	0.0644115	0.434914	0.238651	0.434344	0.417925	-0.218176	0.286967	0.178688	0.408515	0.0184954	0.185369	0.0959541	0.0619181	-0.00170464	-0.0954053	-0.290065	-0.0425943	0.0699827	M2 blue|0.4752
7673	TUBB8|Q3ZCM7	blue	-0.376419	-0.333307	-0.317053	-0.0587402	0.29435	0.434944	0.0505448	0.183008	-0.0516776	0.0505978	-0.0383428	-0.133571	-0.14039	-0.357876	-0.404645	-0.189886	-0.272445	0.0794035	-0.0357208	0.302513	0.386018	0.473528	0.474103	0.42376	0.229087	0.291881	0.291414	0.0773502	0.205273	0.300961	0.25714	0.160208	-0.0567693	0.233843	0.0269919	0.342303	-0.150032	-0.288952	-0.055494	-0.245506	-0.401872	-0.179016	-0.0103441	M2 blue|0.4735
2925	GRN|P28799	blue	-0.00192503	-0.363136	-0.372287	-0.166931	0.0995464	0.292302	-0.188505	-0.0535033	-0.30552	-0.139587	0.176691	-0.218564	-0.138243	-0.591661	-0.376474	-0.200878	-0.464642	-0.240506	-0.374207	0.0658241	0.143493	0.472851	0.308051	0.152848	0.0138103	0.36505	0.352758	0.155974	0.535589	0.322073	0.120396	0.0193727	0.414993	0.38664	0.362435	0.428962	0.30115	0.252049	0.0811646	0.337385	0.324393	0.324702	0.215634	M2 blue|0.4729
588	ASL|P04424	blue	-0.26789	-0.352897	-0.329617	-0.11843	0.22255	0.31255	-0.0764461	0.0466925	-0.201867	-0.0548524	-0.230911	0.041832	-0.174973	-0.390367	-0.377066	-0.206756	-0.360196	-0.136549	-0.284965	-0.0172752	0.328249	0.472363	0.270301	0.280395	0.0792458	0.328723	0.352383	0.11856	0.400774	0.387541	0.0925712	0.417081	0.166912	0.316517	0.286456	0.419441	0.295319	0.021174	0.0796983	-0.0199683	-0.180603	0.0760391	0.23686	M2 blue|0.4724
7987	WDFY2|Q96P53	blue	-0.211451	-0.516715	-0.402266	-0.255989	0.0988298	0.280679	0.0371802	0.00663094	-0.0847586	-0.0362048	-0.320742	0.0840072	0.0245214	-0.366175	-0.277535	0.033905	-0.185009	0.0703792	-0.0874086	-0.0455483	0.261879	0.471452	0.439047	0.351554	0.211398	0.429983	0.495755	-0.286377	0.224063	0.0890879	0.203269	0.563349	0.278307	0.255108	0.376258	0.504729	0.189459	0.11012	-0.0796034	0.127811	0.0633163	0.173374	0.197418	M2 blue|0.4715
4891	PA2G4|Q9UQ80	blue	-0.302351	-0.44048	-0.372701	-0.122109	0.129106	0.374842	0.221323	0.168228	0.0139696	0.0529568	-0.153394	0.170559	-0.307928	-0.527846	-0.538727	-0.207175	-0.160651	0.0891075	-0.0484495	0.480234	0.32511	0.469849	0.507561	0.323761	0.279051	0.227384	0.427348	-0.140757	0.30271	0.215379	0.164088	0.0962783	0.308847	0.411625	0.179597	0.370348	-0.0747208	0.0442491	-0.191806	-4.4415e-05	-0.0497749	-0.0913986	-0.164506	M2 blue|0.4698
3239	HUWE1|Q7Z6Z7	blue	-0.207713	-0.340425	-0.236728	-0.0368931	0.25398	0.352849	-0.090046	0.0852344	-0.111173	0.0375433	0.244073	0.0637514	-0.0374503	-0.477078	-0.221343	-0.275128	-0.313307	-0.0680727	-0.203845	0.118969	0.151615	0.469654	0.453426	0.166899	0.1341	0.4183	0.315152	0.0942888	0.381637	0.313593	0.25252	-0.196798	0.161305	0.25234	0.145873	0.403191	0.0802746	-0.021264	-0.084561	-0.132956	-0.0680182	0.0605417	0.0274502	M2 blue|0.4697
4332	MTMR3|Q13615	blue	-0.350737	-0.430703	-0.168973	-0.0044893	0.346306	0.359255	0.138043	0.324312	-0.00158246	0.220052	0.309951	0.464718	0.0657126	-0.283907	-0.183021	-0.0626373	-0.0227134	-0.0157313	-0.094717	-0.0293531	0.401974	0.469748	0.245791	0.342519	0.246425	0.221652	0.382953	0.200301	0.299076	0.373893	-0.0901647	-0.12749	0.13083	0.205321	-0.0157567	0.254388	0.182205	-0.00486863	-0.155868	-0.295362	-0.251911	0.067271	0.0700023	M2 blue|0.4697
6741	SMG5|Q9UPR3	blue	-0.243456	-0.408336	-0.34143	-0.0861074	0.175079	0.313726	0.0323887	0.0796386	-0.0703709	0.0098352	-0.184093	-0.205545	-0.173639	-0.402716	-0.486045	-0.282308	-0.278722	0.040891	-0.104878	0.283935	0.146064	0.469004	0.42993	0.297673	0.222485	0.277575	0.344245	0.0270455	0.347602	0.257919	0.190121	0.266883	0.221532	0.328382	0.19914	0.352403	0.0609877	0.0202676	-0.145385	0.0736482	-0.00497356	0.0021169	-0.00459693	M2 blue|0.469
1485	COMMD9|Q9P000	blue	-0.239731	-0.343417	-0.40897	-0.209853	0.114129	0.301567	-0.108498	-0.0271658	-0.185538	-0.0712679	-0.414167	-0.0855339	-0.0592837	-0.411809	-0.357823	-0.133054	-0.404423	-0.0310178	-0.173495	0.147859	0.187992	0.467543	0.42944	0.285878	0.13323	0.316423	0.303617	-0.0366194	0.339948	0.281605	0.304748	0.535956	0.236061	0.32279	0.328499	0.515594	0.0867511	-0.0295498	0.00435843	-0.0378006	-0.194307	-0.0866772	0.0530324	M2 blue|0.4675
327	AMN1|Q8IY45	blue	-0.506712	-0.416398	-0.188631	0.0217576	0.267817	0.371938	0.179725	0.265078	-0.0500013	0.0884251	0.180947	0.0643109	0.102635	-0.207744	-0.220619	0.0905017	0.0891089	0.180301	0.024588	0.146919	0.325386	0.466542	0.330081	0.377226	0.352029	0.321763	0.348741	0.0988225	0.199249	0.17131	-0.044422	-0.0027844	0.0180078	0.194252	-0.0642115	0.164093	0.0537755	-0.140813	-0.224852	-0.139869	-0.190535	0.0648069	0.0342258	M2 blue|0.4665
7415	TMEM41A|Q96HV5	blue	-0.476903	-0.433926	-0.165235	-0.0271382	0.316185	0.395929	0.271357	0.334674	0.0261194	0.152939	0.254951	0.196772	-0.0478813	-0.213638	-0.284225	0.0405164	0.0616101	0.100994	0.0192877	0.0711852	0.490677	0.465828	0.271192	0.423355	0.28288	0.303056	0.357567	0.0864035	0.163053	0.219097	-0.187015	-0.084021	-0.0454023	0.13599	-0.101569	0.0367522	0.102284	-0.177715	-0.261515	-0.0548322	-0.0966889	0.208606	0.301283	M2 blue|0.4658
343	ANGEL2|Q5VTE6	blue	-0.458861	-0.407364	-0.274231	0.0107634	0.279226	0.454141	0.193179	0.230488	0.0817995	0.117485	-0.36025	-0.0144681	-0.027665	-0.320219	-0.31	-0.259066	-0.109021	0.120137	0.0579717	0.090325	0.41095	0.463775	0.415888	0.347709	0.303143	0.40343	0.333296	-0.0810766	0.182984	0.183278	0.036401	0.474392	0.0706674	0.220349	0.114466	0.330414	0.0465067	-0.143398	-0.113034	-0.0954377	-0.103295	0.0236125	0.274198	M2 blue|0.4638
571	ART3|Q13508	blue	-0.116095	-0.434033	-0.453648	-0.246253	-0.0360551	0.2935	-0.0931068	-0.0187867	-0.400762	-0.191138	0.0208795	-0.211403	-0.215807	-0.473335	-0.504405	-0.0179332	-0.35331	-0.0482236	-0.254446	0.327394	0.333838	0.463286	0.256572	0.433199	0.214963	0.0991915	0.344881	0.173246	0.463546	0.315346	0.105115	0.192653	0.467242	0.50145	0.385503	0.442411	0.113174	0.255987	0.086965	0.154127	0.111321	0.11977	0.16221	M2 blue|0.4633
7768	UBR7|Q8N806	blue	-0.232732	-0.358105	-0.298021	-0.0741101	0.23721	0.356674	0.0758698	0.240267	-0.195549	0.024742	0.34752	0.216291	-0.205376	-0.549086	-0.349905	-0.255551	-0.213959	-0.167965	-0.273165	0.282063	0.473392	0.462492	0.153316	0.321424	0.144826	0.0965164	0.366342	0.373023	0.491164	0.466914	-0.0560223	-0.295323	0.311336	0.466706	0.0994931	0.294421	0.121176	0.201821	0.0696832	-0.147015	-0.173826	-0.0970148	-0.0597971	M2 blue|0.4625
447	APOE4|APOE4	blue	-0.128747	-0.463195	-0.323968	-0.172606	0.173823	0.169142	0.0114606	0.0901026	-0.148737	-0.00187163	0.161807	0.269061	0.0608111	-0.428731	-0.132362	-0.14672	-0.176751	-0.0996518	-0.173921	0.0118903	0.299303	0.462352	0.199839	0.283557	0.117124	0.359764	0.5135	0.134053	0.35258	0.19478	-0.00506258	-0.0358316	0.331084	0.391906	0.191481	0.332176	0.197735	0.191627	0.0619367	0.064043	-0.040815	0.0569229	0.188509	M2 blue|0.4624
1598	CRNKL1|Q9BZJ0	blue	-0.220319	-0.545825	-0.313304	-0.171396	0.26733	0.299274	0.18836	0.250634	0.0474987	0.147515	0.396499	0.448183	0.10872	-0.434681	-0.189392	0.0376607	-0.0424905	0.0458245	0.0136113	-0.00177936	0.306936	0.460107	0.378846	0.356866	0.278867	0.430697	0.531627	-0.113566	0.189643	0.180036	0.0410267	-0.121663	0.264207	0.272835	0.087717	0.350339	0.0962397	0.0499609	-0.143916	-0.00749204	0.00663455	0.147952	0.242783	M2 blue|0.4601
1986	DOLPP1|Q86YN1	blue	-0.210613	-0.371306	-0.386455	-0.190548	-0.0391887	0.303923	0.00746756	0.0290065	-0.223725	-0.184555	-0.165886	-0.523499	-0.209792	-0.428093	-0.497021	0.134489	-0.242318	0.120003	-0.038633	0.357077	0.198975	0.459387	0.446173	0.370374	0.320074	0.385902	0.331428	-0.0651136	0.270626	0.0819107	0.232618	0.398963	0.18743	0.291445	0.206501	0.375549	-0.0757082	0.0073781	-0.080073	0.185419	0.24899	0.321302	0.107719	M2 blue|0.4594
7192	TBCD|Q9BTW9	blue	-0.161379	-0.358623	-0.293347	0.0216684	0.329293	0.449249	0.0296464	0.14671	-0.0300069	0.0781023	-0.141824	-0.252991	0.194454	-0.518869	-0.190419	-0.376948	-0.440537	0.01276	-0.0664393	0.0814939	0.259596	0.459042	0.486333	0.190908	0.144416	0.327234	0.260234	-0.110683	0.262303	0.279534	0.216309	0.260837	0.0872586	0.175217	0.116074	0.40798	-0.148975	-0.169832	-0.230391	-0.0821076	-0.0555508	0.035877	0.145073	M2 blue|0.459
5092	PEX2|P28328	blue	-0.26085	-0.179033	-0.328877	-0.103936	0.202636	0.430079	-0.116261	0.0286097	-0.17324	-0.0921621	-0.0632587	-0.214304	-0.143613	-0.317688	-0.392104	-0.0750915	-0.320138	0.0126823	-0.1469	0.270011	0.165801	0.454167	0.431438	0.201582	0.199248	0.356816	0.212175	-0.123752	0.353682	0.295261	0.213814	0.126239	0.0675186	0.134009	0.127248	0.348816	0.0228382	-0.165096	-0.152033	-0.304588	-0.190333	0.124276	-0.0904842	M2 blue|0.4542
802	BNIP1|Q12981	blue	-0.2647	-0.339847	-0.344762	-0.156215	0.245648	0.310132	-0.039555	0.064758	-0.0740887	0.00412201	-0.0758902	0.0359175	0.00184766	-0.486166	-0.31678	-0.326352	-0.408736	-0.10197	-0.208276	0.192072	0.122169	0.453497	0.366486	0.17704	0.106783	0.414336	0.319713	0.0542183	0.370595	0.371152	0.148614	0.12336	0.224657	0.329821	0.211294	0.316706	0.182757	0.0128278	-0.129929	0.0237371	-0.0268926	0.0762439	0.19057	M2 blue|0.4535
7056	SUCO|Q9UBS9	blue	-0.0620652	-0.385595	-0.247246	-0.220395	0.163569	0.219964	-0.00602703	0.137269	-0.18017	0.0107283	0.510471	0.26697	0.11768	-0.47616	-0.198574	0.0279386	-0.25755	-0.145554	-0.241839	-0.0413687	0.23971	0.453248	0.196421	0.223446	0.0821952	0.269876	0.364869	0.153421	0.364986	0.276232	0.0148641	-0.322197	0.234019	0.240129	0.0909899	0.24084	0.151467	0.131814	-0.110744	0.07013	0.0140732	0.334647	0.210429	M2 blue|0.4532
512	ARHGEF25|Q86VW2	blue	-0.331652	-0.388636	-0.147686	-0.0855015	0.160551	0.388317	0.304234	0.363164	-0.029037	0.0966072	0.477494	0.203892	-0.0384814	-0.27605	-0.272041	0.173143	0.104031	0.177038	0.0396122	0.232814	0.442406	0.453087	0.266658	0.410497	0.421693	0.20582	0.365179	0.140079	0.27731	0.201474	-0.149462	-0.412471	0.0561905	0.191901	-0.135658	0.107802	-0.0322252	-0.0156898	-0.273105	-0.182053	0.0138322	0.316961	0.118958	M2 blue|0.4531
1004	CAMKK1|Q8N5S9	blue	-0.385856	-0.463825	-0.303113	-0.137819	0.179384	0.30279	0.213647	0.214926	-0.00474376	0.0824937	0.00934882	0.00121595	-0.0399079	-0.196864	-0.354897	0.0947303	-0.0054318	0.310373	0.176337	0.327832	0.276946	0.45296	0.459047	0.494802	0.406893	0.245774	0.380087	-0.116625	0.069965	0.117812	0.244967	0.165893	0.0330567	0.232706	0.0437028	0.314361	-0.208897	-0.231372	-0.264854	-0.267834	-0.248628	-0.103615	-0.0722812	M2 blue|0.453
7999	WDR26|Q9H7D7	blue	-0.39525	-0.386882	-0.201507	0.10382	0.462197	0.535877	0.284252	0.256007	0.244209	0.286063	-0.397998	0.101591	-0.0543381	-0.410696	-0.324837	-0.272447	-0.130655	0.0727557	0.0329605	-0.0390464	0.336071	0.452211	0.534453	0.180561	0.159791	0.398955	0.325189	-0.314842	0.132024	0.252872	0.0505866	0.47467	0.00994933	0.107808	0.0453192	0.317234	0.0971813	-0.188659	-0.219079	-0.12173	-0.239256	-0.13086	0.0211147	M2 blue|0.4522
7537	TRAPPC11|Q7Z392	blue	-0.360175	-0.295081	-0.369886	-0.0831933	0.177177	0.418976	0.147472	0.168939	-0.0424537	-0.0119163	-0.273291	-0.330697	-0.13366	-0.309878	-0.420592	-0.0878944	-0.085368	0.216637	0.0651683	0.430144	0.289576	0.45196	0.446808	0.392473	0.351439	0.303982	0.329417	-0.159122	0.161195	0.131445	0.0457905	0.29483	0.057808	0.241384	0.014233	0.188666	-0.108379	-0.142827	-0.242942	-0.0674307	0.00775344	0.147552	0.00288911	M2 blue|0.452
3329	IGSF8|Q969P0	blue	-0.382165	-0.328987	-0.249859	0.025076	0.290154	0.476211	0.112738	0.274807	-0.0771833	0.0588413	-0.0756165	0.00148623	-0.101933	-0.417547	-0.317698	-0.256619	-0.344163	-0.00380444	-0.116539	0.200767	0.45443	0.449676	0.388359	0.304355	0.232785	0.11391	0.196088	0.147754	0.381037	0.49567	0.0836056	0.200595	0.0520028	0.246518	0.0309702	0.350072	-0.0578866	-0.218848	-0.150267	-0.253414	-0.265096	-0.0695021	0.137642	M2 blue|0.4497
452	APOOL|Q6UXV4	blue	-0.319042	-0.245075	-0.265152	-0.0403954	0.231862	0.33744	-0.0393451	0.0855044	-0.14246	0.00091078	-0.241954	-0.131828	-0.247227	-0.333467	-0.456203	-0.21363	-0.318893	-0.0346732	-0.147028	0.227391	0.211351	0.449037	0.447968	0.268648	0.127028	0.131488	0.196647	0.0465138	0.298019	0.344207	0.29727	0.28166	0.0415538	0.23154	0.078187	0.384135	0.00068399	-0.164332	-0.0829149	-0.297304	-0.43832	-0.176831	0.0279304	M2 blue|0.449
7873	UTP15|Q8TED0	blue	-0.187918	-0.513323	-0.300753	-0.251557	0.1688	0.219762	-0.0567921	-0.00265673	-0.00226211	0.0388672	0.122045	0.264832	0.224189	-0.346925	-0.0804827	-0.0183352	-0.24826	0.0924098	-0.0719587	-0.072311	0.0632502	0.448419	0.48828	0.231978	0.207116	0.559755	0.471657	-0.206343	0.144475	0.088112	0.365038	0.101415	0.162383	0.149851	0.234998	0.451061	0.128834	-0.061042	-0.176984	0.061589	0.00923975	0.218655	0.236229	M2 blue|0.4484
1132	CCT6B|Q92526	blue	-0.216337	-0.393974	-0.295061	-0.133808	0.115874	0.267667	0.0234831	0.0548051	-0.195035	-0.0824579	-0.0748097	-0.233663	0.00752493	-0.296274	-0.276056	0.00362939	-0.191755	0.0829833	-0.0563659	0.0579913	0.251516	0.447763	0.344169	0.359467	0.240529	0.325898	0.353831	-0.0679981	0.236366	0.0972852	0.147343	0.278891	0.0918969	0.193931	0.207433	0.353308	0.0476859	-0.0521356	-0.106553	0.0109261	-0.0292226	0.301694	0.446729	M2 blue|0.4478
2031	DUSP12|Q9UNI6	blue	-0.302667	-0.358794	-0.200462	-0.0977306	0.169551	0.299225	0.140772	0.216204	-0.186798	0.0211817	0.207953	0.114144	-0.153249	-0.317994	-0.364136	0.0652868	-0.0529216	-0.0602981	-0.215666	0.0596515	0.409056	0.447663	0.118085	0.33646	0.163902	0.10797	0.320998	0.279361	0.376777	0.324257	-0.174236	-0.0195794	0.143954	0.295853	0.0744736	0.138747	0.286016	0.103722	0.000535609	0.0292565	-0.120718	0.278342	0.122039	M2 blue|0.4477
2655	GALK2|Q01415	blue	-0.223927	-0.440128	-0.155264	-0.0391853	0.330954	0.41857	0.196452	0.216056	0.247707	0.325996	0.0421445	0.237062	0.338458	-0.449515	-0.0132396	-0.200491	-0.221551	0.141674	0.0681093	-0.12737	0.278132	0.446021	0.490655	0.183299	0.23736	0.489286	0.345759	-0.213596	0.0589259	0.102545	0.170877	0.122858	0.0603151	0.0151538	0.145435	0.352282	-0.115825	-0.138378	-0.324813	-0.0631595	-0.0565327	0.229354	0.100086	M2 blue|0.446
3420	ITGAX|P20702	blue	-0.0257858	-0.279492	-0.309729	-0.142985	0.172622	0.241218	-0.130238	-0.0183148	-0.229366	-0.0717446	-0.000897885	-0.0792905	0.0617227	-0.521612	-0.179705	-0.208118	-0.456024	-0.176018	-0.297563	-0.123996	0.234912	0.445428	0.255119	0.174704	-0.0224984	0.321321	0.342327	0.040636	0.362389	0.242305	0.141114	0.200181	0.223602	0.279463	0.261782	0.414577	0.146078	0.116006	0.0534579	0.114672	-0.146084	0.143814	0.287584	M2 blue|0.4454
4763	NUDT16L1|Q9BRJ7	blue	-0.291787	-0.446855	-0.266952	-0.0240994	0.311678	0.375869	0.156892	0.231938	0.0505616	0.130408	-0.164519	0.0571172	0.183821	-0.423479	-0.129639	-0.304045	-0.142044	-0.0228932	-0.0831039	-0.00733926	0.343966	0.444633	0.219968	0.217103	0.185532	0.3268	0.40767	-0.00166787	0.30683	0.295371	-0.128691	0.331284	0.348313	0.319443	0.123651	0.285608	0.264559	0.198237	-0.116517	-0.0374943	0.0551632	0.0499756	0.0236612	M2 blue|0.4446
7794	UHRF1BP1L|A0JNW5	blue	-0.662033	-0.465028	-0.326121	-0.00582935	0.281879	0.53037	0.350453	0.337745	0.185749	0.132479	-0.39396	0.0738571	0.0678361	-0.282202	-0.304509	-0.159825	0.0374625	0.311992	0.184472	0.380658	0.466478	0.44384	0.450089	0.445303	0.521816	0.44244	0.389843	-0.0827948	0.151677	0.231735	-0.0512191	0.44762	0.118858	0.315461	0.0254449	0.263405	-0.0286171	-0.150775	-0.24855	-0.199184	-0.112777	-0.158979	-0.0738627	M2 blue|0.4438
5099	PFAS|O15067	blue	-0.193661	-0.26314	-0.150645	-0.00800671	0.255078	0.394203	0.0284638	0.213563	-0.0871671	0.0973778	0.308186	0.0616376	-0.182078	-0.404211	-0.361679	-0.163361	-0.188363	-0.217441	-0.245696	0.042046	0.352854	0.443466	0.268011	0.215431	0.0464482	0.0644291	0.235182	0.242387	0.346978	0.343089	-0.0356414	-0.311349	0.054242	0.162312	-0.0723286	0.153549	0.0980182	-0.0390358	-0.0564658	-0.0813566	-0.120983	0.182092	0.404885	M2 blue|0.4435
3110	HLA-C|P04222	blue	-0.305999	-0.445066	-0.280428	-0.156994	0.0578816	0.390251	0.0760928	0.185966	-0.0432223	0.02137	0.111743	0.393863	0.123977	-0.409683	-0.156365	-0.127377	-0.123066	-0.0138711	-0.14816	0.181013	0.409725	0.438461	0.347244	0.356492	0.385862	0.31916	0.376279	0.13389	0.382071	0.348146	-0.050972	-0.0118158	0.318237	0.392067	0.167379	0.32561	0.187428	0.200603	-0.0324168	-0.0661093	0.0104936	0.0419774	0.187416	M2 blue|0.4385
4471	NCKAP1L|P55160	blue	-0.0739528	-0.481767	-0.379197	-0.293059	0.0378846	0.212195	-0.0878147	-0.0547981	-0.191727	-0.0919821	0.126025	0.219644	0.0278546	-0.54563	-0.252668	-0.0248793	-0.347188	-0.192736	-0.323839	-0.105176	0.189642	0.438223	0.297862	0.169287	0.0383122	0.398747	0.463843	-0.0320418	0.366825	0.178514	0.179724	0.108568	0.406724	0.355877	0.36682	0.441097	0.322208	0.236135	0.0759935	0.387715	0.232515	0.311398	0.270706	M2 blue|0.4382
1968	DNPEP|Q9ULA0	blue	0.00049724	-0.335961	-0.295172	-0.165156	0.057108	0.258884	-0.141593	-0.100087	-0.30171	-0.124375	0.0649873	0.123192	-0.449385	-0.535939	-0.467856	-0.0939679	-0.328236	-0.263015	-0.422705	0.0147835	0.14354	0.435786	0.394681	0.119926	-0.0130625	0.197658	0.365222	0.0116401	0.533548	0.312833	0.270346	-0.0353169	0.413142	0.369047	0.348851	0.513819	0.349878	0.338489	0.161101	0.0819197	0.0656973	0.183447	0.141393	M2 blue|0.4358
1897	DISP2|A7MBM2	blue	-0.288089	-0.274666	-0.192077	0.0541866	0.288366	0.309383	-0.0381238	0.195184	-0.268707	-0.0018867	0.0816507	-0.0517619	0.0707405	-0.37101	-0.169141	-0.245276	-0.289301	-0.214959	-0.325854	-0.0285474	0.358235	0.435457	0.0124275	0.204521	0.0396039	0.0954315	0.204842	0.411902	0.505444	0.496735	-0.192016	0.134748	0.1791	0.30176	0.102168	0.206499	0.319723	0.0745123	-0.0235767	-0.091448	-0.142685	0.13603	0.176774	M2 blue|0.4355
229	AGT|P01019	blue	0.0786415	-0.420602	-0.300519	-0.300303	0.0270189	0.173664	-0.11384	-0.148693	-0.177424	-0.0762571	-0.0908024	0.0913671	-0.149267	-0.390134	-0.276784	-0.037883	-0.280535	-0.118753	-0.243456	-0.196097	0.0794888	0.432629	0.438425	0.168148	-0.00234646	0.323126	0.394196	-0.160968	0.293711	0.0832474	0.314514	0.217839	0.312831	0.199884	0.490371	0.488376	0.291853	0.230495	0.0143451	0.264095	0.243793	0.474774	0.464609	M2 blue|0.4326
3566	KIAA0930|Q6ICG6	blue	-0.0431827	-0.176058	-0.206711	-0.0706116	0.285323	0.205535	-0.350335	-0.119596	-0.211217	-0.0100931	-0.0553319	0.0543952	-0.303791	-0.454488	-0.304265	-0.382181	-0.520077	-0.469803	-0.528559	-0.233708	-0.0201323	0.43057	0.369671	-0.0339655	-0.287507	0.172328	0.205125	0.181365	0.498021	0.450881	0.397434	0.168156	0.181975	0.214859	0.237044	0.509073	0.431056	0.0976706	0.223162	-0.0959919	-0.326111	-0.0905131	0.167513	M2 blue|0.4306
543	ARMC6|Q6NXE6	blue	-0.389702	-0.437291	-0.10699	0.0635819	0.490825	0.424745	0.347508	0.46399	0.270115	0.36768	0.36161	0.214719	0.518817	-0.328375	0.069491	-0.264271	-0.0195505	0.167994	0.182747	0.0300107	0.359796	0.426954	0.284005	0.234922	0.308229	0.391914	0.322523	0.0574352	0.0251206	0.212878	-0.129848	-0.219514	-0.0473621	0.0728357	-0.190322	0.0581366	-0.108275	-0.267249	-0.440314	-0.232676	-0.126263	0.12593	0.0908179	M2 blue|0.427
7907	VEZT|Q9HBM0	blue	-0.347652	-0.35272	-0.278317	-0.0783133	0.172825	0.360716	0.141259	0.234943	-0.122537	0.0164753	0.075551	0.0733593	-0.113258	-0.290817	-0.30217	0.0488383	-0.00728244	0.0374742	-0.0732312	0.166295	0.436323	0.424129	0.195475	0.396871	0.286232	0.290914	0.357638	0.130714	0.330145	0.297464	-0.201069	0.026986	0.182375	0.32367	0.0685473	0.16895	0.186759	0.0779341	9.14733e-05	-0.109985	0.0130575	0.0934228	0.0366891	M2 blue|0.4241
1791	DDHD2|O94830	blue	-0.579553	-0.358893	-0.220635	-0.0856049	0.139582	0.383406	0.237021	0.291637	-0.0516526	0.00366691	-0.0372703	0.0272286	-0.00483587	-0.105686	-0.260968	0.0849474	0.115175	0.266447	0.12792	0.33046	0.483018	0.423673	0.298366	0.471964	0.454718	0.276927	0.310688	0.0510556	0.138446	0.140427	-0.0535513	0.0188052	-0.0508783	0.187591	-0.0814214	0.104231	-0.0646903	-0.225072	-0.245212	-0.337534	-0.134762	0.154773	0.137823	M2 blue|0.4237
6041	RMDN3|Q96TC7	blue	-0.272239	-0.442873	-0.238969	-0.0904458	0.178701	0.318952	0.200514	0.18939	0.0815361	0.138345	-0.019152	0.412793	-0.2692	-0.28069	-0.450404	-0.0678354	0.0032561	0.156166	0.0102605	0.142662	0.246496	0.421281	0.433999	0.299719	0.306307	0.230702	0.393685	-0.167364	0.244649	0.183468	0.102646	0.0963693	0.227556	0.208643	0.0587363	0.318256	0.05978	0.0581329	-0.210806	-0.104368	-0.038289	0.0802483	-0.0172548	M2 blue|0.4213
44	ABCF3|Q9NUQ8	blue	-0.411221	-0.425045	-0.414765	-0.126296	0.245739	0.370414	0.00746999	0.117587	-0.0250781	-0.00975959	-0.125271	-0.0636273	0.366285	-0.439063	-0.115552	-0.326863	-0.353222	0.13686	-0.0459177	0.292572	0.220618	0.419822	0.36328	0.286577	0.305464	0.489059	0.336892	0.0867483	0.2383	0.281064	0.190892	0.32412	0.225306	0.368163	0.205133	0.399159	-0.0271927	-0.0886156	-0.149902	-0.0578342	-0.0852648	-0.0857581	-0.0383942	M2 blue|0.4198
2540	FLOT2|Q14254	blue	-0.279839	-0.368012	-0.151629	0.0479	0.244138	0.439595	0.159153	0.250361	0.0296129	0.184799	-0.0705332	0.0932001	-0.0514364	-0.452488	-0.289402	-0.256798	-0.225304	-0.0311192	-0.124381	0.02901	0.39654	0.417664	0.315061	0.205873	0.203273	0.170948	0.259856	0.0138931	0.30852	0.325464	-0.03358	0.166606	0.164026	0.174631	0.0798963	0.284005	0.0510113	-0.016786	-0.179922	0.0183572	-0.126582	0.0590186	0.13191	M2 blue|0.4177
6251	RWDD2A|Q9UIY3	blue	-0.129953	-0.31855	-0.238398	-0.14073	0.220329	0.114505	0.128236	0.156358	0.027271	0.0899619	0.103951	0.213273	-0.211429	-0.279597	-0.323466	0.00110483	-0.156121	0.0897169	-0.0166734	-0.0540695	0.271018	0.417569	0.255245	0.318552	0.182204	0.463006	0.440279	-0.18609	0.108071	0.0741516	0.0612262	0.153227	-0.0974931	0.105279	-0.020356	0.201927	0.0480011	-0.170855	-0.14108	0.0861455	-0.107257	0.172423	0.343614	M2 blue|0.4176
7538	TRAPPC12|Q8WVT3	blue	-0.254819	-0.219175	-0.230959	-0.0608932	0.161063	0.32118	-0.0206268	0.126577	-0.115783	-0.020141	0.108129	-0.0844813	-0.1625	-0.345059	-0.360076	-0.16677	-0.161557	-0.0310893	-0.188964	0.29158	0.199667	0.417333	0.285032	0.230739	0.147156	0.206444	0.268663	0.184262	0.396042	0.281031	0.0304953	-0.10796	0.153325	0.281923	-0.0151147	0.18884	0.100992	0.0837148	-0.0396448	-0.102915	-0.135689	0.0128061	-0.178554	M2 blue|0.4173
284	ALCAM|Q13740	blue	-0.280521	-0.30656	-0.191917	-0.0921493	0.28776	0.234288	-0.0457064	0.0866723	-0.0507685	0.0933138	0.195666	0.188537	-0.249106	-0.308086	-0.31469	-0.161999	-0.119701	-0.192402	-0.274253	-0.0312483	0.0900842	0.416403	0.29982	0.152945	0.00355964	0.252155	0.311371	0.179342	0.322267	0.331967	0.12391	-0.0822166	0.132166	0.217555	0.111361	0.240506	0.429057	0.0413253	0.0246895	-0.0593781	-0.131073	0.111051	0.120433	M2 blue|0.4164
6883	SPIRE1|Q08AE8	blue	-0.318278	-0.279111	-0.276245	0.00577189	0.0857544	0.419982	0.0882456	0.102326	-0.142951	-0.039469	-0.413554	-0.320419	-0.533706	-0.398376	-0.690168	-0.213487	-0.183335	-0.0356185	-0.177886	0.433823	0.321107	0.416216	0.351101	0.282515	0.174562	-0.0434895	0.197136	0.0648482	0.445295	0.363106	0.0630632	0.370265	0.347288	0.39773	0.189108	0.318578	0.137781	0.18962	0.0226243	-0.0861917	-0.0931906	-0.164558	-0.179977	M2 blue|0.4162
2131	EIF3D|O15371	blue	-0.190432	-0.27379	-0.451335	-0.177263	0.089193	0.303486	-0.243641	-0.0613994	-0.323065	-0.195835	-0.165634	-0.282495	-0.13973	-0.437966	-0.391561	-0.27079	-0.40807	-0.174786	-0.3444	0.331394	0.230036	0.416136	0.250313	0.3137	0.0945491	0.207187	0.277133	0.32313	0.48251	0.400077	0.0944502	0.223274	0.346765	0.486681	0.25283	0.345951	0.199595	0.192655	0.252106	0.0719765	-0.0553185	-0.135733	0.0366949	M2 blue|0.4161
6804	SNX11|Q9Y5W9	blue	-0.206525	-0.272906	-0.0877196	-0.00723835	0.232306	0.333358	0.106513	0.214533	-0.0508166	0.112499	0.209547	-0.0558197	-0.0942919	-0.298341	-0.273871	0.0270007	-0.0593754	-0.041292	-0.103835	-0.0669641	0.25145	0.415553	0.236568	0.216238	0.133198	0.244923	0.256258	0.0247923	0.23375	0.192414	-0.0417588	-0.0842276	-0.00841469	0.0441674	0.00941858	0.105253	0.163799	-0.0452181	-0.196639	0.0531534	0.0982905	0.470229	0.292649	M2 blue|0.4156
5968	RETREG3|Q86VR2	blue	-0.31462	-0.348286	-0.227033	-0.0927887	0.168543	0.357104	0.31766	0.294332	-0.000577156	0.0547563	0.0814144	-0.078942	-0.286107	-0.294698	-0.501873	-0.0357681	-0.0915804	0.14392	0.0421547	0.338956	0.467804	0.414507	0.288371	0.416708	0.259878	0.0569141	0.287405	-0.0181436	0.190862	0.205923	-0.0517456	0.0132728	-7.12613e-06	0.212276	-0.0820118	0.0821147	-0.118132	-0.135864	-0.255739	-0.0774296	-0.0995614	0.125381	0.0988081	M2 blue|0.4145
5815	RABGGTB|P53611	blue	-0.108891	-0.2973	-0.214345	-0.095195	0.229168	0.230906	-0.0597517	0.041607	-0.161563	0.00442976	0.1394	0.169161	-0.131917	-0.280825	-0.202108	-0.128544	-0.168994	-0.104911	-0.21824	-0.0455748	0.180846	0.413771	0.339014	0.222203	0.0607895	0.156026	0.314682	0.0384444	0.279425	0.238054	0.171751	-0.133707	0.0145014	0.147496	0.0564252	0.255261	0.128002	-0.00453183	-0.0497493	-0.136632	-0.15686	0.142404	0.330797	M2 blue|0.4138
6863	SPATA20|Q8TB22	blue	-0.390608	-0.37727	-0.325936	-0.0751285	0.171751	0.365494	0.26373	0.276909	-0.0710922	-0.00569588	0.0590508	-0.0753432	0.154463	-0.276568	-0.167875	-0.0930185	0.0350295	0.211989	0.126124	0.404414	0.505933	0.413303	0.220207	0.44891	0.395478	0.315379	0.371887	0.0619473	0.178254	0.111591	-0.259791	-0.00439409	0.165539	0.341491	-0.0147028	0.0670977	-0.0981795	-0.00161539	-0.209263	-0.0810502	0.0696776	0.133295	0.115774	M2 blue|0.4133
5390	POTEJ|P0CG39	blue	-0.307541	-0.418506	-0.106305	0.0131185	0.309252	0.363145	0.229933	0.266456	0.2103	0.266501	0.0107155	0.202048	0.0734887	-0.269556	-0.204778	-0.141226	-0.0614631	0.128041	0.097769	-0.0694431	0.260375	0.413139	0.434911	0.254607	0.280758	0.390747	0.33838	-0.147385	0.0692193	0.100133	0.118748	0.154598	-0.0422467	-0.0144237	0.0134048	0.230665	-0.0289778	-0.209949	-0.334843	0.0626122	-0.0585227	0.251466	0.316567	M2 blue|0.4131
6270	S1PR1|P21453	blue	-0.358171	-0.416358	-0.282997	-0.0735173	0.190888	0.360544	0.24993	0.253007	0.0188721	0.0514227	0.00886204	0.195529	-0.168092	-0.38101	-0.419387	-0.14394	-0.0733776	0.122248	-0.0383649	0.315707	0.342687	0.410329	0.22858	0.321426	0.344925	0.270565	0.398227	0.0117354	0.364815	0.315614	-0.140989	0.0721257	0.328713	0.382636	0.0564021	0.210706	0.173379	0.184958	-0.200934	-0.0636135	0.068371	0.0487927	-0.0904534	M2 blue|0.4103
5935	RCHY1|Q96PM5	blue	-0.402216	-0.335428	-0.123581	0.0539744	0.317508	0.354971	0.112126	0.309646	-0.0656094	0.158429	0.325349	0.219035	0.308073	-0.266629	0.0789841	-0.123245	0.00685647	-0.108451	-0.125825	-0.109024	0.412492	0.410057	0.119518	0.232497	0.164218	0.281067	0.250529	0.323523	0.286385	0.30214	-0.301153	-0.121031	0.102316	0.188733	0.0112385	0.0827415	0.302642	0.0159854	-0.0902598	-0.0551491	0.0563009	0.309662	0.320626	M2 blue|0.4101
5389	POTEI|P0CG38	blue	-0.247376	-0.449206	-0.29067	-0.173389	0.184285	0.282549	0.0489832	0.0296905	0.0810845	0.0833746	-0.27688	0.234469	0.106151	-0.242363	-0.17863	-0.0341841	-0.139507	0.142333	0.0114148	-0.0586968	0.190624	0.408826	0.489839	0.279756	0.212265	0.483807	0.430892	-0.320889	0.0317994	0.0265389	0.28213	0.345566	0.0112976	0.0943938	0.172161	0.347405	0.0187695	-0.16583	-0.159202	0.0100166	-0.0205285	0.113676	0.211808	M2 blue|0.4088
1103	CCDC80|Q76M96	blue	-0.138009	-0.238599	-0.146277	-0.0893885	0.178634	0.149092	0.168336	0.239346	-0.0583169	0.101584	-0.0049712	0.0336306	-0.155715	-0.264087	-0.314057	0.0450579	-0.0639748	-0.0178755	-0.0638446	-0.0921331	0.335059	0.408687	0.171614	0.237284	0.123332	0.182691	0.285887	0.0349174	0.218432	0.146392	-0.106811	0.146411	0.0393277	0.0860575	0.0615522	0.118195	0.147144	-0.0574047	-0.147729	-0.0306246	0.0474538	0.498592	0.24161	M2 blue|0.4087
2331	FAAH|O00519	blue	-0.100956	-0.369776	-0.356826	-0.21975	0.0781157	0.27812	-0.0093468	0.0727275	-0.200364	-0.0895755	0.147063	-0.108559	0.079517	-0.414533	-0.23374	-0.0221018	-0.377082	0.0831541	-0.0461351	0.189183	0.308933	0.406751	0.359889	0.35368	0.224667	0.279977	0.309178	0.0605776	0.251619	0.188439	0.321041	0.0341632	0.147174	0.292992	0.189155	0.468524	-0.23265	-0.115774	-0.0454943	-0.147432	-0.0730304	0.0234311	0.061009	M2 blue|0.4068
1516	CORO1C|Q9ULV4	blue	-0.22299	-0.249226	-0.375002	-0.168324	0.0559647	0.325136	-0.101744	-0.018203	-0.174349	-0.149355	-0.35709	-0.233694	-0.0943938	-0.419139	-0.382848	-0.199594	-0.345131	0.0147265	-0.201695	0.372075	0.145015	0.406485	0.387977	0.207303	0.193618	0.278511	0.275257	-0.0469998	0.378877	0.261022	0.184009	0.306028	0.293944	0.322629	0.217295	0.35394	0.059456	0.122862	-0.107958	-0.0405669	0.0862002	0.0952508	-0.0746716	M2 blue|0.4065
77	ACAD8|Q9UKU7	blue	-0.200205	-0.281849	-0.153963	-0.0365112	0.327401	0.290358	0.0193104	0.16723	-0.0959202	0.110846	0.0634113	0.0761002	0.0442278	-0.38484	-0.116052	-0.185922	-0.271916	-0.322148	-0.327469	-0.281658	0.342293	0.40353	0.0742049	0.144221	-0.0911567	0.18198	0.238884	0.313103	0.337982	0.418124	-0.140299	0.155724	0.0918486	0.222918	0.0884524	0.155945	0.424884	0.0705668	0.110196	0.0773392	-0.126973	0.142694	0.281639	M2 blue|0.4035
8029	WDSUB1|Q8N9V3	blue	-0.157769	-0.404431	-0.326048	-0.15678	0.0878148	0.241622	0.172026	0.198903	-0.185446	-0.0493661	0.144075	-0.0641235	-0.117347	-0.390699	-0.359641	-0.00931269	-0.162838	-0.00391328	-0.0894782	0.237969	0.456148	0.403468	0.070896	0.414274	0.22485	0.142303	0.3564	0.228145	0.3249	0.25396	-0.16165	-0.0114739	0.235874	0.40024	0.0767169	0.116562	0.0291271	0.102343	-0.0294842	0.16438	0.139363	0.0730095	-0.00921797	M2 blue|0.4035
4170	MPDZ|O75970	blue	-0.0793625	-0.327823	-0.156008	-0.163212	0.139902	0.11775	-0.117823	0.0654433	-0.201089	0.0429604	0.277163	0.374278	0.0843884	-0.315483	-0.0846517	0.0398873	-0.146818	-0.230377	-0.289169	-0.227575	0.113681	0.400542	0.147426	0.140296	0.0181105	0.211913	0.326805	0.17424	0.368387	0.282139	0.0727605	-0.164308	0.247088	0.208002	0.186163	0.313551	0.358022	0.198255	0.0347832	-0.107515	-0.034788	0.254853	0.227995	M2 blue|0.4005
1228	CEMIP2|Q9UHN6	blue	-0.258546	-0.321724	-0.0609648	0.00423844	0.375484	0.362319	0.10057	0.280753	0.0242002	0.225134	0.46007	0.391936	-0.0209338	-0.315884	-0.168347	-0.0816161	-0.0574331	-0.173434	-0.224657	-0.2375	0.294711	0.397474	0.201858	0.146475	0.0792595	0.227556	0.27282	0.164803	0.299832	0.385329	-0.168017	-0.248676	0.0609257	0.0610796	-0.0695087	0.10235	0.391375	0.0300582	-0.127852	-0.0222836	-0.0551227	0.366248	0.2943	M2 blue|0.3975
7426	TMEM68|Q96MH6	blue	-0.265967	-0.221331	-0.172207	0.0743417	0.286292	0.42951	-0.00188501	0.195713	-0.0906286	0.0449839	0.130657	-0.264336	-0.13146	-0.400881	-0.297595	-0.26807	-0.269719	-0.119026	-0.178244	0.227162	0.307755	0.396135	0.256665	0.210347	0.115993	0.208937	0.184239	0.263339	0.383189	0.43125	-0.0345343	-0.126718	0.0681279	0.243575	-0.0383922	0.154385	0.0730135	-0.0662183	-0.00916817	-0.0875831	-0.109038	-0.140401	-0.00907424	M2 blue|0.3961
1484	COMMD8|Q9NX08	blue	-0.220593	-0.276713	-0.227727	-0.118934	0.212161	0.307802	0.00679396	0.0862251	-0.0898418	0.0395446	-0.0569529	-0.0712015	-0.0456066	-0.257	-0.157403	-0.0288344	-0.167606	0.0270566	-0.138601	0.0283799	0.215844	0.395239	0.32361	0.239894	0.118373	0.159516	0.25583	0.0449533	0.259647	0.282997	0.156349	0.247466	0.120919	0.190537	0.11753	0.363615	0.147626	-0.00170626	-0.0558004	-0.261795	-0.24548	-0.0711088	-0.179913	M2 blue|0.3952
4886	P2RY1|P47900	blue	-0.083028	-0.270081	-0.0747558	0.0112919	0.295489	0.325425	0.104182	0.169071	0.0210546	0.199703	0.168596	0.0474818	0.000963326	-0.399045	-0.183941	-0.192403	-0.20038	-0.143456	-0.174519	-0.168028	0.231186	0.393774	0.237094	0.0524107	-0.0106929	0.236753	0.248983	0.0802949	0.262223	0.234552	-0.021842	-0.0566013	0.133919	0.0884987	0.111554	0.202268	0.21918	0.0566829	-0.157217	0.0145997	0.0478581	0.396231	0.137526	M2 blue|0.3938
5391	POTEKP|Q9BYX7	blue	-0.338844	-0.309836	-0.0884257	0.0634137	0.282816	0.370328	0.0785592	0.158509	0.104505	0.19983	0.0190845	0.249784	-0.0382837	-0.292955	-0.206788	-0.226132	-0.0692788	0.0409094	-0.0791597	0.0533023	0.168856	0.393192	0.47264	0.115551	0.151455	0.27888	0.246483	-0.105011	0.180655	0.165262	0.136528	-0.00691276	0.0373377	0.0317809	0.0207845	0.230311	0.066008	-0.114336	-0.265864	-0.059065	-0.139097	0.148431	0.132995	M2 blue|0.3932
6555	SKIV2L|Q15477	blue	-0.370899	-0.359624	-0.1712	-0.00931371	0.361118	0.370228	0.0584422	0.161176	0.142658	0.195553	-0.302626	-0.0191208	0.330629	-0.183801	0.0290126	-0.234	-0.163346	0.121226	0.0375033	-0.135746	0.178079	0.391217	0.412707	0.196322	0.213782	0.427237	0.24586	-0.0725738	0.0790844	0.226474	0.125154	0.460771	-0.0389225	0.0267901	0.11231	0.273714	0.104163	-0.244493	-0.243785	-0.146152	-0.127278	0.0569957	0.144421	M2 blue|0.3912
6689	SLC7A3|Q8WY07	blue	-0.24305	-0.197578	-0.21191	0.024214	0.176643	0.393092	0.0380764	0.160162	-0.190054	-0.0409717	0.0620027	-0.150069	-0.545403	-0.367512	-0.632787	-0.190016	-0.23881	-0.149754	-0.270975	0.304234	0.397889	0.390174	0.169441	0.298751	0.119107	0.00765861	0.202064	0.27968	0.467854	0.44696	-0.149205	-0.0271765	0.14442	0.306548	-0.00120246	0.121414	0.180321	0.109575	0.0442522	0.0483036	-0.109267	0.0230568	0.183979	M2 blue|0.3902
4669	NOTCH1|P46531	blue	-0.0772961	-0.423862	-0.203559	-0.164986	0.16979	0.296698	0.0331376	0.0815378	-0.016591	0.0700873	0.170212	0.325427	0.0386809	-0.441759	-0.156835	-0.117903	-0.247696	-0.116954	-0.159872	-0.138244	0.246465	0.390072	0.335467	0.170649	0.0831202	0.355541	0.377755	0.0204006	0.294482	0.246605	0.182514	-0.0716114	0.272409	0.254637	0.262307	0.424417	0.203142	0.164641	0.00884095	0.0287737	0.0016001	0.082571	0.190036	M2 blue|0.3901
1889	DIP2A|Q14689	blue	-0.0716367	-0.323223	-0.322351	-0.0940647	0.198826	0.256885	-0.213423	0.0135564	-0.274531	-0.12825	0.230215	-0.0426975	0.175205	-0.402614	-0.0923719	-0.229067	-0.345992	-0.166047	-0.280108	0.00587143	0.193527	0.389527	0.19028	0.191593	0.0595373	0.31544	0.303234	0.20794	0.417271	0.337361	0.00749838	-0.0299239	0.313409	0.297175	0.193883	0.309531	0.204358	0.195496	0.0306632	0.0627019	0.127277	0.216147	0.329092	M2 blue|0.3895
7540	TRAPPC2|P0DI81	blue	-0.476962	-0.299152	-0.310778	-0.0285239	0.182019	0.32919	0.0900731	0.179237	-0.165156	-0.0752203	0.0808493	0.0582926	-0.215072	-0.333347	-0.386074	-0.190293	-0.0995311	0.00611021	-0.132888	0.44244	0.388135	0.38717	0.213044	0.33438	0.216791	0.138706	0.258911	0.258889	0.324946	0.331903	-0.043868	-0.0652045	0.162511	0.422431	0.00770018	0.141527	0.0560589	-0.0101929	0.0116619	-0.137561	-0.216292	-0.148959	0.0287222	M2 blue|0.3872
124	ACTBL2|Q562R1	blue	-0.349036	-0.278558	-0.226186	-0.000612362	0.286066	0.360172	0.116981	0.1683	0.0413069	0.115827	-0.2398	-0.148799	-0.0761905	-0.285432	-0.309427	-0.267568	-0.133492	0.0322944	-0.0339804	0.144526	0.292848	0.380873	0.284639	0.238272	0.143661	0.245745	0.278231	-0.0300749	0.133881	0.184015	0.0387273	0.288685	-0.00324945	0.157436	0.0439384	0.189903	0.0542143	-0.176518	-0.14724	-0.0404131	-0.165072	-0.0323024	0.0583984	M2 blue|0.3809
1741	DAGLB|Q8NCG7	blue	-0.123491	-0.201922	-0.109562	-0.0710175	0.193679	0.271347	-0.0434822	0.134633	-0.1466	0.0541497	0.384406	0.107871	-0.187338	-0.370425	-0.304922	-0.0748115	-0.280182	-0.19394	-0.282485	0.0232389	0.207736	0.380369	0.22714	0.16869	0.0501592	0.0933216	0.203388	0.219246	0.373853	0.358499	0.0914018	-0.289933	0.0428146	0.128976	-0.00705678	0.250853	0.140635	-0.0144635	-0.0707041	-0.134506	-0.216017	0.174697	0.268648	M2 blue|0.3804
6393	SEC63|Q9UGP8	blue	-0.0235661	-0.154374	-0.284953	-0.185973	0.0709658	0.167323	-0.346494	-0.110511	-0.408126	-0.252172	0.112724	-0.262223	-0.0621501	-0.384759	-0.237425	-0.134656	-0.496832	-0.29337	-0.404333	0.00258083	0.120425	0.38031	0.136757	0.16136	-0.0793712	0.290993	0.206847	0.237711	0.480339	0.328705	0.149862	0.0067185	0.201638	0.2838	0.194161	0.303522	0.237656	0.17369	0.164537	0.0113165	0.0132485	0.152988	0.275458	M2 blue|0.3803
7390	TMEM186|Q96B77	blue	-0.331157	-0.384579	-0.190639	-0.11231	0.175571	0.350863	0.161803	0.167673	0.136102	0.123094	0.029792	0.166247	0.0646193	-0.190678	-0.130757	0.0150098	0.0174831	0.260364	0.168128	0.0984535	0.24642	0.380171	0.408083	0.282356	0.329013	0.422498	0.331286	-0.328182	0.039794	0.0596103	0.0845973	0.0588308	0.0566018	0.053634	0.0624048	0.211296	0.0301048	-0.111104	-0.333937	-0.139818	0.0271539	0.114875	0.00558878	M2 blue|0.3802
8017	WDR61|Q9GZS3	blue	-0.377447	-0.279146	-0.194392	-0.0199468	0.269319	0.338223	0.0212281	0.122745	0.0440224	0.0748621	-0.236507	-0.069477	0.163785	-0.221595	-0.0968377	-0.150044	-0.164364	0.136429	-0.00481243	0.061063	0.138777	0.380147	0.396633	0.156289	0.221516	0.462302	0.257754	-0.0769877	0.146822	0.200312	0.163948	0.266725	-0.00404818	0.0896782	0.0604606	0.238367	0.0602035	-0.224447	-0.239967	-0.210275	-0.0759197	0.130659	-0.0741877	M2 blue|0.3801
6375	SEC13|P55735	blue	-0.24298	-0.282717	-0.331328	-0.126981	0.0152338	0.275324	0.0136789	0.0167147	-0.0632026	-0.0584462	-0.304748	-0.0209147	-0.345571	-0.330757	-0.536879	-0.110032	-0.167708	0.111078	-0.0972717	0.451032	0.135255	0.377603	0.440326	0.276303	0.242358	0.21679	0.320924	-0.18509	0.281855	0.149702	0.200687	0.214501	0.183411	0.277818	0.126139	0.30014	-0.0367714	0.0222248	-0.0985474	-0.00402107	-0.0646624	-0.0505519	-0.136351	M2 blue|0.3776
6327	SCFD2|Q8WU76	blue	-0.358054	-0.38416	-0.324435	-0.109355	0.140035	0.302364	0.0523743	0.110426	0.0142889	0.00350112	-0.142534	-0.0786447	0.225766	-0.252973	-0.223781	-0.140167	-0.255662	0.285564	0.123085	0.317077	0.164013	0.37675	0.469423	0.329248	0.386533	0.472605	0.303671	-0.212738	0.0523107	0.0570853	0.261107	0.285186	-0.00473855	0.126317	0.0870095	0.273522	-0.227134	-0.304399	-0.375844	0.0245941	0.063577	0.213907	0.173403	M2 blue|0.3768
4007	MCCC1|Q96RQ3	blue	-0.314225	-0.409304	-0.15474	-0.0817735	0.0594937	0.251476	0.285464	0.272831	-0.121296	0.0778541	0.101734	0.157683	0.0390895	-0.146397	-0.104828	0.231577	0.25756	0.0977083	0.00208476	0.0595161	0.491344	0.374335	0.0322106	0.40005	0.309502	0.0702503	0.338427	0.157153	0.230244	0.127454	-0.388476	-0.00290627	0.224427	0.250334	0.0933722	0.00342928	0.23455	0.193782	-0.0800833	0.0463392	0.194732	0.344074	0.134046	M2 blue|0.3743
6967	ST3GAL3|Q11203	blue	-0.345527	-0.424399	-0.256856	-0.0463198	0.21378	0.29405	0.26092	0.273076	0.0612123	0.107737	0.0262804	0.160316	0.198306	-0.31861	-0.160078	-0.133415	-0.146058	0.259518	0.190737	0.163644	0.357647	0.373151	0.36631	0.344241	0.389303	0.378911	0.387972	-0.18159	0.0473289	0.073418	0.0776832	0.118901	0.033073	0.156783	-0.0620717	0.208415	-0.255859	-0.198116	-0.449714	-0.0836102	-0.0508822	0.16735	0.24949	M2 blue|0.3732
2673	GART|P22102	blue	-0.13858	-0.267314	-0.157155	-0.0220324	0.351183	0.283587	-0.0790844	0.125486	-0.0512005	0.0967402	0.129424	0.0478413	0.272424	-0.414344	0.013763	-0.290141	-0.401951	-0.223819	-0.261776	-0.239189	0.230005	0.371954	0.163447	0.0947868	-0.0767981	0.249964	0.208887	0.212113	0.289764	0.391892	0.041849	0.0715033	0.0706338	0.165634	0.0471224	0.253943	0.166123	-0.0242396	0.00454304	-0.0986266	-0.33397	-0.0897752	0.175803	M2 blue|0.372
5197	PIK3CD|O00329	blue	-0.190934	-0.22095	-0.275437	-0.0879006	0.094433	0.341506	-0.0192394	0.0787398	-0.251541	-0.0927478	0.118409	-0.323317	-0.119891	-0.320392	-0.387313	-0.0214361	-0.200389	-0.068904	-0.200848	0.296532	0.323659	0.371992	0.197196	0.307063	0.103392	0.00577743	0.173499	0.252544	0.315027	0.268026	-0.088348	-0.0105616	0.152099	0.266623	0.0761333	0.11288	0.0402947	0.0498236	-0.00494094	0.118541	-0.0827845	0.106248	0.1717	M2 blue|0.372
5707	PUM3|Q15397	blue	-0.305697	-0.500336	-0.273265	-0.184014	0.0479776	0.29053	0.332774	0.253798	0.0537372	0.101544	0.0376833	0.302397	0.196099	-0.222186	-0.149522	0.094153	0.0827981	0.278557	0.164785	0.115294	0.436214	0.371325	0.234149	0.453292	0.468922	0.284042	0.384612	-0.0772304	0.0858431	0.00965774	-0.165709	0.147258	0.171515	0.212996	0.124371	0.15813	-0.0449879	0.0343155	-0.227623	0.142038	0.201282	0.364401	0.40155	M2 blue|0.3713
4322	MTHFR|P42898	blue	-0.136081	-0.292276	-0.310454	-0.121121	0.20273	0.212774	-0.139222	0.0181415	-0.225754	-0.0308812	-0.0308819	-0.15636	0.0497943	-0.303929	-0.186819	-0.137325	-0.259247	-0.139026	-0.232203	0.0101315	0.211521	0.367151	0.0991902	0.257244	0.0165559	0.222277	0.257698	0.214523	0.291938	0.323267	-0.0647769	0.218511	0.199908	0.300218	0.190907	0.180542	0.251779	0.101581	0.162297	0.105728	-0.0385595	-0.0223343	0.116308	M2 blue|0.3672
4681	NPR2|P20594	blue	-0.078996	-0.377908	-0.174369	-0.134786	0.134023	0.188099	0.0212811	0.133166	-0.174748	-0.0207536	0.469373	0.350311	0.114514	-0.391137	-0.126649	0.0163248	-0.135574	-0.178927	-0.247621	-0.15663	0.267318	0.366886	0.119594	0.153059	0.0677264	0.252649	0.378499	0.188185	0.389683	0.235688	-0.0672358	-0.257806	0.327713	0.2678	0.148792	0.280858	0.301167	0.275048	-0.018525	0.0603876	0.091355	0.376589	0.248426	M2 blue|0.3669
1200	CDK18|Q07002	blue	-0.272408	-0.249167	-0.216979	-0.0570863	0.332529	0.319484	0.0240785	0.163543	-0.0652931	0.0544952	0.0116686	-0.119659	0.28637	-0.370431	0.00656007	-0.299826	-0.335505	-0.145303	-0.154626	-0.0437132	0.308087	0.366186	0.16791	0.145471	0.0175159	0.253443	0.181168	0.272144	0.250164	0.348633	0.0268916	0.16866	0.0739012	0.214711	0.102436	0.25713	0.121147	-0.0886989	-0.0484645	-0.149724	-0.207044	-0.0378993	0.175338	M2 blue|0.3662
5992	RGS19|P49795	blue	-0.183577	-0.254479	-0.192308	-0.021883	0.282592	0.306929	0.027026	0.109919	-0.0861619	0.0617857	-0.24664	-0.0243794	-0.155912	-0.375408	-0.325745	-0.289031	-0.357031	-0.242261	-0.266675	-0.161253	0.344678	0.364316	0.0680353	0.138864	-0.0537161	0.174538	0.224363	0.146904	0.348137	0.415275	-0.126057	0.451767	0.185446	0.235785	0.220629	0.251099	0.397133	0.102106	0.0564619	0.0971103	-0.112055	0.0592785	0.28698	M2 blue|0.3643
5199	PIK3R1|P27986	blue	-0.335655	-0.370846	-0.262406	-0.0753101	0.142079	0.309732	0.387167	0.291291	0.0581869	0.0904671	-0.110983	0.140454	-0.319682	-0.255785	-0.432816	0.0237208	0.0760218	0.226428	0.0959555	0.397763	0.506036	0.361842	0.314037	0.455388	0.342226	-0.00932872	0.370911	-0.113949	0.122386	0.130421	-0.0633628	0.17903	0.0584374	0.2499	-0.0779601	0.149565	-0.161863	-0.0818741	-0.184332	-0.104353	-0.252783	-0.121505	-0.138475	M2 blue|0.3618
2443	FBXL15|Q9H469	blue	-0.145264	-0.246171	-0.086884	-0.0413736	0.172157	0.221941	-0.106404	0.0844473	-0.181687	0.0302545	0.444788	-0.0238676	0.211357	-0.142035	0.0283825	0.0666166	-0.0168466	-0.0438233	-0.107888	-0.0792036	0.12769	0.36162	0.258479	0.207157	0.142279	0.290469	0.217001	0.184343	0.178567	0.115254	0.0348525	-0.363465	-0.0175609	0.0291222	-0.00257743	0.105008	0.106049	-0.0451712	-0.105828	-0.0821116	0.0324936	0.40017	0.34445	M2 blue|0.3616
5655	PTGR1|Q14914	blue	-0.265132	-0.315616	-0.336281	-0.195587	0.0400571	0.236193	-0.0790492	0.047251	-0.299709	-0.151524	0.0550328	0.266887	-0.224371	-0.378604	-0.383987	-0.0980158	-0.290492	-0.180381	-0.334072	0.190825	0.397641	0.36099	0.0800724	0.339484	0.132562	0.0732351	0.310954	0.322436	0.461811	0.412826	-0.00372875	0.0943679	0.332573	0.470675	0.213446	0.368779	0.270772	0.233666	0.221911	-0.021058	-0.282835	-0.154818	0.225906	M2 blue|0.361
7116	SYT13|Q7L8C5	blue	-0.266638	-0.0797031	-0.0706144	0.116252	0.281458	0.313643	-0.107883	0.201799	-0.29857	-0.0278121	-0.0236282	-0.412712	-0.0367929	-0.220641	-0.194427	-0.176189	-0.172293	-0.253848	-0.333684	-0.0224833	0.235902	0.357734	0.0671731	0.123547	-0.0145655	-0.0842757	0.0232155	0.436247	0.456529	0.44754	-0.0993358	0.0863002	0.071784	0.173097	-0.0572781	0.0947269	0.327214	0.0877131	0.035776	-0.310011	-0.228429	0.0413407	0.0919304	M2 blue|0.3577
2034	DUSP22|Q9NRW4	blue	-0.0743599	-0.305887	-0.19947	-0.238987	0.0925906	0.166855	-0.111153	-0.0229195	-0.135663	0.00714408	0.157781	0.328569	0.0423251	-0.301919	-0.168742	0.0610411	-0.246693	-0.150366	-0.244078	-0.225486	0.0989928	0.357411	0.263804	0.159158	0.0450962	0.326414	0.318063	-0.00226426	0.247203	0.179603	0.196195	0.0797416	0.188049	0.156469	0.254964	0.417833	0.305495	0.110117	0.0111354	0.00951866	-0.0766497	0.339119	0.400225	M2 blue|0.3574
6735	SMC2|O95347	blue	-0.371465	-0.403519	-0.348143	-0.167065	0.208174	0.38253	0.225046	0.225225	0.100758	0.0408978	0.076346	0.245981	0.301784	-0.382089	-0.130433	-0.0910879	-0.0865743	0.248365	0.130301	0.257451	0.392969	0.357281	0.433986	0.361821	0.388983	0.461681	0.39703	-0.150013	0.0333669	0.0722193	0.111143	0.0921115	0.0752843	0.236417	0.0372434	0.339526	-0.217145	-0.159854	-0.24611	-0.157849	-0.17451	0.0593539	-0.00205641	M2 blue|0.3573
1402	CNNM1|Q9NRU3	blue	-0.29958	-0.419911	-0.178472	-0.0587444	0.202028	0.302882	0.302019	0.390138	0.0656855	0.18442	0.454565	0.443457	0.133629	-0.289967	-0.162518	-0.0322305	0.0132757	0.137357	0.0985258	0.139864	0.464423	0.354581	0.175225	0.377332	0.359278	0.159933	0.338416	0.0735815	0.119425	0.163086	-0.153349	-0.289717	0.0399153	0.162958	-0.110844	0.104375	-0.15116	-0.160128	-0.256801	-0.069809	-0.0229053	0.276804	0.432592	M2 blue|0.3546
3044	HDHD5|Q9BXW7	blue	-0.31292	-0.388033	-0.228195	-0.0518955	0.270939	0.286154	0.273345	0.302073	0.0963134	0.141357	-0.0545761	0.0119735	0.274276	-0.283142	-0.0248295	-0.189398	0.0076933	0.0676136	0.0385684	0.0678503	0.381439	0.35344	0.10772	0.289316	0.215423	0.175509	0.322267	0.0821438	0.146901	0.210991	-0.306208	0.260784	0.220435	0.267457	0.0144294	0.0439308	0.128406	0.0921705	-0.187948	0.0432453	-0.00285207	0.0717313	0.079391	M2 blue|0.3534
7455	TNFAIP8L3|Q5GJ75	blue	-0.297222	-0.209558	-0.21693	0.0121937	0.243694	0.297806	-0.091873	0.148544	-0.210338	-0.0540705	0.1759	-0.087106	0.072135	-0.323302	-0.220058	-0.143762	-0.283193	-0.1408	-0.232292	0.146879	0.240636	0.351033	0.100675	0.194251	0.10135	0.211645	0.164935	0.2241	0.348889	0.410999	-0.142758	-0.0388762	0.115165	0.208477	-0.0302399	0.0701216	0.161728	-0.0170957	-0.141345	-0.0186601	-0.0361592	0.111649	0.218457	M2 blue|0.351
1013	CAND2|O75155	blue	-0.099205	-0.243418	-0.189336	-0.0769271	0.132479	0.231948	-0.062609	0.0542652	-0.162105	0.038699	-0.138453	-0.0191709	-0.151649	-0.313085	-0.288011	-0.157888	-0.315837	-0.149568	-0.208713	-0.036579	0.282174	0.348962	0.143303	0.265065	0.0363109	0.0902501	0.188896	0.146399	0.284923	0.313691	0.134966	0.289484	0.130424	0.2411	0.216766	0.336218	0.142325	0.104843	0.139204	-0.0840882	-0.211044	-0.100291	0.0632282	M2 blue|0.349
2710	GDPD5|Q8WTR4	blue	-0.30483	-0.263189	-0.123315	0.0151916	0.313283	0.221391	0.0944714	0.196288	-0.0595201	0.113382	0.0206547	0.28362	0.0702162	-0.202325	-0.0555825	-0.0572921	-0.108537	-0.0909122	-0.126125	-0.160887	0.31072	0.34793	0.185508	0.178955	0.0485158	0.186239	0.231582	0.113889	0.177665	0.289727	0.009125	0.13007	-0.0734444	0.124171	-0.0127811	0.182044	0.143561	-0.182414	-0.0810842	-0.234643	-0.324635	-0.0136379	0.0514487	M2 blue|0.3479
2080	EEF1AKMT1|Q8WVE0	blue	-0.128711	-0.331381	-0.0938277	-0.103023	0.104351	0.227453	0.105791	0.162532	-0.123378	0.0876938	0.199249	0.232488	-0.187901	-0.238547	-0.26836	0.0508149	-0.017089	-0.167872	-0.198166	-0.133465	0.409869	0.347616	0.0201039	0.251052	0.0746204	7.39667e-05	0.289026	0.19634	0.293394	0.231809	-0.193163	-0.0987726	0.213406	0.19915	0.049617	0.124117	0.338547	0.243365	0.0904069	0.0444303	0.0297792	0.199497	0.308751	M2 blue|0.3476
7797	ULK3|Q6PHR2	blue	-0.336149	-0.235387	-0.169307	-0.0343366	0.269201	0.31787	0.11789	0.168611	0.0321568	0.10139	-0.0650104	-0.0418948	-0.0128028	-0.0867758	-0.253188	-0.0127444	0.0429398	0.128609	0.0585598	0.141854	0.256365	0.345633	0.322918	0.337589	0.195938	0.214854	0.229452	0.0312296	0.0466396	0.138242	0.0143039	0.175338	-0.10186	0.0730786	-0.0268288	0.109839	-0.0037248	-0.178221	-0.132298	-0.141758	-0.328317	0.0246733	0.119643	M2 blue|0.3456
1187	CDH4|P55283	blue	-0.294883	-0.384692	-0.251011	-0.0790759	0.106858	0.283776	0.0940514	0.201012	-0.128085	0.0249208	0.179581	0.348207	0.147777	-0.358124	-0.147963	-0.127956	-0.109412	-0.108778	-0.176799	0.104597	0.401734	0.344666	0.026974	0.276385	0.212027	0.132977	0.286564	0.284215	0.381869	0.34141	-0.31355	-0.0473459	0.38732	0.418767	0.129481	0.177935	0.307667	0.274859	0.0404635	0.0454028	0.0635175	0.0605447	0.316505	M2 blue|0.3447
2852	GPC5|P78333	blue	-0.310799	-0.280162	-0.228212	-0.0831357	0.0410859	0.201801	0.0313775	0.119632	-0.185057	-0.116867	0.0121686	0.0759894	-0.0858985	-0.340148	-0.259976	-0.0921543	-0.201376	-0.0170262	-0.202748	0.255299	0.238006	0.343463	0.0939603	0.223457	0.211929	0.1625	0.255888	0.221759	0.456529	0.323762	-0.0729404	0.0538167	0.283734	0.381996	0.0918914	0.225843	0.187052	0.173823	-0.0491172	-0.0477586	-0.0613608	-0.0133561	0.0093866	M2 blue|0.3435
1562	CPOX|P36551	blue	-0.145271	-0.181847	-0.141792	0.017973	0.193804	0.263585	0.0191808	0.0522505	-0.0428459	0.0259915	-0.0859836	-0.279272	-0.0754999	-0.269914	-0.168639	-0.154249	-0.137754	0.0354897	-0.0455632	0.17921	0.145292	0.341674	0.382219	0.119606	0.0493252	0.208337	0.197941	-0.0107747	0.143506	0.105527	0.192587	-0.0308789	-0.0185952	0.123164	-0.00173287	0.1564	-0.128058	-0.156396	-0.0956034	-0.146808	-0.182216	-0.0789638	-0.191193	M2 blue|0.3417
3527	KCTD10|Q9H3F6	blue	-0.117747	-0.322061	-0.162813	-0.111448	0.123475	0.143684	-0.020241	0.1095	-0.121512	-0.00128194	0.355512	0.373304	-0.0870018	-0.327049	-0.160544	-0.0767426	-0.187116	-0.134615	-0.223975	-0.0591673	0.204578	0.339649	0.189389	0.173627	0.0614787	0.171184	0.314279	0.170176	0.342903	0.275018	0.0816857	-0.221771	0.180969	0.250983	0.0982984	0.295412	0.194449	0.0654321	0.0111307	-0.0938387	-0.132951	0.137405	0.199361	M2 blue|0.3396
311	ALKBH4|Q9NXW9	blue	-0.230894	-0.238784	-0.265669	-0.0375577	0.18684	0.221918	-0.085507	0.0192028	-0.081376	0.000126673	-0.355571	-0.0330241	-0.21125	-0.322414	-0.385997	-0.390113	-0.336347	-0.121056	-0.226899	0.123856	0.141661	0.338237	0.236804	0.167057	-0.0158989	0.0395678	0.16102	0.117238	0.335028	0.357673	0.196647	0.453034	0.190249	0.308573	0.200713	0.369393	0.140244	0.0282071	0.0795133	-0.129104	-0.348853	-0.366618	-0.0989499	M2 blue|0.3382
28	ABCB1|P08183	blue	-0.105158	-0.310345	-0.179107	-0.136053	0.139628	0.178033	0.056187	0.156057	-0.0391057	0.0578325	0.445245	0.185104	0.156563	-0.243592	-0.154002	0.0933235	-0.0731338	0.0962246	0.00485855	0.0479092	0.101195	0.338121	0.247697	0.246419	0.222635	0.2915	0.303996	-0.0761412	0.13457	0.0795884	0.0372712	-0.236376	0.0643945	0.0627404	-0.0177086	0.151138	-0.0435335	-0.0476291	-0.297163	0.00778059	0.0231238	0.402659	0.291962	M2 blue|0.3381
4449	NAXE|Q8NCW5	blue	-0.0729295	-0.177322	-0.266874	-0.210549	0.0256685	0.134385	-0.114602	-0.0808699	-0.285124	-0.174032	0.105595	-0.204619	-0.329249	-0.192142	-0.344886	0.0638056	-0.152096	-0.0474022	-0.205336	0.179699	0.127492	0.335434	0.258724	0.272516	0.0570786	0.134545	0.257447	0.0907001	0.260185	0.104447	0.201699	-0.0707931	0.0296103	0.197414	0.107563	0.197023	0.0886628	0.0244852	0.0905555	-0.00839114	-0.0135794	0.197545	0.164567	M2 blue|0.3354
7202	TBPL1|P62380	blue	-0.197886	-0.359049	-0.0514678	-0.0219935	0.267596	0.281574	-0.0156284	0.186592	0.159188	0.280109	0.188647	0.285356	0.299591	-0.253387	-0.00648737	-0.157878	-0.130121	0.079074	-0.0767337	-0.217317	0.150033	0.330384	0.23335	0.166864	0.156071	0.303231	0.283878	0.103873	0.11031	0.199547	0.0287483	0.0090933	0.0637957	0.044085	0.065602	0.216225	0.178902	-0.0135446	-0.131259	0.0462116	-0.0898776	0.0971391	0.317402	M2 blue|0.3304
1445	COG1|Q8WTW3	blue	-0.305742	-0.362408	-0.118237	0.0289386	0.233407	0.358789	0.333022	0.380143	0.219791	0.235209	0.412416	0.313427	0.216578	-0.259377	-0.156502	-0.0652645	0.0855981	0.32421	0.266119	0.295237	0.268032	0.328474	0.339075	0.291931	0.462804	0.370162	0.301372	-0.114723	0.0430596	0.0634231	-0.0587469	-0.367707	0.0380887	0.0759302	-0.171574	0.0748228	-0.28641	-0.153888	-0.461455	-0.168792	0.0194844	0.214066	0.0401974	M2 blue|0.3285
3035	HDAC6|Q9UBN7	blue	-0.168407	-0.258558	-0.114336	-0.0273106	0.348268	0.231193	0.0107278	0.165687	-0.0483086	0.134945	0.171294	0.228844	0.178561	-0.277999	0.0928628	-0.183939	-0.174198	-0.272087	-0.226849	-0.297025	0.278817	0.327501	0.0774819	0.143406	-0.0604071	0.183587	0.214402	0.286285	0.26792	0.388079	-0.0981838	-0.00257049	0.0556719	0.172488	0.0825147	0.166424	0.36497	0.0709077	0.106316	-0.11522	-0.173103	0.0137278	0.334713	M2 blue|0.3275
8128	ZC3H7A|Q8IWR0	blue	-0.232055	-0.352407	-0.345949	-0.137801	0.110754	0.286676	0.153695	0.215592	-0.110422	-0.0159821	0.145875	0.0226371	0.170469	-0.38605	-0.221393	-0.165621	-0.155459	0.0688435	-0.000270845	0.374798	0.416757	0.323524	0.121524	0.355558	0.281627	0.113264	0.266992	0.239873	0.246569	0.246956	-0.0831701	-0.0330393	0.311982	0.404068	0.131111	0.231903	-0.112193	0.106336	-0.0349362	-0.10317	-0.0456129	-0.0345512	0.0211657	M2 blue|0.3235
5267	PLEKHA2|Q9HB19	blue	-0.139448	-0.220754	-0.2711	-0.0722485	0.153023	0.303887	-0.1844	-0.00912256	-0.168455	-0.0635568	0.0448269	-0.177181	-0.00900375	-0.346524	-0.244523	-0.0875855	-0.275075	-0.195445	-0.254069	0.0728396	0.0946401	0.32286	0.25996	0.136583	0.0278527	0.251511	0.198518	0.141012	0.335382	0.326587	0.0298212	0.0397997	0.253578	0.235272	0.163292	0.218351	0.266108	0.0993587	0.0800757	0.110253	0.119054	0.145765	0.260699	M2 blue|0.3229
3615	KLHL2|O95198	blue	-0.181241	-0.262195	-0.300567	-0.124708	-0.00357535	0.250828	0.0311364	0.00320037	-0.135541	-0.0986205	-0.331117	-0.251018	-0.244195	-0.212503	-0.421022	0.0264902	-0.0925744	0.13744	-0.0207243	0.265097	0.255273	0.32188	0.280622	0.318637	0.21058	0.214919	0.273021	-0.162597	0.157363	0.0369668	0.027514	0.374477	0.168759	0.208093	0.179042	0.195868	0.0126031	0.0188204	-0.0592274	0.107716	0.139546	0.202482	0.0427286	M2 blue|0.3219
3826	LRRK1|Q38SD2	blue	-0.206231	-0.365248	-0.169956	0.019086	0.191745	0.314933	0.280027	0.289477	0.0937585	0.107304	0.145289	-0.0844816	0.367914	-0.347946	-0.00385196	-0.044036	-0.0707293	0.0967673	0.136159	-0.0127571	0.358293	0.320436	0.259327	0.264042	0.281538	0.310632	0.309489	0.0196903	0.0292534	-0.00263905	-0.0577656	0.0261832	0.0175548	0.0795406	-0.0370705	0.117291	-0.269409	-0.151989	-0.301959	0.169449	0.162188	0.335986	0.249431	M2 blue|0.3204
1847	DFFB|O76075	blue	-0.36947	-0.205873	-0.247684	0.0160364	0.21147	0.243003	-0.0478873	0.197981	-0.16895	-0.0260256	-0.0131382	-0.0792716	0.0298891	-0.220595	-0.18059	-0.230494	-0.234819	0.00543579	-0.135996	0.234731	0.166656	0.318767	0.160865	0.218044	0.203614	0.181618	0.163077	0.220339	0.341374	0.361135	0.040554	0.0721061	0.0547721	0.256746	-0.0489175	0.189593	0.132522	-0.122397	-0.177913	-0.286026	-0.141182	-0.09092	0.107368	M2 blue|0.3188
6341	SCN7A|Q01118	blue	-0.164789	-0.237335	-0.251561	-0.174318	0.026522	0.121702	-0.180301	-0.113991	-0.261518	-0.14477	-0.2553	-0.116032	-0.278446	-0.270595	-0.322966	-0.0801842	-0.273252	-0.237881	-0.377266	-0.0204784	0.0842867	0.318668	0.203579	0.127082	-0.0409163	0.105205	0.233022	0.120616	0.360972	0.274466	0.152701	0.362424	0.246825	0.268934	0.313985	0.279418	0.441192	0.185811	0.150775	0.193742	0.0415373	0.203279	0.213584	M2 blue|0.3187
4089	MIB2|Q96AX9	blue	-0.286778	-0.366655	-0.193319	-0.160719	0.107218	0.181866	0.15498	0.213207	-0.147342	0.00728101	0.155507	0.20346	0.139333	-0.214552	-0.0300091	0.0834406	0.033283	-0.0618966	-0.146155	-0.0864006	0.450694	0.31765	-0.0652562	0.315982	0.188663	0.0891454	0.297458	0.338317	0.263325	0.242098	-0.316965	0.0794192	0.212596	0.289776	0.0816709	0.0751029	0.321031	0.172557	0.0883897	0.10026	0.0190662	0.229643	0.286048	M2 blue|0.3176
3389	IREB2|P48200	blue	-0.231326	-0.383474	-0.188489	-0.0381486	0.176484	0.259113	0.242754	0.198599	0.146083	0.179675	0.0274981	0.171593	-0.0853547	-0.220421	-0.257616	0.014404	0.128325	0.159731	0.0713099	0.137566	0.23773	0.315584	0.303537	0.28806	0.232573	0.191074	0.356934	-0.0994201	0.0535345	0.0560592	0.00610279	0.0535718	0.103861	0.178028	-0.0031001	0.130928	-0.0321318	-0.0312669	-0.143071	0.0467422	-0.0488929	-0.109174	-0.279642	M2 blue|0.3156
3074	HGH1|Q9BTY7	blue	0.212966	-0.165034	-0.0576186	0.0186835	0.374993	0.0681589	-0.123298	-0.0319245	0.0160315	0.192644	0.0531016	0.062158	0.00202055	-0.324043	-0.0352463	-0.299742	-0.335173	-0.229078	-0.205032	-0.48865	-0.107265	0.313641	0.378566	-0.122688	-0.18519	0.314501	0.183829	-0.204453	0.146501	0.206588	0.278397	0.262207	-0.00778652	-0.0958313	0.201454	0.337825	0.255231	-0.0535334	-0.0909832	-0.0443588	-0.0109778	0.275703	0.255203	M2 blue|0.3136
2947	GSTM3|P21266	blue	-0.168365	-0.284095	-0.187025	-0.0274895	0.177765	0.217247	0.0200044	0.129114	-0.162977	0.0318357	0.0765295	0.0601016	-0.0265584	-0.323366	-0.270986	-0.146463	-0.256844	-0.190345	-0.210297	-0.0279741	0.314722	0.311527	-0.00829239	0.219807	0.0295221	0.0632939	0.180988	0.228242	0.350385	0.36361	-0.181055	0.140286	0.257659	0.29145	0.127702	0.180611	0.293273	0.179847	0.0700213	0.0164735	-0.10359	-0.0547349	0.221715	M2 blue|0.3115
369	ANKRD54|Q6NXT1	blue	-0.0834111	-0.188217	-0.1176	-0.0485292	0.112499	0.288496	-0.215218	0.0198283	-0.287318	-0.087103	0.336922	-0.194401	-0.152386	-0.233796	-0.240006	-0.0134187	-0.186547	-0.12864	-0.374219	-0.00889323	0.157757	0.308585	0.146976	0.125727	0.0293487	0.0705967	0.112257	0.396974	0.410003	0.330388	0.0511757	-0.216209	0.144326	0.135607	0.0829312	0.184475	0.280538	0.0884419	0.120649	0.0229756	0.129096	0.251487	0.0977644	M2 blue|0.3086
5243	PLA2G7|Q13093	blue	-0.113817	-0.236912	-0.115691	-0.105512	0.123304	0.179749	-0.0456954	0.132473	-0.126856	0.0141563	0.440034	0.281137	-0.0230169	-0.250245	-0.193356	0.0527393	-0.0919944	-0.185422	-0.228212	-0.0763462	0.188764	0.29999	0.165592	0.15528	0.0509896	0.0893354	0.22459	0.186613	0.265257	0.236831	0.0178357	-0.322212	0.125706	0.107073	-0.0253757	0.130362	0.181444	0.0746147	-0.0350484	-0.0432903	-0.00953769	0.404493	0.334945	M2 blue|0.3
7188	TBC1D9B|Q66K14	blue	-0.156414	-0.252835	-0.177279	-0.0940585	0.0568419	0.178998	0.173438	0.14073	0.0212071	-0.000997992	-0.198659	0.0194727	-0.217104	-0.198822	-0.313926	-0.0536929	-0.0278302	0.121396	0.0476849	0.228457	0.253261	0.299965	0.277835	0.23921	0.176707	0.0889045	0.295517	-0.138028	0.174974	0.064823	0.0774087	0.147124	0.111618	0.177786	-0.0153509	0.199633	-0.125308	-0.00593775	-0.151854	-0.141315	-0.140569	-0.0855173	-0.140454	M2 blue|0.3
3892	MAG|P20916	brown	0.260335	-0.131641	-0.384931	-0.468201	-0.329326	-0.211395	-0.375672	-0.531486	-0.251073	-0.392159	-0.315791	-0.168431	-0.241819	-0.125161	-0.243045	0.182462	-0.378939	0.122457	-0.0690203	0.156595	-0.382035	0.0836625	0.524852	0.0748762	-0.0139121	0.365142	0.247716	-0.491404	-0.0437003	-0.298273	0.964505	0.35157	0.12336	0.131849	0.502549	0.617425	-0.208617	-0.0497421	0.148723	0.0969372	0.0415216	0.0292407	-0.0793092	M3 brown|0.9645
3749	LIPE|Q05469	brown	0.25799	-0.130973	-0.428039	-0.485801	-0.334745	-0.196896	-0.45733	-0.560813	-0.346246	-0.455985	-0.336062	-0.1939	-0.261107	-0.157323	-0.272095	0.152029	-0.44622	0.0357702	-0.169633	0.149976	-0.345663	0.125964	0.520612	0.0908751	-0.0575764	0.321761	0.245367	-0.416565	0.0453664	-0.232307	0.961915	0.369536	0.146892	0.173486	0.516678	0.645836	-0.154238	-0.0107256	0.22009	0.0893045	0.0353947	0.0398778	0.00937183	M3 brown|0.9619
4151	MOG|Q16653	brown	0.224629	-0.141269	-0.349723	-0.400176	-0.225657	-0.151567	-0.401108	-0.486137	-0.240724	-0.33293	-0.26379	-0.162024	-0.185971	-0.156592	-0.213233	0.0830622	-0.429183	0.0717752	-0.112208	0.0903804	-0.366044	0.135264	0.540784	0.0483351	-0.0475394	0.370455	0.229829	-0.422069	0.00151549	-0.210434	0.96152	0.311089	0.0751539	0.102601	0.460776	0.624621	-0.179158	-0.104193	0.117266	0.0331327	-0.0193709	0.0092566	-0.0633478	M3 brown|0.9615
5291	PLP1|P60201	brown	0.259398	-0.0996686	-0.347663	-0.41981	-0.277799	-0.223134	-0.433059	-0.526306	-0.286733	-0.388741	-0.256059	-0.18455	-0.226562	-0.118059	-0.201484	0.107425	-0.435413	0.0417477	-0.133035	0.106227	-0.390718	0.0836273	0.473525	0.0334697	-0.0834036	0.309748	0.194272	-0.377547	-0.00158879	-0.219958	0.957344	0.289046	0.0757397	0.1136	0.464382	0.586215	-0.178622	-0.0907999	0.16518	0.0603821	-0.000460238	-0.0135468	-0.0379998	M3 brown|0.9573
6551	SIRT2|Q8IXJ6	brown	0.23266	-0.130984	-0.317726	-0.392741	-0.255857	-0.17699	-0.380312	-0.485492	-0.227991	-0.320321	-0.264983	-0.162013	-0.237233	-0.0982151	-0.21407	0.154875	-0.35525	0.0962155	-0.0823497	0.0917391	-0.371617	0.110586	0.545816	0.0683357	-0.0346015	0.309795	0.217349	-0.459345	-0.0422702	-0.252448	0.957155	0.302266	0.0413319	0.0621157	0.433644	0.591766	-0.202083	-0.113268	0.112182	0.033799	-0.0425863	-0.0188895	-0.0756497	M3 brown|0.9572
372	ANLN|Q9NQW6	brown	0.221427	-0.213862	-0.459643	-0.521906	-0.278299	-0.175279	-0.480438	-0.546867	-0.395129	-0.438215	-0.21203	-0.123027	-0.298984	-0.214969	-0.308587	0.165565	-0.464691	-0.0197879	-0.248229	0.10137	-0.314575	0.214527	0.523234	0.138277	-0.0535517	0.391114	0.337603	-0.319528	0.128918	-0.149597	0.955678	0.312944	0.200543	0.235145	0.558605	0.693461	-0.0175261	0.0380928	0.258092	0.11205	0.0205784	0.0867279	0.0379383	M3 brown|0.9557
2757	GLIPR2|Q9H4G4	brown	0.305638	-0.0790066	-0.366747	-0.459165	-0.305546	-0.221729	-0.521719	-0.586095	-0.333954	-0.426719	-0.231579	-0.188197	-0.218682	-0.16967	-0.199787	0.108509	-0.488626	-0.0454595	-0.233209	0.0528741	-0.429488	0.0905812	0.46706	-0.00954311	-0.131383	0.375501	0.209809	-0.348071	0.063467	-0.198662	0.955549	0.277571	0.15668	0.145181	0.532932	0.634752	-0.0552207	0.0249417	0.246348	0.108407	0.0750022	0.0774037	-0.0178521	M3 brown|0.9555
4384	MYO1E|Q12965	brown	0.367623	-0.151622	-0.464536	-0.57963	-0.420054	-0.246246	-0.586067	-0.691962	-0.441591	-0.531227	-0.278761	-0.169977	-0.208467	-0.203114	-0.204033	0.222274	-0.483193	-0.0825987	-0.302242	-0.00740039	-0.405285	0.116593	0.472306	0.0464212	-0.132208	0.41889	0.293571	-0.392841	0.0981576	-0.269127	0.949971	0.387379	0.297183	0.223009	0.67833	0.7085	0.0590708	0.204195	0.383564	0.304062	0.217017	0.205676	0.142338	M3 brown|0.95
4383	MYO1D|O94832	brown	0.30067	-0.124067	-0.35867	-0.460032	-0.313611	-0.208861	-0.452929	-0.567108	-0.303684	-0.396607	-0.286202	-0.161112	-0.226904	-0.131487	-0.19444	0.156965	-0.418315	0.0425278	-0.155159	0.042338	-0.394189	0.102767	0.506599	0.0331366	-0.0730053	0.360445	0.23347	-0.462291	0.00679725	-0.265618	0.946672	0.318988	0.113914	0.094349	0.520702	0.621973	-0.106776	-0.0191371	0.188374	0.123942	0.0939827	0.119198	0.0534313	M3 brown|0.9467
1416	CNP|P09543	brown	0.25211	-0.161189	-0.343605	-0.416151	-0.255441	-0.200111	-0.374187	-0.480603	-0.253804	-0.336565	-0.189404	-0.135632	-0.201372	-0.114822	-0.199988	0.1449	-0.3813	0.0984535	-0.0787705	0.0963027	-0.35106	0.126049	0.520476	0.0920362	-0.0327003	0.326445	0.246878	-0.419093	-0.0325945	-0.25791	0.946491	0.250072	0.0469794	0.0931138	0.443135	0.591565	-0.226421	-0.1252	0.104055	0.0584443	-0.0196694	0.0146965	-0.0191444	M3 brown|0.9465
749	BCAS1|O75363	brown	0.335539	0.0474823	-0.221238	-0.332125	-0.278007	-0.26734	-0.497645	-0.578538	-0.220945	-0.345534	-0.328766	-0.169597	-0.203018	-0.0385537	-0.0808463	0.0615202	-0.407552	-0.0183505	-0.166126	-0.0291508	-0.525866	-0.0427566	0.413649	-0.142498	-0.199082	0.24277	0.0606437	-0.416942	-0.0492516	-0.234169	0.942435	0.309915	0.0305864	-0.00475321	0.44182	0.539488	-0.112187	-0.0638851	0.205156	0.0331418	-0.0358019	-0.0670632	-0.10988	M3 brown|0.9424
3210	HSPA2|P54652	brown	0.352434	-0.103818	-0.394235	-0.475273	-0.317415	-0.195903	-0.576248	-0.613494	-0.434217	-0.463848	-0.211564	-0.17505	-0.287633	-0.276692	-0.25209	0.0549208	-0.560874	-0.177867	-0.370396	-0.0083975	-0.379751	0.137285	0.437579	-0.0308997	-0.20676	0.313172	0.221305	-0.251105	0.211799	-0.108762	0.934014	0.270057	0.293138	0.234704	0.62246	0.716536	0.0692341	0.186148	0.373381	0.140884	0.0789594	0.0959927	0.0488712	M3 brown|0.934
1157	CD9|P21926	brown	0.194567	-0.218353	-0.434732	-0.417706	-0.202493	-0.0468071	-0.388711	-0.455188	-0.274565	-0.341026	-0.25714	-0.158975	-0.207474	-0.30817	-0.30787	0.0255879	-0.508825	0.0349247	-0.167095	0.152601	-0.266961	0.221204	0.598884	0.10342	-0.00759662	0.416013	0.298738	-0.403522	0.109112	-0.122062	0.932668	0.325184	0.194721	0.213291	0.51354	0.715079	-0.146135	-0.0252671	0.145207	0.0523792	-0.0080324	0.0131263	-0.0325036	M3 brown|0.9327
3030	HDAC11|Q96DB2	brown	0.262672	-0.0324138	-0.245455	-0.342396	-0.280603	-0.208641	-0.363424	-0.498938	-0.163876	-0.313911	-0.287398	-0.155185	-0.19407	0.000985309	-0.12818	0.183593	-0.277	0.150173	-0.00607611	0.0886134	-0.433738	0.00106864	0.516886	-0.00750222	-0.0397883	0.293733	0.135796	-0.550654	-0.144739	-0.344011	0.932254	0.270209	-0.0300421	-0.0440005	0.363053	0.505425	-0.268214	-0.14947	0.0657529	0.0195521	0.00237505	0.002693	-0.0888751	M3 brown|0.9323
2770	GLTP|Q9NZD2	brown	0.178506	-0.331861	-0.490989	-0.51776	-0.208101	-0.0761404	-0.413147	-0.468188	-0.32156	-0.356358	-0.190723	-0.0545399	-0.134507	-0.296404	-0.271074	0.125639	-0.485128	0.0469591	-0.18636	0.074699	-0.242913	0.303701	0.614394	0.198715	0.0314995	0.496915	0.411607	-0.383835	0.121027	-0.137405	0.932044	0.326879	0.205686	0.231317	0.55896	0.74011	-0.0854177	-0.0139427	0.140571	0.1257	0.00370542	0.0953995	0.0950986	M3 brown|0.932
4842	OR7D2|Q96RA2	brown	0.37033	0.110328	-0.237833	-0.356406	-0.358048	-0.326659	-0.476363	-0.602999	-0.260221	-0.42005	-0.358081	-0.291525	-0.286409	-0.0101834	-0.15421	0.0879052	-0.403586	0.00211716	-0.131292	0.113232	-0.5312	-0.104083	0.343684	-0.134506	-0.201435	0.173392	0.0162484	-0.394161	-0.0693899	-0.281548	0.922821	0.30486	0.0546798	0.035604	0.433657	0.475726	-0.182614	-0.0372634	0.230307	0.0651625	0.024669	-0.0648202	-0.150756	M3 brown|0.9228
1321	CIB1|Q99828	brown	0.370783	-0.0180545	-0.349257	-0.477511	-0.439565	-0.328906	-0.540591	-0.688021	-0.339411	-0.513072	-0.381562	-0.248617	-0.246237	-0.0831384	-0.159126	0.163672	-0.426839	-0.0176944	-0.210449	0.0238595	-0.513167	-0.0490239	0.356712	-0.0834055	-0.162494	0.334659	0.151515	-0.415377	0.00437012	-0.310173	0.922062	0.433201	0.235515	0.143991	0.620087	0.600856	-0.0067484	0.131787	0.328559	0.264145	0.190146	0.0597409	-0.0532406	M3 brown|0.9221
6008	RHOG|P84095	brown	0.334152	-0.066487	-0.404785	-0.473572	-0.359565	-0.224302	-0.56088	-0.627921	-0.431429	-0.504602	-0.295693	-0.431639	-0.303272	-0.18714	-0.27937	0.113177	-0.533949	-0.0647423	-0.283126	0.125859	-0.415546	0.118286	0.435872	0.0331724	-0.155103	0.29241	0.194776	-0.32413	0.115783	-0.198658	0.920706	0.35754	0.180046	0.18278	0.554195	0.597902	-0.0496061	0.0766082	0.274999	0.215369	0.117936	0.110072	0.0229425	M3 brown|0.9207
3459	JAM3|Q9BX67	brown	0.285925	-0.0647176	-0.40512	-0.435329	-0.329909	-0.163507	-0.57411	-0.598685	-0.443353	-0.493161	-0.302821	-0.351682	-0.335344	-0.223354	-0.326584	0.0849724	-0.539628	-0.085375	-0.29327	0.131415	-0.382614	0.138076	0.454905	0.0215438	-0.120859	0.342169	0.197333	-0.288344	0.174929	-0.132615	0.919808	0.333034	0.227065	0.206795	0.569537	0.664075	-0.0248902	0.0771854	0.293374	0.133573	0.0841877	0.0940884	0.0255312	M3 brown|0.9198
7609	TSPAN15|O95858	brown	0.210373	-0.222687	-0.514319	-0.536573	-0.314146	-0.0818	-0.491328	-0.554048	-0.384163	-0.488753	-0.318282	-0.208475	-0.167134	-0.289086	-0.285471	0.151058	-0.537689	0.0157711	-0.222919	0.114596	-0.264511	0.214854	0.553965	0.151812	0.0174664	0.542958	0.354158	-0.404087	0.148959	-0.157592	0.91981	0.465981	0.293343	0.273712	0.624958	0.770846	-0.0318555	0.122846	0.271653	0.169379	0.117112	0.135409	0.0969972	M3 brown|0.9198
7865	USP54|Q70EL1	brown	0.331764	-0.146721	-0.510796	-0.577072	-0.422904	-0.193819	-0.581658	-0.664378	-0.487572	-0.57871	-0.281956	-0.248298	-0.368448	-0.295656	-0.375373	0.133493	-0.558971	-0.117805	-0.379566	0.136538	-0.364793	0.140315	0.443435	0.0623952	-0.113926	0.341625	0.291334	-0.277309	0.237336	-0.133936	0.91709	0.386895	0.402874	0.335678	0.702288	0.745083	0.0941522	0.27273	0.391729	0.291146	0.188157	0.165195	0.0608371	M3 brown|0.9171
3087	HIP1|O00291	brown	0.270809	-0.206554	-0.380677	-0.432129	-0.225307	-0.100751	-0.366255	-0.475452	-0.216747	-0.312136	-0.277825	-0.0137556	-0.251299	-0.245758	-0.291283	0.0705075	-0.43919	0.0144613	-0.151649	0.00707728	-0.30959	0.167809	0.567557	0.0496145	-0.043306	0.392592	0.301582	-0.497996	0.0592381	-0.184151	0.915464	0.356662	0.202962	0.138463	0.519657	0.699576	-0.0733768	0.0448462	0.148723	0.126034	0.0653393	0.09662	0.0723229	M3 brown|0.9155
4552	NEFM|P07197	brown	0.329161	0.00526463	-0.353093	-0.504471	-0.416811	-0.338106	-0.572128	-0.675613	-0.403158	-0.531778	-0.292712	-0.218189	-0.13293	-0.0205781	-0.0813818	0.284296	-0.40603	-0.00242376	-0.209643	0.0279786	-0.492081	-0.0149379	0.343637	-0.0205085	-0.145366	0.364972	0.160697	-0.334991	-0.00996993	-0.297039	0.914349	0.367303	0.147027	0.131206	0.562733	0.564416	-0.036209	0.0726792	0.319264	0.153315	0.0762062	0.0918348	-0.0478517	M3 brown|0.9143
1351	CLIC4|Q9Y696	brown	0.238383	-0.232915	-0.51972	-0.549321	-0.352213	-0.116949	-0.526492	-0.57678	-0.46123	-0.511084	-0.287175	-0.140556	-0.251407	-0.331174	-0.309286	0.133319	-0.552838	-0.0779853	-0.317173	0.100523	-0.252772	0.223077	0.511361	0.124055	-0.0364471	0.433387	0.343721	-0.346348	0.230056	-0.115319	0.91402	0.378925	0.360745	0.322329	0.651447	0.782276	0.046496	0.194256	0.343264	0.158164	0.16463	0.13633	0.124119	M3 brown|0.914
5921	RBP7|Q96R05	brown	0.264389	-0.0556787	-0.334891	-0.406063	-0.316539	-0.246605	-0.437934	-0.541089	-0.333809	-0.42267	-0.304535	-0.276076	-0.292137	-0.0961082	-0.206941	0.11904	-0.404013	0.0332732	-0.163891	0.149532	-0.383544	0.0746517	0.423771	0.0320449	-0.109904	0.231151	0.176885	-0.329147	0.0305397	-0.227711	0.909075	0.310257	0.0750371	0.143275	0.458203	0.55681	-0.171306	-0.0555329	0.210875	0.0645532	-0.0441527	-0.0642649	-0.106519	M3 brown|0.9091
2551	FMNL2|Q96PY5	brown	0.343452	-0.146858	-0.43789	-0.536746	-0.361158	-0.216798	-0.455923	-0.578032	-0.299219	-0.453399	-0.276233	-0.126728	-0.162336	-0.204685	-0.208475	0.144261	-0.440873	0.0411203	-0.164096	0.103983	-0.402991	0.0875773	0.468645	0.0468154	-0.0374722	0.4116	0.288911	-0.471109	0.0570198	-0.251944	0.908748	0.350871	0.301815	0.203777	0.574604	0.670702	-0.0829227	0.18479	0.219663	0.159796	0.166427	0.102059	-0.0301195	M3 brown|0.9087
1173	CDC42EP1|Q00587	brown	0.492951	0.124316	-0.263838	-0.441672	-0.44037	-0.403497	-0.641465	-0.726756	-0.362762	-0.506051	-0.34055	-0.252438	-0.220727	-0.0235046	-0.0890522	0.109622	-0.490449	-0.131101	-0.281882	-0.0324553	-0.594499	-0.134863	0.242212	-0.177365	-0.302478	0.171357	0.0205699	-0.3147	0.0041593	-0.257949	0.908548	0.334569	0.165987	0.0688004	0.552499	0.518946	-0.0218227	0.141907	0.380161	0.205257	0.0661013	-0.0113328	-0.0296246	M3 brown|0.9085
6227	RTKN|Q9BST9	brown	0.262955	-0.104064	-0.317907	-0.362585	-0.265268	-0.155731	-0.340538	-0.481535	-0.159113	-0.304844	-0.407113	-0.139727	-0.198429	-0.105543	-0.236404	0.0568561	-0.39321	0.121545	-0.0439157	0.0893881	-0.359569	0.0538361	0.508757	0.0273635	-0.0368989	0.282938	0.167147	-0.510776	-0.0671798	-0.260003	0.908262	0.433328	0.0763071	0.0589962	0.458702	0.596849	-0.236163	-0.0842175	0.0933321	0.052967	-0.0187983	-0.0377806	-0.0648128	M3 brown|0.9083
4003	MBP|P02686	brown	0.361782	0.143585	-0.133985	-0.258965	-0.27694	-0.315668	-0.494616	-0.576465	-0.20442	-0.330346	-0.305655	-0.198269	-0.270383	0.0366512	-0.0673194	0.037938	-0.366615	-0.0598433	-0.156493	-0.0336219	-0.567896	-0.128347	0.334336	-0.221641	-0.262704	0.144733	-0.0421523	-0.362658	-0.0813289	-0.238943	0.908058	0.223658	-0.0265295	-0.062687	0.374483	0.435269	-0.114954	-0.0920777	0.222135	0.0155291	-0.0110792	-0.0938547	-0.127385	M3 brown|0.9081
1358	CLMN|Q96JQ2	brown	0.252116	-0.176082	-0.469331	-0.540165	-0.320638	-0.149193	-0.517831	-0.609221	-0.383705	-0.471988	-0.393611	-0.175273	-0.157762	-0.251485	-0.207971	0.149434	-0.516007	-0.0525422	-0.287634	-0.0163477	-0.335523	0.169443	0.485848	0.0638184	-0.0873501	0.488537	0.306975	-0.369083	0.140367	-0.159921	0.907355	0.549721	0.301053	0.255994	0.696719	0.757694	0.107965	0.187091	0.344845	0.199698	0.10036	0.144004	0.040338	M3 brown|0.9074
1247	CERS2|Q96G23	brown	0.373108	-0.196922	-0.491813	-0.57908	-0.439304	-0.225304	-0.552597	-0.671823	-0.459528	-0.541532	-0.336935	-0.221539	-0.346952	-0.308902	-0.347329	0.152695	-0.531866	-0.122676	-0.352171	0.0515064	-0.370797	0.149267	0.440106	0.0526656	-0.117195	0.388162	0.340704	-0.375988	0.213022	-0.204771	0.904252	0.435513	0.437891	0.315553	0.74452	0.752156	0.129181	0.326413	0.390853	0.379434	0.287561	0.204516	0.130364	M3 brown|0.9043
1979	DOCK5|Q9H7D0	brown	0.171455	-0.129446	-0.344328	-0.399217	-0.193263	-0.105973	-0.47895	-0.525223	-0.268523	-0.337626	-0.405142	-0.10855	-0.190991	-0.130769	-0.172919	0.0959897	-0.419237	-0.0443927	-0.231138	-0.106119	-0.333879	0.150242	0.537973	0.0225119	-0.118241	0.363465	0.209233	-0.387722	0.0525818	-0.137766	0.903534	0.51017	0.105446	0.0790975	0.525236	0.672163	0.0518051	-0.0232672	0.236396	0.0437878	-0.0622995	0.0339854	0.0817691	M3 brown|0.9035
4551	NEFL|P07196	brown	0.314248	-0.0106367	-0.394753	-0.539843	-0.454437	-0.354736	-0.578267	-0.681349	-0.444501	-0.578517	-0.283284	-0.22002	-0.107729	-0.0258538	-0.077895	0.311262	-0.411382	0.0149212	-0.20888	0.0769866	-0.466188	-0.0143566	0.316792	0.0188976	-0.110147	0.376181	0.182367	-0.308571	0.00197636	-0.301594	0.90113	0.371598	0.178234	0.180264	0.580064	0.572246	-0.0527597	0.0884401	0.337762	0.159843	0.0949324	0.0964355	-0.0422772	M3 brown|0.9011
7755	UBL3|O95164	brown	0.254053	-0.00315316	-0.277199	-0.412629	-0.421139	-0.339045	-0.405388	-0.554152	-0.293468	-0.442862	-0.276762	-0.157319	-0.289194	0.0651726	-0.18596	0.266126	-0.284814	0.126235	-0.0662698	0.175694	-0.421694	-0.0635844	0.347371	0.0439729	-0.0424229	0.172916	0.110196	-0.403736	-0.110497	-0.341315	0.901125	0.275826	0.00113818	0.0548681	0.400803	0.45717	-0.241632	-0.0990422	0.18242	0.0732163	-0.00773381	-0.0359262	-0.0803949	M3 brown|0.9011
8123	ZC3H13|Q5T200	brown	0.334172	0.109424	-0.2573	-0.341614	-0.323245	-0.265976	-0.521899	-0.619371	-0.278531	-0.427358	-0.439225	-0.289612	-0.32278	-0.0788379	-0.186592	0.0117259	-0.473966	-0.0897711	-0.230409	0.0583343	-0.509988	-0.0845072	0.34722	-0.174517	-0.239904	0.200879	0.00774898	-0.340566	0.0284346	-0.176252	0.895118	0.395837	0.132995	0.0833934	0.492706	0.532727	-0.0408351	0.0391505	0.306932	0.0872091	0.0391152	-0.0969267	-0.138125	M3 brown|0.8951
147	ADAM10|O14672	brown	0.190464	-0.320145	-0.612791	-0.587186	-0.305301	-0.0670169	-0.537619	-0.537536	-0.516439	-0.544673	-0.134895	-0.201604	-0.214428	-0.434131	-0.370643	0.0888657	-0.620833	-0.0740814	-0.352079	0.207482	-0.203399	0.324915	0.521269	0.224634	0.0298164	0.536235	0.45445	-0.196604	0.335733	-0.0312375	0.892982	0.321225	0.450113	0.454043	0.685339	0.832866	0.0521037	0.239924	0.333069	0.207227	0.142693	0.168139	0.131232	M3 brown|0.893
3750	LITAF|Q99732	brown	0.201254	-0.0778353	-0.225741	-0.302126	-0.198897	-0.144551	-0.325807	-0.435047	-0.104964	-0.238603	-0.258011	0.00158935	-0.120896	-0.0108643	-0.0864965	0.193585	-0.239504	0.144649	-0.00186799	-0.0344405	-0.390813	0.0436315	0.565154	-0.0114537	-0.014394	0.35205	0.170279	-0.576828	-0.149784	-0.314543	0.892953	0.268917	-0.0672355	-0.0834508	0.313096	0.520884	-0.218651	-0.195691	0.0333041	-0.0231657	-0.0324069	0.0419971	-0.0140631	M3 brown|0.893
2280	ERMN|Q8TAM6	brown	0.422697	0.213524	-0.208097	-0.3218	-0.383379	-0.343572	-0.58699	-0.664165	-0.319968	-0.473316	-0.410619	-0.327155	-0.254296	-0.00807725	-0.097308	0.0442267	-0.460259	-0.113692	-0.231567	0.0312613	-0.573202	-0.15904	0.2774	-0.237482	-0.310875	0.115733	-0.075433	-0.342099	-0.0225894	-0.244722	0.892738	0.317687	0.0678086	0.0172785	0.441682	0.464414	-0.11621	0.0181807	0.32069	0.0625826	0.000259053	-0.0801991	-0.112989	M3 brown|0.8927
3646	KRT222|Q8N1A0	brown	0.210784	-0.0617094	-0.38481	-0.488648	-0.337739	-0.247932	-0.519998	-0.595339	-0.358353	-0.481327	-0.349937	-0.220525	-0.0369641	-0.0447354	-0.0537702	0.246838	-0.389091	0.0546375	-0.164145	0.0381179	-0.401019	0.0509264	0.393497	0.0549105	-0.0644227	0.425814	0.202696	-0.342003	-0.0145563	-0.24941	0.891785	0.468846	0.131097	0.147267	0.548681	0.603203	-0.0526805	0.0214915	0.278855	0.0579122	-0.00302198	0.0342852	-0.0726713	M3 brown|0.8918
4162	MOSPD2|Q8NHP6	brown	0.220941	-0.112117	-0.376996	-0.407062	-0.199529	-0.0947146	-0.483138	-0.537749	-0.298444	-0.36734	-0.460385	-0.196889	-0.307495	-0.202991	-0.273683	0.0486983	-0.500586	-0.0817445	-0.255016	-0.0566186	-0.31766	0.153797	0.518321	0.0204523	-0.124195	0.416575	0.229373	-0.420057	0.103525	-0.105423	0.890041	0.53906	0.144386	0.116863	0.5592	0.680607	0.0650202	0.0218283	0.262938	0.114389	0.0479543	0.0750915	0.0985287	M3 brown|0.89
5847	RAP1A|P62834	brown	0.298439	-0.0319605	-0.312303	-0.35612	-0.242791	-0.152746	-0.445126	-0.520532	-0.29769	-0.357829	-0.302926	-0.197679	-0.42799	-0.225841	-0.339046	0.0381153	-0.514202	-0.125042	-0.27387	0.0356324	-0.350642	0.0901499	0.454177	-0.058378	-0.204809	0.214814	0.14073	-0.349281	0.115776	-0.110071	0.889577	0.329411	0.130142	0.117937	0.466943	0.609367	-0.0387845	0.00153624	0.248658	0.120566	-0.0108984	-0.0300119	-0.0441083	M3 brown|0.8896
5946	RDX|P35241	brown	0.555561	0.0606537	-0.307503	-0.468898	-0.444702	-0.392795	-0.671404	-0.745217	-0.434583	-0.521783	-0.253288	-0.214429	-0.318789	-0.132308	-0.163158	0.0923679	-0.548026	-0.23774	-0.390257	-0.0875608	-0.574894	-0.0816949	0.227389	-0.19476	-0.346383	0.151369	0.0785774	-0.269552	0.138672	-0.184595	0.888211	0.316591	0.340607	0.16351	0.633559	0.607029	0.132342	0.311103	0.460503	0.288906	0.199984	0.036597	-0.0305481	M3 brown|0.8882
5323	PMP2|P02689	brown	0.261604	0.0331519	-0.265323	-0.42473	-0.339918	-0.28728	-0.494633	-0.598177	-0.26103	-0.42423	-0.337198	-0.119455	-0.174889	0.0611645	-0.0549849	0.271639	-0.28867	0.0373267	-0.130021	-0.0499174	-0.458868	-0.059106	0.386017	-0.0417907	-0.112412	0.359824	0.124306	-0.453146	-0.118962	-0.3249	0.887982	0.373866	0.0116376	-0.0160848	0.434288	0.496132	-0.0424766	-0.0357968	0.268889	0.071403	0.0533817	0.0964506	-0.00139714	M3 brown|0.888
3565	KIAA0753|Q2KHM9	brown	0.303884	0.00183875	-0.369049	-0.498048	-0.396971	-0.285921	-0.597579	-0.664614	-0.45136	-0.548508	-0.299486	-0.244763	-0.121923	-0.0502652	-0.0967053	0.297687	-0.431424	-0.0485748	-0.266983	0.00887292	-0.446642	0.0195402	0.350558	-0.00890674	-0.153774	0.343876	0.159223	-0.28807	0.0543168	-0.230716	0.887914	0.383259	0.163607	0.150936	0.558273	0.593093	0.0135589	0.0888299	0.348906	0.108072	0.0450382	0.0980214	-0.0294643	M3 brown|0.8879
1038	CARNS1|A5YM72	brown	0.256811	0.0265196	-0.266191	-0.351325	-0.259662	-0.226302	-0.48226	-0.52516	-0.238653	-0.375367	-0.258658	-0.121845	-0.026446	-0.0382531	-0.0165193	0.086124	-0.435585	0.00844708	-0.126296	-0.0146082	-0.438359	-0.0264192	0.403848	-0.0806429	-0.121002	0.332058	0.0683616	-0.35691	-0.0543536	-0.215412	0.886344	0.29298	0.00379885	0.0154282	0.403426	0.535106	-0.151756	-0.123417	0.186691	-0.0180076	-0.0108355	0.0184477	0.041971	M3 brown|0.8863
6660	SLC44A1|Q8WWI5	brown	0.329329	-0.137883	-0.430539	-0.480318	-0.369098	-0.189309	-0.464546	-0.562887	-0.382131	-0.461296	-0.230184	-0.283961	-0.359401	-0.225229	-0.359111	0.156785	-0.465421	0.0185737	-0.206917	0.200444	-0.368097	0.128363	0.463145	0.0782916	-0.0433393	0.323235	0.26611	-0.42844	0.105798	-0.214809	0.886256	0.297606	0.263439	0.20883	0.538907	0.610839	-0.0868354	0.124368	0.207502	0.240461	0.235851	0.172857	-0.0332624	M3 brown|0.8863
6423	SEPT4|O43236	brown	0.176737	-0.218159	-0.482681	-0.560655	-0.429709	-0.203377	-0.279713	-0.499731	-0.277132	-0.47099	-0.34198	-0.060589	-0.268463	-0.0794164	-0.284103	0.388486	-0.246113	0.259366	0.0276251	0.266891	-0.236804	0.0907049	0.526948	0.252955	0.156865	0.412636	0.357925	-0.592748	-0.0816178	-0.382443	0.884214	0.438932	0.175135	0.204955	0.514441	0.634107	-0.23948	-0.00555248	0.16815	0.119794	0.135479	0.0858381	-0.0183802	M3 brown|0.8842
4609	NINJ2|Q9NZG7	brown	0.307625	-0.0508837	-0.384166	-0.432405	-0.304521	-0.187383	-0.543427	-0.562992	-0.389389	-0.444489	-0.281671	-0.297498	-0.279526	-0.249846	-0.277837	-0.00572163	-0.603272	-0.118378	-0.298515	0.138547	-0.376013	0.100334	0.364481	0.00255642	-0.156553	0.260867	0.150454	-0.203518	0.165483	-0.0573831	0.883775	0.319257	0.235093	0.241633	0.555109	0.616845	-0.0427448	0.103561	0.309626	0.13728	0.0373338	-0.0306934	-0.00165471	M3 brown|0.8838
1343	CLDND1|Q9NY35	brown	0.113762	-0.196417	-0.418287	-0.45264	-0.254351	-0.0726395	-0.384144	-0.47536	-0.282337	-0.386313	-0.44887	-0.183248	-0.166608	-0.127578	-0.2348	0.168163	-0.417287	0.109428	-0.114478	0.0657709	-0.223041	0.190986	0.566886	0.163528	0.0374993	0.429199	0.269747	-0.442126	0.030118	-0.184659	0.878425	0.583651	0.107181	0.13967	0.517547	0.665761	-0.088169	-0.0594289	0.150727	0.0637558	0.0164869	0.0759081	0.017302	M3 brown|0.8784
1067	CBR1|P16152	brown	0.32792	-0.23743	-0.583437	-0.617142	-0.430126	-0.182054	-0.61717	-0.666759	-0.587584	-0.596918	-0.265279	-0.160378	-0.327716	-0.388884	-0.362364	0.149031	-0.600946	-0.169939	-0.448083	0.130469	-0.292234	0.230807	0.427999	0.119529	-0.100819	0.391679	0.379813	-0.243166	0.347754	-0.0744758	0.878224	0.384089	0.536709	0.450203	0.777042	0.808106	0.181442	0.402289	0.475176	0.291619	0.255755	0.194229	0.0885667	M3 brown|0.8782
4874	OTUD7B|Q6GQQ9	brown	0.262397	-0.208439	-0.429042	-0.523649	-0.307557	-0.132262	-0.436554	-0.52232	-0.294727	-0.409637	-0.193153	0.0354816	-0.139548	-0.183533	-0.159762	0.255747	-0.375239	0.0506423	-0.179883	0.00205782	-0.302443	0.148598	0.530862	0.109682	0.0156558	0.449326	0.348277	-0.467849	0.0610931	-0.212171	0.876096	0.325595	0.234421	0.165635	0.529569	0.696569	-0.00923668	0.121446	0.2245	0.130982	0.126364	0.171744	0.0522935	M3 brown|0.8761
1733	DAAM2|Q86T65	brown	0.18707	-0.288819	-0.492112	-0.549044	-0.283033	-0.102115	-0.396648	-0.472281	-0.311774	-0.399638	-0.132153	-0.00919416	-0.0400707	-0.284874	-0.197631	0.233604	-0.41386	0.060753	-0.154614	0.0679267	-0.24521	0.217439	0.533625	0.176294	0.0687178	0.554644	0.413075	-0.409463	0.085942	-0.206706	0.876025	0.315808	0.298198	0.26434	0.568754	0.755113	-0.0430305	0.109185	0.220488	0.107963	0.0833957	0.150055	0.0562349	M3 brown|0.876
1653	CTNNA3|Q9UI47	brown	0.209288	-0.255461	-0.394818	-0.454094	-0.2163	-0.0940675	-0.354445	-0.405797	-0.277302	-0.333379	0.0170446	-0.000864077	-0.0957439	-0.239827	-0.18485	0.184181	-0.365168	0.0821247	-0.111492	0.0975331	-0.247591	0.228452	0.576864	0.15058	0.0548114	0.469111	0.368127	-0.380692	0.0654523	-0.200359	0.87589	0.0630267	0.155218	0.161738	0.443098	0.642481	-0.175346	-0.0210068	0.0879969	0.0380273	0.0513955	0.18304	0.0614962	M3 brown|0.8759
2828	GOLGA7|Q7Z5G4	brown	0.290611	0.0157492	-0.301148	-0.384554	-0.371159	-0.219001	-0.375728	-0.516971	-0.239213	-0.411555	-0.330436	-0.216623	-0.249969	-0.057626	-0.237641	0.187277	-0.36032	0.128342	-0.0465936	0.196651	-0.381159	-0.0199877	0.432818	0.014839	-0.041631	0.262874	0.112818	-0.514738	-0.0880084	-0.328252	0.873972	0.286874	0.0116024	0.040248	0.371523	0.488366	-0.31389	-0.0978692	0.140059	0.0581119	0.00691006	0.0149106	-0.0689184	M3 brown|0.874
8138	ZDHHC20|Q5W0Z9	brown	0.185849	-0.183862	-0.441962	-0.587576	-0.399659	-0.19612	-0.435022	-0.549878	-0.376102	-0.494125	-0.219645	-0.0485385	-0.208464	-0.0695219	-0.210302	0.390429	-0.326524	0.104105	-0.130336	0.0974636	-0.263353	0.139435	0.490863	0.200528	0.0577619	0.446688	0.32497	-0.441768	0.00983735	-0.299161	0.873209	0.334786	0.138101	0.153828	0.502236	0.62611	-0.0633344	0.0221479	0.24192	0.127793	0.121665	0.202004	0.173209	M3 brown|0.8732
5031	PDE8A|O60658	brown	0.24114	-0.102329	-0.362356	-0.461491	-0.33037	-0.250258	-0.444934	-0.510062	-0.280038	-0.423169	-0.0633059	-0.012213	-0.054395	-0.097859	-0.0982687	0.205363	-0.360083	0.071211	-0.127173	0.101675	-0.398563	0.0307716	0.398848	0.0490332	-0.0184395	0.383345	0.228087	-0.349172	-0.018687	-0.258874	0.872739	0.176191	0.151832	0.139452	0.442964	0.564706	-0.140139	0.0125534	0.182036	0.0699145	0.036198	0.108853	-0.0136972	M3 brown|0.8727
7339	TMC6|Q7Z403	brown	0.185157	-0.299439	-0.485399	-0.508859	-0.255629	-0.0689939	-0.387658	-0.476796	-0.264907	-0.382494	-0.241048	-0.0745167	-0.0859949	-0.298069	-0.228775	0.124436	-0.404113	0.0701579	-0.156472	0.0785417	-0.26771	0.231769	0.578439	0.147791	0.0726613	0.587518	0.424291	-0.431125	0.108963	-0.205935	0.871403	0.36713	0.311535	0.253795	0.595729	0.741399	-0.0236119	0.135489	0.181156	0.175462	0.16595	0.168539	0.0070925	M3 brown|0.8714
5287	PLLP|Q9Y342	brown	0.346461	-0.0399254	-0.317227	-0.42347	-0.353498	-0.331134	-0.39572	-0.530042	-0.247996	-0.405526	-0.162055	-0.155583	-0.207139	-0.0648357	-0.131417	0.109174	-0.382098	0.0616983	-0.0712196	0.132035	-0.408815	-0.0458075	0.312867	0.0096296	-0.0919224	0.256999	0.167449	-0.342941	-0.0827952	-0.306405	0.869902	0.208314	0.0841248	0.132503	0.428672	0.503817	-0.239501	-0.050664	0.2338	0.147804	0.0212242	-0.0908857	-0.0546025	M3 brown|0.8699
3008	HAPLN2|Q9GZV7	brown	0.297954	-0.0166049	-0.437814	-0.526082	-0.386107	-0.240717	-0.645122	-0.673269	-0.466941	-0.572071	-0.393742	-0.328707	-0.181007	-0.138411	-0.165432	0.111252	-0.568793	-0.102213	-0.328914	0.041277	-0.411404	0.0398299	0.319498	0.0136893	-0.14792	0.350654	0.148715	-0.213554	0.138676	-0.116762	0.868247	0.510201	0.249407	0.236513	0.631465	0.649422	0.077416	0.1593	0.43196	0.168818	0.0729201	0.0553886	0.0869437	M3 brown|0.8682
3353	INA|Q16352	brown	0.306603	0.080025	-0.293121	-0.436255	-0.43567	-0.327023	-0.49377	-0.615762	-0.325707	-0.484344	-0.354904	-0.238725	-0.113824	0.0527246	-0.0529328	0.259235	-0.340996	0.0846375	-0.090474	0.107171	-0.453139	-0.0957997	0.289101	-0.017255	-0.0971063	0.271723	0.0599692	-0.33705	-0.100629	-0.333041	0.8681	0.374907	0.0632751	0.0845972	0.491062	0.50207	-0.18893	-0.0111505	0.296484	0.066793	-0.00723936	-0.0561248	-0.139844	M3 brown|0.8681
7656	TTYH2|Q9BSA4	brown	0.281363	-0.170749	-0.470353	-0.490411	-0.301549	-0.126476	-0.447547	-0.526205	-0.377655	-0.448526	-0.3398	-0.183682	-0.301889	-0.270678	-0.342645	0.119708	-0.507989	-0.0266091	-0.247977	0.112155	-0.24597	0.181888	0.479485	0.142604	-0.0486061	0.351235	0.313039	-0.340214	0.179061	-0.117326	0.867877	0.461495	0.271984	0.272188	0.585519	0.727021	-0.0498301	0.153401	0.308207	0.138029	-0.0157765	0.00690931	-0.0479509	M3 brown|0.8679
2566	FOLH1|Q04609	brown	0.208433	-0.105729	-0.377365	-0.432787	-0.246193	-0.108886	-0.472157	-0.506108	-0.275995	-0.394294	-0.278423	-0.0695207	-0.0937072	-0.176089	-0.129191	0.0491763	-0.463763	-0.00319225	-0.186701	0.0248271	-0.296179	0.106561	0.482842	0.0507256	-0.054195	0.41752	0.204985	-0.351862	0.0628978	-0.14421	0.864758	0.353329	0.156923	0.148241	0.502537	0.654899	-0.0733875	0.0426414	0.235019	0.0267465	-0.0179076	-0.00236646	0.0529314	M3 brown|0.8648
2210	ENDOD1|O94919	brown	0.123509	-0.441552	-0.657045	-0.698334	-0.31498	-0.0878368	-0.403808	-0.481309	-0.458461	-0.527696	-0.152597	-0.050814	-0.0504644	-0.319041	-0.242546	0.308158	-0.467074	0.101568	-0.195258	0.118859	-0.0853511	0.361995	0.568967	0.383147	0.157794	0.624951	0.569398	-0.348278	0.170203	-0.176453	0.864714	0.425664	0.317038	0.386493	0.651739	0.806908	-0.0297012	0.10465	0.233825	0.196662	0.149741	0.258913	0.21578	M3 brown|0.8647
2352	FAM107B|Q9H098	brown	0.580642	0.31722	-0.0806559	-0.319843	-0.454056	-0.493181	-0.666553	-0.769533	-0.331982	-0.463368	-0.359881	-0.261109	-0.301319	0.136421	0.0287741	0.139599	-0.390744	-0.212112	-0.29688	-0.196433	-0.708838	-0.298925	0.125833	-0.368762	-0.457422	0.00727377	-0.171368	-0.30796	-0.077012	-0.302209	0.862546	0.278369	0.0437877	-0.090903	0.483179	0.387133	0.0502417	0.107845	0.442214	0.16664	0.0885421	-0.0163044	-0.0721564	M3 brown|0.8625
1388	CMTM5|Q96DZ9	brown	0.209736	-0.107789	-0.374557	-0.409468	-0.314283	-0.116339	-0.320366	-0.43549	-0.222581	-0.376628	-0.322863	-0.153504	-0.146415	-0.145959	-0.190808	0.213001	-0.342657	0.166255	-0.0360258	0.188637	-0.301182	0.0752556	0.532041	0.0930912	0.0791076	0.341459	0.217963	-0.522617	-0.0109964	-0.242211	0.858648	0.37108	0.126545	0.111569	0.434674	0.618759	-0.254414	-0.0417292	0.0855198	0.000508761	0.0682388	0.0666085	-0.105027	M3 brown|0.8586
981	CADM4|Q8NFZ8	brown	0.0294139	-0.397419	-0.588843	-0.58927	-0.309616	-0.067948	-0.263165	-0.374616	-0.333028	-0.451892	-0.140047	0.0278452	-0.107512	-0.282773	-0.309847	0.264122	-0.342588	0.219995	-0.0487101	0.320089	-0.09067	0.300623	0.588831	0.357387	0.248627	0.543439	0.504799	-0.38473	0.109877	-0.212437	0.854212	0.29579	0.292303	0.379167	0.503056	0.747058	-0.201541	0.0290558	0.127812	0.0239987	0.0352516	0.0728012	-0.0179395	M3 brown|0.8542
3675	LAMP2|P13473	brown	0.263232	-0.273079	-0.62847	-0.661785	-0.391226	-0.158407	-0.610613	-0.609888	-0.631449	-0.64276	-0.150941	-0.193489	-0.172702	-0.410496	-0.290917	0.161735	-0.67542	-0.178952	-0.449491	0.0780103	-0.17613	0.264717	0.381014	0.205229	-0.0639345	0.476684	0.401908	-0.10543	0.365386	-0.0217702	0.847872	0.411683	0.478353	0.477438	0.784245	0.84158	0.154629	0.323366	0.485379	0.273617	0.192084	0.232858	0.232911	M3 brown|0.8479
3863	LYNX1|P0DP58	brown	0.125833	-0.197945	-0.371834	-0.458761	-0.28021	-0.0925571	-0.284686	-0.42091	-0.201783	-0.345642	-0.242305	-0.159701	-0.108238	-0.075034	-0.20816	0.303977	-0.291186	0.263585	0.0347602	0.168296	-0.237651	0.156065	0.591499	0.217791	0.15558	0.474906	0.296692	-0.555541	-0.10777	-0.334392	0.845619	0.336537	0.000323751	0.0372408	0.384403	0.544868	-0.281607	-0.155006	-0.0220994	0.0830795	0.0463229	0.153655	0.0381896	M3 brown|0.8456
5848	RAP1B|P61224	brown	0.256083	0.0158408	-0.364643	-0.354482	-0.262986	-0.116707	-0.536631	-0.574349	-0.380153	-0.442164	-0.488372	-0.416276	-0.497177	-0.262637	-0.417912	-0.0593242	-0.606095	-0.198792	-0.380843	0.11613	-0.356301	0.0983725	0.409129	-0.0717135	-0.23899	0.182454	0.0931452	-0.247498	0.228648	-0.0084887	0.845466	0.492088	0.216787	0.200533	0.529764	0.616431	0.0685007	0.0875253	0.333929	0.158039	0.017615	-0.0756558	-0.0594382	M3 brown|0.8455
154	ADAMTS17|Q8TE56	brown	0.246355	-0.03447	-0.334196	-0.408885	-0.255047	-0.155059	-0.523114	-0.539348	-0.322805	-0.397854	-0.335113	-0.122822	-0.108657	-0.171817	-0.147258	0.114585	-0.517664	-0.0859493	-0.259759	-0.0243003	-0.340021	0.0716967	0.361745	-0.0105392	-0.140073	0.353151	0.155379	-0.287646	0.083956	-0.0865025	0.844303	0.424403	0.167096	0.145393	0.515276	0.62955	0.00427417	0.0826773	0.296023	0.0430247	-0.102209	-0.0734369	-0.0629714	M3 brown|0.8443
948	CA14|Q9ULX7	brown	0.161521	-0.151474	-0.215728	-0.26343	-0.140113	-0.124911	-0.153237	-0.307377	-0.0362569	-0.15005	-0.238045	-0.0956514	-0.0743274	-0.0271909	-0.0954766	0.142579	-0.202828	0.244974	0.137787	0.0750005	-0.292137	0.101719	0.57005	0.0849285	0.0555234	0.315111	0.203966	-0.547584	-0.197963	-0.337608	0.839783	0.252038	-0.133106	-0.0637727	0.269192	0.461261	-0.384502	-0.315376	-0.104664	-0.0472046	-0.0798879	0.00742799	-0.0514539	M3 brown|0.8398
1704	CYB5R2|Q6BCY4	brown	0.409832	0.0660287	-0.238607	-0.382158	-0.326108	-0.337556	-0.633369	-0.66225	-0.383682	-0.440148	-0.229781	-0.336107	-0.159509	-0.0682391	-0.0580446	0.116281	-0.495554	-0.206543	-0.338301	-0.141382	-0.55603	-0.0328863	0.257176	-0.174959	-0.322953	0.220156	0.065693	-0.198286	0.05677	-0.184057	0.839605	0.306822	0.136545	0.0726217	0.516121	0.50562	0.0980759	0.0720545	0.358077	0.236925	0.0387858	0.0545557	0.0597249	M3 brown|0.8396
5443	PPP1R14A|Q96A00	brown	0.487512	0.338623	-0.0753861	-0.245732	-0.392199	-0.421351	-0.596534	-0.672792	-0.231029	-0.397827	-0.351593	-0.269028	-0.2323	0.154332	0.0202684	0.0805785	-0.350026	-0.0926432	-0.183788	-0.0479715	-0.694363	-0.294906	0.191833	-0.333353	-0.34764	0.0422804	-0.192537	-0.355525	-0.137892	-0.311195	0.834438	0.236392	-0.0466589	-0.138053	0.349652	0.326753	-0.112015	-0.02401	0.286249	0.0675613	0.0364031	-0.0605366	-0.183582	M3 brown|0.8344
4329	MTMR10|Q9NXD2	brown	0.139774	-0.400057	-0.630216	-0.752525	-0.388904	-0.162628	-0.406458	-0.530064	-0.449165	-0.557021	-0.12868	-0.0379133	-0.0400133	-0.223184	-0.21508	0.428026	-0.340498	0.128152	-0.173055	0.115478	-0.155415	0.29905	0.502834	0.374456	0.1633	0.634486	0.571506	-0.350851	0.102923	-0.283406	0.833248	0.375018	0.330487	0.36649	0.645324	0.730423	0.032599	0.197027	0.279564	0.229581	0.189308	0.336464	0.20471	M3 brown|0.8332
7104	SYNJ2|O15056	brown	0.373562	0.124125	-0.212244	-0.316755	-0.299369	-0.289344	-0.629138	-0.636882	-0.33557	-0.371649	-0.47058	-0.147048	-0.277613	-0.0798491	-0.13376	-0.0102076	-0.501803	-0.258727	-0.37104	-0.145458	-0.517734	-0.0309393	0.284536	-0.217986	-0.359863	0.137696	-0.0129538	-0.261492	0.095118	-0.110046	0.828607	0.411511	0.123135	0.0412543	0.504864	0.511148	0.115134	0.0968691	0.381774	0.10989	-0.0276505	-0.0184209	0.0206607	M3 brown|0.8286
1605	CRYAB|P02511	brown	0.513804	0.211913	-0.100452	-0.299473	-0.397426	-0.329025	-0.617692	-0.696614	-0.308223	-0.391979	-0.365952	-0.205743	-0.402943	0.0460851	-0.111625	0.152578	-0.368175	-0.23692	-0.313999	-0.225171	-0.580555	-0.170179	0.261802	-0.289284	-0.382136	0.0740102	-0.0816288	-0.365102	0.00584958	-0.244574	0.819473	0.291643	0.101421	-0.0861433	0.495501	0.462321	0.131147	0.157406	0.418113	0.199747	0.16569	0.0745053	0.0574426	M3 brown|0.8195
353	ANKRD13A|Q8IZ07	brown	0.299894	-0.28916	-0.457942	-0.546533	-0.402611	-0.229076	-0.276239	-0.500704	-0.243412	-0.393406	-0.347508	-0.0784795	-0.0783622	-0.185018	-0.169714	0.273533	-0.312224	0.151136	-0.0227807	0.0955102	-0.27863	0.116862	0.481649	0.153559	0.0565083	0.379258	0.361407	-0.579202	-0.058688	-0.386262	0.814559	0.462496	0.282065	0.196328	0.582764	0.604278	-0.170671	0.0994609	0.13728	0.344004	0.301193	0.19994	0.110315	M3 brown|0.8146
2558	FNBP1|Q96RU3	brown	0.434003	0.127165	-0.21498	-0.345461	-0.361145	-0.322987	-0.595299	-0.661955	-0.370042	-0.44217	-0.35009	-0.230035	-0.26267	-0.0286149	-0.0524904	0.106129	-0.41676	-0.225426	-0.320017	-0.142475	-0.529157	-0.105633	0.276031	-0.232307	-0.354139	0.0585793	-0.0413884	-0.266763	0.0606522	-0.16879	0.81396	0.363434	0.20054	0.0524903	0.543756	0.516796	0.110959	0.160301	0.401931	0.152503	0.11667	0.0334235	0.0522312	M3 brown|0.814
4146	MOBP|Q13875	brown	0.48575	0.260123	-0.0977213	-0.258145	-0.326207	-0.329406	-0.59625	-0.640109	-0.309689	-0.390711	-0.347413	-0.47192	-0.362795	0.0433984	-0.102711	0.0671253	-0.44845	-0.197174	-0.270824	-0.111149	-0.573851	-0.15621	0.227952	-0.266319	-0.383609	0.0301821	-0.133102	-0.308933	-0.0198734	-0.202031	0.81381	0.312276	-0.0102312	-0.102293	0.378262	0.387286	0.00378972	0.0213163	0.33352	0.111407	0.0364697	-0.00782836	-0.0425653	M3 brown|0.8138
1973	DOCK1|Q14185	brown	0.202181	-0.238764	-0.480401	-0.53174	-0.297581	-0.115592	-0.523438	-0.531779	-0.404626	-0.473327	-0.202919	-0.138976	0.00291731	-0.239206	-0.131364	0.184855	-0.532833	-0.00518932	-0.268473	-0.0311323	-0.263314	0.191496	0.419428	0.149946	0.0204658	0.525956	0.341326	-0.296987	0.162932	-0.113793	0.813274	0.453347	0.273134	0.242595	0.620691	0.72344	0.0860764	0.140204	0.272211	0.203073	0.175867	0.240434	0.202985	M3 brown|0.8133
5258	PLCL1|Q15111	brown	-0.0814111	-0.385157	-0.454394	-0.408379	-0.181521	0.0696284	-0.0867729	-0.228509	-0.138623	-0.242879	-0.303545	-0.0061117	-0.183511	-0.178506	-0.347396	0.243171	-0.191746	0.334828	0.101268	0.318012	-0.0151898	0.294601	0.698807	0.380673	0.316176	0.383925	0.404299	-0.516606	-0.0307819	-0.20488	0.812586	0.390514	0.0805736	0.184848	0.342447	0.624266	-0.334615	-0.179798	-0.0486789	-0.0719812	-0.0645639	-0.00968069	-0.056255	M3 brown|0.8126
3649	KRT86|O43790	brown	0.292264	0.0463263	-0.261665	-0.428768	-0.335394	-0.354548	-0.479773	-0.557152	-0.2729	-0.420337	-0.150359	-0.00364984	-0.0592838	0.0508459	0.0247894	0.247397	-0.315092	0.0272037	-0.139516	-0.00406561	-0.439367	-0.0804084	0.256777	-0.028087	-0.113543	0.335644	0.143416	-0.289973	-0.0972377	-0.287957	0.811247	0.20653	0.00907879	0.051529	0.38547	0.453028	-0.10553	-0.0253294	0.275396	0.0264875	-0.0686486	0.00567439	-0.0793608	M3 brown|0.8112
4488	NDRG1|Q92597	brown	0.371661	0.0458036	-0.230467	-0.311682	-0.324667	-0.256553	-0.515313	-0.608205	-0.312926	-0.392301	-0.424789	-0.316274	-0.43157	-0.00114754	-0.240048	0.130897	-0.329627	-0.112646	-0.265268	-0.0420939	-0.47694	-0.0429463	0.327494	-0.103007	-0.236171	0.0384727	0.0520035	-0.323205	0.0318853	-0.183199	0.810584	0.417031	0.135165	0.0353225	0.460035	0.467861	0.0604608	0.107772	0.316477	0.20322	0.080507	-0.0062881	-0.0522417	M3 brown|0.8106
5023	PDE1C|Q14123	brown	0.205404	-0.293016	-0.38103	-0.472343	-0.281383	-0.102485	-0.230742	-0.401274	-0.148857	-0.275262	-0.169516	0.103902	-0.0731643	-0.194868	-0.177417	0.25935	-0.23004	0.18727	0.0146761	0.064569	-0.21013	0.16256	0.545293	0.170671	0.136082	0.539555	0.413557	-0.572471	-0.0776893	-0.351386	0.808363	0.261301	0.205892	0.143738	0.483809	0.628623	-0.15964	0.07143	0.104577	0.167272	0.132998	0.157528	-0.00913407	M3 brown|0.8084
5239	PLA2G16|P53816	brown	0.342426	0.25771	0.0442933	-0.110016	-0.241611	-0.268166	-0.420927	-0.522114	-0.103794	-0.222223	-0.382704	-0.211899	-0.38623	0.158423	-0.0861106	0.0739656	-0.261267	-0.0715594	-0.128832	-0.129129	-0.567041	-0.19828	0.325601	-0.315442	-0.326427	-0.0344137	-0.197503	-0.427664	-0.143559	-0.241103	0.807199	0.227069	-0.179427	-0.248915	0.230937	0.293619	-0.102031	-0.18006	0.140623	-0.0335613	-0.0811705	-0.109708	-0.11623	M3 brown|0.8072
5272	PLEKHB1|Q9UF11	brown	0.188592	0.100502	-0.0898631	-0.193572	-0.138161	-0.142315	-0.448083	-0.443564	-0.213316	-0.253707	-0.235993	-0.194373	-0.226059	0.0380581	-0.0989145	0.115543	-0.357711	-0.0863762	-0.187936	-0.139994	-0.385853	-0.00348641	0.387813	-0.124316	-0.228299	0.148027	-0.0455527	-0.297638	-0.0323851	-0.109432	0.806176	0.244427	-0.159081	-0.13788	0.259295	0.420964	-0.0516666	-0.215763	0.150189	-0.126415	-0.197694	-0.0398277	0.0284892	M3 brown|0.8062
2281	ERMP1|Q7Z2K6	brown	0.160684	-0.231274	-0.483033	-0.533878	-0.383457	-0.126105	-0.387198	-0.493835	-0.358657	-0.482448	-0.261217	-0.134582	-0.204672	-0.21396	-0.331154	0.205936	-0.431211	0.107316	-0.135644	0.245847	-0.22664	0.197649	0.520184	0.205237	0.073746	0.441316	0.328174	-0.441013	0.0947638	-0.252489	0.804246	0.320467	0.206226	0.226538	0.534851	0.596403	-0.146563	0.0231379	0.11851	0.249119	0.225744	0.258997	0.248644	M3 brown|0.8042
2169	ELMO1|Q92556	brown	-0.0377893	-0.27335	-0.393123	-0.314915	-0.0485119	0.147677	-0.240032	-0.293627	-0.0782604	-0.18473	-0.460729	0.0468087	-0.0238923	-0.319551	-0.193246	-0.0332767	-0.422454	0.101131	-0.0827518	0.0538357	-0.120699	0.266685	0.678186	0.10415	0.109006	0.545073	0.31119	-0.509966	0.0682717	-0.0467937	0.802201	0.51151	0.142263	0.14513	0.423348	0.697982	-0.0889285	-0.0871387	0.0403377	-0.0603202	-0.0467509	-0.012039	0.0115469	M3 brown|0.8022
1156	CD82|P27701	brown	0.0440752	-0.319378	-0.545612	-0.456054	-0.188533	0.089224	-0.360699	-0.381745	-0.351202	-0.394412	-0.328515	-0.304088	-0.238259	-0.373145	-0.401409	0.0742805	-0.451809	0.0757057	-0.214062	0.268508	-0.0807376	0.347422	0.597529	0.28579	0.145969	0.451029	0.423304	-0.309774	0.224193	-0.0261673	0.802116	0.438526	0.295661	0.336177	0.516424	0.726302	-0.0704106	0.09685	0.17907	0.053539	0.00479951	0.0522595	-0.076276	M3 brown|0.8021
27	ABCA8|O94911	brown	0.226607	-0.388028	-0.600927	-0.65556	-0.404913	-0.101908	-0.44542	-0.512287	-0.449521	-0.525341	-0.140222	-0.108869	-0.0713134	-0.359225	-0.29562	0.264687	-0.489211	0.0339406	-0.220594	0.123654	-0.159248	0.275777	0.463397	0.291361	0.138368	0.581331	0.499392	-0.316865	0.207539	-0.18039	0.801909	0.376194	0.472443	0.403349	0.716088	0.793964	0.0178998	0.273431	0.279921	0.340705	0.320051	0.301413	0.24164	M3 brown|0.8019
1183	CDH19|Q9H159	brown	0.280192	-0.183783	-0.436863	-0.490137	-0.297576	-0.185392	-0.560273	-0.590354	-0.419029	-0.467694	-0.227308	-0.130642	-0.029782	-0.21768	-0.107804	0.113208	-0.523864	-0.114623	-0.325418	-0.118247	-0.324636	0.123291	0.36161	0.047973	-0.120277	0.397924	0.257384	-0.245013	0.13043	-0.126026	0.800258	0.445407	0.280821	0.230704	0.643511	0.663862	0.125302	0.165722	0.343328	0.29699	0.150588	0.171619	0.219985	M3 brown|0.8003
1551	CPM|P14384	brown	0.187204	-0.15069	-0.40429	-0.465492	-0.22643	-0.0951221	-0.461169	-0.551961	-0.32486	-0.403195	-0.434481	-0.228186	-0.21963	-0.184324	-0.189936	0.140843	-0.427755	-0.0711412	-0.279318	-0.096633	-0.266904	0.154746	0.477771	0.0659117	-0.108658	0.433352	0.274098	-0.335391	0.113726	-0.119394	0.799444	0.611288	0.225834	0.183054	0.626477	0.680956	0.182791	0.146991	0.357655	0.176551	0.0219604	0.102741	0.0711523	M3 brown|0.7994
2220	ENPP6|Q6UWR7	brown	0.213483	-0.0399677	-0.287991	-0.354046	-0.344436	-0.180125	-0.36563	-0.511236	-0.246855	-0.385872	-0.370246	-0.212274	-0.310706	-0.0256278	-0.229612	0.282002	-0.237691	0.0780638	-0.0812284	0.0928423	-0.356108	0.0145361	0.472136	0.0306533	-0.0173967	0.286201	0.161639	-0.539867	-0.0742461	-0.329864	0.796356	0.380033	0.0621991	0.011606	0.415496	0.479055	-0.10167	-0.0295377	0.163141	0.177958	0.178106	0.170132	0.101099	M3 brown|0.7964
5734	QDPR|P09417	brown	0.41961	0.254224	-0.20444	-0.355625	-0.391071	-0.414357	-0.726611	-0.730069	-0.446344	-0.520366	-0.307217	-0.313437	-0.26854	0.0755897	-0.0572823	0.130628	-0.459573	-0.255519	-0.389954	-0.0926532	-0.587359	-0.17593	0.12011	-0.21144	-0.392729	0.0620096	-0.0934473	-0.0997329	0.0369529	-0.163604	0.795647	0.336112	0.0706543	0.0452867	0.460571	0.413013	0.113449	0.103701	0.514145	0.155638	-0.0635502	-0.0698245	-0.00815704	M3 brown|0.7956
1425	CNTN2|Q02246	brown	0.125027	-0.322071	-0.664994	-0.686908	-0.500766	-0.19432	-0.342144	-0.525088	-0.441807	-0.631404	-0.282602	-0.110813	-0.162319	-0.213048	-0.327486	0.306173	-0.429221	0.212145	-0.0857357	0.389538	-0.108001	0.15288	0.40898	0.374536	0.211199	0.450702	0.425658	-0.34181	0.0754477	-0.26892	0.793739	0.503157	0.356081	0.453744	0.632504	0.693405	-0.194309	0.117101	0.289638	0.290077	0.190301	0.0843403	0.141894	M3 brown|0.7937
4830	OMG|P23515	brown	0.176152	-0.0660307	-0.274422	-0.281718	-0.14379	-0.0500144	-0.420543	-0.435608	-0.174127	-0.260155	-0.425441	-0.0503088	-0.266876	-0.180059	-0.266332	-0.146686	-0.50316	-0.0816187	-0.217759	-0.0407084	-0.296998	0.104386	0.436776	-0.0353736	-0.113067	0.289947	0.113498	-0.292278	0.114244	-0.0161235	0.791109	0.442453	0.108719	0.0969537	0.457992	0.62028	0.0147713	-0.0125237	0.205805	0.00422782	-0.0757142	-0.068622	0.130066	M3 brown|0.7911
1390	CMTR1|Q8N1G2	brown	0.300564	-0.0719446	-0.319628	-0.386329	-0.270492	-0.213582	-0.369817	-0.490937	-0.260536	-0.372073	-0.294973	-0.176832	-0.140396	-0.179742	-0.0949634	0.0595979	-0.455896	-0.0342234	-0.164117	0.0620532	-0.349331	0.0128009	0.333077	-0.0659929	-0.152423	0.237748	0.140885	-0.367361	0.0283648	-0.14687	0.790569	0.323937	0.184993	0.164327	0.475172	0.507519	-0.0824002	0.0419919	0.199181	0.150304	0.161875	-0.0335803	-0.0936583	M3 brown|0.7906
592	ASPA|P45381	brown	0.330621	-0.13167	-0.358729	-0.443464	-0.20582	-0.163741	-0.497736	-0.521128	-0.385108	-0.372034	-0.193306	-0.183867	-0.201895	-0.250957	-0.208572	0.0132679	-0.591346	-0.179798	-0.330916	-0.110118	-0.283405	0.166381	0.351725	0.0194092	-0.2458	0.233503	0.170368	-0.184848	0.169513	-0.0282203	0.789244	0.336915	0.176245	0.174842	0.568248	0.607484	0.0594947	0.0700266	0.289919	0.181577	-0.0293314	0.0369483	0.187012	M3 brown|0.7892
7101	SYNGR2|O43760	brown	0.195245	-0.178215	-0.278525	-0.333391	-0.19837	-0.0639606	-0.286648	-0.39037	-0.280615	-0.298437	-0.135945	-0.0909995	-0.366749	-0.236826	-0.413067	0.0845916	-0.299934	0.0741324	-0.131072	0.122772	-0.197699	0.22246	0.52479	0.116305	0.0394751	0.189641	0.271202	-0.285733	0.1268	-0.212318	0.788107	0.149196	0.110973	0.121698	0.404282	0.575602	-0.239933	-0.021538	0.00605673	0.145097	0.0273955	0.173344	0.100597	M3 brown|0.7881
4550	NEFH|P12036	brown	0.239155	-0.210612	-0.601559	-0.766385	-0.581482	-0.386129	-0.461665	-0.637891	-0.53459	-0.711107	-0.128321	-0.115479	-0.0175184	-0.0823314	-0.105338	0.521087	-0.326912	0.148488	-0.138645	0.242169	-0.271645	0.0654808	0.267689	0.281207	0.104392	0.518316	0.419613	-0.279098	0.0122248	-0.39313	0.785158	0.352389	0.332352	0.394624	0.649245	0.597987	-0.0759319	0.205563	0.36932	0.305123	0.254604	0.250504	0.0582396	M3 brown|0.7852
4392	MYO9B|Q13459	brown	0.406216	-0.235681	-0.52303	-0.57066	-0.366455	-0.184453	-0.553008	-0.643574	-0.500303	-0.518623	-0.26408	-0.230625	-0.304401	-0.371675	-0.324199	0.0952635	-0.567486	-0.207102	-0.392882	-0.0319877	-0.306354	0.208844	0.427413	0.0515446	-0.172695	0.417874	0.352704	-0.312237	0.268609	-0.142887	0.783862	0.411482	0.494446	0.347375	0.769141	0.723209	0.212847	0.363278	0.399515	0.455923	0.420543	0.328361	0.254742	M3 brown|0.7839
4673	NPC1|O15118	brown	0.0632185	-0.307001	-0.521236	-0.583747	-0.353594	-0.0840549	-0.306863	-0.410755	-0.323677	-0.448402	-0.162667	-0.00494709	0.0252011	-0.226252	-0.209341	0.253514	-0.393995	0.209245	-0.0336103	0.261333	-0.113792	0.216328	0.516253	0.312989	0.230734	0.536928	0.385911	-0.420874	0.0274124	-0.252146	0.780931	0.330357	0.224747	0.27956	0.510476	0.671265	-0.235355	0.0151562	0.106387	0.111554	0.0706001	0.13595	0.244817	M3 brown|0.7809
2386	FAM177A1|Q8N128	brown	0.386565	0.25886	0.0348295	-0.114093	-0.206401	-0.265819	-0.423729	-0.509013	-0.0344026	-0.172636	-0.484377	-0.247992	-0.193777	0.196714	0.036923	0.055979	-0.260842	-0.012731	-0.0433007	-0.201859	-0.5894	-0.214693	0.321649	-0.31325	-0.290013	0.0402159	-0.191949	-0.502285	-0.226497	-0.282647	0.779479	0.37131	-0.203695	-0.315643	0.225447	0.299071	-0.142017	-0.212854	0.0909012	-0.0289952	-0.0478483	-0.101749	-0.139502	M3 brown|0.7795
4483	NDE1|Q9NXR1	brown	0.525754	0.15592	-0.187741	-0.446625	-0.446052	-0.465954	-0.744118	-0.735264	-0.547509	-0.549133	-0.0322996	-0.224089	-0.26785	0.0185582	-0.0202949	0.229501	-0.448713	-0.368181	-0.473151	-0.222726	-0.559512	-0.111798	0.0537747	-0.206045	-0.450643	0.0309622	-0.0232885	0.0292462	0.148108	-0.146001	0.778545	0.0702537	0.184495	0.100912	0.539155	0.437217	0.24706	0.247945	0.578076	0.230274	0.113913	0.108789	0.15619	M3 brown|0.7785
3726	LGI3|Q8N145	brown	0.254351	-0.204219	-0.522945	-0.7149	-0.648926	-0.413669	-0.292834	-0.567423	-0.356913	-0.620728	-0.125587	-0.0224058	-0.0692082	0.0471716	-0.146443	0.606254	-0.140018	0.344269	0.0903432	0.339507	-0.283077	-0.0347637	0.316706	0.314054	0.231738	0.432706	0.387522	-0.482087	-0.18248	-0.577871	0.777462	0.292264	0.232564	0.26756	0.52245	0.497611	-0.309481	0.0945824	0.22635	0.314843	0.287841	0.243656	0.0413232	M3 brown|0.7775
2177	ELOVL1|Q9BW60	brown	0.372564	-0.056884	-0.269083	-0.416535	-0.30389	-0.0827347	-0.509401	-0.572834	-0.375207	-0.423389	-0.0933903	-0.245244	-0.512292	-0.249404	-0.447295	0.0582854	-0.448994	-0.115586	-0.358109	0.10826	-0.275527	0.127643	0.362891	0.000958697	-0.131528	0.107706	0.146859	-0.150986	0.26809	-0.0810199	0.777114	0.111658	0.271332	0.15715	0.563732	0.619857	0.00253593	0.194902	0.35132	0.199756	0.0646719	0.0719383	0.101424	M3 brown|0.7771
596	ASPRV1|Q53RT3	brown	0.300319	-0.052339	-0.124739	-0.304268	-0.22063	-0.159973	-0.428848	-0.504963	-0.293909	-0.26395	-0.140059	-0.156567	-0.367463	-0.0411659	-0.280248	0.16414	-0.157939	0.000705957	-0.207325	-0.0652243	-0.390766	0.114796	0.447946	-0.0284494	-0.133462	0.0160022	0.116746	-0.25162	0.0755219	-0.236028	0.775791	0.125431	0.100319	-0.0146946	0.444228	0.484185	-0.00912809	0.0680401	0.109834	0.129228	0.0466973	0.2357	0.114774	M3 brown|0.7758
6852	SOX10|P56693	brown	0.597978	0.181754	-0.137996	-0.295614	-0.390144	-0.412969	-0.563811	-0.653029	-0.255023	-0.366885	-0.287167	-0.233773	-0.278871	-0.00905415	-0.102756	0.00296646	-0.413201	-0.186484	-0.248759	-0.0703876	-0.643429	-0.210334	0.154816	-0.288916	-0.363771	-0.0128474	-0.0849329	-0.275282	0.00378186	-0.222101	0.774786	0.242536	0.219498	0.0124802	0.479581	0.41434	-0.00631792	0.235463	0.340177	0.241084	0.136359	-0.0839602	-0.164723	M3 brown|0.7748
4833	OPALIN|Q96PE5	brown	0.299224	-0.0477746	-0.356584	-0.389633	-0.302544	-0.243541	-0.400663	-0.501669	-0.251068	-0.4002	-0.272096	-0.155201	-0.0914915	-0.18307	-0.109445	-0.0430129	-0.459614	0.00383951	-0.1595	0.137659	-0.361644	-0.0164773	0.295066	-0.0262699	-0.102635	0.241907	0.140042	-0.266008	0.0217871	-0.180994	0.774342	0.324419	0.201779	0.222791	0.468708	0.524721	-0.159949	0.0812356	0.2643	0.15547	0.0104461	-0.111956	-0.099884	M3 brown|0.7743
2051	DYNLT1|P63172	brown	0.241912	-0.0965993	-0.202913	-0.350318	-0.223554	-0.131221	-0.343479	-0.480322	-0.148427	-0.231088	-0.446969	-0.250437	-0.115865	-0.017317	-0.112681	0.164381	-0.289903	0.0639245	-0.0584558	-0.187712	-0.353988	0.0899908	0.459032	-0.0140724	-0.079599	0.363776	0.156913	-0.506801	-0.104923	-0.313475	0.773657	0.520397	0.0149701	-0.0799993	0.467012	0.511857	-0.0148643	-0.04302	0.1151	0.170964	0.0881731	0.182917	0.179365	M3 brown|0.7737
55	ABHD17B|Q5VST6	brown	0.00272635	-0.410786	-0.570481	-0.490601	-0.160229	0.0565904	-0.309135	-0.351991	-0.358293	-0.360028	-0.26765	-0.115957	-0.286288	-0.375474	-0.460165	0.0306814	-0.509685	0.0407651	-0.228093	0.190086	0.0158767	0.402023	0.568389	0.371104	0.127981	0.43975	0.463509	-0.247084	0.222063	-0.00552797	0.773637	0.496918	0.24891	0.376239	0.554778	0.736449	-0.0277895	0.0396722	0.196979	0.146441	-0.041519	0.0832577	0.197285	M3 brown|0.7736
3748	LIPA|P38571	brown	0.255999	-0.301121	-0.605063	-0.634991	-0.330571	-0.0895528	-0.550669	-0.556912	-0.533746	-0.550169	-0.0859413	-0.278475	-0.115904	-0.367282	-0.291839	0.208648	-0.537859	-0.0713378	-0.343806	0.0977879	-0.236228	0.326803	0.496958	0.222832	0.00979712	0.5446	0.439618	-0.226583	0.300098	-0.114066	0.771426	0.316833	0.424756	0.371156	0.667042	0.740033	0.120474	0.277252	0.298279	0.325628	0.307946	0.35548	0.205454	M3 brown|0.7714
1341	CLDN11|O75508	brown	0.321097	0.143145	0.0484213	-0.140992	-0.139335	-0.255676	-0.309917	-0.402494	-0.00692325	-0.087123	-0.213659	-0.0617922	-0.187218	0.195195	0.0313815	0.15042	-0.168692	0.0380819	0.0123617	-0.225794	-0.473611	-0.126952	0.344582	-0.183963	-0.229805	0.0622114	-0.0812875	-0.490958	-0.277538	-0.304243	0.769324	0.187447	-0.278534	-0.315795	0.154822	0.278267	-0.185051	-0.269981	0.0360945	-0.0951261	-0.176213	-0.07001	-0.0715658	M3 brown|0.7693
6501	SH3BP4|Q9P0V3	brown	0.158955	-0.280864	-0.388146	-0.534897	-0.414747	-0.262314	-0.305241	-0.452722	-0.22782	-0.424415	-0.041841	0.291891	-0.0278515	-0.0975216	-0.240096	0.395319	-0.257845	0.117903	-0.0431847	0.134313	-0.299916	0.127876	0.504127	0.211437	0.011769	0.414508	0.381782	-0.463119	-0.0741726	-0.392766	0.767354	0.157954	0.163712	0.162212	0.38145	0.47141	-0.151914	0.00822603	0.128285	0.203286	0.138485	0.255939	0.256521	M3 brown|0.7674
3228	HTATIP2|Q9BUP3	brown	0.329284	0.095863	-0.111052	-0.282611	-0.315249	-0.283016	-0.366453	-0.499926	-0.144081	-0.298285	-0.250853	-0.0632986	-0.180973	0.103582	-0.0472086	0.25704	-0.179637	0.0356447	-0.0562916	-0.0777589	-0.487588	-0.111603	0.365563	-0.133347	-0.138851	0.190893	0.0405209	-0.472817	-0.136014	-0.347012	0.763525	0.247	-0.011123	-0.112851	0.330398	0.406281	-0.112032	-0.0149292	0.121544	0.0637166	0.0156071	0.0722951	-0.049008	M3 brown|0.7635
1974	DOCK10|Q96BY6	brown	0.197966	-0.124587	-0.327456	-0.456215	-0.293919	-0.210029	-0.436607	-0.483656	-0.295986	-0.383038	-0.205349	0.0278132	-0.207482	-0.0817835	-0.214748	0.150073	-0.384817	-0.0552875	-0.215388	-0.0773835	-0.29944	0.074241	0.319289	0.0503702	-0.0695267	0.351462	0.208305	-0.257974	0.0619837	-0.13986	0.762248	0.309464	0.158953	0.138442	0.500738	0.549694	0.087407	0.0622158	0.245491	0.0887901	0.115195	0.192029	0.148254	M3 brown|0.7622
3720	LGALS3BP|Q08380	brown	0.524686	0.108715	-0.254944	-0.532414	-0.541462	-0.484683	-0.628803	-0.784136	-0.396163	-0.553146	-0.375838	-0.250673	-0.104219	0.108857	0.0601007	0.319823	-0.386783	-0.107907	-0.241233	-0.228243	-0.564223	-0.213237	0.120509	-0.148397	-0.292304	0.216072	0.00743829	-0.352808	-0.0913046	-0.380199	0.761337	0.519766	0.187611	0.0205893	0.634084	0.451982	0.127592	0.222634	0.480355	0.428457	0.276048	0.170288	0.179562	M3 brown|0.7613
6187	RPS6KA1|Q15418	brown	0.14482	-0.424053	-0.659603	-0.664514	-0.305605	-0.00213264	-0.433945	-0.486837	-0.517297	-0.526308	-0.176168	-0.196657	-0.279862	-0.464346	-0.518657	0.165628	-0.572222	-0.0965639	-0.368155	0.172357	-0.053427	0.444804	0.524905	0.325834	0.0316017	0.511084	0.542856	-0.160467	0.366375	-0.0358206	0.759856	0.379739	0.485994	0.509841	0.686364	0.779179	0.143509	0.28622	0.326036	0.318707	0.187058	0.292599	0.247926	M3 brown|0.7599
6342	SCN8A|Q9UQD0	brown	-0.0599436	-0.304902	-0.515594	-0.465018	-0.262417	0.0607304	-0.147359	-0.293821	-0.233146	-0.379662	-0.322558	-0.136308	-0.335685	-0.252975	-0.449634	0.216848	-0.26034	0.296572	0.0148485	0.455201	-0.032558	0.273827	0.621173	0.359167	0.310339	0.472119	0.418009	-0.427118	0.101228	-0.159708	0.759268	0.381745	0.209865	0.311821	0.453684	0.655006	-0.231993	-0.0235743	0.0605572	-0.00884865	0.0257655	0.0589929	-0.118982	M3 brown|0.7593
5162	PHLPP1|O60346	brown	0.417049	0.0650156	-0.206684	-0.328927	-0.222964	-0.280643	-0.623488	-0.579569	-0.322233	-0.341123	-0.200228	-0.175004	-0.114152	-0.114653	-0.0192874	-0.00247954	-0.528788	-0.278398	-0.364824	-0.227922	-0.516258	-0.0195121	0.209196	-0.20067	-0.343706	0.208559	0.0557885	-0.156263	0.122158	-0.0454287	0.758928	0.268999	0.159332	0.0588991	0.498532	0.528287	0.164836	0.107614	0.332873	0.134486	-0.0128455	-0.0240857	0.0583154	M3 brown|0.7589
242	AIF1L|Q9BQI0	brown	0.618626	0.32299	-0.0960486	-0.350913	-0.47874	-0.540618	-0.774386	-0.816779	-0.376961	-0.494101	-0.271622	-0.268908	-0.137862	0.12333	0.132154	0.126234	-0.450705	-0.298724	-0.369116	-0.267007	-0.762309	-0.317802	0.0141707	-0.405308	-0.495865	0.0691497	-0.178052	-0.220007	-0.0440119	-0.295316	0.756445	0.266074	0.125728	-0.0815764	0.509923	0.345006	0.182449	0.205878	0.495355	0.339439	0.217687	0.0790111	0.0966589	M3 brown|0.7564
3752	LLGL1|Q15334	brown	0.460329	-0.0892823	-0.457977	-0.593859	-0.490752	-0.303581	-0.645389	-0.693897	-0.577281	-0.624563	-0.186168	-0.179184	-0.218224	-0.288322	-0.168956	0.129368	-0.582704	-0.254244	-0.448984	0.00683588	-0.352391	0.0593185	0.167162	-0.0165667	-0.203123	0.291028	0.245993	-0.0874502	0.319322	-0.0940141	0.752658	0.292831	0.552631	0.412415	0.754801	0.706777	0.226173	0.521498	0.567229	0.325399	0.312792	0.119262	0.122761	M3 brown|0.7527
24	ABCA2|Q9BZC7	brown	0.257073	-0.0950991	-0.266349	-0.27434	-0.144672	-0.103781	-0.427011	-0.415829	-0.157775	-0.227911	-0.23332	-0.137346	-0.0106099	-0.168773	-0.0975602	-0.067194	-0.4172	-0.0245457	-0.149066	0.0286758	-0.413863	0.0756982	0.417604	-0.0597846	-0.0740363	0.278556	0.12761	-0.314119	0.0486823	-0.0780918	0.752083	0.221011	0.159608	0.0622449	0.366897	0.487686	-0.0852398	0.0240615	0.0752308	0.0699756	0.088004	-0.0373348	-0.0657571	M3 brown|0.7521
1845	DESI1|Q6ICB0	brown	0.197055	0.174374	0.0471007	-0.0386615	-0.0680234	-0.12109	-0.322637	-0.376234	0.0369719	-0.0686519	-0.421995	-0.111612	-0.1013	0.0981501	0.0345292	-0.126819	-0.267382	-0.0199841	-0.0485241	-0.161042	-0.467239	-0.124958	0.360439	-0.29969	-0.236123	0.063552	-0.177504	-0.350262	-0.164564	-0.151509	0.751437	0.278006	-0.191115	-0.24263	0.222584	0.33293	-0.126607	-0.255063	0.020337	-0.166108	-0.157976	-0.153566	-0.115622	M3 brown|0.7514
3753	LLGL2|Q6P1M3	brown	0.184098	-0.161462	-0.342602	-0.431625	-0.278203	-0.172163	-0.345996	-0.371843	-0.354503	-0.353604	0.112001	0.05593	-0.220335	-0.195818	-0.220855	0.210873	-0.299383	-0.0286897	-0.181871	0.130094	-0.214715	0.180792	0.405623	0.131185	0.00891088	0.287528	0.278937	-0.173434	0.132157	-0.163049	0.750657	-0.0560894	0.176322	0.210613	0.375484	0.546613	-0.0981229	0.0488473	0.179482	0.00440417	0.0380859	0.167478	0.0462052	M3 brown|0.7507
2412	FAM84B|Q96KN1	brown	0.342853	-0.000636477	-0.44726	-0.49444	-0.409409	-0.194866	-0.557546	-0.639897	-0.47402	-0.578434	-0.46408	-0.409108	-0.38193	-0.313536	-0.35462	-0.0444417	-0.617882	-0.201815	-0.398948	0.200091	-0.320042	0.0727722	0.282083	-0.0411317	-0.217286	0.250162	0.164687	-0.153032	0.281179	-0.0644719	0.749065	0.450204	0.418642	0.376818	0.664565	0.629636	0.105817	0.331513	0.466183	0.266931	0.116252	0.00405875	-0.0480485	M3 brown|0.7491
6560	SLC12A2|P55011	brown	0.0210164	-0.366897	-0.536039	-0.622988	-0.383514	-0.148594	-0.105122	-0.352024	-0.19001	-0.415399	-0.191312	0.0129974	0.0201068	-0.0432411	-0.166152	0.505396	-0.0922608	0.485088	0.212585	0.314724	-0.0842225	0.164895	0.546973	0.444456	0.395653	0.613074	0.504095	-0.613527	-0.213267	-0.493513	0.747727	0.403956	0.0984556	0.196059	0.41609	0.539315	-0.369011	-0.102	0.000459411	0.159784	0.13303	0.2426	0.0182818	M3 brown|0.7477
7395	TMEM206|Q9H813	brown	0.0647127	-0.0958657	-0.246609	-0.30107	-0.134796	-0.10679	-0.306644	-0.347162	-0.145334	-0.217234	-0.270704	-0.114778	-0.135337	-0.00848904	-0.0630369	0.140931	-0.207333	0.0871713	-0.0440239	0.0238412	-0.289626	0.124087	0.469353	0.096536	0.0211199	0.331246	0.200252	-0.325818	-0.0381033	-0.163465	0.747037	0.297431	-0.0264459	0.0374142	0.303247	0.474495	-0.0838616	-0.130723	0.101544	-0.129268	-0.130409	-0.0752164	-0.0533713	M3 brown|0.747
5161	PHLDB1|Q86UU1	brown	0.731256	0.269936	-0.114581	-0.380595	-0.494718	-0.537357	-0.709196	-0.797228	-0.35925	-0.479653	-0.23252	-0.273534	-0.186362	0.0371499	0.0376294	0.113024	-0.467767	-0.313723	-0.368101	-0.257251	-0.746227	-0.304288	0.00112118	-0.395663	-0.497113	0.0197467	-0.124723	-0.216383	-0.0017473	-0.281336	0.74504	0.227462	0.239644	-0.0153491	0.55801	0.380839	0.152415	0.332653	0.47657	0.415404	0.26993	0.061819	0.00822704	M3 brown|0.745
3412	ITGA2|P17301	brown	0.210114	-0.188104	-0.418595	-0.409151	-0.267424	-0.0500106	-0.440708	-0.489788	-0.358545	-0.410509	-0.289593	0.00088759	-0.280855	-0.324904	-0.267068	0.081135	-0.455831	-0.13865	-0.314204	-0.00564914	-0.185778	0.148148	0.442947	0.0432319	-0.0847078	0.34603	0.270275	-0.338609	0.22197	-0.0430913	0.743167	0.404546	0.374059	0.270111	0.621754	0.722923	0.142311	0.245394	0.370176	0.203708	0.139013	0.0720714	0.1522	M3 brown|0.7432
7431	TMEM88B|A6NKF7	brown	0.52693	0.193757	-0.215587	-0.502168	-0.538269	-0.591653	-0.656256	-0.697792	-0.47733	-0.635976	-0.00813002	-0.122355	0.0172831	0.0986039	0.166522	0.407055	-0.418471	-0.190739	-0.283753	-0.210009	-0.541815	-0.263909	-0.05957	-0.161727	-0.407773	0.137309	-0.0108736	-0.0992102	-0.0881461	-0.34653	0.741811	0.153663	0.0852891	0.0508132	0.432363	0.343125	-0.027848	0.122888	0.54724	0.242573	0.0329015	0.103769	0.150498	M3 brown|0.7418
1215	CDR2L|Q86X02	brown	0.375822	0.151882	-0.208309	-0.480571	-0.613603	-0.510863	-0.40403	-0.612501	-0.300631	-0.522167	-0.204356	-0.0717802	-0.150866	0.225756	0.0210432	0.479977	-0.116649	0.124249	0.00185491	0.114462	-0.520404	-0.263491	0.165652	-0.0583033	-0.0742048	0.139944	0.00315068	-0.393594	-0.205913	-0.508261	0.741641	0.184061	0.0643403	0.0252891	0.398461	0.330786	-0.198676	0.0376732	0.278759	0.131641	0.193395	0.113753	-0.067356	M3 brown|0.7416
4949	PARP4|Q9UKK3	brown	0.329609	-0.0826538	-0.351961	-0.55888	-0.487092	-0.410214	-0.438437	-0.573238	-0.37479	-0.512426	-0.0851335	-0.0938798	-0.109645	0.0770197	-0.0628291	0.444977	-0.245279	0.102015	-0.0818463	0.0409314	-0.343761	-0.0267346	0.240866	0.162066	-0.0297355	0.262345	0.228588	-0.353817	-0.134308	-0.427121	0.741097	0.253466	0.0634557	0.0883641	0.444048	0.416398	-0.143248	0.0130382	0.258124	0.275952	0.112242	0.216618	0.225453	M3 brown|0.7411
949	CA2|P00918	brown	0.296599	-0.302929	-0.564028	-0.677161	-0.376804	-0.218003	-0.561904	-0.575515	-0.601616	-0.572466	-0.000263418	-0.0518878	-0.168183	-0.309175	-0.20625	0.305193	-0.46919	-0.149481	-0.423337	-0.0402374	-0.203883	0.284426	0.327066	0.210975	-0.0559829	0.435428	0.472831	-0.149392	0.293609	-0.119794	0.739276	0.246808	0.437041	0.372454	0.700906	0.695633	0.251355	0.35439	0.398645	0.326734	0.314695	0.517561	0.354557	M3 brown|0.7393
5160	PHLDA3|Q9Y5J5	brown	0.337067	0.232545	0.0656954	-0.106861	-0.259628	-0.313573	-0.276825	-0.452904	0.0332281	-0.150647	-0.340736	-0.101746	-0.248152	0.270578	0.0167834	0.202263	-0.0416633	0.0893585	0.0894967	-0.127725	-0.547846	-0.277976	0.308581	-0.262519	-0.205556	0.0277479	-0.151857	-0.595532	-0.366713	-0.439035	0.739274	0.218979	-0.21742	-0.321653	0.151292	0.200861	-0.223345	-0.207826	0.0769274	-0.0214742	0.00946905	-0.0335244	-0.1189	M3 brown|0.7393
2044	DYNC1I2|Q13409	brown	0.370665	-0.0519712	-0.547751	-0.516359	-0.367042	-0.159214	-0.613045	-0.658819	-0.581675	-0.611105	-0.391376	-0.437017	-0.420524	-0.353244	-0.376959	0.045796	-0.607237	-0.209453	-0.462457	0.195646	-0.294308	0.159764	0.341659	0.0468354	-0.210809	0.248363	0.247957	-0.193484	0.346511	-0.033912	0.737716	0.444217	0.445581	0.407497	0.654531	0.674087	0.143294	0.363427	0.487464	0.237498	0.136056	0.0354716	-0.0602167	M3 brown|0.7377
7808	UNC5C|O95185	brown	-0.0137204	-0.31839	-0.38721	-0.260031	0.0570967	0.225278	-0.212971	-0.219767	-0.142085	-0.115916	-0.305591	-0.113568	-0.419083	-0.484407	-0.537862	-0.184104	-0.507284	-0.103356	-0.257937	0.106271	-0.053644	0.411319	0.677096	0.11291	-0.014503	0.357984	0.335614	-0.250886	0.307147	0.169178	0.735831	0.401589	0.258074	0.268434	0.427004	0.721595	0.0831979	0.0112107	0.108272	0.0183826	-0.112052	-0.0593541	-0.0645848	M3 brown|0.7358
6903	SPTBN4|Q9H254	brown	-0.0977839	-0.415581	-0.538002	-0.432559	-0.0836455	0.137717	-0.257927	-0.2388	-0.255303	-0.298515	-0.185363	-0.00716226	0.0129692	-0.30714	-0.284175	0.1093	-0.430357	0.195941	-0.0643469	0.219857	0.0154494	0.385312	0.606337	0.398096	0.286651	0.590451	0.453577	-0.295938	0.135836	0.0102749	0.72964	0.393761	0.146175	0.295122	0.425932	0.6906	-0.16377	-0.127173	0.0192635	-0.0222873	-0.0512501	0.0650329	0.12282	M3 brown|0.7296
2872	GPR37|O15354	brown	-0.0369117	-0.38603	-0.492345	-0.407861	-0.0908591	0.123858	-0.305727	-0.297851	-0.279586	-0.262776	-0.285616	-0.12807	-0.0403013	-0.372313	-0.329163	0.0321171	-0.462459	0.0549819	-0.187925	0.103644	-0.0394993	0.388339	0.57115	0.270283	0.116414	0.483689	0.395414	-0.266342	0.201842	-0.00220511	0.726762	0.518191	0.259632	0.273719	0.547723	0.728574	-0.00447068	0.0108022	0.0852996	0.109277	-0.00697821	0.133623	0.0873104	M3 brown|0.7268
6303	SBDS|Q9Y3A5	brown	0.379876	0.106818	-0.185816	-0.261872	-0.179833	-0.181699	-0.533072	-0.572384	-0.342856	-0.314417	-0.388284	-0.354653	-0.573792	-0.157957	-0.312657	-0.0209395	-0.440219	-0.352338	-0.439355	-0.142374	-0.445108	0.066967	0.338995	-0.205722	-0.45566	0.00596251	0.0114625	-0.212011	0.198897	-0.0109764	0.72207	0.354503	0.16202	0.0742599	0.476756	0.479294	0.274401	0.172981	0.382745	0.127195	-0.0440725	-0.0308877	-0.0369055	M3 brown|0.7221
4093	MICALL1|Q8N3F8	brown	0.552987	0.355629	0.101657	-0.172126	-0.365255	-0.543495	-0.544765	-0.656422	-0.149218	-0.275167	-0.210887	-0.112837	-0.186065	0.346506	0.169974	0.231179	-0.139846	-0.127101	-0.117654	-0.302913	-0.770326	-0.395737	0.0754625	-0.409305	-0.433388	-0.0631982	-0.245763	-0.392467	-0.300379	-0.42156	0.720771	0.105429	-0.158031	-0.318768	0.245911	0.127129	-0.0248686	-0.0578328	0.279981	0.165566	0.0926837	0.0234217	0.0278592	M3 brown|0.7208
4731	NT5DC1|Q5TFE4	brown	0.0321492	-0.461762	-0.631226	-0.614811	-0.316528	-0.018677	-0.148546	-0.321582	-0.259195	-0.425736	-0.107886	-0.0103147	-0.0495953	-0.292447	-0.333085	0.381729	-0.253266	0.343709	0.0686112	0.415598	-0.0319239	0.315701	0.602805	0.448379	0.368621	0.642782	0.598106	-0.543504	0.00673166	-0.302739	0.712491	0.291998	0.318613	0.36458	0.460526	0.619234	-0.259395	0.0612201	-0.0020301	0.20244	0.25902	0.272534	0.0411416	M3 brown|0.7125
5303	PLS3|P13797	brown	-0.149919	-0.482898	-0.534156	-0.457004	-0.153019	0.157016	-0.0450069	-0.188629	-0.0904223	-0.241407	-0.262549	0.123089	0.045352	-0.29927	-0.2607	0.197491	-0.244127	0.357884	0.124901	0.295992	0.0870065	0.338315	0.730476	0.421352	0.405386	0.644007	0.522218	-0.615235	-0.039462	-0.2328	0.708011	0.389763	0.137066	0.228523	0.387175	0.645772	-0.296565	-0.150879	-0.0956109	0.0608371	0.088975	0.165194	0.20298	M3 brown|0.708
5276	PLEKHG3|A1L390	brown	0.211478	0.0513198	-0.116455	-0.191064	-0.206542	-0.145859	-0.386316	-0.452688	-0.231006	-0.276942	-0.121125	-0.0813046	-0.383542	-0.0748067	-0.232105	0.00451562	-0.231844	-0.130156	-0.18094	0.0660748	-0.294721	0.00822416	0.331633	-0.0808543	-0.145181	0.0287054	0.0164015	-0.265332	0.045018	-0.173009	0.69926	0.0708987	0.0570858	0.00166127	0.346114	0.446007	-0.146908	-0.0416714	0.167081	-0.0560435	-0.163634	-0.0845915	0.136946	M3 brown|0.6993
2091	EFHD1|Q9BUP0	brown	0.645412	0.192668	-0.302124	-0.498456	-0.669043	-0.500259	-0.700993	-0.842223	-0.548322	-0.679018	-0.359825	-0.381992	-0.448811	-0.0327995	-0.21233	0.28948	-0.438271	-0.279167	-0.414283	-0.000503617	-0.588155	-0.229975	0.0448943	-0.21087	-0.370488	0.0338362	-0.00372671	-0.241975	0.133019	-0.294832	0.698494	0.384814	0.44512	0.201655	0.684713	0.460418	0.214567	0.502069	0.61698	0.537728	0.478139	0.185001	0.0218871	M3 brown|0.6985
1795	DDR1|Q08345	brown	0.295259	-0.247295	-0.591434	-0.700842	-0.487717	-0.209012	-0.456775	-0.576673	-0.474098	-0.599826	-0.14537	-0.0910372	-0.231295	-0.329175	-0.338989	0.224913	-0.492514	-0.0404285	-0.295244	0.215383	-0.228533	0.132538	0.280776	0.189684	0.0306361	0.403462	0.384802	-0.258491	0.24078	-0.146214	0.6931	0.361149	0.572348	0.468001	0.711317	0.697882	0.156842	0.471899	0.421889	0.380992	0.372165	0.235801	0.159841	M3 brown|0.6931
7342	TMCC3|Q9ULS5	brown	0.171756	-0.316014	-0.662363	-0.632549	-0.386561	-0.0828033	-0.352257	-0.481585	-0.476868	-0.572912	-0.277096	-0.180949	-0.278917	-0.479661	-0.445389	0.0891788	-0.531042	-0.0289272	-0.291215	0.376639	-0.0627668	0.272358	0.407239	0.261413	0.0636169	0.428307	0.467045	-0.223345	0.312804	-0.0815996	0.692254	0.403645	0.575788	0.580101	0.675916	0.72878	0.0209046	0.377529	0.347712	0.281663	0.175297	0.124237	-0.00154347	M3 brown|0.6923
6290	SAR1B|Q9Y6B6	brown	0.202886	-0.142884	-0.484351	-0.502352	-0.417712	-0.10691	-0.501995	-0.553226	-0.528354	-0.520304	-0.381056	-0.187078	-0.483795	-0.341046	-0.509771	0.171182	-0.500177	-0.183783	-0.443149	0.220668	-0.196823	0.209107	0.353471	0.122015	-0.0814668	0.220478	0.275246	-0.158184	0.376867	-0.00604603	0.68916	0.410905	0.460827	0.406028	0.650256	0.659498	0.175035	0.359238	0.427713	0.267345	0.120694	0.0922188	-0.00205808	M3 brown|0.6892
1264	CFL2|Q9Y281	brown	0.460406	0.427226	0.0835867	-0.196922	-0.481298	-0.574512	-0.504178	-0.6486	-0.231202	-0.386763	-0.262366	-0.265655	-0.286297	0.410279	0.107697	0.310119	-0.0692526	-0.0362126	-0.0848944	-0.0779798	-0.715835	-0.41641	0.0256172	-0.343796	-0.370962	-0.178086	-0.300083	-0.328564	-0.290231	-0.468951	0.687275	0.116324	-0.179311	-0.254342	0.206952	0.0805723	-0.119478	-0.0749902	0.272611	0.0566366	0.0211644	-0.0350372	-0.142113	M3 brown|0.6873
619	ATG4C|Q96DT6	brown	0.0504107	-0.270272	-0.479848	-0.40563	-0.151058	0.0666187	-0.292396	-0.295936	-0.31178	-0.319649	-0.0841409	-0.0294544	-0.295966	-0.423101	-0.435061	0.0271641	-0.448101	-0.0569799	-0.253582	0.2186	-0.0691487	0.321555	0.506841	0.186351	0.0520814	0.341319	0.343051	-0.187108	0.28218	0.0477794	0.687172	0.170296	0.316892	0.357206	0.399452	0.641098	-0.00910741	0.100875	0.211223	0.00470871	-0.0231707	0.072362	0.0342808	M3 brown|0.6872
7460	TNKS|O95271	brown	0.427646	0.0315733	-0.467073	-0.631808	-0.532524	-0.422636	-0.713167	-0.771992	-0.590452	-0.710652	-0.250149	-0.290297	-0.169799	-0.0921386	-0.108298	0.271596	-0.463182	-0.227605	-0.427208	0.0138676	-0.441189	-0.0374037	0.0924106	-0.00749066	-0.274479	0.281336	0.196692	-0.086357	0.17028	-0.21321	0.686944	0.405048	0.43426	0.352014	0.678677	0.531158	0.244808	0.447792	0.629972	0.367958	0.193914	0.128951	0.0773052	M3 brown|0.6869
5859	RAPGEF5|Q92565	brown	0.220666	-0.302703	-0.576135	-0.720478	-0.42917	-0.280059	-0.403082	-0.536089	-0.491612	-0.570335	0.0274627	-0.0853344	-0.0882109	-0.160974	-0.165348	0.491039	-0.271385	0.0904678	-0.188902	0.127047	-0.187342	0.200904	0.322525	0.317712	0.0979503	0.533719	0.52139	-0.23701	0.0809159	-0.319886	0.68654	0.266046	0.339542	0.366601	0.585166	0.598254	0.0583362	0.228143	0.350188	0.315707	0.208069	0.356189	0.101793	M3 brown|0.6865
33	ABCB9|Q9NP78	brown	-0.0579898	-0.320668	-0.376073	-0.407148	-0.154122	-0.00151331	-0.0982257	-0.249673	-0.0744524	-0.221036	-0.32767	0.0693679	0.0872174	-0.0514922	-0.097715	0.296494	-0.181844	0.341855	0.131706	0.0417708	-0.086419	0.207785	0.584307	0.281997	0.248484	0.527874	0.341864	-0.562524	-0.144921	-0.270294	0.682832	0.509372	-0.030251	0.0458112	0.3615	0.515036	-0.233102	-0.243181	-0.127989	0.00159544	0.0462616	0.221842	0.12734	M3 brown|0.6828
5284	PLIN3|O60664	brown	0.643413	0.05162	-0.376448	-0.624747	-0.620811	-0.513183	-0.694208	-0.804272	-0.664105	-0.682316	-0.166016	-0.269884	-0.334134	-0.117792	-0.180094	0.313369	-0.480305	-0.293584	-0.487822	-0.0358444	-0.483773	-0.0523929	0.0190286	-0.077989	-0.355951	0.0538558	0.138678	-0.0548019	0.235793	-0.230516	0.682709	0.234066	0.482097	0.311663	0.707819	0.49472	0.232795	0.554206	0.592772	0.460846	0.299705	0.24264	0.0470598	M3 brown|0.6827
4004	MCAM|P43121	brown	0.310006	-0.276624	-0.50154	-0.528121	-0.357216	-0.139393	-0.479327	-0.528418	-0.421166	-0.486001	-0.0871742	-0.25011	-0.0387406	-0.318328	-0.194531	0.0968939	-0.510623	-0.0383306	-0.257059	0.0900107	-0.276622	0.185545	0.373326	0.114794	-0.00574371	0.455235	0.344635	-0.226649	0.207404	-0.15074	0.681076	0.285731	0.44524	0.340672	0.654426	0.631154	0.067552	0.258931	0.244412	0.448344	0.435548	0.319604	0.198744	M3 brown|0.6811
2629	GAB1|Q13480	brown	0.644024	0.145384	-0.31009	-0.431036	-0.460872	-0.405603	-0.590608	-0.683641	-0.462879	-0.53345	-0.296501	-0.396773	-0.290301	-0.169502	-0.196155	0.0455572	-0.525565	-0.252976	-0.355395	0.0480325	-0.498576	-0.100525	0.086382	-0.177295	-0.375837	0.00857916	0.0353506	-0.165512	0.159377	-0.19218	0.67957	0.283638	0.381405	0.228302	0.567208	0.463827	0.00328354	0.396166	0.4503	0.320975	0.165062	0.00235455	-0.116655	M3 brown|0.6796
2233	EPB41L2|O43491	brown	0.47158	-0.00717172	-0.377332	-0.565635	-0.537923	-0.431352	-0.465367	-0.661523	-0.389605	-0.574025	-0.230126	-0.0442173	-0.242639	-0.0864268	-0.138644	0.259257	-0.330487	-0.0430792	-0.225253	0.113808	-0.465602	-0.106209	0.143485	-0.0563521	-0.141825	0.221835	0.201675	-0.316948	0.0854975	-0.296461	0.678483	0.24246	0.421772	0.277844	0.594862	0.491679	0.055575	0.410141	0.372197	0.314899	0.290371	0.0687076	-0.0968954	M3 brown|0.6785
2330	FA2H|Q7L5A8	brown	0.257706	-0.0955601	-0.252218	-0.344091	-0.0954719	-0.126474	-0.482509	-0.464054	-0.223545	-0.254986	-0.181569	-0.122777	-0.0592554	-0.108873	-0.0119301	0.0372042	-0.379676	-0.180662	-0.268315	-0.273504	-0.352464	0.119589	0.364846	-0.0518856	-0.222301	0.390153	0.186749	-0.220929	0.081205	-0.0662223	0.677953	0.280454	0.100208	0.0493838	0.459093	0.497182	0.240483	0.0695923	0.298991	0.0909788	0.122274	0.149364	0.190023	M3 brown|0.678
6382	SEC23B|Q15437	brown	0.145427	-0.24575	-0.494621	-0.545898	-0.344487	-0.133649	-0.310014	-0.457651	-0.21472	-0.419034	-0.219807	-0.0962808	-0.0529375	-0.255199	-0.262144	0.0838293	-0.388979	0.111409	-0.078485	0.22495	-0.20938	0.112194	0.358539	0.172017	0.112876	0.561216	0.364739	-0.36141	0.00929231	-0.28024	0.673766	0.343688	0.337883	0.317755	0.52571	0.573395	-0.0703713	0.172785	0.220608	0.292443	0.218661	0.0853314	0.11591	M3 brown|0.6738
4426	NAGLU|P54802	brown	0.452531	0.147657	-0.298685	-0.551486	-0.529822	-0.479171	-0.668551	-0.647961	-0.487352	-0.654285	0.0602217	-0.243393	0.158929	0.0544283	0.255885	0.463876	-0.388839	-0.0964147	-0.292649	-0.0718187	-0.475828	-0.178004	0.00341372	-0.0280804	-0.313455	0.284112	0.100513	-0.0895272	0.011109	-0.286876	0.670079	0.080448	0.146753	0.160845	0.406141	0.376056	-0.0258766	0.201295	0.500809	0.138901	0.0889656	0.0559322	-0.00588709	M3 brown|0.6701
5951	REEP3|Q6NUK4	brown	0.246685	-0.231764	-0.427801	-0.534935	-0.252512	-0.0381287	-0.566359	-0.520608	-0.50483	-0.455076	0.078364	-0.226172	-0.275031	-0.376838	-0.414955	0.0200026	-0.506646	-0.144491	-0.456884	0.120038	-0.229375	0.270634	0.318971	0.0847746	-0.0596975	0.343627	0.269059	0.0629921	0.419301	0.0196635	0.669263	0.108682	0.497831	0.335122	0.706191	0.625117	0.258374	0.336671	0.348476	0.363029	0.340936	0.406699	0.223229	M3 brown|0.6693
3491	KCNA1|Q09470	brown	0.0412907	-0.411565	-0.582326	-0.690097	-0.404806	-0.177627	-0.117027	-0.333486	-0.274671	-0.473353	0.0634126	0.07426	0.0187266	-0.103378	-0.209115	0.516501	-0.12434	0.435503	0.143428	0.404056	-0.0477821	0.208082	0.470108	0.495156	0.387298	0.584901	0.552761	-0.445516	-0.109972	-0.427602	0.66676	0.152276	0.174394	0.307579	0.419039	0.500741	-0.346829	-0.0259559	-2.43028e-05	0.185938	0.190317	0.281833	0.0675877	M3 brown|0.6668
2032	DUSP15|Q9H1R2	brown	-0.115008	-0.143555	-0.023836	-0.0531325	0.243781	0.165129	-0.217047	-0.100172	0.112165	0.141527	-0.0393401	0.154233	-0.164029	-0.0387185	-0.176631	-0.181888	-0.186938	0.192716	-0.0770242	-0.151404	-0.184119	0.234098	0.519851	0.0218211	0.0141276	0.164816	0.0989679	-0.171644	0.0224136	0.10772	0.665204	0.103855	-0.264646	-0.160685	0.0874889	0.428013	-0.0396968	-0.360288	-0.164003	-0.335699	-0.390483	-0.11448	0.020047	M3 brown|0.6652
1965	DNM2|P50570	brown	0.668273	0.425011	0.102209	-0.193932	-0.343901	-0.512382	-0.714007	-0.740841	-0.275805	-0.324761	-0.275307	-0.212015	-0.349634	0.150621	0.0836347	0.0125928	-0.364623	-0.454873	-0.433632	-0.483511	-0.765115	-0.324068	-0.0156865	-0.555536	-0.671369	-0.0905486	-0.276475	-0.174873	-0.0209377	-0.219455	0.663391	0.183013	0.0460514	-0.207332	0.419261	0.244797	0.322802	0.243575	0.498392	0.256173	0.129363	0.0743247	0.0381324	M3 brown|0.6634
4358	MVP|Q14764	brown	0.170289	0.0038092	-0.252462	-0.400124	-0.342407	-0.237948	-0.264748	-0.439568	-0.139248	-0.354125	-0.347637	-0.109435	-0.108923	0.112056	-0.0779724	0.337212	-0.174065	0.195402	0.0530388	0.0602423	-0.259433	-0.0706429	0.329972	0.110143	0.00664965	0.27436	0.127347	-0.503125	-0.253079	-0.400283	0.6629	0.436969	-0.100629	-0.0343761	0.298889	0.345069	-0.229836	-0.151805	0.141933	0.116283	-0.0803238	0.0354242	0.072456	M3 brown|0.6629
1	|A6NIZ1	brown	0.142895	-0.181425	-0.393252	-0.420983	-0.310903	-0.104283	-0.373376	-0.454529	-0.354059	-0.385428	-0.382081	-0.283117	-0.342903	-0.186164	-0.362123	0.212569	-0.364612	-0.0421358	-0.207503	0.0717203	-0.194021	0.166227	0.383453	0.157995	-0.0189963	0.282835	0.239313	-0.257364	0.155588	-0.128029	0.662491	0.561353	0.293494	0.224791	0.571164	0.583251	0.0956483	0.142765	0.285988	0.321572	0.159524	0.115456	0.135507	M3 brown|0.6625
2590	FRYL|O94915	brown	0.112047	-0.401392	-0.59651	-0.584402	-0.282297	-0.0055135	-0.411515	-0.455104	-0.455095	-0.478072	-0.136594	-0.198737	-0.115774	-0.396212	-0.358206	0.21446	-0.419728	0.00183407	-0.291937	0.13243	-0.103403	0.358819	0.468915	0.308923	0.121448	0.552305	0.516751	-0.257589	0.238881	-0.117115	0.660858	0.371066	0.448404	0.406264	0.628114	0.667937	0.129627	0.301735	0.250899	0.375775	0.2587	0.39357	0.276785	M3 brown|0.6609
1890	DIP2B|Q9P265	brown	-0.00090782	-0.388818	-0.545076	-0.603561	-0.346364	-0.0316987	-0.0968994	-0.302364	-0.177916	-0.395594	-0.156508	0.0461168	0.0748645	-0.160758	-0.196709	0.41439	-0.206673	0.380799	0.166146	0.290078	0.0129665	0.205095	0.535548	0.451205	0.382915	0.660693	0.484468	-0.540221	-0.122023	-0.376244	0.658535	0.37292	0.172585	0.261311	0.448197	0.575773	-0.296883	-0.0274057	0.0260776	0.179712	0.194851	0.236087	0.223791	M3 brown|0.6585
346	ANK3|Q12955	brown	-0.00953785	-0.0529716	-0.0879263	-0.0562034	0.0811171	0.0621782	-0.116536	-0.132708	0.175462	0.0562111	-0.246	0.0681643	0.0625051	0.0174031	-0.00973566	-0.0810734	-0.142743	0.226695	0.153522	0.0597157	-0.264227	0.0549655	0.515365	0.00258528	0.0806692	0.255146	0.0599734	-0.4131	-0.18719	-0.0993591	0.657162	0.213312	-0.190786	-0.136738	0.077705	0.362585	-0.317144	-0.341459	-0.161608	-0.3087	-0.290643	-0.254827	-0.235418	M3 brown|0.6572
3492	KCNA2|P16389	brown	0.041152	-0.376669	-0.683353	-0.693944	-0.432252	-0.10221	-0.221836	-0.410474	-0.407916	-0.575522	-0.220835	-0.315537	-0.223282	-0.191284	-0.433416	0.409988	-0.288037	0.327997	0.00324149	0.506628	-0.0078078	0.263404	0.451208	0.530406	0.339272	0.516534	0.531221	-0.351755	0.0550299	-0.297877	0.655421	0.455107	0.297114	0.432395	0.522637	0.572383	-0.20649	0.0887266	0.169113	0.280165	0.240126	0.240054	0.0638812	M3 brown|0.6554
3355	INF2|Q27J81	brown	0.253518	0.178783	0.0718031	-0.100287	-0.204815	-0.265743	-0.144395	-0.315254	0.160106	-0.0541704	-0.232093	-0.144639	0.0550921	0.266893	0.155755	0.151307	0.0525952	0.257441	0.285115	0.0066263	-0.50543	-0.246214	0.304581	-0.183423	-0.0358512	0.180137	-0.0978007	-0.545181	-0.451087	-0.510435	0.653815	0.0865305	-0.239758	-0.31319	0.0881338	0.135732	-0.423195	-0.281297	-0.106681	-0.0792412	0.00991564	-0.0678067	-0.236614	M3 brown|0.6538
7398	TMEM222|Q9H0R3	brown	0.136286	-0.0791952	-0.238046	-0.30101	-0.183654	-0.120029	-0.204571	-0.324785	-0.0932099	-0.263217	-0.282203	-0.134374	0.0189193	0.0196524	-0.023894	0.156822	-0.193588	0.192512	0.0919101	0.0577751	-0.184765	0.0299136	0.389057	0.101486	0.0607889	0.324225	0.192524	-0.435733	-0.162338	-0.297995	0.649579	0.344998	-0.0372076	0.0150197	0.228396	0.458691	-0.254759	-0.142975	0.073766	-0.135986	-0.178335	-0.109567	-0.0174386	M3 brown|0.6496
5405	PPFIBP2|Q8ND30	brown	0.330651	-0.0493816	-0.36777	-0.509805	-0.495975	-0.276075	-0.49578	-0.627752	-0.371655	-0.517609	-0.260244	-0.0112656	-0.251304	-0.104874	-0.194779	0.245707	-0.29999	-0.136398	-0.291128	-0.0243557	-0.376542	-0.0451863	0.235746	-0.0558191	-0.120982	0.306481	0.18877	-0.26608	0.0966035	-0.259351	0.64885	0.262418	0.388422	0.228569	0.609603	0.501037	0.199699	0.334012	0.423363	0.370806	0.412687	0.303006	0.183229	M3 brown|0.6489
5205	PIP4K2A|P48426	brown	-0.0301581	-0.152254	-0.349627	-0.246191	-0.0652955	0.104203	-0.26881	-0.33079	-0.147951	-0.221941	-0.515828	-0.161064	-0.127175	-0.21815	-0.254487	-0.117096	-0.390484	0.00818659	-0.125999	0.0741518	-0.108251	0.19363	0.50006	0.0915119	0.000999523	0.405739	0.187101	-0.302252	0.0770161	-0.0530616	0.642206	0.583397	0.111769	0.164792	0.468532	0.579661	0.0251534	-0.0416454	0.149312	0.052064	-0.019912	-0.0221297	0.085413	M3 brown|0.6422
4866	OSTF1|Q92882	brown	0.585729	0.0851416	-0.226963	-0.565695	-0.565582	-0.534437	-0.525215	-0.685526	-0.462407	-0.525662	-0.0577443	-0.177409	-0.212971	0.0680862	-0.0151083	0.447586	-0.25977	-0.141556	-0.253265	-0.182478	-0.457842	-0.126588	0.0349709	-0.0571925	-0.304883	0.0983694	0.0922426	-0.22879	-0.0525885	-0.434155	0.63888	0.163515	0.163701	0.0483632	0.561898	0.346522	0.0609626	0.252038	0.422423	0.420488	0.246145	0.351085	0.233168	M3 brown|0.6389
4994	PCNA|P12004	brown	0.0705129	-0.298482	-0.50486	-0.457427	-0.213748	0.0260476	-0.246596	-0.314754	-0.315937	-0.327856	-0.266931	-0.185873	-0.429942	-0.389044	-0.508285	0.114051	-0.385955	-0.0136504	-0.216227	0.252658	-0.0495862	0.324213	0.46083	0.265005	0.0950016	0.395921	0.418633	-0.263469	0.240764	-0.00909876	0.638739	0.369871	0.352734	0.3952	0.485119	0.597237	0.0612134	0.184655	0.248285	0.169551	0.154632	0.139072	-0.0713316	M3 brown|0.6387
7011	STK39|Q9UEW8	brown	0.0594661	-0.187458	-0.211171	-0.300096	-0.168753	-0.0530963	-0.134157	-0.25915	-0.0695201	-0.141113	-0.226741	-0.252231	0.0180437	0.0439003	-0.0741771	0.332703	-0.110724	0.327867	0.150841	0.0385314	-0.181174	0.135548	0.474897	0.220941	0.186575	0.381018	0.220857	-0.474345	-0.202351	-0.328575	0.63726	0.403065	-0.113507	-0.0783719	0.259703	0.386604	-0.259806	-0.220425	-0.0637876	0.03228	-0.0325477	0.140548	-0.061058	M3 brown|0.6373
1230	CENPE|Q02224	brown	0.286238	0.11167	-0.0851912	-0.173188	-0.0994941	-0.292149	-0.331702	-0.362563	-0.108823	-0.167167	-0.0343009	-0.0120909	-0.116693	0.0908491	0.0698084	0.147909	-0.185398	-0.0769477	-0.0997871	-0.147612	-0.347744	-0.116324	0.109571	-0.110756	-0.198151	0.159814	0.0234606	-0.289576	-0.178588	-0.123491	0.636314	0.102564	-0.142601	-0.102446	0.101933	0.177997	-0.00509204	-0.116283	0.252332	-0.03384	-0.11606	-0.122422	-0.129643	M3 brown|0.6363
5523	PRKAR1A|P10644	brown	0.219749	-0.053311	-0.252258	-0.285078	-0.0842624	-0.0560857	-0.491223	-0.43156	-0.300496	-0.281398	-0.115513	0.0349615	-0.246536	-0.311808	-0.162126	-0.0681818	-0.416886	-0.355515	-0.439217	-0.198268	-0.303176	0.175097	0.372624	-0.170481	-0.299217	0.312377	0.195738	-0.158426	0.283988	0.0511633	0.636234	0.087461	0.265338	0.162665	0.449216	0.564773	0.3298	0.214582	0.331133	0.0383857	0.0616695	0.147757	0.170572	M3 brown|0.6362
6056	RNF13|O43567	brown	0.4418	0.13502	-0.0433219	-0.301406	-0.280877	-0.387065	-0.471713	-0.519401	-0.221831	-0.278981	-0.0824004	-0.0612887	0.146047	0.195216	0.285749	0.269252	-0.212666	-0.0542038	-0.121707	-0.368635	-0.516736	-0.155496	0.114408	-0.205249	-0.264666	0.105967	-0.0493434	-0.255897	-0.155866	-0.311925	0.634205	0.171384	-0.0700307	-0.188485	0.318005	0.311412	0.0038023	-0.0113136	0.199349	0.0456435	0.0272785	0.153716	0.102068	M3 brown|0.6342
[truncated: 7,336 more rows]
