# Supplementary material for: A Multi-Network Approach Identifies Proteins Related to Dendritic Spines in Alzheimer’s Disease
Source: eNeuro. 2026 Apr 10;13(4):ENEURO.0468-25.2026. doi: 10.1523/ENEURO.0468-25.2026 (PMC13095402; doi:10.1523/ENEURO.0468-25.2026)
Supplement: Figure 2-2 — WGCNA Hub Protein Plots. Box plots of WGCNA hub proteins, each colored with respective module color. Log2 abundance values across Control, AsymAD, and AD groups. Download Figure 2-2, ZIP file. [file eneuro-13-ENEURO.0468-25.2026-s007.zip]

Archive with 1 entries (1 files):
- Extended Data Figure 2-2.pdf
