# Supplementary material for: A Multi-Network Approach Identifies Proteins Related to Dendritic Spines in Alzheimer’s Disease
Source: eNeuro. 2026 Apr 10;13(4):ENEURO.0468-25.2026. doi: 10.1523/ENEURO.0468-25.2026 (PMC13095402; doi:10.1523/ENEURO.0468-25.2026)
Supplement: Figure 3-1 — Partition Comparison Heatmaps. Partition Comparisons were performed to assess the similarity between WGCNA and SE2 protein clusters. Download Figure 3-1, ZIP file. [file eneuro-13-ENEURO.0468-25.2026-s009.zip]

Archive with 1 entries (1 files):
- Extended Data Figure 3-1.pdf
