# Supplementary material for: A Multi-Network Approach Identifies Proteins Related to Dendritic Spines in Alzheimer’s Disease
Source: eNeuro. 2026 Apr 10;13(4):ENEURO.0468-25.2026. doi: 10.1523/ENEURO.0468-25.2026 (PMC13095402; doi:10.1523/ENEURO.0468-25.2026)
Supplement: Figure 3-2 — Partition Comparison ARI and NMI Values. Partition comparison analysis calculated the similarity in network clustering between WGCNA and SE2. Download Figure 3-2, XLS file. [file eneuro-13-ENEURO.0468-25.2026-s010.xls]

## Sheet: ARI_matrix
	WGCNA_ds1_pwr8_CH0.05	WGCNA_ds1_pwr8_CH0.07	WGCNA_ds1_pwr8_CH0.10	WGCNA_ds1_pwr8_CH0.15	WGCNA_ds1_pwr8_CH0.20	WGCNA_ds2_pwr8_CH0.05	WGCNA_ds2_pwr8_CH0.07	WGCNA_ds2_pwr8_CH0.10	WGCNA_ds2_pwr8_CH0.15	WGCNA_ds2_pwr8_CH0.20	WGCNA_ds3_pwr8_CH0.05	WGCNA_ds3_pwr8_CH0.07	WGCNA_ds3_pwr8_CH0.10	WGCNA_ds3_pwr8_CH0.15	WGCNA_ds3_pwr8_CH0.20	WGCNA_ds4_pwr8_CH0.05	WGCNA_ds4_pwr8_CH0.07	WGCNA_ds4_pwr8_CH0.10	WGCNA_ds4_pwr8_CH0.15	WGCNA_ds4_pwr8_CH0.20	WGCNA_ds1_pwr6_CH0.05	WGCNA_ds1_pwr6_CH0.07	WGCNA_ds1_pwr6_CH0.10	WGCNA_ds1_pwr6_CH0.15	WGCNA_ds1_pwr6_CH0.20	WGCNA_ds2_pwr6_CH0.05	WGCNA_ds2_pwr6_CH0.07	WGCNA_ds2_pwr6_CH0.10	WGCNA_ds2_pwr6_CH0.15	WGCNA_ds2_pwr6_CH0.20	WGCNA_ds3_pwr6_CH0.05	WGCNA_ds3_pwr6_CH0.07	WGCNA_ds3_pwr6_CH0.10	WGCNA_ds3_pwr6_CH0.15	WGCNA_ds3_pwr6_CH0.20	WGCNA_ds4_pwr6_CH0.05	WGCNA_ds4_pwr6_CH0.07	WGCNA_ds4_pwr6_CH0.10	WGCNA_ds4_pwr6_CH0.15	WGCNA_ds4_pwr6_CH0.20	SE2_L2	SE2_L3
WGCNA_ds1_pwr8_CH0.05	1	1	1	0.993106	0.958445	0.805891	0.805891	0.805891	0.805535	0.783479	0.691671	0.691671	0.691671	0.706982	0.717926	0.676951	0.676951	0.676951	0.693235	0.701312	0.746674	0.746674	0.746674	0.746674	0.746674	0.700832	0.700832	0.700832	0.694455	0.694455	0.600904	0.600904	0.600359	0.60343	0.61328	0.595508	0.595508	0.594902	0.597855	0.608195	0.449534	0.251906
WGCNA_ds1_pwr8_CH0.07	1	1	1	0.993106	0.958445	0.805891	0.805891	0.805891	0.805535	0.783479	0.691671	0.691671	0.691671	0.706982	0.717926	0.676951	0.676951	0.676951	0.693235	0.701312	0.746674	0.746674	0.746674	0.746674	0.746674	0.700832	0.700832	0.700832	0.694455	0.694455	0.600904	0.600904	0.600359	0.60343	0.61328	0.595508	0.595508	0.594902	0.597855	0.608195	0.449534	0.251906
WGCNA_ds1_pwr8_CH0.10	1	1	1	0.993106	0.958445	0.805891	0.805891	0.805891	0.805535	0.783479	0.691671	0.691671	0.691671	0.706982	0.717926	0.676951	0.676951	0.676951	0.693235	0.701312	0.746674	0.746674	0.746674	0.746674	0.746674	0.700832	0.700832	0.700832	0.694455	0.694455	0.600904	0.600904	0.600359	0.60343	0.61328	0.595508	0.595508	0.594902	0.597855	0.608195	0.449534	0.251906
WGCNA_ds1_pwr8_CH0.15	0.993106	0.993106	0.993106	1	0.965329	0.800195	0.800195	0.800195	0.799853	0.786058	0.686499	0.686499	0.686499	0.708509	0.719323	0.671711	0.671711	0.671711	0.694755	0.702726	0.745043	0.745043	0.745043	0.745043	0.745043	0.697188	0.697188	0.697188	0.690894	0.690894	0.597116	0.597116	0.596584	0.59964	0.613144	0.59169	0.59169	0.591097	0.594035	0.60792	0.451194	0.251496
WGCNA_ds1_pwr8_CH0.20	0.958445	0.958445	0.958445	0.965329	1	0.78313	0.78313	0.78313	0.783961	0.789176	0.664895	0.664895	0.664895	0.687228	0.714472	0.650902	0.650902	0.650902	0.674218	0.698693	0.747353	0.747353	0.747353	0.747353	0.747353	0.679634	0.679634	0.679634	0.699103	0.699103	0.582657	0.582657	0.582167	0.585138	0.607266	0.577095	0.577095	0.576546	0.5794	0.601689	0.477657	0.249432
WGCNA_ds2_pwr8_CH0.05	0.805891	0.805891	0.805891	0.800195	0.78313	1	1	1	0.996848	0.941415	0.802151	0.802151	0.802151	0.806856	0.80378	0.789961	0.789961	0.789961	0.794061	0.791968	0.650648	0.650648	0.650648	0.650648	0.650648	0.707532	0.707532	0.707532	0.69709	0.69709	0.671007	0.671007	0.66904	0.668126	0.655724	0.669106	0.669106	0.667274	0.666405	0.654092	0.370165	0.265763
WGCNA_ds2_pwr8_CH0.07	0.805891	0.805891	0.805891	0.800195	0.78313	1	1	1	0.996848	0.941415	0.802151	0.802151	0.802151	0.806856	0.80378	0.789961	0.789961	0.789961	0.794061	0.791968	0.650648	0.650648	0.650648	0.650648	0.650648	0.707532	0.707532	0.707532	0.69709	0.69709	0.671007	0.671007	0.66904	0.668126	0.655724	0.669106	0.669106	0.667274	0.666405	0.654092	0.370165	0.265763
WGCNA_ds2_pwr8_CH0.10	0.805891	0.805891	0.805891	0.800195	0.78313	1	1	1	0.996848	0.941415	0.802151	0.802151	0.802151	0.806856	0.80378	0.789961	0.789961	0.789961	0.794061	0.791968	0.650648	0.650648	0.650648	0.650648	0.650648	0.707532	0.707532	0.707532	0.69709	0.69709	0.671007	0.671007	0.66904	0.668126	0.655724	0.669106	0.669106	0.667274	0.666405	0.654092	0.370165	0.265763
WGCNA_ds2_pwr8_CH0.15	0.805535	0.805535	0.805535	0.799853	0.783961	0.996848	0.996848	0.996848	1	0.944557	0.799302	0.799302	0.799302	0.808309	0.805193	0.787095	0.787095	0.787095	0.795587	0.793456	0.649473	0.649473	0.649473	0.649473	0.649473	0.705875	0.705875	0.705875	0.695487	0.695487	0.669061	0.669061	0.667108	0.666201	0.657608	0.667156	0.667156	0.665336	0.664475	0.65605	0.37145	0.265924
WGCNA_ds2_pwr8_CH0.20	0.783479	0.783479	0.783479	0.786058	0.789176	0.941415	0.941415	0.941415	0.944557	1	0.754669	0.754669	0.754669	0.781003	0.778949	0.743053	0.743053	0.743053	0.769126	0.767901	0.643268	0.643268	0.643268	0.643268	0.643268	0.684611	0.684611	0.684611	0.6865	0.6865	0.639705	0.639705	0.646497	0.645675	0.64759	0.63725	0.63725	0.643582	0.642804	0.644761	0.393911	0.265865
WGCNA_ds3_pwr8_CH0.05	0.691671	0.691671	0.691671	0.686499	0.664895	0.802151	0.802151	0.802151	0.799302	0.754669	1	1	1	0.959815	0.922469	0.964284	0.964284	0.964284	0.925585	0.894042	0.579049	0.579049	0.579049	0.579049	0.579049	0.639159	0.639159	0.639159	0.625789	0.625789	0.712345	0.712345	0.709032	0.70795	0.663521	0.714792	0.714792	0.711636	0.710695	0.667901	0.291468	0.245563
WGCNA_ds3_pwr8_CH0.07	0.691671	0.691671	0.691671	0.686499	0.664895	0.802151	0.802151	0.802151	0.799302	0.754669	1	1	1	0.959815	0.922469	0.964284	0.964284	0.964284	0.925585	0.894042	0.579049	0.579049	0.579049	0.579049	0.579049	0.639159	0.639159	0.639159	0.625789	0.625789	0.712345	0.712345	0.709032	0.70795	0.663521	0.714792	0.714792	0.711636	0.710695	0.667901	0.291468	0.245563
WGCNA_ds3_pwr8_CH0.10	0.691671	0.691671	0.691671	0.686499	0.664895	0.802151	0.802151	0.802151	0.799302	0.754669	1	1	1	0.959815	0.922469	0.964284	0.964284	0.964284	0.925585	0.894042	0.579049	0.579049	0.579049	0.579049	0.579049	0.639159	0.639159	0.639159	0.625789	0.625789	0.712345	0.712345	0.709032	0.70795	0.663521	0.714792	0.714792	0.711636	0.710695	0.667901	0.291468	0.245563
WGCNA_ds3_pwr8_CH0.15	0.706982	0.706982	0.706982	0.708509	0.687228	0.806856	0.806856	0.806856	0.808309	0.781003	0.959815	0.959815	0.959815	1	0.962537	0.92715	0.92715	0.92715	0.959362	0.92786	0.586604	0.586604	0.586604	0.586604	0.586604	0.643442	0.643442	0.643442	0.630201	0.630201	0.697835	0.697835	0.700597	0.699568	0.681002	0.6998	0.6998	0.702556	0.701665	0.684548	0.310903	0.251446
WGCNA_ds3_pwr8_CH0.20	0.717926	0.717926	0.717926	0.719323	0.714472	0.80378	0.80378	0.80378	0.805193	0.778949	0.922469	0.922469	0.922469	0.962537	1	0.891038	0.891038	0.891038	0.93106	0.963481	0.605252	0.605252	0.605252	0.605252	0.605252	0.648109	0.648109	0.648109	0.64684	0.64684	0.684147	0.684147	0.686884	0.69075	0.681756	0.685436	0.685436	0.688171	0.691755	0.683998	0.331941	0.257775
WGCNA_ds4_pwr8_CH0.05	0.676951	0.676951	0.676951	0.671711	0.650902	0.789961	0.789961	0.789961	0.787095	0.743053	0.964284	0.964284	0.964284	0.92715	0.891038	1	1	1	0.957606	0.924521	0.569769	0.569769	0.569769	0.569769	0.569769	0.63553	0.63553	0.63553	0.62214	0.62214	0.709779	0.709779	0.706733	0.705491	0.658611	0.719362	0.719362	0.716436	0.715356	0.669991	0.285548	0.247533
WGCNA_ds4_pwr8_CH0.07	0.676951	0.676951	0.676951	0.671711	0.650902	0.789961	0.789961	0.789961	0.787095	0.743053	0.964284	0.964284	0.964284	0.92715	0.891038	1	1	1	0.957606	0.924521	0.569769	0.569769	0.569769	0.569769	0.569769	0.63553	0.63553	0.63553	0.62214	0.62214	0.709779	0.709779	0.706733	0.705491	0.658611	0.719362	0.719362	0.716436	0.715356	0.669991	0.285548	0.247533
WGCNA_ds4_pwr8_CH0.10	0.676951	0.676951	0.676951	0.671711	0.650902	0.789961	0.789961	0.789961	0.787095	0.743053	0.964284	0.964284	0.964284	0.92715	0.891038	1	1	1	0.957606	0.924521	0.569769	0.569769	0.569769	0.569769	0.569769	0.63553	0.63553	0.63553	0.62214	0.62214	0.709779	0.709779	0.706733	0.705491	0.658611	0.719362	0.719362	0.716436	0.715356	0.669991	0.285548	0.247533
WGCNA_ds4_pwr8_CH0.15	0.693235	0.693235	0.693235	0.694755	0.674218	0.794061	0.794061	0.794061	0.795587	0.769126	0.925585	0.925585	0.925585	0.959362	0.93106	0.957606	0.957606	0.957606	1	0.966809	0.577276	0.577276	0.577276	0.577276	0.577276	0.639959	0.639959	0.639959	0.626699	0.626699	0.694661	0.694661	0.697617	0.701569	0.677645	0.703314	0.703314	0.706266	0.710039	0.68769	0.308467	0.255165
WGCNA_ds4_pwr8_CH0.20	0.701312	0.701312	0.701312	0.702726	0.698693	0.791968	0.791968	0.791968	0.793456	0.767901	0.894042	0.894042	0.894042	0.92786	0.963481	0.924521	0.924521	0.924521	0.966809	1	0.594974	0.594974	0.594974	0.594974	0.594974	0.645403	0.645403	0.645403	0.64428	0.64428	0.683544	0.683544	0.686469	0.690345	0.676072	0.691452	0.691452	0.694378	0.69808	0.685177	0.325954	0.260181
WGCNA_ds1_pwr6_CH0.05	0.746674	0.746674	0.746674	0.745043	0.747353	0.650648	0.650648	0.650648	0.649473	0.643268	0.579049	0.579049	0.579049	0.586604	0.605252	0.569769	0.569769	0.569769	0.577276	0.594974	1	1	1	1	1	0.767356	0.767356	0.767356	0.786495	0.786495	0.64489	0.64489	0.642623	0.644291	0.635901	0.631475	0.631475	0.629312	0.631119	0.621893	0.418842	0.226482
WGCNA_ds1_pwr6_CH0.07	0.746674	0.746674	0.746674	0.745043	0.747353	0.650648	0.650648	0.650648	0.649473	0.643268	0.579049	0.579049	0.579049	0.586604	0.605252	0.569769	0.569769	0.569769	0.577276	0.594974	1	1	1	1	1	0.767356	0.767356	0.767356	0.786495	0.786495	0.64489	0.64489	0.642623	0.644291	0.635901	0.631475	0.631475	0.629312	0.631119	0.621893	0.418842	0.226482
WGCNA_ds1_pwr6_CH0.10	0.746674	0.746674	0.746674	0.745043	0.747353	0.650648	0.650648	0.650648	0.649473	0.643268	0.579049	0.579049	0.579049	0.586604	0.605252	0.569769	0.569769	0.569769	0.577276	0.594974	1	1	1	1	1	0.767356	0.767356	0.767356	0.786495	0.786495	0.64489	0.64489	0.642623	0.644291	0.635901	0.631475	0.631475	0.629312	0.631119	0.621893	0.418842	0.226482
WGCNA_ds1_pwr6_CH0.15	0.746674	0.746674	0.746674	0.745043	0.747353	0.650648	0.650648	0.650648	0.649473	0.643268	0.579049	0.579049	0.579049	0.586604	0.605252	0.569769	0.569769	0.569769	0.577276	0.594974	1	1	1	1	1	0.767356	0.767356	0.767356	0.786495	0.786495	0.64489	0.64489	0.642623	0.644291	0.635901	0.631475	0.631475	0.629312	0.631119	0.621893	0.418842	0.226482
WGCNA_ds1_pwr6_CH0.20	0.746674	0.746674	0.746674	0.745043	0.747353	0.650648	0.650648	0.650648	0.649473	0.643268	0.579049	0.579049	0.579049	0.586604	0.605252	0.569769	0.569769	0.569769	0.577276	0.594974	1	1	1	1	1	0.767356	0.767356	0.767356	0.786495	0.786495	0.64489	0.64489	0.642623	0.644291	0.635901	0.631475	0.631475	0.629312	0.631119	0.621893	0.418842	0.226482
WGCNA_ds2_pwr6_CH0.05	0.700832	0.700832	0.700832	0.697188	0.679634	0.707532	0.707532	0.707532	0.705875	0.684611	0.639159	0.639159	0.639159	0.643442	0.648109	0.63553	0.63553	0.63553	0.639959	0.645403	0.767356	0.767356	0.767356	0.767356	0.767356	1	1	1	0.972895	0.972895	0.777861	0.777861	0.775921	0.775095	0.740047	0.76286	0.76286	0.761065	0.760275	0.726405	0.367627	0.244897
WGCNA_ds2_pwr6_CH0.07	0.700832	0.700832	0.700832	0.697188	0.679634	0.707532	0.707532	0.707532	0.705875	0.684611	0.639159	0.639159	0.639159	0.643442	0.648109	0.63553	0.63553	0.63553	0.639959	0.645403	0.767356	0.767356	0.767356	0.767356	0.767356	1	1	1	0.972895	0.972895	0.777861	0.777861	0.775921	0.775095	0.740047	0.76286	0.76286	0.761065	0.760275	0.726405	0.367627	0.244897
WGCNA_ds2_pwr6_CH0.10	0.700832	0.700832	0.700832	0.697188	0.679634	0.707532	0.707532	0.707532	0.705875	0.684611	0.639159	0.639159	0.639159	0.643442	0.648109	0.63553	0.63553	0.63553	0.639959	0.645403	0.767356	0.767356	0.767356	0.767356	0.767356	1	1	1	0.972895	0.972895	0.777861	0.777861	0.775921	0.775095	0.740047	0.76286	0.76286	0.761065	0.760275	0.726405	0.367627	0.244897
WGCNA_ds2_pwr6_CH0.15	0.694455	0.694455	0.694455	0.690894	0.699103	0.69709	0.69709	0.69709	0.695487	0.6865	0.625789	0.625789	0.625789	0.630201	0.64684	0.62214	0.62214	0.62214	0.626699	0.64428	0.786495	0.786495	0.786495	0.786495	0.786495	0.972895	0.972895	0.972895	1	1	0.767194	0.767194	0.765336	0.764554	0.731464	0.752054	0.752054	0.750337	0.749589	0.717644	0.383957	0.247502
WGCNA_ds2_pwr6_CH0.20	0.694455	0.694455	0.694455	0.690894	0.699103	0.69709	0.69709	0.69709	0.695487	0.6865	0.625789	0.625789	0.625789	0.630201	0.64684	0.62214	0.62214	0.62214	0.626699	0.64428	0.786495	0.786495	0.786495	0.786495	0.786495	0.972895	0.972895	0.972895	1	1	0.767194	0.767194	0.765336	0.764554	0.731464	0.752054	0.752054	0.750337	0.749589	0.717644	0.383957	0.247502
WGCNA_ds3_pwr6_CH0.05	0.600904	0.600904	0.600904	0.597116	0.582657	0.671007	0.671007	0.671007	0.669061	0.639705	0.712345	0.712345	0.712345	0.697835	0.684147	0.709779	0.709779	0.709779	0.694661	0.683544	0.64489	0.64489	0.64489	0.64489	0.64489	0.777861	0.777861	0.777861	0.767194	0.767194	1	1	0.99302	0.988641	0.876644	0.965924	0.965924	0.959501	0.955492	0.851936	0.292741	0.247987
WGCNA_ds3_pwr6_CH0.07	0.600904	0.600904	0.600904	0.597116	0.582657	0.671007	0.671007	0.671007	0.669061	0.639705	0.712345	0.712345	0.712345	0.697835	0.684147	0.709779	0.709779	0.709779	0.694661	0.683544	0.64489	0.64489	0.64489	0.64489	0.64489	0.777861	0.777861	0.777861	0.767194	0.767194	1	1	0.99302	0.988641	0.876644	0.965924	0.965924	0.959501	0.955492	0.851936	0.292741	0.247987
WGCNA_ds3_pwr6_CH0.10	0.600359	0.600359	0.600359	0.596584	0.582167	0.66904	0.66904	0.66904	0.667108	0.646497	0.709032	0.709032	0.709032	0.700597	0.686884	0.706733	0.706733	0.706733	0.697617	0.686469	0.642623	0.642623	0.642623	0.642623	0.642623	0.775921	0.775921	0.775921	0.765336	0.765336	0.99302	0.99302	1	0.995621	0.883524	0.959132	0.959132	0.965345	0.961339	0.857769	0.29623	0.250609
WGCNA_ds3_pwr6_CH0.15	0.60343	0.60343	0.60343	0.59964	0.585138	0.668126	0.668126	0.668126	0.666201	0.645675	0.70795	0.70795	0.70795	0.699568	0.69075	0.705491	0.705491	0.705491	0.701569	0.690345	0.644291	0.644291	0.644291	0.644291	0.644291	0.775095	0.775095	0.775095	0.764554	0.764554	0.988641	0.988641	0.995621	1	0.887846	0.954813	0.954813	0.961026	0.964967	0.861402	0.300114	0.252475
WGCNA_ds3_pwr6_CH0.20	0.61328	0.61328	0.61328	0.613144	0.607266	0.655724	0.655724	0.655724	0.657608	0.64759	0.663521	0.663521	0.663521	0.681002	0.681756	0.658611	0.658611	0.658611	0.677645	0.676072	0.635901	0.635901	0.635901	0.635901	0.635901	0.740047	0.740047	0.740047	0.731464	0.731464	0.876644	0.876644	0.883524	0.887846	1	0.84699	0.84699	0.85311	0.856992	0.961342	0.341564	0.246599
WGCNA_ds4_pwr6_CH0.05	0.595508	0.595508	0.595508	0.59169	0.577095	0.669106	0.669106	0.669106	0.667156	0.63725	0.714792	0.714792	0.714792	0.6998	0.685436	0.719362	0.719362	0.719362	0.703314	0.691452	0.631475	0.631475	0.631475	0.631475	0.631475	0.76286	0.76286	0.76286	0.752054	0.752054	0.965924	0.965924	0.959132	0.954813	0.84699	1	1	0.993252	0.989088	0.879787	0.283516	0.247351
WGCNA_ds4_pwr6_CH0.07	0.595508	0.595508	0.595508	0.59169	0.577095	0.669106	0.669106	0.669106	0.667156	0.63725	0.714792	0.714792	0.714792	0.6998	0.685436	0.719362	0.719362	0.719362	0.703314	0.691452	0.631475	0.631475	0.631475	0.631475	0.631475	0.76286	0.76286	0.76286	0.752054	0.752054	0.965924	0.965924	0.959132	0.954813	0.84699	1	1	0.993252	0.989088	0.879787	0.283516	0.247351
WGCNA_ds4_pwr6_CH0.10	0.594902	0.594902	0.594902	0.591097	0.576546	0.667274	0.667274	0.667274	0.665336	0.643582	0.711636	0.711636	0.711636	0.702556	0.688171	0.716436	0.716436	0.716436	0.706266	0.694378	0.629312	0.629312	0.629312	0.629312	0.629312	0.761065	0.761065	0.761065	0.750337	0.750337	0.959501	0.959501	0.965345	0.961026	0.85311	0.993252	0.993252	1	0.995836	0.886442	0.286875	0.249909
WGCNA_ds4_pwr6_CH0.15	0.597855	0.597855	0.597855	0.594035	0.5794	0.666405	0.666405	0.666405	0.664475	0.642804	0.710695	0.710695	0.710695	0.701665	0.691755	0.715356	0.715356	0.715356	0.710039	0.69808	0.631119	0.631119	0.631119	0.631119	0.631119	0.760275	0.760275	0.760275	0.749589	0.749589	0.955492	0.955492	0.961339	0.964967	0.856992	0.989088	0.989088	0.995836	1	0.890555	0.290653	0.251788
WGCNA_ds4_pwr6_CH0.20	0.608195	0.608195	0.608195	0.60792	0.601689	0.654092	0.654092	0.654092	0.65605	0.644761	0.667901	0.667901	0.667901	0.684548	0.683998	0.669991	0.669991	0.669991	0.68769	0.685177	0.621893	0.621893	0.621893	0.621893	0.621893	0.726405	0.726405	0.726405	0.717644	0.717644	0.851936	0.851936	0.857769	0.861402	0.961342	0.879787	0.879787	0.886442	0.890555	1	0.330823	0.246179
SE2_L2	0.449534	0.449534	0.449534	0.451194	0.477657	0.370165	0.370165	0.370165	0.37145	0.393911	0.291468	0.291468	0.291468	0.310903	0.331941	0.285548	0.285548	0.285548	0.308467	0.325954	0.418842	0.418842	0.418842	0.418842	0.418842	0.367627	0.367627	0.367627	0.383957	0.383957	0.292741	0.292741	0.29623	0.300114	0.341564	0.283516	0.283516	0.286875	0.290653	0.330823	1	0.414334
SE2_L3	0.251906	0.251906	0.251906	0.251496	0.249432	0.265763	0.265763	0.265763	0.265924	0.265865	0.245563	0.245563	0.245563	0.251446	0.257775	0.247533	0.247533	0.247533	0.255165	0.260181	0.226482	0.226482	0.226482	0.226482	0.226482	0.244897	0.244897	0.244897	0.247502	0.247502	0.247987	0.247987	0.250609	0.252475	0.246599	0.247351	0.247351	0.249909	0.251788	0.246179	0.414334	1
	ds	deepSplit
	CH	mergeCutHeight
	pwr	soft-threshold power
	SE2_L2	Speakeasy2 subcluster
	SE2_L3	Speakeasy2 sub-subcluster

## Sheet: NMI_matrix
	WGCNA_ds1_pwr8_CH0.05	WGCNA_ds1_pwr8_CH0.07	WGCNA_ds1_pwr8_CH0.10	WGCNA_ds1_pwr8_CH0.15	WGCNA_ds1_pwr8_CH0.20	WGCNA_ds2_pwr8_CH0.05	WGCNA_ds2_pwr8_CH0.07	WGCNA_ds2_pwr8_CH0.10	WGCNA_ds2_pwr8_CH0.15	WGCNA_ds2_pwr8_CH0.20	WGCNA_ds3_pwr8_CH0.05	WGCNA_ds3_pwr8_CH0.07	WGCNA_ds3_pwr8_CH0.10	WGCNA_ds3_pwr8_CH0.15	WGCNA_ds3_pwr8_CH0.20	WGCNA_ds4_pwr8_CH0.05	WGCNA_ds4_pwr8_CH0.07	WGCNA_ds4_pwr8_CH0.10	WGCNA_ds4_pwr8_CH0.15	WGCNA_ds4_pwr8_CH0.20	WGCNA_ds1_pwr6_CH0.05	WGCNA_ds1_pwr6_CH0.07	WGCNA_ds1_pwr6_CH0.10	WGCNA_ds1_pwr6_CH0.15	WGCNA_ds1_pwr6_CH0.20	WGCNA_ds2_pwr6_CH0.05	WGCNA_ds2_pwr6_CH0.07	WGCNA_ds2_pwr6_CH0.10	WGCNA_ds2_pwr6_CH0.15	WGCNA_ds2_pwr6_CH0.20	WGCNA_ds3_pwr6_CH0.05	WGCNA_ds3_pwr6_CH0.07	WGCNA_ds3_pwr6_CH0.10	WGCNA_ds3_pwr6_CH0.15	WGCNA_ds3_pwr6_CH0.20	WGCNA_ds4_pwr6_CH0.05	WGCNA_ds4_pwr6_CH0.07	WGCNA_ds4_pwr6_CH0.10	WGCNA_ds4_pwr6_CH0.15	WGCNA_ds4_pwr6_CH0.20	SE2_L2	SE2_L3
WGCNA_ds1_pwr8_CH0.05	1	1	1	0.984349	0.948512	0.767674	0.767674	0.767674	0.770255	0.777843	0.648077	0.648077	0.648077	0.663081	0.68313	0.633566	0.633566	0.633566	0.650386	0.664961	0.733735	0.733735	0.733735	0.733735	0.733735	0.673617	0.673617	0.673617	0.679834	0.679834	0.571782	0.571782	0.573428	0.576941	0.612405	0.559322	0.559322	0.560723	0.563993	0.595463	0.546724	0.439972
WGCNA_ds1_pwr8_CH0.07	1	1	1	0.984349	0.948512	0.767674	0.767674	0.767674	0.770255	0.777843	0.648077	0.648077	0.648077	0.663081	0.68313	0.633566	0.633566	0.633566	0.650386	0.664961	0.733735	0.733735	0.733735	0.733735	0.733735	0.673617	0.673617	0.673617	0.679834	0.679834	0.571782	0.571782	0.573428	0.576941	0.612405	0.559322	0.559322	0.560723	0.563993	0.595463	0.546724	0.439972
WGCNA_ds1_pwr8_CH0.10	1	1	1	0.984349	0.948512	0.767674	0.767674	0.767674	0.770255	0.777843	0.648077	0.648077	0.648077	0.663081	0.68313	0.633566	0.633566	0.633566	0.650386	0.664961	0.733735	0.733735	0.733735	0.733735	0.733735	0.673617	0.673617	0.673617	0.679834	0.679834	0.571782	0.571782	0.573428	0.576941	0.612405	0.559322	0.559322	0.560723	0.563993	0.595463	0.546724	0.439972
WGCNA_ds1_pwr8_CH0.15	0.984349	0.984349	0.984349	1	0.963593	0.75775	0.75775	0.75775	0.760403	0.775717	0.639512	0.639512	0.639512	0.660003	0.679905	0.624789	0.624789	0.624789	0.647164	0.661613	0.738263	0.738263	0.738263	0.738263	0.738263	0.666545	0.666545	0.666545	0.672568	0.672568	0.564666	0.564666	0.566245	0.569704	0.607311	0.552453	0.552453	0.553792	0.557013	0.590577	0.553348	0.435749
WGCNA_ds1_pwr8_CH0.20	0.948512	0.948512	0.948512	0.963593	1	0.745764	0.745764	0.745764	0.748945	0.772037	0.624492	0.624492	0.624492	0.644689	0.67221	0.610338	0.610338	0.610338	0.632375	0.654267	0.755265	0.755265	0.755265	0.755265	0.755265	0.647712	0.647712	0.647712	0.663311	0.663311	0.553472	0.553472	0.554945	0.55832	0.598305	0.541277	0.541277	0.542516	0.545657	0.581424	0.569714	0.427165
WGCNA_ds2_pwr8_CH0.05	0.767674	0.767674	0.767674	0.75775	0.745764	1	1	1	0.993536	0.939253	0.753816	0.753816	0.753816	0.766879	0.785902	0.737183	0.737183	0.737183	0.750791	0.765733	0.621606	0.621606	0.621606	0.621606	0.621606	0.698991	0.698991	0.698991	0.692239	0.692239	0.646231	0.646231	0.648222	0.650477	0.676023	0.632862	0.632862	0.634597	0.636614	0.667954	0.472441	0.480263
WGCNA_ds2_pwr8_CH0.07	0.767674	0.767674	0.767674	0.75775	0.745764	1	1	1	0.993536	0.939253	0.753816	0.753816	0.753816	0.766879	0.785902	0.737183	0.737183	0.737183	0.750791	0.765733	0.621606	0.621606	0.621606	0.621606	0.621606	0.698991	0.698991	0.698991	0.692239	0.692239	0.646231	0.646231	0.648222	0.650477	0.676023	0.632862	0.632862	0.634597	0.636614	0.667954	0.472441	0.480263
WGCNA_ds2_pwr8_CH0.10	0.767674	0.767674	0.767674	0.75775	0.745764	1	1	1	0.993536	0.939253	0.753816	0.753816	0.753816	0.766879	0.785902	0.737183	0.737183	0.737183	0.750791	0.765733	0.621606	0.621606	0.621606	0.621606	0.621606	0.698991	0.698991	0.698991	0.692239	0.692239	0.646231	0.646231	0.648222	0.650477	0.676023	0.632862	0.632862	0.634597	0.636614	0.667954	0.472441	0.480263
WGCNA_ds2_pwr8_CH0.15	0.770255	0.770255	0.770255	0.760403	0.748945	0.993536	0.993536	0.993536	1	0.945364	0.748586	0.748586	0.748586	0.765687	0.784653	0.731911	0.731911	0.731911	0.749617	0.764513	0.622346	0.622346	0.622346	0.622346	0.622346	0.699743	0.699743	0.699743	0.692944	0.692944	0.642452	0.642452	0.644407	0.646634	0.679521	0.629175	0.629175	0.630876	0.632868	0.666898	0.474546	0.478249
WGCNA_ds2_pwr8_CH0.20	0.777843	0.777843	0.777843	0.775717	0.772037	0.939253	0.939253	0.939253	0.945364	1	0.713416	0.713416	0.713416	0.741245	0.759609	0.697396	0.697396	0.697396	0.725351	0.739835	0.635801	0.635801	0.635801	0.635801	0.635801	0.699363	0.699363	0.699363	0.709401	0.709401	0.61553	0.61553	0.621127	0.623182	0.666025	0.602399	0.602399	0.607548	0.609378	0.647364	0.49158	0.460905
WGCNA_ds3_pwr8_CH0.05	0.648077	0.648077	0.648077	0.639512	0.624492	0.753816	0.753816	0.753816	0.748586	0.713416	1	1	1	0.957851	0.915339	0.945495	0.945495	0.945495	0.91987	0.885275	0.546147	0.546147	0.546147	0.546147	0.546147	0.61073	0.61073	0.61073	0.602447	0.602447	0.70318	0.70318	0.698899	0.695161	0.647395	0.701311	0.701311	0.70311	0.699626	0.652567	0.411458	0.49996
WGCNA_ds3_pwr8_CH0.07	0.648077	0.648077	0.648077	0.639512	0.624492	0.753816	0.753816	0.753816	0.748586	0.713416	1	1	1	0.957851	0.915339	0.945495	0.945495	0.945495	0.91987	0.885275	0.546147	0.546147	0.546147	0.546147	0.546147	0.61073	0.61073	0.61073	0.602447	0.602447	0.70318	0.70318	0.698899	0.695161	0.647395	0.701311	0.701311	0.70311	0.699626	0.652567	0.411458	0.49996
WGCNA_ds3_pwr8_CH0.10	0.648077	0.648077	0.648077	0.639512	0.624492	0.753816	0.753816	0.753816	0.748586	0.713416	1	1	1	0.957851	0.915339	0.945495	0.945495	0.945495	0.91987	0.885275	0.546147	0.546147	0.546147	0.546147	0.546147	0.61073	0.61073	0.61073	0.602447	0.602447	0.70318	0.70318	0.698899	0.695161	0.647395	0.701311	0.701311	0.70311	0.699626	0.652567	0.411458	0.49996
WGCNA_ds3_pwr8_CH0.15	0.663081	0.663081	0.663081	0.660003	0.644689	0.766879	0.766879	0.766879	0.765687	0.741245	0.957851	0.957851	0.957851	1	0.955618	0.908	0.908	0.908	0.945413	0.923193	0.557948	0.557948	0.557948	0.557948	0.557948	0.623052	0.623052	0.623052	0.614387	0.614387	0.694306	0.694306	0.699741	0.701019	0.67079	0.684008	0.684008	0.689087	0.690292	0.67578	0.423935	0.489888
WGCNA_ds3_pwr8_CH0.20	0.68313	0.68313	0.68313	0.679905	0.67221	0.785902	0.785902	0.785902	0.784653	0.759609	0.915339	0.915339	0.915339	0.955618	1	0.868043	0.868043	0.868043	0.909503	0.943728	0.580015	0.580015	0.580015	0.580015	0.580015	0.642774	0.642774	0.642774	0.636534	0.636534	0.676533	0.676533	0.681814	0.686157	0.688259	0.66689	0.66689	0.671841	0.675817	0.693235	0.438746	0.479663
WGCNA_ds4_pwr8_CH0.05	0.633566	0.633566	0.633566	0.624789	0.610338	0.737183	0.737183	0.737183	0.731911	0.697396	0.945495	0.945495	0.945495	0.908	0.868043	1	1	1	0.954217	0.919557	0.535617	0.535617	0.535617	0.535617	0.535617	0.603395	0.603395	0.603395	0.595073	0.595073	0.694995	0.694995	0.690994	0.687214	0.638935	0.707301	0.707301	0.703382	0.699873	0.652262	0.402244	0.503488
WGCNA_ds4_pwr8_CH0.07	0.633566	0.633566	0.633566	0.624789	0.610338	0.737183	0.737183	0.737183	0.731911	0.697396	0.945495	0.945495	0.945495	0.908	0.868043	1	1	1	0.954217	0.919557	0.535617	0.535617	0.535617	0.535617	0.535617	0.603395	0.603395	0.603395	0.595073	0.595073	0.694995	0.694995	0.690994	0.687214	0.638935	0.707301	0.707301	0.703382	0.699873	0.652262	0.402244	0.503488
WGCNA_ds4_pwr8_CH0.10	0.633566	0.633566	0.633566	0.624789	0.610338	0.737183	0.737183	0.737183	0.731911	0.697396	0.945495	0.945495	0.945495	0.908	0.868043	1	1	1	0.954217	0.919557	0.535617	0.535617	0.535617	0.535617	0.535617	0.603395	0.603395	0.603395	0.595073	0.595073	0.694995	0.694995	0.690994	0.687214	0.638935	0.707301	0.707301	0.703382	0.699873	0.652262	0.402244	0.503488
WGCNA_ds4_pwr8_CH0.15	0.650386	0.650386	0.650386	0.647164	0.632375	0.750791	0.750791	0.750791	0.749617	0.725351	0.91987	0.91987	0.91987	0.945413	0.909503	0.954217	0.954217	0.954217	1	0.963677	0.548344	0.548344	0.548344	0.548344	0.548344	0.616554	0.616554	0.616554	0.607814	0.607814	0.697634	0.697634	0.703118	0.706804	0.664432	0.695235	0.695235	0.700369	0.704544	0.67783	0.415931	0.492281
WGCNA_ds4_pwr8_CH0.20	0.664961	0.664961	0.664961	0.661613	0.654267	0.765733	0.765733	0.765733	0.764513	0.739835	0.885275	0.885275	0.885275	0.923193	0.943728	0.919557	0.919557	0.919557	0.963677	1	0.56634	0.56634	0.56634	0.56634	0.56634	0.632954	0.632954	0.632954	0.6267	0.6267	0.683555	0.683555	0.688919	0.693282	0.676457	0.68165	0.68165	0.686686	0.690768	0.69023	0.427408	0.483469
WGCNA_ds1_pwr6_CH0.05	0.733735	0.733735	0.733735	0.738263	0.755265	0.621606	0.621606	0.621606	0.622346	0.635801	0.546147	0.546147	0.546147	0.557948	0.580015	0.535617	0.535617	0.535617	0.548344	0.56634	1	1	1	1	1	0.71558	0.71558	0.71558	0.733528	0.733528	0.58731	0.58731	0.586269	0.589901	0.610129	0.570992	0.570992	0.569847	0.573351	0.588705	0.558562	0.415208
WGCNA_ds1_pwr6_CH0.07	0.733735	0.733735	0.733735	0.738263	0.755265	0.621606	0.621606	0.621606	0.622346	0.635801	0.546147	0.546147	0.546147	0.557948	0.580015	0.535617	0.535617	0.535617	0.548344	0.56634	1	1	1	1	1	0.71558	0.71558	0.71558	0.733528	0.733528	0.58731	0.58731	0.586269	0.589901	0.610129	0.570992	0.570992	0.569847	0.573351	0.588705	0.558562	0.415208
WGCNA_ds1_pwr6_CH0.10	0.733735	0.733735	0.733735	0.738263	0.755265	0.621606	0.621606	0.621606	0.622346	0.635801	0.546147	0.546147	0.546147	0.557948	0.580015	0.535617	0.535617	0.535617	0.548344	0.56634	1	1	1	1	1	0.71558	0.71558	0.71558	0.733528	0.733528	0.58731	0.58731	0.586269	0.589901	0.610129	0.570992	0.570992	0.569847	0.573351	0.588705	0.558562	0.415208
WGCNA_ds1_pwr6_CH0.15	0.733735	0.733735	0.733735	0.738263	0.755265	0.621606	0.621606	0.621606	0.622346	0.635801	0.546147	0.546147	0.546147	0.557948	0.580015	0.535617	0.535617	0.535617	0.548344	0.56634	1	1	1	1	1	0.71558	0.71558	0.71558	0.733528	0.733528	0.58731	0.58731	0.586269	0.589901	0.610129	0.570992	0.570992	0.569847	0.573351	0.588705	0.558562	0.415208
WGCNA_ds1_pwr6_CH0.20	0.733735	0.733735	0.733735	0.738263	0.755265	0.621606	0.621606	0.621606	0.622346	0.635801	0.546147	0.546147	0.546147	0.557948	0.580015	0.535617	0.535617	0.535617	0.548344	0.56634	1	1	1	1	1	0.71558	0.71558	0.71558	0.733528	0.733528	0.58731	0.58731	0.586269	0.589901	0.610129	0.570992	0.570992	0.569847	0.573351	0.588705	0.558562	0.415208
WGCNA_ds2_pwr6_CH0.05	0.673617	0.673617	0.673617	0.666545	0.647712	0.698991	0.698991	0.698991	0.699743	0.699363	0.61073	0.61073	0.61073	0.623052	0.642774	0.603395	0.603395	0.603395	0.616554	0.632954	0.71558	0.71558	0.71558	0.71558	0.71558	1	1	1	0.974327	0.974327	0.717106	0.717106	0.718459	0.72077	0.741212	0.695765	0.695765	0.696911	0.698892	0.715101	0.474438	0.457642
WGCNA_ds2_pwr6_CH0.07	0.673617	0.673617	0.673617	0.666545	0.647712	0.698991	0.698991	0.698991	0.699743	0.699363	0.61073	0.61073	0.61073	0.623052	0.642774	0.603395	0.603395	0.603395	0.616554	0.632954	0.71558	0.71558	0.71558	0.71558	0.71558	1	1	1	0.974327	0.974327	0.717106	0.717106	0.718459	0.72077	0.741212	0.695765	0.695765	0.696911	0.698892	0.715101	0.474438	0.457642
WGCNA_ds2_pwr6_CH0.10	0.673617	0.673617	0.673617	0.666545	0.647712	0.698991	0.698991	0.698991	0.699743	0.699363	0.61073	0.61073	0.61073	0.623052	0.642774	0.603395	0.603395	0.603395	0.616554	0.632954	0.71558	0.71558	0.71558	0.71558	0.71558	1	1	1	0.974327	0.974327	0.717106	0.717106	0.718459	0.72077	0.741212	0.695765	0.695765	0.696911	0.698892	0.715101	0.474438	0.457642
WGCNA_ds2_pwr6_CH0.15	0.679834	0.679834	0.679834	0.672568	0.663311	0.692239	0.692239	0.692239	0.692944	0.709401	0.602447	0.602447	0.602447	0.614387	0.636534	0.595073	0.595073	0.595073	0.607814	0.6267	0.733528	0.733528	0.733528	0.733528	0.733528	0.974327	0.974327	0.974327	1	1	0.709871	0.709871	0.711159	0.713417	0.733293	0.68836	0.68836	0.689443	0.691372	0.707025	0.482042	0.452765
WGCNA_ds2_pwr6_CH0.20	0.679834	0.679834	0.679834	0.672568	0.663311	0.692239	0.692239	0.692239	0.692944	0.709401	0.602447	0.602447	0.602447	0.614387	0.636534	0.595073	0.595073	0.595073	0.607814	0.6267	0.733528	0.733528	0.733528	0.733528	0.733528	0.974327	0.974327	0.974327	1	1	0.709871	0.709871	0.711159	0.713417	0.733293	0.68836	0.68836	0.689443	0.691372	0.707025	0.482042	0.452765
WGCNA_ds3_pwr6_CH0.05	0.571782	0.571782	0.571782	0.564666	0.553472	0.646231	0.646231	0.646231	0.642452	0.61553	0.70318	0.70318	0.70318	0.694306	0.676533	0.694995	0.694995	0.694995	0.697634	0.683555	0.58731	0.58731	0.58731	0.58731	0.58731	0.717106	0.717106	0.717106	0.709871	0.709871	1	1	0.990887	0.983872	0.874012	0.937754	0.937754	0.937209	0.936786	0.838262	0.416798	0.50391
WGCNA_ds3_pwr6_CH0.07	0.571782	0.571782	0.571782	0.564666	0.553472	0.646231	0.646231	0.646231	0.642452	0.61553	0.70318	0.70318	0.70318	0.694306	0.676533	0.694995	0.694995	0.694995	0.697634	0.683555	0.58731	0.58731	0.58731	0.58731	0.58731	0.717106	0.717106	0.717106	0.709871	0.709871	1	1	0.990887	0.983872	0.874012	0.937754	0.937754	0.937209	0.936786	0.838262	0.416798	0.50391
WGCNA_ds3_pwr6_CH0.10	0.573428	0.573428	0.573428	0.566245	0.554945	0.648222	0.648222	0.648222	0.644407	0.621127	0.698899	0.698899	0.698899	0.699741	0.681814	0.690994	0.690994	0.690994	0.703118	0.688919	0.586269	0.586269	0.586269	0.586269	0.586269	0.718459	0.718459	0.718459	0.711159	0.711159	0.990887	0.990887	1	0.992921	0.882051	0.928999	0.928999	0.936881	0.936455	0.845606	0.419403	0.501798
WGCNA_ds3_pwr6_CH0.15	0.576941	0.576941	0.576941	0.569704	0.55832	0.650477	0.650477	0.650477	0.646634	0.623182	0.695161	0.695161	0.695161	0.701019	0.686157	0.687214	0.687214	0.687214	0.706804	0.693282	0.589901	0.589901	0.589901	0.589901	0.589901	0.72077	0.72077	0.72077	0.713417	0.713417	0.983872	0.983872	0.992921	1	0.888339	0.92238	0.92238	0.930205	0.93633	0.851533	0.422052	0.500812
WGCNA_ds3_pwr6_CH0.20	0.612405	0.612405	0.612405	0.607311	0.598305	0.676023	0.676023	0.676023	0.679521	0.666025	0.647395	0.647395	0.647395	0.67079	0.688259	0.638935	0.638935	0.638935	0.664432	0.676457	0.610129	0.610129	0.610129	0.610129	0.610129	0.741212	0.741212	0.741212	0.733293	0.733293	0.874012	0.874012	0.882051	0.888339	1	0.81983	0.81983	0.826758	0.832186	0.930209	0.452133	0.466194
WGCNA_ds4_pwr6_CH0.05	0.559322	0.559322	0.559322	0.552453	0.541277	0.632862	0.632862	0.632862	0.629175	0.602399	0.701311	0.701311	0.701311	0.684008	0.66689	0.707301	0.707301	0.707301	0.695235	0.68165	0.570992	0.570992	0.570992	0.570992	0.570992	0.695765	0.695765	0.695765	0.68836	0.68836	0.937754	0.937754	0.928999	0.92238	0.81983	1	1	0.991445	0.98493	0.881591	0.402516	0.503624
WGCNA_ds4_pwr6_CH0.07	0.559322	0.559322	0.559322	0.552453	0.541277	0.632862	0.632862	0.632862	0.629175	0.602399	0.701311	0.701311	0.701311	0.684008	0.66689	0.707301	0.707301	0.707301	0.695235	0.68165	0.570992	0.570992	0.570992	0.570992	0.570992	0.695765	0.695765	0.695765	0.68836	0.68836	0.937754	0.937754	0.928999	0.92238	0.81983	1	1	0.991445	0.98493	0.881591	0.402516	0.503624
WGCNA_ds4_pwr6_CH0.10	0.560723	0.560723	0.560723	0.553792	0.542516	0.634597	0.634597	0.634597	0.630876	0.607548	0.70311	0.70311	0.70311	0.689087	0.671841	0.703382	0.703382	0.703382	0.700369	0.686686	0.569847	0.569847	0.569847	0.569847	0.569847	0.696911	0.696911	0.696911	0.689443	0.689443	0.937209	0.937209	0.936881	0.930205	0.826758	0.991445	0.991445	1	0.993429	0.889198	0.404884	0.501707
WGCNA_ds4_pwr6_CH0.15	0.563993	0.563993	0.563993	0.557013	0.545657	0.636614	0.636614	0.636614	0.632868	0.609378	0.699626	0.699626	0.699626	0.690292	0.675817	0.699873	0.699873	0.699873	0.704544	0.690768	0.573351	0.573351	0.573351	0.573351	0.573351	0.698892	0.698892	0.698892	0.691372	0.691372	0.936786	0.936786	0.936455	0.93633	0.832186	0.98493	0.98493	0.993429	1	0.89508	0.407199	0.500716
WGCNA_ds4_pwr6_CH0.20	0.595463	0.595463	0.595463	0.590577	0.581424	0.667954	0.667954	0.667954	0.666898	0.647364	0.652567	0.652567	0.652567	0.67578	0.693235	0.652262	0.652262	0.652262	0.67783	0.69023	0.588705	0.588705	0.588705	0.588705	0.588705	0.715101	0.715101	0.715101	0.707025	0.707025	0.838262	0.838262	0.845606	0.851533	0.930209	0.881591	0.881591	0.889198	0.89508	1	0.432995	0.466673
SE2_L2	0.546724	0.546724	0.546724	0.553348	0.569714	0.472441	0.472441	0.472441	0.474546	0.49158	0.411458	0.411458	0.411458	0.423935	0.438746	0.402244	0.402244	0.402244	0.415931	0.427408	0.558562	0.558562	0.558562	0.558562	0.558562	0.474438	0.474438	0.474438	0.482042	0.482042	0.416798	0.416798	0.419403	0.422052	0.452133	0.402516	0.402516	0.404884	0.407199	0.432995	1	0.627568
SE2_L3	0.439972	0.439972	0.439972	0.435749	0.427165	0.480263	0.480263	0.480263	0.478249	0.460905	0.49996	0.49996	0.49996	0.489888	0.479663	0.503488	0.503488	0.503488	0.492281	0.483469	0.415208	0.415208	0.415208	0.415208	0.415208	0.457642	0.457642	0.457642	0.452765	0.452765	0.50391	0.50391	0.501798	0.500812	0.466194	0.503624	0.503624	0.501707	0.500716	0.466673	0.627568	1
	ds	deepSplit
	CH	mergeCutHeight
	pwr	soft-threshold power
	SE2_L2	Speakeasy2 subcluster
	SE2_L3	Speakeasy2 sub-subcluster
