# Supplementary material for: A Multi-Network Approach Identifies Proteins Related to Dendritic Spines in Alzheimer’s Disease
Source: eNeuro. 2026 Apr 10;13(4):ENEURO.0468-25.2026. doi: 10.1523/ENEURO.0468-25.2026 (PMC13095402; doi:10.1523/ENEURO.0468-25.2026)
Supplement: Figure 3-3 — SE2 Module Assignments. List of proteins assigned to each SE2 module. Download Figure 3-3, XLS file. [file eneuro-13-ENEURO.0468-25.2026-s011.xls]

## Sheet: ModuleAssignmentsSE2
c(1:nrow(cleanDatReg))	rownames(cleanDatReg)	net.colors	kMEblue	kMEcyan	kMEgreen	kMEgrey	kMEmagenta	kMEmidnightblue	kMEpink	kMEpurple	kMEsalmon	kMEturquoise	kMEtableSortVector
7293	TIAL1|Q01085	blue	0.955543	-0.831526	0.741308	-0.839478	-0.484707	-0.33631	-0.190561	-0.23564	-0.564331	0.735167	M1 blue|0.9555
6294	SARNP|P82979	blue	0.940278	-0.764364	0.688272	-0.820478	-0.42485	-0.375853	-0.12917	-0.18192	-0.533281	0.64778	M1 blue|0.9403
8094	YLPM1|P49750	blue	0.937098	-0.746698	0.662364	-0.747638	-0.428056	-0.255929	-0.128473	-0.35896	-0.589407	0.688194	M1 blue|0.9371
7983	WBP11|Q9Y2W2	blue	0.935676	-0.798519	0.706741	-0.785951	-0.441049	-0.381257	-0.129223	-0.231872	-0.494897	0.628167	M1 blue|0.9357
6464	SF3A2|Q15428	blue	0.932676	-0.83966	0.745422	-0.84924	-0.420986	-0.40684	-0.14572	-0.220102	-0.477225	0.658771	M1 blue|0.9327
6730	SMARCC2|Q8TAQ2	blue	0.927797	-0.838913	0.702538	-0.809381	-0.361218	-0.334761	-0.125004	-0.306973	-0.602622	0.722631	M1 blue|0.9278
318	ALYREF|Q86V81	blue	0.926832	-0.717959	0.662205	-0.770938	-0.51779	-0.249159	-0.220551	-0.302899	-0.509612	0.688684	M1 blue|0.9268
4659	NONO|Q15233	blue	0.926479	-0.807674	0.696595	-0.777787	-0.359134	-0.297066	-0.146069	-0.299702	-0.51564	0.64762	M1 blue|0.9265
6467	SF3B2|Q13435	blue	0.925935	-0.831172	0.81227	-0.847376	-0.526106	-0.392052	-0.154304	-0.165598	-0.432353	0.647136	M1 blue|0.9259
2162	ELAVL1|Q15717	blue	0.924043	-0.825225	0.741868	-0.74839	-0.472996	-0.267469	-0.159396	-0.351161	-0.459313	0.659428	M1 blue|0.924
6785	SNRNP70|P08621	blue	0.923386	-0.772814	0.675315	-0.739038	-0.373338	-0.334186	-0.110634	-0.246981	-0.566566	0.633421	M1 blue|0.9234
6473	SFPQ|P23246	blue	0.921479	-0.856637	0.72381	-0.836629	-0.397487	-0.300636	-0.202515	-0.288398	-0.497853	0.710987	M1 blue|0.9215
94	ACIN1|Q9UKV3	blue	0.92124	-0.663954	0.602198	-0.747129	-0.333952	-0.404964	-0.047005	-0.186939	-0.462204	0.504585	M1 blue|0.9212
6789	SNRPB2|P08579	blue	0.921009	-0.755121	0.692015	-0.761482	-0.444229	-0.35926	-0.10337	-0.278391	-0.407082	0.559745	M1 blue|0.921
7138	TAF15|Q92804	blue	0.920298	-0.773484	0.69398	-0.772776	-0.520496	-0.221919	-0.253126	-0.32903	-0.518566	0.738894	M1 blue|0.9203
6462	SF1|Q15637	blue	0.9199	-0.752072	0.696877	-0.78746	-0.515052	-0.231675	-0.20702	-0.357756	-0.415094	0.650184	M1 blue|0.9199
6941	SRSF4|Q08170	blue	0.918401	-0.743859	0.618726	-0.719713	-0.238408	-0.472914	0.0240443	-0.159914	-0.683945	0.59385	M1 blue|0.9184
6276	SAFB|Q15424	blue	0.917747	-0.647353	0.565238	-0.69667	-0.257663	-0.395694	-0.0636998	-0.16426	-0.539103	0.51629	M1 blue|0.9177
7285	THRAP3|Q9Y2W1	blue	0.916834	-0.80384	0.722742	-0.789961	-0.444351	-0.324851	-0.0963513	-0.265648	-0.457306	0.607493	M1 blue|0.9168
3153	HNRNPL|P14866	blue	0.916633	-0.74284	0.669045	-0.766386	-0.403725	-0.390861	-0.0810914	-0.239806	-0.517714	0.575497	M1 blue|0.9166
379	ANP32A|P39687	blue	0.916277	-0.712002	0.625007	-0.752402	-0.376759	-0.3094	-0.12018	-0.167594	-0.615488	0.601326	M1 blue|0.9163
3023	HCFC1|P51610	blue	0.915715	-0.775416	0.709033	-0.8314	-0.453484	-0.302115	-0.0843792	-0.250164	-0.606942	0.706709	M1 blue|0.9157
8174	ZNF207|O43670	blue	0.914267	-0.66984	0.569458	-0.743377	-0.22899	-0.451384	0.000153836	-0.0694068	-0.602211	0.540595	M1 blue|0.9143
7523	TRA2B|P62995	blue	0.913749	-0.78119	0.689598	-0.727528	-0.28708	-0.479294	0.0436984	-0.159867	-0.525041	0.505361	M1 blue|0.9137
3152	HNRNPK|P61978	blue	0.913118	-0.871515	0.749095	-0.841431	-0.383629	-0.399171	-0.145558	-0.231971	-0.530707	0.698115	M1 blue|0.9131
3157	HNRNPU|Q00839	blue	0.912621	-0.738385	0.611635	-0.76781	-0.231722	-0.404116	-0.0302086	-0.0980435	-0.64096	0.597142	M1 blue|0.9126
3557	KHSRP|Q92945	blue	0.912239	-0.714865	0.641783	-0.736973	-0.470639	-0.185194	-0.263603	-0.374318	-0.467801	0.668456	M1 blue|0.9122
4789	NUP54|Q7Z3B4	blue	0.908796	-0.735841	0.650055	-0.748919	-0.372025	-0.447926	-0.0249902	-0.0583535	-0.578772	0.570019	M1 blue|0.9088
6943	SRSF6|Q13247	blue	0.908826	-0.813441	0.736231	-0.819962	-0.387084	-0.476027	-0.00499252	-0.132671	-0.472919	0.549347	M1 blue|0.9088
5917	RBMX|P38159	blue	0.908466	-0.751992	0.695342	-0.771694	-0.524819	-0.181586	-0.267323	-0.380779	-0.380977	0.667595	M1 blue|0.9085
3156	HNRNPR|O43390	blue	0.906731	-0.786063	0.659502	-0.812694	-0.340378	-0.381771	-0.135235	-0.145979	-0.659506	0.710078	M1 blue|0.9067
4672	NOVA2|Q9UNW9	blue	0.902766	-0.713582	0.641193	-0.672482	-0.448765	-0.256458	-0.211023	-0.412328	-0.48429	0.652219	M1 blue|0.9028
3146	HNRNPD|Q14103	blue	0.902637	-0.707542	0.639718	-0.715861	-0.513667	-0.160757	-0.264017	-0.414324	-0.439541	0.685917	M1 blue|0.9026
3145	HNRNPCL3|B7ZW38	blue	0.902399	-0.73941	0.664523	-0.768619	-0.406959	-0.361014	-0.0993958	-0.149638	-0.444902	0.549207	M1 blue|0.9024
768	BCLAF1|Q9NYF8	blue	0.902199	-0.65386	0.549735	-0.669555	-0.403611	-0.222487	-0.162303	-0.362173	-0.588936	0.658711	M1 blue|0.9022
6310	SCAF4|O95104	blue	0.902166	-0.73737	0.630869	-0.760095	-0.224707	-0.437813	0.0309843	-0.097428	-0.556191	0.495452	M1 blue|0.9022
7711	U2AF2|P26368	blue	0.901259	-0.758722	0.697438	-0.749929	-0.399109	-0.411266	-0.0921656	-0.18308	-0.516138	0.577825	M1 blue|0.9013
2134	EIF3G|O75821	blue	0.901069	-0.749589	0.67741	-0.786681	-0.441537	-0.253047	-0.186215	-0.227215	-0.552881	0.669115	M1 blue|0.9011
5592	PSIP1|O75475	blue	0.898219	-0.724517	0.664114	-0.750349	-0.464238	-0.278865	-0.198098	-0.316912	-0.425061	0.621878	M1 blue|0.8982
1072	CBX1|P83916	blue	0.895987	-0.668033	0.55137	-0.675416	-0.304761	-0.314431	-0.091852	-0.205928	-0.699059	0.63654	M1 blue|0.896
5336	PNN|Q9H307	blue	0.8951	-0.805682	0.665422	-0.81887	-0.304267	-0.507829	-0.0416957	-0.172002	-0.532617	0.613584	M1 blue|0.8951
5918	RBMXL1|Q96E39	blue	0.894998	-0.738603	0.633823	-0.706357	-0.414148	-0.236974	-0.20716	-0.400714	-0.449762	0.645792	M1 blue|0.895
4893	PABPC1|P11940	blue	0.894921	-0.818867	0.734727	-0.835206	-0.449565	-0.310735	-0.210419	-0.156324	-0.558926	0.730065	M1 blue|0.8949
6787	SNRPA1|P09661	blue	0.894622	-0.700708	0.65396	-0.795285	-0.402429	-0.332363	-0.141843	-0.183665	-0.422344	0.528245	M1 blue|0.8946
6993	STAU1|O95793	blue	0.894412	-0.779049	0.700766	-0.804684	-0.434137	-0.271262	-0.133394	-0.253917	-0.607072	0.71364	M1 blue|0.8944
6836	SON|P18583	blue	0.889006	-0.774608	0.691249	-0.770784	-0.264136	-0.539047	0.162533	-0.0695389	-0.453419	0.430063	M1 blue|0.889
2144	EIF4B|P23588	blue	0.88794	-0.864368	0.824396	-0.851475	-0.617104	-0.22675	-0.328089	-0.247892	-0.477346	0.825509	M1 blue|0.8879
5916	RBM8A|Q9Y5S9	blue	0.886856	-0.759587	0.640031	-0.736166	-0.259177	-0.459324	-0.000918012	-0.108858	-0.602433	0.57188	M1 blue|0.8869
7977	WASHC2A|Q641Q2	blue	0.885678	-0.68502	0.628341	-0.693698	-0.300331	-0.430212	-0.0620727	-0.0757958	-0.527075	0.515495	M1 blue|0.8857
6792	SNRPD2|P62316	blue	0.884673	-0.74583	0.634541	-0.75377	-0.333188	-0.337984	-0.107549	-0.145249	-0.616497	0.644452	M1 blue|0.8847
6463	SF3A1|Q15459	blue	0.880647	-0.898591	0.772714	-0.886222	-0.330187	-0.534052	0.017165	-0.105509	-0.501676	0.61637	M1 blue|0.8806
3554	KHDRBS3|O75525	blue	0.880341	-0.796826	0.68941	-0.756082	-0.386709	-0.290601	-0.247643	-0.282843	-0.46336	0.665341	M1 blue|0.8803
6786	SNRPA|P09012	blue	0.880108	-0.864788	0.733635	-0.835361	-0.32688	-0.451164	-0.0909043	-0.17195	-0.562664	0.695125	M1 blue|0.8801
6430	SERBP1|Q8NC51	blue	0.877848	-0.806956	0.770808	-0.860416	-0.580601	-0.234532	-0.200407	-0.266669	-0.3928	0.693862	M1 blue|0.8778
8126	ZC3H18|Q86VM9	blue	0.877264	-0.728745	0.629412	-0.726052	-0.255818	-0.488949	0.0938501	-0.0835102	-0.707082	0.555542	M1 blue|0.8773
4473	NCL|P19338	blue	0.876306	-0.796503	0.679477	-0.84146	-0.279899	-0.53062	0.0158408	0.0329353	-0.610186	0.574935	M1 blue|0.8763
5730	PYM1|Q9BRP8	blue	0.874747	-0.788874	0.734379	-0.802022	-0.538804	-0.194953	-0.222454	-0.300774	-0.382575	0.680191	M1 blue|0.8747
6471	SF3B6|Q9Y3B4	blue	0.874227	-0.696494	0.600061	-0.756756	-0.216065	-0.601671	0.0846034	0.0663456	-0.578867	0.43701	M1 blue|0.8742
6939	SRSF2|Q01130	blue	0.873419	-0.748636	0.66107	-0.726482	-0.316574	-0.302399	-0.139334	-0.200009	-0.548846	0.598102	M1 blue|0.8734
4656	NOLC1|Q14978	blue	0.872639	-0.780463	0.694599	-0.769384	-0.475152	-0.24019	-0.20363	-0.398449	-0.439151	0.726946	M1 blue|0.8726
6194	RPS7|P62081	blue	0.872635	-0.917016	0.862444	-0.883774	-0.497779	-0.450537	-0.0857491	-0.0903539	-0.443536	0.662062	M1 blue|0.8726
1110	CCDC9|Q9Y3X0	blue	0.870629	-0.636501	0.562537	-0.627865	-0.275586	-0.443344	-0.0111294	-0.0481618	-0.429715	0.446874	M1 blue|0.8706
6940	SRSF3|P84103	blue	0.869147	-0.839169	0.730379	-0.794261	-0.301907	-0.436834	-0.000670219	-0.153976	-0.535961	0.603181	M1 blue|0.8691
2273	ERH|P84090	blue	0.868922	-0.613716	0.513962	-0.591856	-0.228246	-0.30086	-0.144262	-0.175194	-0.574036	0.52036	M1 blue|0.8689
6159	RPS10|P46783	blue	0.866745	-0.827471	0.81295	-0.864379	-0.606072	-0.259	-0.222761	-0.25469	-0.286743	0.631754	M1 blue|0.8667
1286	CHERP|Q8IWX8	blue	0.866507	-0.854617	0.810408	-0.874866	-0.560151	-0.285506	-0.264782	-0.187683	-0.413473	0.734114	M1 blue|0.8665
3151	HNRNPH3|P31942	blue	0.866055	-0.776062	0.636169	-0.696749	-0.196673	-0.474959	0.0425188	-0.165675	-0.655225	0.593448	M1 blue|0.8661
5436	PPP1R10|Q96QC0	blue	0.863982	-0.663539	0.536372	-0.706217	-0.238796	-0.443315	0.0616359	-0.150504	-0.469156	0.450548	M1 blue|0.864
5575	PRRC2C|Q9Y520	blue	0.863237	-0.849365	0.792263	-0.863897	-0.588903	-0.237122	-0.278023	-0.241064	-0.479055	0.813554	M1 blue|0.8632
853	BTF3|P20290	blue	0.862901	-0.813466	0.727645	-0.836491	-0.279633	-0.560299	-0.0428696	0.0602648	-0.502945	0.563232	M1 blue|0.8629
7217	TCERG1|O14776	blue	0.862593	-0.82415	0.696273	-0.813907	-0.342704	-0.451655	-0.0817786	-0.227069	-0.444383	0.635931	M1 blue|0.8626
3342	ILF3|Q12906	blue	0.861823	-0.699639	0.637231	-0.754252	-0.363601	-0.334336	-0.0952475	-0.245635	-0.495518	0.596095	M1 blue|0.8618
3331	IK|Q13123	blue	0.860398	-0.75936	0.645265	-0.794366	-0.275431	-0.444175	-0.0617822	-0.065287	-0.533007	0.58676	M1 blue|0.8604
2601	FUBP1|Q96AE4	blue	0.859486	-0.918196	0.828224	-0.894841	-0.536153	-0.262321	-0.221098	-0.31699	-0.378359	0.740827	M1 blue|0.8595
4000	MBNL2|Q5VZF2	blue	0.859519	-0.738907	0.678794	-0.787322	-0.226832	-0.690707	0.0694491	0.100953	-0.389959	0.406482	M1 blue|0.8595
6720	SMAP|O00193	blue	0.858476	-0.649293	0.57313	-0.688751	-0.345683	-0.216625	-0.169213	-0.217501	-0.494059	0.586971	M1 blue|0.8585
3141	HNRNPA2B1|P22626	blue	0.855903	-0.742238	0.636893	-0.699729	-0.190309	-0.44791	-0.0255278	-0.0320473	-0.572833	0.502002	M1 blue|0.8559
7292	TIA1|P31483	blue	0.854296	-0.601678	0.489929	-0.603907	-0.403618	-0.154029	-0.184325	-0.248075	-0.626524	0.673933	M1 blue|0.8543
6399	SELENOH|Q8IZQ5	blue	0.853616	-0.692062	0.613676	-0.745183	-0.339074	-0.301824	-0.0727067	-0.213345	-0.589968	0.599735	M1 blue|0.8536
6221	RSRC2|Q7L4I2	blue	0.853448	-0.661889	0.590503	-0.657719	-0.280199	-0.352846	-0.0701117	-0.213796	-0.476536	0.480182	M1 blue|0.8534
6788	SNRPB|P14678	blue	0.853013	-0.831601	0.719571	-0.832188	-0.31998	-0.486679	-0.036801	-0.0328412	-0.614321	0.65812	M1 blue|0.853
6936	SRSF10|O75494	blue	0.852516	-0.723398	0.566401	-0.664515	-0.110102	-0.554059	0.0608198	-0.0890074	-0.571987	0.496262	M1 blue|0.8525
4995	PCNP|Q8WW12	blue	0.852068	-0.785632	0.748761	-0.780987	-0.452379	-0.341535	-0.172272	-0.254163	-0.394375	0.663789	M1 blue|0.8521
2607	FUS|P35637	blue	0.850916	-0.791341	0.692836	-0.777091	-0.498317	-0.184421	-0.282314	-0.365872	-0.425682	0.729902	M1 blue|0.8509
3142	HNRNPA3|P51991	blue	0.850064	-0.872446	0.756983	-0.825044	-0.385663	-0.412944	-0.13475	-0.235545	-0.474284	0.695972	M1 blue|0.8501
1957	DNAJC8|O75937	blue	0.849735	-0.862541	0.74962	-0.862142	-0.33868	-0.46315	-0.065368	-0.121061	-0.538914	0.653236	M1 blue|0.8497
3552	KHDRBS1|Q07666	blue	0.849508	-0.830686	0.822138	-0.80363	-0.601626	-0.211727	-0.302992	-0.248712	-0.321578	0.680154	M1 blue|0.8495
6453	SET|Q01105	blue	0.847969	-0.891224	0.76916	-0.836138	-0.463525	-0.326707	-0.123568	-0.255978	-0.568887	0.787611	M1 blue|0.848
854	BTF3L4|Q96K17	blue	0.847912	-0.784143	0.774852	-0.838744	-0.664019	-0.124166	-0.370801	-0.297904	-0.347484	0.731746	M1 blue|0.8479
2148	EIF4ENIF1|Q9NRA8	blue	0.847174	-0.739544	0.680612	-0.701673	-0.444705	-0.24748	-0.171555	-0.434246	-0.408478	0.625369	M1 blue|0.8472
3143	HNRNPAB|Q99729	blue	0.847183	-0.739677	0.63989	-0.812822	-0.422877	-0.383368	-0.13155	-0.173424	-0.428514	0.630421	M1 blue|0.8472
7762	UBQLN4|Q9NRR5	blue	0.847113	-0.753456	0.625829	-0.742268	-0.331189	-0.400849	-0.090152	-0.194244	-0.615938	0.721476	M1 blue|0.8471
3144	HNRNPC|P07910	blue	0.844929	-0.897487	0.752537	-0.845226	-0.271156	-0.471443	-0.0319344	-0.109718	-0.546086	0.656777	M1 blue|0.8449
8127	ZC3H4|Q9UPT8	blue	0.842228	-0.740639	0.655689	-0.787339	-0.45462	-0.123165	-0.214927	-0.392284	-0.540693	0.761124	M1 blue|0.8422
3039	HDGF|P51858	blue	0.841987	-0.656815	0.515589	-0.679767	-0.124018	-0.492578	0.0615834	0.0162791	-0.564133	0.447097	M1 blue|0.842
6935	SRSF1|Q07955	blue	0.841147	-0.738154	0.71671	-0.742279	-0.410538	-0.379691	-0.0949062	-0.11504	-0.533308	0.587754	M1 blue|0.8411
6733	SMARCE1|Q969G3	blue	0.840836	-0.787267	0.629713	-0.785068	-0.225608	-0.549356	0.118859	-0.101978	-0.627646	0.577739	M1 blue|0.8408
5889	RBFOX1|Q9NWB1	blue	0.840471	-0.799422	0.734524	-0.725436	-0.494483	-0.318306	-0.261098	-0.339023	-0.241656	0.600519	M1 blue|0.8405
5638	PSPC1|Q8WXF1	blue	0.840162	-0.77673	0.655406	-0.718986	-0.337911	-0.324649	-0.246451	-0.312276	-0.438332	0.662218	M1 blue|0.8402
7096	SYNCRIP|O60506	blue	0.839641	-0.867082	0.763308	-0.849655	-0.351657	-0.490519	-0.0359528	-0.0576064	-0.471169	0.630254	M1 blue|0.8396
4671	NOVA1|P51513	blue	0.838851	-0.80451	0.785662	-0.764355	-0.454343	-0.40274	-0.208647	-0.21393	-0.257373	0.53989	M1 blue|0.8389
6127	RPL29|P47914	blue	0.837926	-0.741565	0.705569	-0.746733	-0.617023	-0.114985	-0.307556	-0.343006	-0.29061	0.661186	M1 blue|0.8379
5438	PPP1R12A|O14974	blue	0.837553	-0.800355	0.709055	-0.755742	-0.576353	-0.173954	-0.237803	-0.372225	-0.352957	0.726372	M1 blue|0.8376
1301	CHMP4B|Q9H444	blue	0.837297	-0.854522	0.776812	-0.857334	-0.511021	-0.305815	-0.306664	-0.147718	-0.488891	0.793457	M1 blue|0.8373
1569	CPSF6|Q16630	blue	0.837322	-0.758649	0.665812	-0.723314	-0.314298	-0.274756	-0.196891	-0.283067	-0.485143	0.635328	M1 blue|0.8373
2050	DYNLRB1|Q9NP97	blue	0.835375	-0.798242	0.709981	-0.819868	-0.48552	-0.286367	-0.308093	-0.172097	-0.539751	0.790922	M1 blue|0.8354
1801	DDX17|Q92841	blue	0.835329	-0.648885	0.559958	-0.630695	-0.165826	-0.370495	-0.00299044	-0.196923	-0.499743	0.445136	M1 blue|0.8353
4367	MYEF2|Q9P2K5	blue	0.835179	-0.600134	0.524236	-0.617599	-0.215619	-0.422397	-0.0536812	-0.124375	-0.450284	0.4116	M1 blue|0.8352
6716	SLTM|Q9NWH9	blue	0.835223	-0.651571	0.615048	-0.682164	-0.375519	-0.248884	-0.223133	-0.165885	-0.396995	0.547716	M1 blue|0.8352
5451	PPP1R2|P41236	blue	0.833998	-0.768394	0.695358	-0.778808	-0.552156	-0.169713	-0.362402	-0.308512	-0.468661	0.808021	M1 blue|0.834
1074	CBX5|P45973	blue	0.832744	-0.710987	0.560349	-0.737828	-0.200048	-0.357597	-0.0622244	-0.167401	-0.667543	0.643575	M1 blue|0.8327
7599	TSC22D1|Q15714	blue	0.832576	-0.881877	0.78625	-0.86193	-0.466048	-0.382046	-0.236983	-0.12083	-0.397535	0.72771	M1 blue|0.8326
6170	RPS2|P15880	blue	0.832015	-0.793409	0.78695	-0.863132	-0.569029	-0.327841	-0.118131	-0.0561427	-0.405835	0.591891	M1 blue|0.832
7127	SZRD1|Q7Z422	blue	0.83204	-0.611794	0.533849	-0.703416	-0.236786	-0.544854	0.193145	0.010677	-0.625006	0.427415	M1 blue|0.832
6175	RPS25|P62851	blue	0.829702	-0.712023	0.726361	-0.771705	-0.583893	-0.320223	-0.144772	-0.0967704	-0.361876	0.571822	M1 blue|0.8297
5560	PRPF40A|O75400	blue	0.829271	-0.750638	0.653136	-0.760953	-0.232926	-0.600341	0.175098	0.012376	-0.554062	0.470088	M1 blue|0.8293
7189	TBCA|O75347	blue	0.828596	-0.70096	0.666276	-0.751074	-0.525065	-0.196662	-0.194186	-0.159698	-0.63848	0.766259	M1 blue|0.8286
1570	CPSF7|Q8N684	blue	0.828104	-0.686488	0.631869	-0.653867	-0.335787	-0.224173	-0.23703	-0.322846	-0.379576	0.572458	M1 blue|0.8281
1314	CHTOP|Q9Y3Y2	blue	0.827493	-0.596594	0.534515	-0.652067	-0.36277	-0.176325	-0.153826	-0.268977	-0.530268	0.62025	M1 blue|0.8275
697	ATXN2|Q99700	blue	0.826221	-0.846401	0.819201	-0.806078	-0.569565	-0.220177	-0.301754	-0.240846	-0.23892	0.644765	M1 blue|0.8262
4417	NACA|E9PAV3	blue	0.825316	-0.803183	0.692174	-0.811709	-0.443391	-0.280161	-0.198701	-0.32453	-0.431905	0.715681	M1 blue|0.8253
2137	EIF3J|O75822	blue	0.824738	-0.87882	0.83253	-0.887046	-0.612148	-0.229003	-0.258754	-0.252261	-0.421862	0.792969	M1 blue|0.8247
4896	PABPN1|Q86U42	blue	0.824699	-0.743987	0.615052	-0.707658	-0.211302	-0.535266	0.0176434	-0.0798384	-0.593688	0.581389	M1 blue|0.8247
1673	CTTN|Q14247	blue	0.824214	-0.806421	0.717497	-0.770296	-0.50385	-0.247194	-0.288464	-0.325492	-0.386054	0.775383	M1 blue|0.8242
2739	GIGYF2|Q6Y7W6	blue	0.823352	-0.844775	0.736045	-0.766983	-0.433099	-0.332098	-0.168383	-0.321185	-0.528816	0.777008	M1 blue|0.8234
7208	TCEA1|P23193	blue	0.823205	-0.616245	0.498475	-0.690797	-0.21984	-0.35538	-0.012945	-0.0669535	-0.54029	0.482743	M1 blue|0.8232
4312	MTDH|Q86UE4	blue	0.823005	-0.707021	0.694451	-0.776726	-0.493779	-0.331212	-0.22339	-0.190924	-0.225757	0.502967	M1 blue|0.823
5903	RBM26|Q5T8P6	blue	0.822907	-0.822413	0.742124	-0.812765	-0.386365	-0.414324	-0.0813403	-0.154662	-0.382307	0.599858	M1 blue|0.8229
1218	CDV3|Q9UKY7	blue	0.821423	-0.771386	0.676223	-0.77465	-0.450938	-0.361033	-0.182719	-0.179849	-0.449674	0.715139	M1 blue|0.8214
6379	SEC16A|O15027	blue	0.821059	-0.686341	0.613021	-0.699336	-0.469443	-0.0751357	-0.232999	-0.508998	-0.378089	0.667333	M1 blue|0.8211
2113	EIF1AX|P47813	blue	0.820571	-0.860876	0.751457	-0.862961	-0.40591	-0.394753	-0.107124	-0.0752125	-0.511488	0.666223	M1 blue|0.8206
7982	WASL|O00401	blue	0.819328	-0.654147	0.615998	-0.643941	-0.484316	-0.149456	-0.326106	-0.351961	-0.391104	0.685947	M1 blue|0.8193
6179	RPS28|P62857	blue	0.814838	-0.917307	0.825489	-0.891236	-0.394832	-0.517046	-0.00061861	-0.082364	-0.436054	0.610573	M1 blue|0.8148
6944	SRSF7|Q16629	blue	0.814327	-0.830159	0.695014	-0.749827	-0.26201	-0.507321	-0.0338907	-0.102795	-0.500737	0.597252	M1 blue|0.8143
5896	RBM14|Q96PK6	blue	0.81346	-0.618902	0.54311	-0.637377	-0.265266	-0.293296	-0.0911816	-0.191365	-0.360955	0.432444	M1 blue|0.8135
4034	MECP2|P51608	blue	0.812581	-0.535875	0.425089	-0.526053	-0.0907988	-0.357307	0.0444745	-0.164213	-0.627959	0.471579	M1 blue|0.8126
6775	SNCB|Q16143	blue	0.812596	-0.698237	0.654976	-0.7275	-0.499987	-0.205268	-0.254798	-0.340595	-0.511067	0.770953	M1 blue|0.8126
5704	PUF60|Q9UHX1	blue	0.812171	-0.878042	0.763499	-0.851079	-0.398952	-0.402476	-0.124307	-0.106394	-0.385496	0.630722	M1 blue|0.8122
3155	HNRNPM|P52272	blue	0.811875	-0.589961	0.469376	-0.612678	-0.0897032	-0.416719	0.128437	-0.107862	-0.613605	0.422579	M1 blue|0.8119
6926	SRP9|P49458	blue	0.811205	-0.772476	0.758457	-0.742905	-0.439138	-0.308292	-0.230924	-0.0918651	-0.417388	0.608989	M1 blue|0.8112
1269	CHAMP1|Q96JM3	blue	0.810754	-0.652591	0.475127	-0.662287	-0.0951039	-0.441362	0.0661114	-0.0905525	-0.59814	0.503217	M1 blue|0.8108
6801	SNW1|Q13573	blue	0.809243	-0.70818	0.621435	-0.694613	-0.473308	-0.220627	-0.145472	-0.429818	-0.369272	0.628135	M1 blue|0.8092
824	BRD4|O60885	blue	0.807519	-0.667009	0.508317	-0.748124	-0.156264	-0.426084	0.0670952	-0.151362	-0.724182	0.620419	M1 blue|0.8075
1595	CRKL|P46109	blue	0.806392	-0.737956	0.626484	-0.760434	-0.325399	-0.385304	-0.149563	-0.0930718	-0.717858	0.753023	M1 blue|0.8064
6122	RPL26|P61254	blue	0.806149	-0.903698	0.827643	-0.827154	-0.499052	-0.30453	-0.14694	-0.277345	-0.392731	0.741612	M1 blue|0.8061
8035	WIPF2|Q8TF74	blue	0.805992	-0.831546	0.725545	-0.738991	-0.493782	-0.159441	-0.377299	-0.367175	-0.459113	0.850515	M1 blue|0.806
5100	PFDN1|O60925	blue	0.805873	-0.813732	0.714444	-0.768298	-0.386636	-0.317922	-0.186471	-0.231132	-0.623223	0.78499	M1 blue|0.8059
6724	SMARCA2|P51531	blue	0.805667	-0.861046	0.728068	-0.751898	-0.362774	-0.28959	-0.205865	-0.269887	-0.373721	0.694283	M1 blue|0.8057
6169	RPS19|P39019	blue	0.805529	-0.937094	0.861628	-0.8981	-0.510936	-0.406871	-0.120747	-0.139012	-0.413544	0.722834	M1 blue|0.8055
356	ANKRD17|O75179	blue	0.805028	-0.766833	0.676503	-0.823763	-0.429294	-0.330221	-0.178917	-0.205948	-0.390646	0.665419	M1 blue|0.805
5661	PTMA|P06454	blue	0.804705	-0.555073	0.488053	-0.688068	-0.148734	-0.527247	0.197136	0.139126	-0.59159	0.34147	M1 blue|0.8047
1322	CIC|Q96RK0	blue	0.803773	-0.566866	0.484946	-0.606816	-0.121209	-0.355482	-0.0950238	-0.0841442	-0.522982	0.436828	M1 blue|0.8038
6921	SRP14|P37108	blue	0.803607	-0.560004	0.501419	-0.589328	-0.265534	-0.286779	-0.189837	-0.084515	-0.411835	0.429522	M1 blue|0.8036
6932	SRRM1|Q8IYB3	blue	0.802724	-0.731571	0.580226	-0.757247	-0.136232	-0.494088	0.0711111	-0.0648478	-0.570708	0.531787	M1 blue|0.8027
1637	CSTF2|P33240	blue	0.802473	-0.864419	0.802371	-0.897759	-0.508508	-0.343208	-0.186759	-0.0855102	-0.425459	0.724416	M1 blue|0.8025
3140	HNRNPA1|P09651	blue	0.802432	-0.864806	0.728311	-0.814375	-0.356761	-0.398079	-0.108909	-0.107096	-0.421405	0.621651	M1 blue|0.8024
7158	TARDBP|Q13148	blue	0.802393	-0.82952	0.672345	-0.759596	-0.169771	-0.507614	0.0461418	-0.12422	-0.493034	0.550134	M1 blue|0.8024
7074	SUPT5H|O00267	blue	0.801665	-0.628195	0.495752	-0.670162	-0.200323	-0.387708	0.0094542	-0.0056536	-0.71983	0.58425	M1 blue|0.8017
5894	RBM12|Q9NTZ6	blue	0.800381	-0.72892	0.567396	-0.758521	-0.189819	-0.473298	0.0653821	-0.166848	-0.618055	0.555634	M1 blue|0.8004
3840	LSM3|P62310	blue	0.799795	-0.828654	0.686842	-0.778314	-0.323658	-0.398193	-0.110311	-0.179446	-0.490867	0.660546	M1 blue|0.7998
5010	PDAP1|Q13442	blue	0.79952	-0.87259	0.811492	-0.871929	-0.532532	-0.339215	-0.219537	-0.14087	-0.481038	0.79329	M1 blue|0.7995
6934	SRRT|Q9BXP5	blue	0.798984	-0.506684	0.400544	-0.557561	-0.12129	-0.332743	-0.0480553	-0.0565357	-0.651953	0.422687	M1 blue|0.799
5843	RANBP3|Q9H6Z4	blue	0.798788	-0.539776	0.416505	-0.521826	-0.161249	-0.238446	-0.0309609	-0.321356	-0.588284	0.522718	M1 blue|0.7988
5014	PDCD5|O14737	blue	0.798026	-0.706586	0.660175	-0.722887	-0.504405	-0.132655	-0.266505	-0.228728	-0.623024	0.795937	M1 blue|0.798
1776	DCTN2|Q13561	blue	0.797855	-0.784953	0.69268	-0.7881	-0.402038	-0.338177	-0.199951	-0.0329913	-0.632676	0.749187	M1 blue|0.7979
2626	G3BP2|Q9UN86	blue	0.797571	-0.871018	0.795444	-0.836955	-0.581196	-0.177665	-0.377968	-0.322924	-0.281451	0.76623	M1 blue|0.7976
3125	HMGB1|P09429	blue	0.797321	-0.522403	0.422411	-0.640382	-0.130562	-0.377943	0.0609148	0.0966846	-0.607064	0.398881	M1 blue|0.7973
6933	SRRM2|Q9UQ35	blue	0.797282	-0.759563	0.641098	-0.771844	-0.313285	-0.306079	-0.107475	-0.256916	-0.517983	0.670612	M1 blue|0.7973
1073	CBX3|Q13185	blue	0.796846	-0.803704	0.646676	-0.807296	-0.296064	-0.395037	0.0277996	-0.138092	-0.618614	0.665186	M1 blue|0.7968
8104	YTHDF3|Q7Z739	blue	0.79672	-0.879264	0.810557	-0.88611	-0.537163	-0.285599	-0.231278	-0.224549	-0.257668	0.655711	M1 blue|0.7967
3835	LSM1|O15116	blue	0.796519	-0.782349	0.717823	-0.732303	-0.348891	-0.447914	-0.0660288	-0.0511447	-0.480353	0.569755	M1 blue|0.7965
4067	MFAP1|P55081	blue	0.796179	-0.768092	0.662065	-0.77377	-0.237226	-0.589565	0.0437725	-0.118514	-0.40154	0.472457	M1 blue|0.7962
7461	TNKS1BP1|Q9C0C2	blue	0.79332	-0.66315	0.602685	-0.688388	-0.506643	-0.0407422	-0.253283	-0.380673	-0.533981	0.761834	M1 blue|0.7933
3124	HMGA1|P17096	blue	0.792654	-0.668497	0.570456	-0.749798	-0.221956	-0.490347	0.171982	0.0719247	-0.655336	0.469619	M1 blue|0.7927
4895	PABPC4|Q13310	blue	0.792402	-0.886044	0.826895	-0.893705	-0.529869	-0.323303	-0.248085	-0.114271	-0.415044	0.769043	M1 blue|0.7924
3445	ITSN1|Q15811	blue	0.792132	-0.831379	0.71238	-0.707464	-0.395199	-0.290075	-0.218448	-0.435564	-0.381573	0.736089	M1 blue|0.7921
5328	PNISR|Q8TF01	blue	0.790604	-0.847556	0.734209	-0.819194	-0.435125	-0.288823	-0.156274	-0.357864	-0.353521	0.665963	M1 blue|0.7906
6285	SAP18|O00422	blue	0.790411	-0.754748	0.644285	-0.692148	-0.264572	-0.496379	0.0427726	-0.0500002	-0.486586	0.514572	M1 blue|0.7904
5643	PTBP2|Q9UKA9	blue	0.788523	-0.667953	0.610593	-0.695268	-0.406177	-0.200374	-0.223929	-0.257279	-0.437314	0.586551	M1 blue|0.7885
7974	WASF3|Q9UPY6	blue	0.786437	-0.791811	0.652441	-0.72161	-0.440515	-0.18528	-0.266654	-0.3078	-0.497888	0.789309	M1 blue|0.7864
2418	FAM98B|Q52LJ0	blue	0.785705	-0.666311	0.574744	-0.755215	-0.329734	-0.256751	-0.290173	-0.182032	-0.458401	0.681292	M1 blue|0.7857
3837	LSM14A|Q8ND56	blue	0.785401	-0.602796	0.527092	-0.643425	-0.41598	-0.258318	-0.194169	-0.229943	-0.379131	0.607743	M1 blue|0.7854
2082	EEF1D|P29692	blue	0.784444	-0.868	0.799746	-0.884296	-0.453902	-0.440847	-0.0429008	-0.0499073	-0.559504	0.732112	M1 blue|0.7844
1353	CLINT1|Q14677	blue	0.783774	-0.906211	0.823647	-0.826368	-0.574043	-0.224904	-0.318645	-0.372332	-0.356261	0.835028	M1 blue|0.7838
6140	RPL38|P63173	blue	0.782784	-0.783219	0.765701	-0.798668	-0.531863	-0.297387	-0.232559	-0.0548987	-0.385935	0.636095	M1 blue|0.7828
1546	CPEB3|Q8NE35	blue	0.78254	-0.825773	0.756519	-0.773329	-0.44388	-0.324595	-0.281368	-0.350238	-0.281062	0.674264	M1 blue|0.7825
8100	YTHDC1|Q96MU7	blue	0.782438	-0.734693	0.666834	-0.631832	-0.368648	-0.270463	-0.116266	-0.195932	-0.30607	0.485731	M1 blue|0.7824
3041	HDGFL3|Q9Y3E1	blue	0.782092	-0.699692	0.59468	-0.639065	-0.293788	-0.340843	-0.130107	-0.27309	-0.511764	0.601386	M1 blue|0.7821
6297	SART1|O43290	blue	0.781926	-0.656499	0.532285	-0.668452	-0.22535	-0.377266	0.0384757	-0.238891	-0.411811	0.45929	M1 blue|0.7819
2165	ELAVL4|P26378	blue	0.780948	-0.814891	0.725002	-0.745611	-0.415288	-0.373214	-0.264545	-0.254529	-0.270891	0.613451	M1 blue|0.7809
2997	HABP4|Q5JVS0	blue	0.780738	-0.817064	0.750261	-0.812615	-0.554988	-0.204101	-0.390924	-0.335702	-0.22605	0.723892	M1 blue|0.7807
1583	CREBBP|Q92793	blue	0.780616	-0.561988	0.471584	-0.612281	-0.303389	-0.16733	-0.0619958	-0.465084	-0.368795	0.491006	M1 blue|0.7806
6753	SMNDC1|O75940	blue	0.780324	-0.689197	0.523116	-0.717193	-0.133361	-0.560243	0.104573	0.00358446	-0.536218	0.487711	M1 blue|0.7803
1083	CCDC124|Q96CT7	blue	0.779047	-0.752494	0.709211	-0.773452	-0.49344	-0.215636	-0.236822	-0.178531	-0.551616	0.761319	M1 blue|0.779
1081	CCDC12|Q8WUD4	blue	0.777758	-0.54046	0.46333	-0.606843	-0.229837	-0.220568	-0.0344685	-0.109308	-0.541965	0.492428	M1 blue|0.7778
8195	ZNF706|Q9Y5V0	blue	0.777158	-0.562958	0.456291	-0.684944	-0.310866	-0.134465	-0.222011	-0.227112	-0.714877	0.73295	M1 blue|0.7772
6469	SF3B4|Q15427	blue	0.776113	-0.759225	0.626061	-0.723126	-0.232588	-0.490837	0.0228109	-0.151502	-0.401437	0.507557	M1 blue|0.7761
698	ATXN2L|Q8WWM7	blue	0.775342	-0.799311	0.720537	-0.805157	-0.510876	-0.325319	-0.280289	-0.204539	-0.206041	0.629328	M1 blue|0.7753
2222	ENSA|O43768	blue	0.774447	-0.86105	0.784551	-0.850011	-0.63597	-0.106303	-0.389513	-0.345575	-0.393428	0.867405	M1 blue|0.7744
5055	PDRG1|Q9NUG6	blue	0.774226	-0.660807	0.644219	-0.745865	-0.500535	-0.223105	-0.059147	-0.281935	-0.65059	0.647405	M1 blue|0.7742
6123	RPL26L1|Q9UNX3	blue	0.772606	-0.756898	0.680089	-0.80227	-0.44326	-0.303352	-0.179431	-0.310344	-0.320454	0.657514	M1 blue|0.7726
6386	SEC24C|P53992	blue	0.772523	-0.782063	0.722548	-0.75138	-0.521945	-0.19755	-0.287294	-0.345015	-0.233322	0.664205	M1 blue|0.7725
7522	TRA2A|Q13595	blue	0.772393	-0.634541	0.510145	-0.528471	-0.212988	-0.276731	-0.0595577	-0.280512	-0.491379	0.500507	M1 blue|0.7724
7557	TRIM28|Q13263	blue	0.771387	-0.617907	0.466996	-0.60698	-0.169279	-0.303257	0.165528	-0.159809	-0.598843	0.451597	M1 blue|0.7714
7756	UBL4A|P11441	blue	0.771311	-0.768669	0.648141	-0.780976	-0.497836	-0.165713	-0.301447	-0.264931	-0.539183	0.847804	M1 blue|0.7713
4753	NUDC|Q9Y266	blue	0.771085	-0.702778	0.563001	-0.680994	-0.302529	-0.289627	-0.205012	-0.170713	-0.680335	0.771541	M1 blue|0.7711
5840	RANBP1|P43487	blue	0.77115	-0.820388	0.757725	-0.786344	-0.416988	-0.401573	-0.200316	-0.038314	-0.473729	0.694258	M1 blue|0.7711
4549	NEDD8|Q15843	blue	0.770856	-0.759741	0.682841	-0.779019	-0.495014	-0.232261	-0.218529	-0.310245	-0.538123	0.813175	M1 blue|0.7709
3147	HNRNPDL|O14979	blue	0.769896	-0.779827	0.654997	-0.751674	-0.43596	-0.180152	-0.309621	-0.353861	-0.382385	0.725885	M1 blue|0.7699
2678	GATAD2B|Q8WXI9	blue	0.768468	-0.784425	0.724815	-0.807959	-0.440627	-0.447692	-0.0669139	-0.0966099	-0.329707	0.577056	M1 blue|0.7685
7213	TCEAL4|Q96EI5	blue	0.767982	-0.739347	0.602832	-0.726584	-0.332992	-0.294949	-0.0758408	-0.321771	-0.451628	0.657348	M1 blue|0.768
608	ATF2|P15336	blue	0.767596	-0.636219	0.524055	-0.624805	-0.366259	-0.14864	-0.290706	-0.379737	-0.404985	0.666805	M1 blue|0.7676
2432	FAU|P62861	blue	0.766267	-0.598733	0.493012	-0.616728	-0.358749	-0.139154	-0.233046	-0.143821	-0.598481	0.68223	M1 blue|0.7663
5836	RALY|Q9UKM9	blue	0.766048	-0.792896	0.686549	-0.829776	-0.194769	-0.655962	0.194861	0.110408	-0.37523	0.411921	M1 blue|0.766
3947	MAP7|Q14244	blue	0.764844	-0.703051	0.606934	-0.817466	-0.420075	-0.26463	-0.26112	-0.0531661	-0.564396	0.722456	M1 blue|0.7648
6239	RTRAF|Q9Y224	blue	0.764784	-0.595562	0.445001	-0.625161	-0.0485298	-0.418084	-0.0729983	0.0393175	-0.705324	0.541793	M1 blue|0.7648
2518	FIP1L1|Q6UN15	blue	0.764677	-0.635945	0.496456	-0.630689	-0.0564329	-0.455489	-0.0435482	0.0316671	-0.583084	0.484921	M1 blue|0.7647
3681	LAMTOR5|O43504	blue	0.76474	-0.604005	0.547158	-0.618059	-0.307054	-0.27467	-0.110247	-0.164438	-0.521886	0.536431	M1 blue|0.7647
2208	ENAH|Q8N8S7	blue	0.7645	-0.812466	0.715989	-0.780571	-0.254717	-0.496549	0.0571416	-0.170096	-0.482569	0.577411	M1 blue|0.7645
3877	LZIC|Q8WZA0	blue	0.764139	-0.686743	0.607254	-0.736534	-0.211086	-0.497433	0.0143103	0.0971648	-0.713816	0.580136	M1 blue|0.7641
3553	KHDRBS2|Q5VWX1	blue	0.762884	-0.682948	0.636845	-0.645825	-0.541564	0.016277	-0.388131	-0.620292	-0.328573	0.727089	M1 blue|0.7629
3127	HMGB3|O15347	blue	0.761554	-0.821923	0.788143	-0.721223	-0.557773	-0.137812	-0.259678	-0.333741	-0.197573	0.641817	M1 blue|0.7616
5893	RBM10|P98175	blue	0.76118	-0.834088	0.744763	-0.786061	-0.351654	-0.494686	-0.0267134	-0.0923696	-0.298687	0.511604	M1 blue|0.7612
6965	ST13|P50502	blue	0.760952	-0.851247	0.789673	-0.823091	-0.490149	-0.392402	-0.20106	-0.0485185	-0.362548	0.697487	M1 blue|0.761
1939	DNAJB6|O75190	blue	0.760938	-0.757555	0.684621	-0.718404	-0.447163	-0.306973	-0.319091	-0.215159	-0.510878	0.768618	M1 blue|0.7609
1107	CCDC86|Q9H6F5	blue	0.760468	-0.645022	0.510894	-0.7424	-0.261205	-0.377409	0.0292437	-0.0727185	-0.675186	0.605402	M1 blue|0.7605
2392	FAM192A|Q9GZU8	blue	0.75962	-0.769703	0.76879	-0.690089	-0.571549	-0.227864	-0.268916	-0.28944	-0.158914	0.54653	M1 blue|0.7596
2961	GTF2F2|P13984	blue	0.758584	-0.613227	0.459686	-0.661811	-0.284099	-0.230527	-0.105898	-0.114821	-0.578833	0.574415	M1 blue|0.7586
3392	IRF2BPL|Q9H1B7	blue	0.756903	-0.735558	0.647665	-0.750623	-0.319918	-0.3845	0.0269344	-0.20018	-0.587816	0.620957	M1 blue|0.7569
2525	FKBP3|Q00688	blue	0.756404	-0.603706	0.506011	-0.651796	-0.445387	-0.0550399	-0.360428	-0.315993	-0.601178	0.810004	M1 blue|0.7564
6167	RPS17|P08708	blue	0.753506	-0.801085	0.840972	-0.823949	-0.630358	-0.294025	-0.203468	-0.0184503	-0.323276	0.595579	M1 blue|0.7535
6774	SNCA|P37840	blue	0.753047	-0.692824	0.586946	-0.672874	-0.492951	-0.0222285	-0.375812	-0.501232	-0.554626	0.891807	M1 blue|0.753
3966	MAPRE1|Q15691	blue	0.752402	-0.672116	0.597895	-0.717912	-0.243225	-0.514214	0.0585085	0.0912858	-0.670158	0.541176	M1 blue|0.7524
3948	MAP7D1|Q3KQU3	blue	0.751419	-0.819658	0.763165	-0.849638	-0.588303	-0.178336	-0.382523	-0.177347	-0.364446	0.804103	M1 blue|0.7514
6854	SP3|Q02447	blue	0.750756	-0.635528	0.462536	-0.702687	-0.181679	-0.36224	-0.0620418	-0.0982869	-0.665086	0.667369	M1 blue|0.7508
7257	TFPT|P0C1Z6	blue	0.750715	-0.757104	0.571293	-0.759889	-0.219873	-0.439655	0.0557886	-0.167595	-0.55553	0.611662	M1 blue|0.7507
6118	RPL22|P35268	blue	0.750123	-0.767321	0.733243	-0.829329	-0.472771	-0.422297	-0.142074	-0.0635357	-0.402367	0.645764	M1 blue|0.7501
2625	G3BP1|Q13283	blue	0.750024	-0.662652	0.517487	-0.717707	-0.0293436	-0.627391	0.249594	0.174732	-0.509669	0.331375	M1 blue|0.75
5897	RBM15|Q96T37	blue	0.748622	-0.56347	0.428355	-0.558888	-0.110745	-0.435219	0.0113483	0.0499388	-0.63682	0.467022	M1 blue|0.7486
5335	PNMA8B|Q9ULN7	blue	0.748309	-0.54996	0.514914	-0.603048	-0.448378	-0.049629	-0.365495	-0.290544	-0.393849	0.624019	M1 blue|0.7483
6120	RPL23A|P62750	blue	0.748156	-0.814688	0.778236	-0.715572	-0.527979	-0.190792	-0.211053	-0.305177	-0.396925	0.73885	M1 blue|0.7482
7601	TSC22D3|Q99576	blue	0.747362	-0.515214	0.405092	-0.588032	-0.158627	-0.324847	-0.0925978	-0.0276535	-0.500381	0.448816	M1 blue|0.7474
3841	LSM4|Q9Y4Z0	blue	0.747258	-0.646972	0.492163	-0.633198	-0.191957	-0.282022	0.054746	-0.203597	-0.609544	0.539158	M1 blue|0.7473
4042	MED4|Q9NPJ6	blue	0.747062	-0.777977	0.623346	-0.71591	-0.351363	-0.255942	-0.0996224	-0.311181	-0.598979	0.707141	M1 blue|0.7471
3038	HDDC3|Q8N4P3	blue	0.744961	-0.600979	0.528079	-0.611076	-0.174733	-0.403886	0.0210282	0.00782312	-0.498847	0.456931	M1 blue|0.745
4123	MLF2|Q15773	blue	0.744482	-0.661573	0.592809	-0.612783	-0.356087	-0.288322	-0.295775	-0.282374	-0.368006	0.619768	M1 blue|0.7445
8082	YBX3|P16989	blue	0.744194	-0.621879	0.561836	-0.772976	-0.280208	-0.447791	0.141707	0.109914	-0.42778	0.351525	M1 blue|0.7442
3689	LARP4B|Q92615	blue	0.743569	-0.900619	0.828826	-0.859967	-0.520421	-0.367369	-0.127153	-0.261876	-0.168499	0.615139	M1 blue|0.7436
1142	CD2BP2|O95400	blue	0.743396	-0.67029	0.555405	-0.656325	-0.240736	-0.364568	-0.0435898	-0.198706	-0.361116	0.455745	M1 blue|0.7434
1088	CCDC177|Q9NQR7	blue	0.742778	-0.758346	0.669139	-0.640842	-0.44375	-0.197878	-0.276158	-0.327237	-0.301446	0.706904	M1 blue|0.7428
6856	SPAG7|O75391	blue	0.74218	-0.691274	0.620142	-0.70537	-0.349641	-0.28699	-0.178856	-0.216297	-0.330701	0.542985	M1 blue|0.7422
6945	SRSF9|Q13242	blue	0.741763	-0.547627	0.459947	-0.580498	-0.248847	-0.306523	-0.0252775	-0.148302	-0.470708	0.429032	M1 blue|0.7418
4138	MMTAG2|Q9BU76	blue	0.739891	-0.513504	0.48006	-0.586037	-0.292616	-0.255208	-0.141499	-0.15917	-0.336595	0.424672	M1 blue|0.7399
3570	KIAA1191|Q96A73	blue	0.739727	-0.861443	0.828181	-0.815764	-0.606275	-0.21837	-0.322478	-0.238618	-0.210934	0.714682	M1 blue|0.7397
750	BCAS2|O75934	blue	0.739502	-0.765269	0.665207	-0.691296	-0.330543	-0.399265	-0.0699928	-0.0736026	-0.341651	0.510948	M1 blue|0.7395
5940	RCOR3|Q9P2K3	blue	0.737727	-0.564572	0.443594	-0.550564	-0.223962	-0.262057	-0.012721	-0.389563	-0.44266	0.485081	M1 blue|0.7377
3679	LAMTOR3|Q9UHA4	blue	0.737401	-0.675702	0.627266	-0.613796	-0.268905	-0.365766	0.0357701	-0.105345	-0.456356	0.457077	M1 blue|0.7374
8190	ZNF598|Q86UK7	blue	0.737353	-0.730078	0.639651	-0.681229	-0.422146	-0.295407	-0.234502	-0.123212	-0.430568	0.666284	M1 blue|0.7374
1300	CHMP4A|Q9BY43	blue	0.735376	-0.680668	0.59276	-0.77211	-0.290172	-0.557471	0.0992156	0.194297	-0.5431	0.493195	M1 blue|0.7354
6214	RRP9|O43818	blue	0.73539	-0.538676	0.434296	-0.595676	-0.211851	-0.273652	0.00330292	-0.0812772	-0.393467	0.358874	M1 blue|0.7354
3040	HDGFL2|Q7Z4V5	blue	0.735182	-0.773717	0.670928	-0.785821	-0.323601	-0.417244	0.0400468	-0.126227	-0.410858	0.544507	M1 blue|0.7352
6994	STAU2|Q9NUL3	blue	0.73424	-0.686781	0.64389	-0.668379	-0.524173	-0.103775	-0.245657	-0.488419	-0.192718	0.579133	M1 blue|0.7342
4702	NRGN|Q92686	blue	0.734135	-0.69012	0.676883	-0.68206	-0.613023	-0.0502758	-0.392286	-0.269359	-0.286797	0.713715	M1 blue|0.7341
5902	RBM25|P49756	blue	0.733165	-0.612211	0.50613	-0.667177	-0.103024	-0.580357	0.232867	-0.0929253	-0.494747	0.377646	M1 blue|0.7332
8164	ZMAT2|Q96NC0	blue	0.731895	-0.704636	0.573141	-0.654879	-0.106886	-0.51744	0.0221744	-0.0852068	-0.53915	0.533496	M1 blue|0.7319
7757	UBL7|Q96S82	blue	0.731527	-0.84966	0.748146	-0.824292	-0.477056	-0.252631	-0.122195	-0.216335	-0.31081	0.65166	M1 blue|0.7315
6256	RYDEN|Q9NUL5	blue	0.73143	-0.697545	0.571572	-0.675958	-0.247168	-0.318941	-0.116541	-0.284679	-0.318505	0.51314	M1 blue|0.7314
8204	ZRANB2|O95218	blue	0.731396	-0.657638	0.584608	-0.761173	-0.453051	-0.198642	-0.322475	-0.260871	-0.284049	0.656826	M1 blue|0.7314
246	AIMP1|Q12904	blue	0.729446	-0.667161	0.664869	-0.700404	-0.627794	-0.152871	-0.335209	-0.232554	-0.267648	0.611211	M1 blue|0.7294
5493	PQBP1|O60828	blue	0.728922	-0.555464	0.493188	-0.506771	-0.152235	-0.473033	0.0814076	0.104241	-0.345878	0.280503	M1 blue|0.7289
2992	H2AFZ|P0C0S5	blue	0.728709	-0.548491	0.403127	-0.62679	-0.034847	-0.553368	0.213691	0.238131	-0.76909	0.414173	M1 blue|0.7287
3921	MAP1LC3B2|A6NCE7	blue	0.727462	-0.73809	0.712488	-0.785713	-0.382395	-0.494722	-0.22223	0.12386	-0.375431	0.549969	M1 blue|0.7275
2759	GLO1|Q04760	blue	0.726531	-0.591337	0.442211	-0.640099	-0.168893	-0.320168	-0.092122	-0.200367	-0.741683	0.684015	M1 blue|0.7265
1742	DAP|P51397	blue	0.726178	-0.732177	0.615888	-0.730466	-0.268028	-0.436699	0.0544203	-0.103441	-0.65401	0.629524	M1 blue|0.7262
5270	PLEKHA6|Q9Y2H5	blue	0.725693	-0.676696	0.526391	-0.597841	-0.140687	-0.504645	-0.0386527	-0.149562	-0.312242	0.444587	M1 blue|0.7257
2521	FKBP15|Q5T1M5	blue	0.725608	-0.783943	0.684203	-0.826394	-0.382126	-0.386917	-0.0045618	0.0130479	-0.541066	0.651307	M1 blue|0.7256
6163	RPS14|P62263	blue	0.72563	-0.868612	0.874368	-0.792491	-0.554947	-0.33333	-0.0582447	-0.198685	-0.179682	0.49646	M1 blue|0.7256
6790	SNRPC|P09234	blue	0.725573	-0.627625	0.554604	-0.7393	-0.424807	-0.203452	-0.196691	-0.271479	-0.292841	0.600639	M1 blue|0.7256
7710	U2AF1L5|P0DN76	blue	0.72549	-0.709189	0.601636	-0.655878	-0.175657	-0.5017	0.0751837	-0.0468826	-0.460149	0.456096	M1 blue|0.7255
5498	PRCC|Q92733	blue	0.725385	-0.539763	0.462267	-0.653361	-0.255731	-0.296034	0.0226121	-0.114725	-0.449208	0.381525	M1 blue|0.7254
5895	RBM12B|Q8IXT5	blue	0.725335	-0.621488	0.524827	-0.542538	-0.148406	-0.357218	0.0332131	-0.149313	-0.323914	0.347418	M1 blue|0.7253
4894	PABPC1L2A|Q5JQF8	blue	0.724434	-0.64732	0.522186	-0.622251	-0.288433	-0.218569	-0.215834	-0.361074	-0.452543	0.698938	M1 blue|0.7244
4204	MRPL16|Q9NX20	blue	0.720575	-0.695466	0.57799	-0.635377	-0.329473	-0.236161	-0.163347	-0.270038	-0.372084	0.615306	M1 blue|0.7206
3158	HNRNPUL1|Q9BUJ2	blue	0.720356	-0.691657	0.568433	-0.672413	-0.145065	-0.467016	0.0896852	-0.0100007	-0.412744	0.428262	M1 blue|0.7204
6942	SRSF5|Q13243	blue	0.720216	-0.634425	0.530759	-0.58772	-0.305672	-0.319547	-0.0336354	-0.12819	-0.354643	0.42492	M1 blue|0.7202
7689	TXLNA|P40222	blue	0.720194	-0.683758	0.589569	-0.754141	-0.457703	-0.13384	-0.150188	-0.20557	-0.51537	0.686878	M1 blue|0.7202
4785	NUP214|P35658	blue	0.719899	-0.599059	0.443297	-0.631407	-0.0600074	-0.573711	0.177234	0.0636222	-0.458379	0.370602	M1 blue|0.7199
7658	TUB|P50607	blue	0.719039	-0.516151	0.462887	-0.533787	-0.291226	-0.145494	-0.173397	-0.257169	-0.60178	0.585832	M1 blue|0.719
1679	CUEDC2|Q9H467	blue	0.717581	-0.676139	0.598469	-0.708669	-0.339287	-0.326567	-0.221598	-0.101853	-0.542468	0.689163	M1 blue|0.7176
5705	PUM1|Q14671	blue	0.716849	-0.647966	0.526572	-0.674749	-0.440175	-0.0288741	-0.358782	-0.404782	-0.413381	0.719113	M1 blue|0.7168
6308	SCAF1|Q9H7N4	blue	0.716721	-0.430499	0.363483	-0.507544	-0.267957	-0.289196	-0.0613148	-0.0639275	-0.317927	0.376858	M1 blue|0.7167
6948	SSB|P05455	blue	0.716223	-0.612773	0.538462	-0.586325	-0.307442	-0.349036	0.0230669	-0.0849769	-0.22996	0.325668	M1 blue|0.7162
4679	NPM1|P06748	blue	0.716016	-0.491403	0.361086	-0.462658	-0.0985127	-0.383044	0.00960382	0.0183715	-0.689062	0.517689	M1 blue|0.716
724	BAG4|O95429	blue	0.715576	-0.648353	0.516128	-0.595574	-0.187748	-0.300355	-0.167772	-0.302723	-0.394357	0.569198	M1 blue|0.7156
7211	TCEAL2|Q9H3H9	blue	0.714902	-0.702012	0.5908	-0.643156	-0.228336	-0.235619	-0.1156	-0.351536	-0.384138	0.590978	M1 blue|0.7149
7786	UFM1|P61960	blue	0.714184	-0.670382	0.564473	-0.747668	-0.393554	-0.182615	-0.139032	-0.27351	-0.638896	0.778047	M1 blue|0.7142
6829	SOBP|A7XYQ1	blue	0.713752	-0.722964	0.588061	-0.627287	-0.343334	-0.125786	-0.307131	-0.349054	-0.394809	0.673115	M1 blue|0.7138
4642	NMT1|P30419	blue	0.712843	-0.593131	0.461063	-0.610168	-0.348883	-0.00338231	-0.352289	-0.458861	-0.559664	0.763452	M1 blue|0.7128
2621	FYTTD1|Q96QD9	blue	0.710678	-0.497041	0.447932	-0.631038	-0.381364	-0.144352	-0.194733	-0.192803	-0.396468	0.503095	M1 blue|0.7107
3134	HMGN4|O00479	blue	0.71062	-0.528466	0.394886	-0.541965	-0.00843041	-0.391081	0.269812	-0.161076	-0.487336	0.293516	M1 blue|0.7106
6164	RPS15|P62841	blue	0.710426	-0.778005	0.702431	-0.753651	-0.436232	-0.293666	-0.116103	-0.0470212	-0.415578	0.6407	M1 blue|0.7104
2573	FOXK2|Q01167	blue	0.709987	-0.763985	0.651808	-0.693386	-0.339192	-0.276368	-0.166959	-0.264791	-0.379616	0.608061	M1 blue|0.71
7502	TPD52L2|O43399	blue	0.709193	-0.672276	0.531264	-0.669731	-0.275773	-0.285699	-0.156158	-0.102489	-0.689521	0.740414	M1 blue|0.7092
7973	WASF2|Q9Y6W5	blue	0.70879	-0.523241	0.446464	-0.688192	-0.194102	-0.458526	0.309311	0.0762358	-0.667985	0.384414	M1 blue|0.7088
6084	RNPS1|Q15287	blue	0.708695	-0.493706	0.369343	-0.590827	-0.145183	-0.363419	-0.0411711	-0.187669	-0.490121	0.441974	M1 blue|0.7087
5230	PKIG|Q9Y2B9	blue	0.708478	-0.637613	0.545329	-0.600537	-0.354767	-0.174495	-0.254832	-0.291246	-0.363101	0.651996	M1 blue|0.7085
4016	MCRIP1|C9JLW8	blue	0.7077	-0.779491	0.724496	-0.769924	-0.496572	-0.309249	-0.267775	-0.14002	-0.163177	0.60372	M1 blue|0.7077
1582	CREB1|P16220	blue	0.706508	-0.633202	0.481243	-0.657816	-0.202539	-0.321814	-0.0721501	-0.166513	-0.36618	0.495355	M1 blue|0.7065
6109	RPL13|P26373	blue	0.70622	-0.883558	0.828304	-0.782492	-0.593639	-0.235491	-0.191392	-0.267847	-0.214867	0.670743	M1 blue|0.7062
6881	SPIN1|Q9Y657	blue	0.706167	-0.642767	0.503261	-0.574279	-0.214867	-0.231459	-0.0369308	-0.416654	-0.41784	0.522945	M1 blue|0.7062
8196	ZNF787|Q6DD87	blue	0.703961	-0.665579	0.547648	-0.576803	-0.251023	-0.437796	0.035867	-0.279077	-0.181986	0.325525	M1 blue|0.704
5899	RBM17|Q96I25	blue	0.703837	-0.649938	0.571313	-0.57475	-0.247037	-0.332416	-0.0827951	-0.14782	-0.22213	0.338073	M1 blue|0.7038
6135	RPL36|Q9Y3U8	blue	0.703065	-0.718489	0.667962	-0.713556	-0.577475	-0.19636	-0.196759	-0.157252	-0.35376	0.66295	M1 blue|0.7031
2613	FXR2|P51116	blue	0.703039	-0.724177	0.692579	-0.74304	-0.429537	-0.337336	-0.241797	-0.0493711	-0.210316	0.501766	M1 blue|0.703
7326	TLE3|Q04726	blue	0.702308	-0.709907	0.571495	-0.715963	-0.118852	-0.597791	0.280014	0.0447175	-0.570836	0.446509	M1 blue|0.7023
1440	COA6|Q5JTJ3	blue	0.701938	-0.765353	0.69478	-0.668335	-0.60502	-0.0741129	-0.413061	-0.502442	-0.279832	0.792246	M1 blue|0.7019
3825	LRRFIP2|Q9Y608	blue	0.701765	-0.786799	0.703327	-0.709705	-0.291055	-0.489857	0.00550781	-0.103937	-0.451237	0.579098	M1 blue|0.7018
7647	TTC9C|Q8N5M4	blue	0.701496	-0.680403	0.615478	-0.649745	-0.522329	-0.149184	-0.43757	-0.122888	-0.362181	0.672076	M1 blue|0.7015
3713	LENG1|Q96BZ8	blue	0.701303	-0.737228	0.778027	-0.689471	-0.52463	-0.28005	-0.196733	-0.23341	-0.171428	0.531861	M1 blue|0.7013
6277	SAFB2|Q14151	blue	0.700334	-0.467435	0.379946	-0.398372	0.036152	-0.552742	0.208118	-0.0352872	-0.329966	0.163004	M1 blue|0.7003
3940	MAP4|P27816	blue	0.700149	-0.494723	0.46625	-0.62037	-0.122645	-0.553626	0.163426	0.292975	-0.472817	0.237525	M1 blue|0.7001
6162	RPS13|P62277	blue	0.700057	-0.768681	0.782206	-0.776188	-0.522594	-0.315079	-0.11664	0.0658461	-0.256843	0.497664	M1 blue|0.7001
8102	YTHDF1|Q9BYJ9	blue	0.697875	-0.714224	0.624829	-0.749584	-0.362005	-0.23585	-0.21922	-0.14729	-0.483788	0.695896	M1 blue|0.6979
8111	YY1|P25490	blue	0.69769	-0.516938	0.372467	-0.634757	-0.0605814	-0.377342	0.231369	-0.124039	-0.566766	0.350589	M1 blue|0.6977
1815	DDX42|Q86XP3	blue	0.696816	-0.72092	0.585137	-0.635453	-0.186248	-0.402857	-0.00938331	-0.274748	-0.26212	0.416104	M1 blue|0.6968
5911	RBM42|Q9BTD8	blue	0.696074	-0.454798	0.356323	-0.484052	-0.0931226	-0.423355	0.119606	0.0806094	-0.386978	0.224224	M1 blue|0.6961
7210	TCEAL1|Q15170	blue	0.695721	-0.61071	0.543095	-0.510127	-0.407455	0.0426347	-0.325976	-0.573152	-0.432751	0.697043	M1 blue|0.6957
4280	MSI2|Q96DH6	blue	0.694755	-0.763874	0.686644	-0.699731	-0.200924	-0.585832	0.0980693	-0.0372092	-0.383371	0.419964	M1 blue|0.6948
6130	RPL31|P62899	blue	0.694819	-0.79864	0.794832	-0.78629	-0.567314	-0.237246	-0.167741	-0.0432466	-0.392431	0.692235	M1 blue|0.6948
1177	CDC73|Q6P1J9	blue	0.694683	-0.550051	0.441021	-0.551904	-0.00160333	-0.443329	0.249489	0.0198458	-0.494644	0.262302	M1 blue|0.6947
3990	MATR3|P43243	blue	0.694307	-0.504185	0.3901	-0.433621	-0.13201	-0.155715	-0.139147	-0.326062	-0.323148	0.367496	M1 blue|0.6943
1635	CSTB|P04080	blue	0.694099	-0.434222	0.333967	-0.483803	-0.144275	-0.236785	0.00684371	-0.14225	-0.660202	0.495732	M1 blue|0.6941
3551	KHDC4|Q7Z7F0	blue	0.693702	-0.47525	0.386335	-0.509227	-0.0950172	-0.36536	0.0109477	-0.150633	-0.553422	0.431332	M1 blue|0.6937
3135	HMGN5|P82970	blue	0.693037	-0.589116	0.430903	-0.505442	-0.0148798	-0.51225	0.15819	-0.205238	-0.595172	0.50049	M1 blue|0.693
5561	PRPF40B|Q6NWY9	blue	0.693001	-0.635744	0.593366	-0.632029	-0.447507	-0.237928	-0.128451	-0.290758	-0.111681	0.41253	M1 blue|0.693
5885	RBBP6|Q7Z6E9	blue	0.692084	-0.494063	0.394576	-0.531876	-0.155995	-0.299375	-0.118344	-0.0570659	-0.424267	0.441819	M1 blue|0.6921
7771	UBXN1|Q04323	blue	0.691959	-0.801621	0.716042	-0.711149	-0.47369	-0.177417	-0.239195	-0.189235	-0.346874	0.696891	M1 blue|0.692
7622	TSSC4|Q9Y5U2	blue	0.691758	-0.551274	0.444933	-0.655822	-0.259588	-0.224029	-0.126877	-0.29859	-0.578704	0.595503	M1 blue|0.6918
5624	PSMD4|P55036	blue	0.69146	-0.599842	0.505746	-0.584334	-0.406302	-0.0465514	-0.232641	-0.206398	-0.687315	0.755679	M1 blue|0.6915
4132	MME|P08473	blue	0.690829	-0.745276	0.694021	-0.734146	-0.531969	-0.172869	-0.349936	-0.3337	-0.234401	0.712444	M1 blue|0.6908
5901	RBM22|Q9NW64	blue	0.689558	-0.659699	0.59956	-0.769936	-0.271561	-0.393957	-0.017035	0.0647365	-0.570892	0.542762	M1 blue|0.6896
812	BORCS7|Q96B45	blue	0.68665	-0.597265	0.484959	-0.648459	-0.13829	-0.433428	0.0305504	0.0449473	-0.612324	0.484233	M1 blue|0.6866
4538	NEBL|O76041	blue	0.686153	-0.56097	0.504673	-0.455954	-0.149941	-0.429631	0.0202264	-0.313142	-0.15973	0.294658	M1 blue|0.6862
6129	RPL30|P62888	blue	0.684966	-0.672562	0.622286	-0.76412	-0.525164	-0.164736	-0.283517	-0.208268	-0.278633	0.650162	M1 blue|0.685
6173	RPS23|P62266	blue	0.683916	-0.747293	0.742754	-0.714743	-0.608343	-0.182818	-0.145637	-0.141625	-0.221688	0.528665	M1 blue|0.6839
5898	RBM15B|Q8NDT2	blue	0.683697	-0.502333	0.389343	-0.489881	-0.172988	-0.25108	-0.0238305	-0.282556	-0.453803	0.455572	M1 blue|0.6837
6938	SRSF12|Q8WXF0	blue	0.681079	-0.8162	0.747693	-0.667428	-0.496965	-0.191324	-0.209781	-0.326965	-0.379584	0.727268	M1 blue|0.6811
3166	HOPX|Q9BPY8	blue	0.680368	-0.540408	0.491496	-0.546894	-0.553885	0.12126	-0.338284	-0.577107	-0.386271	0.737073	M1 blue|0.6804
8081	YBX1|P67809	blue	0.679592	-0.660485	0.548442	-0.703556	-0.203277	-0.52879	0.245242	0.0163719	-0.42628	0.366225	M1 blue|0.6796
8036	WIPF3|A6NGB9	blue	0.678604	-0.604121	0.56365	-0.584881	-0.346639	-0.23404	-0.284846	-0.18939	-0.418242	0.648855	M1 blue|0.6786
2633	GABARAPL2|P60520	blue	0.678209	-0.595803	0.45489	-0.502268	-0.252177	-0.130983	-0.309581	-0.255357	-0.565996	0.699164	M1 blue|0.6782
5752	RAB11FIP5|Q9BXF6	blue	0.677672	-0.665439	0.590883	-0.595929	-0.269316	-0.4169	-0.119262	-0.316471	-0.208653	0.498078	M1 blue|0.6777
7941	VPS4B|O75351	blue	0.677485	-0.69714	0.638686	-0.706705	-0.334282	-0.516921	-0.0928805	0.165002	-0.378818	0.490606	M1 blue|0.6775
1297	CHMP2A|O43633	blue	0.67517	-0.597462	0.484072	-0.586585	-0.294043	-0.193474	-0.198382	-0.0795922	-0.598541	0.684241	M1 blue|0.6752
3763	LMNB2|Q03252	blue	0.675226	-0.544723	0.446329	-0.474042	-0.0443963	-0.480572	0.239872	-0.0819636	-0.528929	0.331202	M1 blue|0.6752
6311	SCAF8|Q9UPN6	blue	0.674947	-0.526302	0.489192	-0.498284	-0.325893	-0.19082	-0.203394	-0.261996	-0.145044	0.379839	M1 blue|0.6749
6465	SF3A3|Q12874	blue	0.67411	-0.499135	0.271083	-0.561706	0.0933009	-0.513496	0.20915	0.0118456	-0.55771	0.33151	M1 blue|0.6741
6143	RPL6|Q02878	blue	0.673875	-0.757805	0.746567	-0.704861	-0.575631	-0.247554	-0.1173	-0.116353	-0.179279	0.464258	M1 blue|0.6739
2007	DPY30|Q9C005	blue	0.673817	-0.53207	0.473283	-0.624595	-0.312619	-0.41328	-0.00321276	-0.198733	-0.391445	0.527856	M1 blue|0.6738
3950	MAP9|Q49MG5	blue	0.672923	-0.738117	0.677051	-0.679755	-0.399544	-0.408194	-0.178366	-0.22638	-0.0452814	0.448253	M1 blue|0.6729
3843	LSM6|P62312	blue	0.672847	-0.531173	0.422613	-0.573183	-0.173191	-0.331086	0.0718568	0.0570192	-0.737103	0.492568	M1 blue|0.6728
8151	ZFR|Q96KR1	blue	0.672492	-0.416805	0.330454	-0.492948	-0.0635125	-0.282075	-0.0575159	-0.204133	-0.288238	0.303123	M1 blue|0.6725
6796	SNRPGP15|A8MWD9	blue	0.672438	-0.585995	0.461172	-0.542093	-0.0698185	-0.517135	0.0413762	0.11339	-0.570576	0.415252	M1 blue|0.6724
7291	THYN1|Q9P016	blue	0.671149	-0.602974	0.555286	-0.551491	-0.273963	-0.433388	0.0141023	0.185443	-0.331505	0.300678	M1 blue|0.6711
6172	RPS21|P63220	blue	0.670789	-0.831423	0.80386	-0.857762	-0.581235	-0.362136	-0.151134	-0.114645	-0.196584	0.580342	M1 blue|0.6708
6287	SAP30BP|Q9UHR5	blue	0.670605	-0.679928	0.580607	-0.613298	-0.244205	-0.427563	0.110087	-0.101898	-0.418948	0.45829	M1 blue|0.6706
5136	PHACTR4|Q8IZ21	blue	0.669945	-0.573274	0.407395	-0.604398	-0.0866977	-0.260114	0.153995	-0.392975	-0.536729	0.446156	M1 blue|0.6699
6950	SSBP2|P81877	blue	0.66989	-0.564872	0.406896	-0.539499	-0.182226	-0.233768	-0.165104	-0.141398	-0.528828	0.536762	M1 blue|0.6699
2014	DRAP1|Q14919	blue	0.669009	-0.473722	0.42339	-0.530669	-0.407194	0.0440811	-0.286129	-0.357111	-0.509638	0.629703	M1 blue|0.669
4433	NAP1L4|Q99733	blue	0.668326	-0.530677	0.477664	-0.505286	-0.259729	-0.304218	-0.183541	0.0511644	-0.593152	0.568653	M1 blue|0.6683
910	C2orf49|Q9BVC5	blue	0.667557	-0.489985	0.397811	-0.555009	-0.0666818	-0.506998	0.0202215	-0.0318523	-0.370255	0.283648	M1 blue|0.6676
5062	PDZD11|Q5EBL8	blue	0.667159	-0.755802	0.642284	-0.705696	-0.266062	-0.408577	0.0754426	-0.147275	-0.53399	0.608014	M1 blue|0.6672
523	ARID1B|Q8NFD5	blue	0.667026	-0.637191	0.526369	-0.630137	-0.287289	-0.338952	-0.0865341	-0.0141643	-0.444681	0.551804	M1 blue|0.667
532	ARL2BP|Q9Y2Y0	blue	0.666441	-0.671717	0.547973	-0.489996	-0.251398	-0.22109	-0.0995101	-0.459409	-0.240214	0.494872	M1 blue|0.6664
8125	ZC3H15|Q8WU90	blue	0.665882	-0.601793	0.497195	-0.649559	-0.250995	-0.31645	-0.142196	-0.00651845	-0.627376	0.625223	M1 blue|0.6659
4418	NACAD|O15069	blue	0.664974	-0.760808	0.758095	-0.855497	-0.524616	-0.340225	-0.296472	0.00979972	-0.257344	0.620335	M1 blue|0.665
6388	SEC31A|O94979	blue	0.664892	-0.769138	0.738708	-0.767996	-0.588168	-0.0629197	-0.446218	-0.330565	-0.263512	0.79041	M1 blue|0.6649
7576	TRIR|Q9BQ61	blue	0.663312	-0.522568	0.475427	-0.604897	-0.260634	-0.243997	-0.152192	-0.138743	-0.324472	0.426476	M1 blue|0.6633
6119	RPL23|P62829	blue	0.662142	-0.557963	0.542676	-0.62582	-0.284459	-0.48354	0.274538	-0.0293357	-0.387431	0.360919	M1 blue|0.6621
6977	STAM2|O75886	blue	0.661827	-0.683201	0.560957	-0.584532	-0.172698	-0.45874	0.0907126	-0.142447	-0.464385	0.504549	M1 blue|0.6618
5001	PCP4L1|A6NKN8	blue	0.661454	-0.831608	0.783543	-0.734199	-0.440033	-0.335549	-0.161616	-0.247267	-0.169308	0.588144	M1 blue|0.6615
5842	RANBP2|P49792	blue	0.660656	-0.575282	0.485818	-0.599846	-0.12457	-0.580621	0.0585611	-0.1211	-0.29381	0.359028	M1 blue|0.6607
2572	FOXK1|P85037	blue	0.660121	-0.65779	0.527789	-0.723501	-0.383051	-0.129723	-0.234255	-0.243468	-0.372998	0.626949	M1 blue|0.6601
2207	EMX1|Q04741	blue	0.658509	-0.601418	0.443941	-0.604337	0.0159579	-0.47616	0.111979	-0.0430204	-0.398671	0.361989	M1 blue|0.6585
3406	ISY1|Q9ULR0	blue	0.658325	-0.656793	0.571108	-0.615264	-0.180308	-0.480327	0.0768989	0.176641	-0.462244	0.441319	M1 blue|0.6583
5368	POLR2K|P53803	blue	0.658044	-0.617484	0.530759	-0.596081	-0.293087	-0.330197	-0.131958	0.00322539	-0.564598	0.650178	M1 blue|0.658
6222	RSU1|Q15404	blue	0.656494	-0.752013	0.680071	-0.754266	-0.210788	-0.53939	0.222934	-0.0311634	-0.440257	0.443417	M1 blue|0.6565
5385	POP7|O75817	blue	0.656049	-0.748103	0.57828	-0.585723	-0.201521	-0.325496	-0.0785235	-0.369154	-0.47992	0.637821	M1 blue|0.656
8103	YTHDF2|Q9Y5A9	blue	0.65533	-0.723139	0.653766	-0.721737	-0.550177	-0.0993707	-0.379833	-0.273128	-0.138047	0.604918	M1 blue|0.6553
3390	IRF2BP1|Q8IU81	blue	0.654746	-0.708915	0.581343	-0.666624	-0.284638	-0.305456	0.0475537	-0.404949	-0.335455	0.541671	M1 blue|0.6547
7241	TERF2IP|Q9NYB0	blue	0.654401	-0.662998	0.566135	-0.611455	-0.223155	-0.338113	-0.117167	-0.246435	-0.408738	0.588195	M1 blue|0.6544
3405	IST1|P53990	blue	0.654253	-0.575258	0.486502	-0.630448	-0.375868	-0.266398	-0.159678	-0.0561172	-0.553199	0.656816	M1 blue|0.6543
3099	HIST3H2BB|Q8N257	blue	0.653897	-0.466983	0.303217	-0.437416	0.0447523	-0.360989	0.0228118	-0.0442057	-0.639955	0.482363	M1 blue|0.6539
537	ARL6IP4|Q66PJ3	blue	0.653446	-0.494846	0.443277	-0.557269	-0.061627	-0.543452	0.205927	0.103432	-0.293733	0.140034	M1 blue|0.6534
2126	EIF2S2|P20042	blue	0.652604	-0.513802	0.499415	-0.657301	-0.352262	-0.252088	-0.180502	0.206854	-0.52784	0.473115	M1 blue|0.6526
4904	PAF1|Q8N7H5	blue	0.65209	-0.58744	0.415191	-0.542266	0.00757658	-0.514154	0.299262	-0.0744929	-0.515763	0.340716	M1 blue|0.6521
3543	KDM1A|O60341	blue	0.651764	-0.679058	0.61245	-0.673196	-0.25356	-0.409799	0.005964	-0.174309	-0.220401	0.402397	M1 blue|0.6518
2074	EDF1|O60869	blue	0.651609	-0.631723	0.625089	-0.628204	-0.460287	-0.260745	-0.0823138	-0.136512	-0.55832	0.636294	M1 blue|0.6516
6731	SMARCD1|Q96GM5	blue	0.651197	-0.63022	0.596006	-0.597056	-0.318821	-0.340827	-0.106932	-0.106934	-0.151402	0.404204	M1 blue|0.6512
1443	COBL|O75128	blue	0.651053	-0.501341	0.400468	-0.555886	-0.278	0.070844	-0.396382	-0.265763	-0.482743	0.646422	M1 blue|0.6511
2259	EPS8|Q12929	blue	0.651138	-0.667464	0.539525	-0.690347	-0.0462928	-0.645822	0.371698	0.0895909	-0.505054	0.339374	M1 blue|0.6511
4442	NASP|P49321	blue	0.650971	-0.695129	0.606141	-0.766535	-0.276967	-0.441351	0.0881853	0.164634	-0.498273	0.476537	M1 blue|0.651
5371	POLR2M|Q6EEV4	blue	0.650669	-0.516635	0.53029	-0.535329	-0.439992	-0.191358	-0.293342	-0.0830233	-0.155558	0.452007	M1 blue|0.6507
2549	FMN2|Q9NZ56	blue	0.650456	-0.746738	0.645785	-0.610867	-0.420006	-0.0718403	-0.377946	-0.39649	-0.176086	0.679092	M1 blue|0.6505
6220	RSRC1|Q96IZ7	blue	0.650277	-0.638222	0.512078	-0.611702	-0.11657	-0.551705	0.101201	0.0745044	-0.459203	0.435172	M1 blue|0.6503
1392	CNBP|P62633	blue	0.64987	-0.406292	0.376652	-0.553805	-0.355886	-0.0964596	-0.202667	-0.243076	-0.354972	0.522511	M1 blue|0.6499
3131	HMGN1|P05114	blue	0.649844	-0.725724	0.621205	-0.738069	-0.256575	-0.442067	0.132403	0.0144964	-0.476456	0.538902	M1 blue|0.6498
3490	KCMF1|Q9P0J7	blue	0.649741	-0.595378	0.452165	-0.495482	-0.270864	-0.148472	-0.218952	-0.203162	-0.609593	0.704556	M1 blue|0.6497
3854	LUC7L3|O95232	blue	0.649731	-0.462596	0.273338	-0.480215	0.210049	-0.589871	0.318056	0.0827776	-0.655881	0.257091	M1 blue|0.6497
5448	PPP1R18|Q6NYC8	blue	0.649057	-0.608846	0.473952	-0.690288	-0.0754926	-0.595486	0.369713	0.0845808	-0.465151	0.293053	M1 blue|0.6491
1992	DPF2|Q92785	blue	0.64668	-0.526807	0.46728	-0.594644	-0.101199	-0.533546	0.130643	0.140076	-0.441278	0.353172	M1 blue|0.6467
1098	CCDC50|Q8IVM0	blue	0.646561	-0.71737	0.659166	-0.705576	-0.233578	-0.5375	0.0740202	0.072208	-0.1424	0.346262	M1 blue|0.6466
1383	CMC4|P56277	blue	0.645247	-0.393382	0.305625	-0.487678	-0.106659	-0.240182	-0.00794207	-0.0855228	-0.575727	0.428622	M1 blue|0.6452
5444	PPP1R14B|Q96C90	blue	0.643482	-0.514486	0.409887	-0.602251	-0.0601329	-0.60942	0.161923	0.295501	-0.443907	0.285086	M1 blue|0.6435
4480	NCOR2|Q9Y618	blue	0.64267	-0.646237	0.563646	-0.632159	-0.22841	-0.455136	0.018458	-0.0335053	-0.257076	0.424241	M1 blue|0.6427
2434	FBL|P22087	blue	0.641097	-0.371982	0.223299	-0.372026	-0.0805138	-0.245815	0.173387	-0.106871	-0.6151	0.395624	M1 blue|0.6411
5904	RBM27|Q9P2N5	blue	0.640588	-0.638161	0.502368	-0.657836	-0.217977	-0.318112	0.021606	-0.100374	-0.354447	0.477897	M1 blue|0.6406
6186	RPS6|P62753	blue	0.640505	-0.669066	0.667467	-0.600551	-0.596555	-0.0521163	-0.240476	-0.254563	-0.334429	0.678379	M1 blue|0.6405
6498	SH3BGRL|O75368	blue	0.63947	-0.534056	0.460154	-0.57759	0.0191749	-0.613666	0.196951	0.0804637	-0.515504	0.330385	M1 blue|0.6395
5913	RBM4B|Q9BQ04	blue	0.638629	-0.440048	0.309157	-0.424332	0.104234	-0.400484	0.12686	-0.0106678	-0.635989	0.335197	M1 blue|0.6386
4346	MTSS1L|Q765P7	blue	0.638361	-0.458033	0.353751	-0.42714	-0.137292	-0.114295	-0.107378	-0.262261	-0.480838	0.498441	M1 blue|0.6384
782	BICRA|Q9NZM4	blue	0.638269	-0.53079	0.413625	-0.617644	-0.243941	-0.245599	-0.0878886	-0.135083	-0.465215	0.518988	M1 blue|0.6383
6131	RPL32|P62910	blue	0.638095	-0.798408	0.745704	-0.742413	-0.616346	-0.103936	-0.27345	-0.238099	-0.254651	0.718907	M1 blue|0.6381
6153	RPP25|Q9BUL9	blue	0.637748	-0.603411	0.523398	-0.630975	-0.17083	-0.409794	0.0112811	-0.0968662	-0.401134	0.503511	M1 blue|0.6377
5355	POLDIP3|Q9BY77	blue	0.637163	-0.40928	0.338393	-0.438193	-0.0837035	-0.316031	-0.186512	0.0770886	-0.394444	0.309543	M1 blue|0.6372
6168	RPS18|P62269	blue	0.637206	-0.630279	0.556108	-0.624745	-0.390101	-0.268757	-0.104914	-0.0326806	-0.305198	0.484858	M1 blue|0.6372
6302	SATB2|Q9UPW6	blue	0.637209	-0.722653	0.664562	-0.611641	-0.505025	-0.172589	-0.298877	-0.380059	-0.180775	0.584428	M1 blue|0.6372
3974	MARCKS|P29966	blue	0.636764	-0.57054	0.500607	-0.489214	-0.405364	0.0936875	-0.286818	-0.52629	-0.546995	0.779465	M1 blue|0.6368
976	CACYBP|Q9HB71	blue	0.636375	-0.537711	0.462562	-0.600844	-0.370812	-0.180838	-0.313974	-0.200258	-0.5213	0.665312	M1 blue|0.6364
4651	NOL3|O60936	blue	0.635345	-0.459851	0.396264	-0.573414	-0.133099	-0.521017	0.0255771	0.13421	-0.570738	0.430222	M1 blue|0.6353
5838	RAMAC|Q9BTL3	blue	0.634759	-0.704273	0.626685	-0.687111	-0.356352	-0.368237	-0.137084	-0.171463	-0.0992917	0.458333	M1 blue|0.6348
5440	PPP1R12C|Q9BZL4	blue	0.634638	-0.720534	0.660302	-0.6889	-0.426579	-0.304718	0.0114009	-0.204991	-0.310795	0.530603	M1 blue|0.6346
1354	CLIP1|P30622	blue	0.632879	-0.565909	0.510076	-0.517926	-0.284821	-0.194267	-0.233731	-0.203924	-0.601104	0.693409	M1 blue|0.6329
4562	NELFE|P18615	blue	0.632781	-0.527999	0.420415	-0.624977	0.0114427	-0.718804	0.330949	0.380553	-0.587203	0.267184	M1 blue|0.6328
7978	WASHC2C|Q9Y4E1	blue	0.632582	-0.536578	0.460855	-0.637563	-0.215385	-0.450513	-0.0442112	0.0734464	-0.31491	0.348326	M1 blue|0.6326
1438	COA4|Q9NYJ1	blue	0.632284	-0.635955	0.631548	-0.624285	-0.482423	-0.234806	-0.160362	-0.272756	-0.194573	0.503367	M1 blue|0.6323
880	C18orf25|Q96B23	blue	0.631492	-0.591899	0.53022	-0.50365	-0.114931	-0.608503	0.126141	0.0946892	-0.26554	0.214373	M1 blue|0.6315
2174	ELOA|Q14241	blue	0.631468	-0.596306	0.52806	-0.555704	-0.364223	-0.142903	-0.27704	-0.294676	-0.281442	0.565245	M1 blue|0.6315
4012	MCFD2|Q8NI22	blue	0.626736	-0.672151	0.557732	-0.627253	-0.246747	-0.331217	0.0949204	-0.221505	-0.379739	0.527869	M1 blue|0.6267
805	BOD1L1|Q8NFC6	blue	0.625775	-0.689542	0.5648	-0.54241	-0.120173	-0.418392	0.0945031	-0.107644	-0.303994	0.435465	M1 blue|0.6258
3149	HNRNPH1|P31943	blue	0.625524	-0.651252	0.559222	-0.583319	-0.0862511	-0.603334	0.182286	0.112196	-0.393282	0.286594	M1 blue|0.6255
1839	DENR|O43583	blue	0.624183	-0.486942	0.422251	-0.518002	-0.538857	0.166743	-0.398933	-0.337164	-0.567026	0.796851	M1 blue|0.6242
6544	SIN3A|Q96ST3	blue	0.623957	-0.694239	0.536131	-0.57867	-0.19338	-0.241697	-0.0690661	-0.395596	-0.395523	0.544179	M1 blue|0.624
3949	MAP7D2|Q96T17	blue	0.623654	-0.573942	0.584418	-0.740536	-0.426639	-0.272329	-0.339744	0.163503	-0.272099	0.514655	M1 blue|0.6237
4475	NCOA1|Q15788	blue	0.622912	-0.575111	0.597557	-0.673802	-0.374878	-0.244424	-0.203478	0.0783854	-0.388189	0.541898	M1 blue|0.6229
7832	URI1|O94763	blue	0.622496	-0.452937	0.392777	-0.49037	-0.298989	-0.105029	-0.124533	-0.272176	-0.497256	0.565914	M1 blue|0.6225
1477	COMMD10|Q9Y6G5	blue	0.622041	-0.452083	0.294037	-0.481033	0.014148	-0.306816	0.0830859	-0.102586	-0.791945	0.56706	M1 blue|0.622
4305	MTA1|Q13330	blue	0.621934	-0.55814	0.486996	-0.470806	-0.374616	0.0915688	-0.274806	-0.591659	-0.282656	0.564154	M1 blue|0.6219
6813	SNX2|O60749	blue	0.620452	-0.395017	0.254887	-0.407275	0.206243	-0.515584	0.320845	0.0103891	-0.509047	0.176019	M1 blue|0.6205
8040	WNK1|Q9H4A3	blue	0.61994	-0.646417	0.648915	-0.756805	-0.318581	-0.46809	-0.121117	0.274861	-0.462957	0.501817	M1 blue|0.6199
4239	MRPL55|Q7Z7F7	blue	0.619255	-0.57185	0.503858	-0.558826	-0.290235	-0.14572	-0.256831	-0.0870039	-0.481497	0.637064	M1 blue|0.6193
6698	SLC9A3R2|Q15599	blue	0.619293	-0.525385	0.457889	-0.52355	-0.265868	-0.212524	-0.234451	-0.113039	-0.330107	0.409788	M1 blue|0.6193
7220	TCF4|P15884	blue	0.618973	-0.616955	0.495985	-0.520175	-0.196019	-0.219447	-0.159866	-0.310056	-0.347616	0.522923	M1 blue|0.619
2114	EIF1B|O60739	blue	0.618528	-0.638242	0.580966	-0.693169	-0.375077	-0.244107	-0.187805	-0.111906	-0.370923	0.627415	M1 blue|0.6185
811	BORCS6|Q96GS4	blue	0.618405	-0.554024	0.519879	-0.658917	-0.113526	-0.428613	0.155191	0.12585	-0.526259	0.346706	M1 blue|0.6184
2060	EBNA1BP2|Q99848	blue	0.617696	-0.60051	0.520131	-0.551043	-0.384214	-0.1426	-0.186758	-0.190872	-0.26167	0.550788	M1 blue|0.6177
2838	GORASP2|Q9H8Y8	blue	0.617622	-0.607859	0.510018	-0.656898	-0.228717	-0.331261	0.00303645	-0.214565	-0.525726	0.558716	M1 blue|0.6176
5574	PRRC2B|Q5JSZ5	blue	0.617258	-0.50754	0.324079	-0.545834	-0.0721026	-0.286275	0.131481	-0.24782	-0.614637	0.558551	M1 blue|0.6173
1175	CDC42EP4|Q9H3Q1	blue	0.616416	-0.470756	0.320008	-0.41634	0.0919172	-0.509844	0.139961	-0.000826258	-0.404763	0.220853	M1 blue|0.6164
7059	SUGP1|Q8IWZ8	blue	0.616447	-0.624677	0.489792	-0.561194	-0.0380983	-0.434157	0.180423	-0.226492	-0.47973	0.443032	M1 blue|0.6164
3853	LUC7L2|Q9Y383	blue	0.615417	-0.448743	0.278903	-0.449647	0.21473	-0.584214	0.340915	0.0580597	-0.733534	0.314572	M1 blue|0.6154
2295	ETFRF1|Q6IPR1	blue	0.61526	-0.64926	0.609392	-0.758434	-0.403547	-0.38323	-0.0443968	-0.0527758	-0.397662	0.544713	M1 blue|0.6153
2988	H1FX|Q92522	blue	0.614532	-0.564239	0.463886	-0.527139	-0.0968073	-0.401977	0.262663	0.087062	-0.572176	0.392913	M1 blue|0.6145
3024	HCLS1|P14317	blue	0.613854	-0.531464	0.449475	-0.604995	-0.17779	-0.328698	0.127669	-0.0999641	-0.532061	0.472963	M1 blue|0.6139
8001	WDR33|Q9C0J8	blue	0.613624	-0.543836	0.450581	-0.555551	-0.24954	-0.336691	-0.103906	0.0360404	-0.21861	0.318632	M1 blue|0.6136
694	ATXN1|P54253	blue	0.613047	-0.551615	0.542969	-0.583737	-0.561396	0.100688	-0.420564	-0.498628	-0.243636	0.66662	M1 blue|0.613
3715	LEO1|Q8WVC0	blue	0.612916	-0.640775	0.505037	-0.592525	-0.0651594	-0.559947	0.268706	0.110127	-0.502715	0.317918	M1 blue|0.6129
7975	WASH3P|C4AMC7	blue	0.6125	-0.628538	0.565905	-0.62495	-0.218693	-0.485781	-0.0380395	0.220238	-0.493465	0.479058	M1 blue|0.6125
7723	UBAP2|Q5T6F2	blue	0.609927	-0.512681	0.496484	-0.422898	-0.335786	-0.165432	-0.261005	-0.22546	-0.227517	0.4315	M1 blue|0.6099
278	AKT1S1|Q96B36	blue	0.60931	-0.647164	0.608997	-0.637493	-0.439288	-0.248861	-0.366933	-0.0376358	-0.200788	0.575688	M1 blue|0.6093
1549	CPLX2|Q6PUV4	blue	0.609332	-0.638036	0.654305	-0.686806	-0.474691	-0.389683	-0.247987	-0.00555683	-0.128004	0.516948	M1 blue|0.6093
1476	COMMD1|Q8N668	blue	0.606353	-0.542372	0.393295	-0.506455	-0.0843918	-0.347695	0.103338	-0.182538	-0.677774	0.559561	M1 blue|0.6064
629	ATOX1|O00244	blue	0.606048	-0.4767	0.39833	-0.53155	-0.394509	0.0927971	-0.306679	-0.378924	-0.560936	0.74947	M1 blue|0.606
3133	HMGN3|Q15651	blue	0.604766	-0.496366	0.414685	-0.626784	-0.0129135	-0.601632	0.221726	0.229329	-0.464972	0.258212	M1 blue|0.6048
3139	HNRNPA0|Q13151	blue	0.60448	-0.685449	0.522941	-0.549008	-0.0922479	-0.285297	-0.0325767	-0.260521	-0.295175	0.444122	M1 blue|0.6045
3996	MBD3|O95983	blue	0.603882	-0.647271	0.528307	-0.648681	-0.198922	-0.365995	0.0322937	-0.0465984	-0.445068	0.441417	M1 blue|0.6039
7902	VCPIP1|Q96JH7	blue	0.603713	-0.628308	0.52865	-0.617239	-0.200912	-0.331658	-0.0654088	-0.0739415	-0.37405	0.521187	M1 blue|0.6037
6802	SNX1|Q13596	blue	0.602803	-0.482155	0.375231	-0.48037	-0.0599066	-0.360527	0.014319	0.122983	-0.695231	0.493437	M1 blue|0.6028
2287	ESF1|Q9H501	blue	0.602588	-0.486868	0.359628	-0.485223	-0.171452	-0.218846	0.0436749	-0.240971	-0.368868	0.344377	M1 blue|0.6026
7770	UBTF|P17480	blue	0.602445	-0.593687	0.431256	-0.556057	-0.171176	-0.212872	0.0228328	-0.151223	-0.376757	0.441872	M1 blue|0.6024
2092	EFHD2|Q96C19	blue	0.602162	-0.588306	0.470401	-0.644854	-0.287044	-0.151017	-0.311275	-0.0475554	-0.551011	0.684147	M1 blue|0.6022
6133	RPL35|P42766	blue	0.600202	-0.587563	0.51732	-0.610309	-0.483866	0.0337832	-0.31348	-0.224371	-0.418697	0.695122	M1 blue|0.6002
1401	CNN3|Q15417	blue	0.599861	-0.539745	0.4245	-0.631061	0.0609986	-0.677255	0.406243	0.265141	-0.537137	0.233003	M1 blue|0.5999
6947	SS18L1|O75177	blue	0.599898	-0.679008	0.550794	-0.537365	-0.268601	-0.026862	-0.312215	-0.478324	-0.26932	0.645066	M1 blue|0.5999
1141	CD2AP|Q9Y5K6	blue	0.599483	-0.476821	0.391676	-0.640151	0.0842623	-0.724797	0.448995	0.335858	-0.557519	0.192566	M1 blue|0.5995
268	AKAP8L|Q9ULX6	blue	0.599428	-0.375374	0.25102	-0.396237	0.0910214	-0.350816	0.119636	-0.123338	-0.707151	0.415738	M1 blue|0.5994
2417	FAM98A|Q8NCA5	blue	0.598279	-0.404406	0.371947	-0.589858	-0.229014	-0.303193	-0.0622043	0.143926	-0.534934	0.437431	M1 blue|0.5983
4654	NOL7|Q9UMY1	blue	0.598131	-0.531872	0.464442	-0.665553	-0.306564	-0.270988	-0.166256	-0.0244041	-0.289333	0.420799	M1 blue|0.5981
3844	LSM7|Q9UK45	blue	0.597603	-0.521425	0.379117	-0.517618	-0.0127833	-0.34072	-0.0083081	-0.144037	-0.529726	0.446188	M1 blue|0.5976
3486	KBTBD11|O94819	blue	0.596985	-0.489656	0.348793	-0.428355	-0.0497832	-0.190798	-0.190427	-0.105249	-0.628512	0.580996	M1 blue|0.597
1176	CDC5L|Q99459	blue	0.596679	-0.700356	0.609671	-0.730873	-0.303012	-0.377928	0.0775698	0.0407969	-0.359825	0.486586	M1 blue|0.5967
6772	SNAPC5|O75971	blue	0.594872	-0.494757	0.389015	-0.524376	-0.0320673	-0.389481	0.1006	-0.136988	-0.435723	0.330626	M1 blue|0.5949
2353	FAM110B|Q8TC76	blue	0.594849	-0.596767	0.521259	-0.499556	-0.514447	0.115266	-0.353096	-0.672407	-0.287226	0.784522	M1 blue|0.5948
3396	IRS2|Q9Y4H2	blue	0.59461	-0.542141	0.396362	-0.507192	-0.123312	-0.30602	-0.0417481	-0.281525	-0.378054	0.527146	M1 blue|0.5946
5412	PPIG|Q13427	blue	0.593524	-0.68781	0.556035	-0.61128	-0.164581	-0.477635	0.220041	-0.0888461	-0.195095	0.283683	M1 blue|0.5935
1052	CAST|P20810	blue	0.593073	-0.610583	0.570921	-0.630505	-0.0321087	-0.766606	0.213783	0.293141	-0.225207	0.210911	M1 blue|0.5931
2782	GMPPA|Q96IJ6	blue	0.592944	-0.335024	0.178979	-0.385204	0.167606	-0.524219	0.32824	0.0708149	-0.647973	0.26557	M1 blue|0.5929
8147	ZFAND5|O76080	blue	0.591897	-0.61903	0.558365	-0.582802	-0.439606	-0.1678	-0.191836	-0.224842	-0.120844	0.469168	M1 blue|0.5919
3995	MBD2|Q9UBB5	blue	0.591288	-0.476462	0.380155	-0.470795	0.0128367	-0.561208	0.166772	0.126454	-0.203703	0.144127	M1 blue|0.5913
3969	MAPT|P10636	blue	0.591148	-0.604815	0.466365	-0.629051	-0.224033	-0.140529	-0.148057	-0.214609	-0.671674	0.699638	M1 blue|0.5911
4149	MOCS2|O96033	blue	0.591041	-0.517924	0.357034	-0.479435	-0.0827645	-0.374634	0.0318456	-0.00912984	-0.612282	0.524734	M1 blue|0.591
7063	SULT1A3|P0DMM9	blue	0.589798	-0.466488	0.387461	-0.550595	-0.117229	-0.396033	0.28787	0.0209593	-0.382183	0.257536	M1 blue|0.5898
7492	TOX3|O15405	blue	0.589779	-0.408162	0.318547	-0.42035	-0.172658	-0.108685	-0.136863	-0.18999	-0.489604	0.434737	M1 blue|0.5898
1195	CDK11B|P21127	blue	0.589246	-0.375977	0.252532	-0.36874	0.131967	-0.407971	0.275905	-0.0586917	-0.447013	0.154755	M1 blue|0.5892
6923	SRP54|P61011	blue	0.587512	-0.434296	0.34856	-0.529636	-0.230915	-0.213162	-0.103293	0.028614	-0.664777	0.563999	M1 blue|0.5875
5909	RBM39|Q14498	blue	0.586939	-0.425743	0.325478	-0.43496	0.128958	-0.526764	0.38123	0.105943	-0.482834	0.138128	M1 blue|0.5869
3946	MAP6D1|Q9H9H5	blue	0.586472	-0.374752	0.341592	-0.54167	-0.150354	-0.433093	-0.114751	0.40318	-0.332744	0.228124	M1 blue|0.5865
3150	HNRNPH2|P55795	blue	0.585087	-0.667672	0.539005	-0.585306	-0.205307	-0.246701	-0.119625	-0.268401	-0.322321	0.550173	M1 blue|0.5851
657	ATP5F1E|P56381	blue	0.58406	-0.73333	0.696704	-0.668656	-0.494381	-0.20177	-0.306067	-0.167003	-0.246703	0.689245	M1 blue|0.5841
1100	CCDC58|Q4VC31	blue	0.583426	-0.683264	0.630737	-0.578402	-0.365107	-0.356802	-0.131786	-0.229427	-0.204654	0.528897	M1 blue|0.5834
3159	HNRNPUL2|Q1KMD3	blue	0.583344	-0.347572	0.256068	-0.278942	0.0372205	-0.335645	0.0664158	0.0545036	-0.363671	0.15561	M1 blue|0.5833
6838	SORBS2|O94875	blue	0.583235	-0.706351	0.595437	-0.640636	-0.389566	-0.142028	0.0164579	-0.403306	-0.35912	0.668826	M1 blue|0.5832
6782	SNRNP27|Q8WVK2	blue	0.582658	-0.51258	0.416798	-0.516493	-0.0474566	-0.567035	0.185623	0.163246	-0.42453	0.278603	M1 blue|0.5827
3805	LRRC20|Q8TCA0	blue	0.581884	-0.607717	0.588618	-0.596155	-0.252177	-0.388485	-0.145108	-0.0360872	-0.264605	0.49905	M1 blue|0.5819
3999	MBNL1|Q9NR56	blue	0.58152	-0.530468	0.412112	-0.495864	-0.0137596	-0.623385	0.202224	0.254539	-0.388542	0.235413	M1 blue|0.5815
4363	MYCBP|Q99417	blue	0.580335	-0.488871	0.356122	-0.491389	-0.0526218	-0.362398	-0.0487853	-0.0385511	-0.230719	0.240933	M1 blue|0.5803
6913	SREK1|Q8WXA9	blue	0.579294	-0.400522	0.201977	-0.440925	0.116259	-0.409024	0.245018	-0.0913983	-0.621192	0.39549	M1 blue|0.5793
3391	IRF2BP2|Q7Z5L9	blue	0.577473	-0.577907	0.526897	-0.6251	-0.260754	-0.327019	0.0053385	-0.0049203	-0.396216	0.523467	M1 blue|0.5775
7108	SYNPO2|Q9UMS6	blue	0.577418	-0.652177	0.571064	-0.615998	-0.18291	-0.454695	0.0973179	-0.0589613	-0.140728	0.307486	M1 blue|0.5774
7985	WBP4|O75554	blue	0.57712	-0.572867	0.483906	-0.59875	-0.228017	-0.3327	-0.125166	0.0124804	-0.363902	0.444992	M1 blue|0.5771
704	AVEN|Q9NQS1	blue	0.57683	-0.480056	0.403471	-0.525851	-0.024011	-0.56161	0.172151	0.119468	-0.386209	0.29429	M1 blue|0.5768
1887	DIDO1|Q9BTC0	blue	0.576406	-0.334686	0.191667	-0.410145	0.154578	-0.474076	0.307108	0.0826537	-0.585927	0.151814	M1 blue|0.5764
4779	NUP153|P49790	blue	0.575387	-0.503032	0.50156	-0.592869	-0.397088	-0.178481	-0.187995	-0.155565	-0.170441	0.43416	M1 blue|0.5754
5204	PIN4|Q9Y237	blue	0.569826	-0.447631	0.325474	-0.556144	-0.175064	-0.249874	0.0811248	-0.0499283	-0.730264	0.581512	M1 blue|0.5698
2255	EPN2|O95208	blue	0.569649	-0.580928	0.573737	-0.656511	-0.423081	-0.311268	-0.229981	0.342953	-0.403489	0.472979	M1 blue|0.5696
4791	NUP62|P37198	blue	0.56922	-0.560582	0.479165	-0.581211	-0.0500455	-0.581516	0.193679	0.225298	-0.43769	0.278934	M1 blue|0.5692
5735	QKI|Q96PU8	blue	0.568949	-0.580024	0.527802	-0.669648	-0.141478	-0.59204	0.0948323	0.44306	-0.370121	0.263599	M1 blue|0.5689
2951	GSTP1|P09211	blue	0.567566	-0.346471	0.193407	-0.368795	0.1397	-0.395033	0.185761	0.0112572	-0.79248	0.410649	M1 blue|0.5676
2358	FAM120A|Q9NZB2	blue	0.566953	-0.563702	0.517954	-0.580731	-0.618264	0.158312	-0.382288	-0.468514	-0.130894	0.597096	M1 blue|0.567
7940	VPS4A|Q9UN37	blue	0.566874	-0.576603	0.496075	-0.514363	-0.183608	-0.384004	-0.0867131	0.0592909	-0.27051	0.403158	M1 blue|0.5669
3095	HIST1H2BK|O60814	blue	0.565462	-0.419952	0.282041	-0.467896	0.185029	-0.640032	0.472468	0.319133	-0.657097	0.180721	M1 blue|0.5655
4790	NUP58|Q9BVL2	blue	0.565498	-0.470182	0.40613	-0.488312	-0.1969	-0.12862	-0.262454	0.0331904	-0.514635	0.486539	M1 blue|0.5655
2669	GAR1|Q9NY12	blue	0.563646	-0.321526	0.207491	-0.370401	0.0521945	-0.386106	0.0970027	0.143687	-0.631293	0.353397	M1 blue|0.5636
7203	TBR1|Q16650	blue	0.560965	-0.38204	0.273593	-0.358	-0.0752116	-0.137368	-0.103137	-0.213876	-0.352659	0.316656	M1 blue|0.561
1231	CENPV|Q7Z7K6	blue	0.560801	-0.538546	0.385376	-0.555356	-0.00417259	-0.396019	0.172718	0.00611978	-0.594712	0.463399	M1 blue|0.5608
4870	OTUD4|Q01804	blue	0.560189	-0.553911	0.48995	-0.585289	-0.376282	-0.16127	-0.307897	-0.21952	-0.127124	0.495145	M1 blue|0.5602
4477	NCOA5|Q9HCD5	blue	0.559512	-0.296351	0.161643	-0.299453	0.0040746	-0.0360776	-0.0177869	-0.411412	-0.550451	0.450349	M1 blue|0.5595
3567	KIAA1107|Q9UPP5	blue	0.559353	-0.703729	0.714891	-0.675568	-0.537511	-0.279579	-0.293082	-0.201526	0.0827676	0.472222	M1 blue|0.5594
4788	NUP50|Q9UKX7	blue	0.559167	-0.568478	0.533476	-0.57974	-0.486095	-0.0967905	-0.123599	-0.425209	-0.132467	0.537406	M1 blue|0.5592
1123	CCS|O14618	blue	0.557872	-0.573047	0.468869	-0.571304	-0.352807	-0.150316	-0.181879	-0.192136	-0.339863	0.603849	M1 blue|0.5579
4454	NBL1|P41271	blue	0.556836	-0.656946	0.579504	-0.64943	-0.251083	-0.334097	0.025896	-0.0702898	-0.322876	0.509741	M1 blue|0.5568
2571	FOXJ3|Q9UPW0	blue	0.555813	-0.676911	0.622124	-0.604569	-0.270025	-0.451784	0.0078646	0.0668889	-0.18377	0.380739	M1 blue|0.5558
6851	SOX1|O00570	blue	0.555356	-0.412745	0.294279	-0.296164	0.14194	-0.53312	0.178405	-0.0198938	-0.345086	0.153062	M1 blue|0.5554
6197	RPSA|P08865	blue	0.555269	-0.740497	0.724628	-0.733136	-0.466386	-0.235933	-0.133555	0.0215576	-0.152773	0.470364	M1 blue|0.5553
5640	PSRC1|Q6PGN9	blue	0.554895	-0.489216	0.38199	-0.491081	-0.210777	-0.230206	-0.0556173	0.0239231	-0.553159	0.531619	M1 blue|0.5549
522	ARID1A|O14497	blue	0.5546	-0.558754	0.44874	-0.549012	-0.167535	-0.320726	0.0255891	-0.252069	-0.24677	0.376236	M1 blue|0.5546
6759	SMPX|Q9UHP9	blue	0.554635	-0.513111	0.477844	-0.590798	-0.24135	-0.455996	-0.0974325	-0.00750516	-0.125725	0.322498	M1 blue|0.5546
1298	CHMP2B|Q9UQN3	blue	0.554414	-0.531437	0.51777	-0.543213	-0.294948	-0.246851	-0.239104	0.132562	-0.494083	0.546095	M1 blue|0.5544
7967	WAC|Q9BTA9	blue	0.554324	-0.422797	0.330486	-0.392208	-0.124985	-0.0469947	-0.143226	-0.324336	-0.338919	0.332218	M1 blue|0.5543
7092	SYMPK|Q92797	blue	0.550654	-0.501589	0.413531	-0.473808	-0.0638702	-0.494402	0.217889	-0.0711152	-0.100852	0.174418	M1 blue|0.5507
2408	FAM50A|Q14320	blue	0.548957	-0.391185	0.266005	-0.400272	0.0743865	-0.383172	0.100369	0.118702	-0.539962	0.270679	M1 blue|0.549
8182	ZNF428|Q96B54	blue	0.547505	-0.21203	0.137585	-0.317344	-0.00488882	-0.131248	-0.00672144	-0.242016	-0.516472	0.382213	M1 blue|0.5475
1816	DDX46|Q7L014	blue	0.544607	-0.419462	0.319191	-0.361923	0.135433	-0.583693	0.472973	0.0696873	-0.300636	0.0158197	M1 blue|0.5446
5144	PHF14|O94880	blue	0.544358	-0.469928	0.360939	-0.441961	-0.180455	-0.0503033	-0.210387	-0.37387	-0.256487	0.464225	M1 blue|0.5444
2989	H2AFX|P16104	blue	0.542947	-0.512661	0.385833	-0.595389	0.129543	-0.6923	0.424999	0.375702	-0.622325	0.263995	M1 blue|0.5429
5237	PLA2G12A|Q9BZM1	blue	0.542045	-0.487016	0.378703	-0.420943	-0.164829	-0.326793	-0.014142	-0.158369	-0.341438	0.38103	M1 blue|0.542
1527	COX19|Q49B96	blue	0.541806	-0.674469	0.636571	-0.625943	-0.330631	-0.435375	-0.175621	-0.0358044	0.0548828	0.336938	M1 blue|0.5418
4172	MPHOSPH10|O00566	blue	0.541696	-0.633632	0.539023	-0.491337	-0.147433	-0.352117	-0.0134428	-0.243053	-0.182146	0.358116	M1 blue|0.5417
5228	PKIA|P61925	blue	0.541008	-0.341842	0.238216	-0.363571	-0.268656	0.121987	-0.293141	-0.433154	-0.665775	0.735068	M1 blue|0.541
4033	MEAF6|Q9HAF1	blue	0.539711	-0.500363	0.365648	-0.454122	-0.0123794	-0.330655	0.0418281	-0.197286	-0.368275	0.360738	M1 blue|0.5397
8187	ZNF512B|Q96KM6	blue	0.539072	-0.588542	0.502146	-0.542937	-0.441478	-0.00365134	-0.356623	-0.135487	-0.34462	0.675415	M1 blue|0.5391
5914	RBM5|P52756	blue	0.537639	-0.591506	0.634841	-0.609332	-0.479955	-0.144136	-0.242727	-0.0925976	-0.172129	0.499619	M1 blue|0.5376
3132	HMGN2|P05204	blue	0.534709	-0.575031	0.472632	-0.603418	-0.115193	-0.466485	0.111741	0.251395	-0.425874	0.376131	M1 blue|0.5347
172	ADGRA1|Q86SQ6	blue	0.534009	-0.440132	0.331675	-0.495017	-0.147436	-0.31084	-0.0346204	-0.0772354	-0.299525	0.343535	M1 blue|0.534
323	AMER2|Q8N7J2	blue	0.532278	-0.436251	0.410985	-0.56414	-0.116699	-0.451836	-0.0328315	0.465366	-0.530862	0.307262	M1 blue|0.5323
810	BORCS5|Q969J3	blue	0.530048	-0.521426	0.424376	-0.496859	-0.339449	-0.0791681	-0.167739	-0.287649	-0.330831	0.616441	M1 blue|0.53
2399	FAM219A|Q8IW50	blue	0.529314	-0.561998	0.543843	-0.499193	-0.33245	-0.312627	-0.200876	-0.105809	-0.227603	0.528691	M1 blue|0.5293
1993	DPF3|Q92784	blue	0.526736	-0.298719	0.174905	-0.300007	0.0360516	-0.282449	-0.0491258	0.181578	-0.647679	0.3709	M1 blue|0.5267
6278	SAMD12|Q8N8I0	blue	0.525944	-0.38746	0.328031	-0.406952	-0.503725	0.297971	-0.547085	-0.438015	-0.330799	0.675744	M1 blue|0.5259
7816	UPF3B|Q9BZI7	blue	0.525394	-0.337524	0.139873	-0.34064	0.0887332	-0.162038	0.0105385	-0.156714	-0.840776	0.570865	M1 blue|0.5254
2602	FUBP3|Q96I24	blue	0.524622	-0.548387	0.555392	-0.672579	-0.195298	-0.501611	0.0992485	0.389131	-0.340802	0.295694	M1 blue|0.5246
6195	RPS8|P62241	blue	0.524021	-0.655644	0.686844	-0.621786	-0.712368	0.0201307	-0.325382	-0.205145	-0.079897	0.557697	M1 blue|0.524
6275	SAE1|Q9UBE0	blue	0.523744	-0.340265	0.19292	-0.304662	0.0849958	-0.278446	-0.0256529	-0.0439159	-0.464659	0.353749	M1 blue|0.5237
6206	RRBP1|Q9P2E9	blue	0.521337	-0.519976	0.426581	-0.6617	-0.0150331	-0.727938	0.412011	0.420779	-0.361632	0.113836	M1 blue|0.5213
1077	CC2D1B|Q5T0F9	blue	0.520738	-0.43347	0.395967	-0.554682	-0.0750734	-0.517529	0.0267989	0.396281	-0.593435	0.35536	M1 blue|0.5207
8183	ZNF438|Q7Z4V0	blue	0.520745	-0.33392	0.195277	-0.30068	0.133895	-0.199631	0.144982	-0.324957	-0.2947	0.199662	M1 blue|0.5207
7517	TPR|P12270	blue	0.520255	-0.35803	0.248727	-0.267757	0.113809	-0.380758	0.132025	0.0301835	-0.452346	0.163257	M1 blue|0.5203
825	BRD8|Q9H0E9	blue	0.519568	-0.466858	0.341095	-0.565804	-0.0623045	-0.381954	0.271034	0.0298317	-0.443412	0.272221	M1 blue|0.5196
6224	RTCB|Q9Y3I0	blue	0.5182	-0.314385	0.188314	-0.313831	0.110971	-0.243039	-0.0380993	-0.00715031	-0.58069	0.310684	M1 blue|0.5182
1211	CDKN1B|P46527	blue	0.518067	-0.229804	0.173141	-0.310457	0.158351	-0.517496	0.171764	0.287094	-0.220431	-0.014175	M1 blue|0.5181
6141	RPL4|P36578	blue	0.51733	-0.511978	0.529307	-0.496157	-0.595233	0.0779743	-0.307121	-0.250699	-0.116268	0.495847	M1 blue|0.5173
5437	PPP1R11|O60927	blue	0.515486	-0.470699	0.499428	-0.510329	-0.613216	0.0609755	-0.366726	-0.386415	-0.115147	0.594386	M1 blue|0.5155
8018	WDR62|O43379	blue	0.51542	-0.556143	0.360214	-0.354249	0.00283543	-0.293489	-0.053904	-0.364038	-0.352054	0.462892	M1 blue|0.5154
5837	RALYL|Q86SE5	blue	0.513934	-0.360963	0.23085	-0.448436	-0.0372436	-0.271919	-0.0830143	0.0727909	-0.596393	0.448913	M1 blue|0.5139
1010	CAMSAP3|Q9P1Y5	blue	0.512432	-0.422644	0.304954	-0.496909	-0.00516922	-0.397417	0.0178997	0.154743	-0.514151	0.292046	M1 blue|0.5124
1678	CUEDC1|Q9NWM3	blue	0.511872	-0.497872	0.465762	-0.613832	-0.311903	-0.336302	-0.211238	0.348716	-0.458021	0.448079	M1 blue|0.5119
4140	MNAT1|P51948	blue	0.511544	-0.55793	0.611123	-0.616897	-0.345551	-0.36919	0.102796	-0.196663	-0.254739	0.415808	M1 blue|0.5115
8124	ZC3H14|Q6PJT7	blue	0.510536	-0.414282	0.302418	-0.452222	0.302805	-0.746566	0.449585	0.204032	-0.393754	0.0677218	M1 blue|0.5105
4795	NUP98|P52948	blue	0.509959	-0.270501	0.139664	-0.383515	0.118903	-0.401619	0.142962	0.145311	-0.31137	0.104288	M1 blue|0.51
5140	PHC2|Q8IXK0	blue	0.50927	-0.51119	0.434566	-0.559268	-0.113727	-0.515696	0.174869	0.290154	-0.355933	0.337172	M1 blue|0.5093
241	AIF1|P55008	blue	0.508588	-0.515033	0.371718	-0.602949	-0.149922	-0.259784	0.246634	-0.13885	-0.471424	0.424796	M1 blue|0.5086
8165	ZMAT3|Q9HA38	blue	0.507514	-0.532915	0.557352	-0.490242	-0.410674	-0.214845	-0.226601	-0.0318956	-0.068447	0.36754	M1 blue|0.5075
2374	FAM161B|Q96MY7	blue	0.505824	-0.352909	0.266535	-0.391712	-0.0399411	-0.267622	-0.174323	-0.0853286	-0.366143	0.298336	M1 blue|0.5058
5831	RALB|P11234	blue	0.503795	-0.604829	0.547248	-0.553181	-0.364659	-0.279404	-0.221763	-0.0698149	-0.211512	0.477782	M1 blue|0.5038
1272	CHCHD2|Q9Y6H1	blue	0.502571	-0.565385	0.535447	-0.592132	-0.341274	-0.248404	-0.247097	-0.0786952	-0.0945737	0.472032	M1 blue|0.5026
5970	REXO1|Q8N1G1	blue	0.502065	-0.557917	0.464145	-0.522605	-0.269993	-0.0323884	-0.206689	-0.370521	-0.0493802	0.444356	M1 blue|0.5021
2081	EEF1B2|P24534	blue	0.501376	-0.345814	0.313361	-0.413647	-0.340905	-0.0487709	-0.370096	-0.0920223	-0.438956	0.528512	M1 blue|0.5014
7754	UBFD1|O14562	blue	0.499053	-0.504413	0.458668	-0.460591	-0.308797	-0.281104	-0.189555	-0.0142823	-0.308135	0.490888	M1 blue|0.4991
2038	DUT|P33316	blue	0.498951	-0.514463	0.384368	-0.344472	0.0544759	-0.506645	0.173823	-0.112692	-0.357451	0.305138	M1 blue|0.499
6951	SSBP3|Q9BWW4	blue	0.498665	-0.372886	0.257019	-0.442215	0.027375	-0.271332	-0.0020556	0.112135	-0.467355	0.259565	M1 blue|0.4987
92	ACBD7|Q8N6N7	blue	0.497985	-0.437859	0.449831	-0.448104	-0.299789	-0.250386	-0.202338	-0.0734869	-0.00188383	0.274372	M1 blue|0.498
7560	TRIM33|Q9UPN9	blue	0.497684	-0.565714	0.464333	-0.527833	-0.186873	-0.181743	0.0751386	-0.389071	-0.309333	0.496079	M1 blue|0.4977
6922	SRP19|P09132	blue	0.49736	-0.248817	0.171181	-0.262239	-0.0650949	-0.146018	0.103904	-0.0323979	-0.578722	0.385282	M1 blue|0.4974
8192	ZNF638|Q14966	blue	0.497394	-0.216246	0.137585	-0.258397	-0.0113212	0.00448877	-0.13213	-0.326564	-0.301677	0.261444	M1 blue|0.4974
4908	PAG1|Q9NWQ8	blue	0.49592	-0.451284	0.382413	-0.371792	-0.0106502	-0.39658	0.311825	-0.222447	-0.0918235	0.155489	M1 blue|0.4959
761	BCL11B|Q9C0K0	blue	0.494813	-0.297065	0.295676	-0.361668	-0.225461	-0.222636	-0.15368	-0.0644883	-0.322808	0.306906	M1 blue|0.4948
1092	CCDC28A|Q8IWP9	blue	0.49451	-0.346195	0.243522	-0.348878	-0.103344	-0.141672	-0.141759	-0.235556	-0.597233	0.519879	M1 blue|0.4945
1917	DMAP1|Q9NPF5	blue	0.493394	-0.491995	0.360202	-0.450545	0.0707357	-0.34282	0.0563748	-0.141871	-0.341516	0.298109	M1 blue|0.4934
6875	SPEN|Q96T58	blue	0.492901	-0.335853	0.132989	-0.396566	0.290131	-0.473957	0.286804	0.0462533	-0.625197	0.256348	M1 blue|0.4929
2436	FBLL1|A6NHQ2	blue	0.489872	-0.320686	0.186784	-0.214699	-0.127973	0.146287	-0.258541	-0.464944	-0.378549	0.51529	M1 blue|0.4899
64	ABLIM1|O14639	blue	0.489285	-0.284113	0.26087	-0.328104	0.0176037	-0.458831	0.121443	0.197842	-0.260869	0.124981	M1 blue|0.4893
760	BCL11A|Q9H165	blue	0.488344	-0.552609	0.492208	-0.525235	-0.550342	0.196149	-0.357121	-0.443077	-0.11953	0.599622	M1 blue|0.4883
3680	LAMTOR4|Q0VGL1	blue	0.488079	-0.414892	0.421194	-0.427442	-0.206649	-0.458869	0.115165	0.135806	-0.128173	0.172473	M1 blue|0.4881
2356	FAM117B|Q6P1L5	blue	0.486228	-0.289757	0.156754	-0.299058	-0.11232	0.0562203	-0.163128	-0.367858	-0.585888	0.554839	M1 blue|0.4862
1735	DAB2|P98082	blue	0.485856	-0.559916	0.465141	-0.633111	-0.0835021	-0.498138	0.406359	-0.0167613	-0.288173	0.260594	M1 blue|0.4859
6438	SERPINB1|P30740	blue	0.485155	-0.354475	0.297305	-0.509808	-0.0139622	-0.49051	0.126521	0.19962	-0.241925	0.212164	M1 blue|0.4852
7319	TJP1|Q07157	blue	0.484252	-0.474862	0.39932	-0.502404	0.106539	-0.790036	0.585455	0.305777	-0.254236	-0.0267124	M1 blue|0.4843
8211	ZYX|Q15942	blue	0.483444	-0.553113	0.551104	-0.547863	-0.00096912	-0.836344	0.357357	0.2549	0.0693653	-0.00883817	M1 blue|0.4834
5320	PML|P29590	blue	0.482474	-0.346995	0.223811	-0.449581	0.225235	-0.704074	0.518527	0.256135	-0.464516	0.0856478	M1 blue|0.4825
4680	NPM2|Q86SE8	blue	0.48181	-0.443387	0.37191	-0.409536	-0.223318	-0.0765088	-0.329958	-0.347229	-0.11509	0.45905	M1 blue|0.4818
7445	TMSB15A|P0CG34	blue	0.480522	-0.360563	0.193234	-0.389968	0.0383085	-0.16937	-0.0762356	-0.257532	-0.641107	0.525072	M1 blue|0.4805
7893	VASP|P50552	blue	0.480307	-0.534395	0.455742	-0.609801	-0.0434868	-0.59917	0.438057	0.270547	-0.510674	0.300705	M1 blue|0.4803
1078	CCAR1|Q8IX12	blue	0.479389	-0.31155	0.196974	-0.27539	0.0988207	-0.439644	0.277981	0.0342452	-0.238789	0.0398234	M1 blue|0.4794
1694	CWC27|Q6UX04	blue	0.479366	-0.558884	0.487113	-0.565118	-0.195671	-0.313446	-0.0570192	0.0908372	-0.39426	0.433521	M1 blue|0.4794
4762	NUDT16|Q96DE0	blue	0.478996	-0.312566	0.219361	-0.353028	-0.00370715	-0.348639	0.0256713	0.0771902	-0.580601	0.418113	M1 blue|0.479
1662	CTR9|Q6PD62	blue	0.478745	-0.507169	0.407188	-0.454653	-0.221846	-0.192422	-0.0667795	-0.209991	-0.174548	0.389617	M1 blue|0.4787
6284	SAP130|Q9H0E3	blue	0.478701	-0.426725	0.362225	-0.422169	-0.179975	-0.34021	-0.108116	-0.00959872	-0.256706	0.298928	M1 blue|0.4787
6474	SFSWAP|Q12872	blue	0.477169	-0.468004	0.363428	-0.526576	0.000210835	-0.507463	0.291573	0.0649486	-0.473774	0.320195	M1 blue|0.4772
1524	COX16|Q9P0S2	blue	0.476785	-0.652625	0.661122	-0.5818	-0.281307	-0.433039	-0.142003	-0.025921	0.0519068	0.343706	M1 blue|0.4768
5350	POGZ|Q7Z3K3	blue	0.476444	-0.365265	0.190342	-0.337104	0.0547219	-0.224306	0.0618022	-0.265227	-0.348464	0.365896	M1 blue|0.4764
823	BRD3|Q15059	blue	0.475008	-0.364494	0.247534	-0.444234	0.259773	-0.649298	0.277916	0.295491	-0.469221	0.0677622	M1 blue|0.475
3051	HEBP2|Q9Y5Z4	blue	0.472895	-0.25639	0.092419	-0.212792	0.110611	-0.292144	0.062237	-0.0234481	-0.715807	0.401249	M1 blue|0.4729
6919	SRI|P30626	blue	0.47074	-0.203341	0.110806	-0.247917	0.255208	-0.442169	0.229356	0.120533	-0.592851	0.144465	M1 blue|0.4707
7776	UBXN7|O94888	blue	0.466253	-0.31943	0.139355	-0.282168	0.247009	-0.317891	0.178575	-0.0233611	-0.424439	0.16156	M1 blue|0.4663
6146	RPL8|P62917	blue	0.466074	-0.668926	0.647982	-0.588613	-0.497342	-0.125996	-0.138045	-0.210669	-0.0847066	0.491892	M1 blue|0.4661
5363	POLR2D|O15514	blue	0.464248	-0.361651	0.243475	-0.34406	0.0466112	-0.306283	0.0868352	-0.125242	-0.59523	0.367675	M1 blue|0.4642
566	ARRDC1|Q8N5I2	blue	0.464129	-0.456036	0.314783	-0.448362	0.0782418	-0.518995	0.31835	0.106352	-0.424724	0.217636	M1 blue|0.4641
1692	CWC15|Q9P013	blue	0.46325	-0.177999	0.140543	-0.365758	-0.0663816	-0.266228	-0.0987745	0.178059	-0.293308	0.105679	M1 blue|0.4633
732	BAP18|Q8IXM2	blue	0.463114	-0.339304	0.229711	-0.450975	-0.150451	-0.196681	-0.136979	-0.0972534	-0.209959	0.320989	M1 blue|0.4631
7477	TOMM22|Q9NS69	blue	0.462531	-0.554035	0.538265	-0.49652	-0.311863	-0.313182	-0.180905	-0.288481	0.14257	0.372755	M1 blue|0.4625
887	C1orf198|Q9H425	blue	0.462391	-0.36236	0.247778	-0.426663	0.0623919	-0.536753	0.0910724	0.443554	-0.396253	0.129955	M1 blue|0.4624
785	BIN3|Q9NQY0	blue	0.461827	-0.488792	0.427329	-0.499996	-0.0111473	-0.590233	0.239126	0.215481	-0.455786	0.283163	M1 blue|0.4618
1075	CBY1|Q9Y3M2	blue	0.461784	-0.291997	0.204166	-0.395513	0.160544	-0.448972	0.29205	0.0850265	-0.559214	0.164645	M1 blue|0.4618
7073	SUPT4H1|P63272	blue	0.460945	-0.446941	0.366151	-0.360554	-0.0487965	-0.332102	0.046223	0.0327682	-0.405228	0.372309	M1 blue|0.4609
4476	NCOA2|Q15596	blue	0.460723	-0.443442	0.346642	-0.407867	-0.0758168	-0.275859	-0.0212632	-0.166367	-0.0976841	0.254611	M1 blue|0.4607
6697	SLC9A3R1|O14745	blue	0.460545	-0.450487	0.376095	-0.399224	-0.11652	-0.269283	-0.202249	0.0650922	-0.249892	0.330497	M1 blue|0.4605
877	C16orf86|Q6ZW13	blue	0.458641	-0.236762	0.105233	-0.376728	-0.0378854	-0.14827	0.105363	-0.0148134	-0.522898	0.274143	M1 blue|0.4586
5226	PJA1|Q8NG27	blue	0.458102	-0.444933	0.342328	-0.410761	-0.357205	0.069107	-0.204034	-0.382609	-0.386597	0.569112	M1 blue|0.4581
4487	NDN|Q99608	blue	0.457404	-0.459913	0.267512	-0.406521	0.0460775	-0.267022	-0.00196961	-0.00558358	-0.478744	0.307593	M1 blue|0.4574
2164	ELAVL3|Q14576	blue	0.456114	-0.493529	0.411435	-0.492897	-0.0157262	-0.408607	0.0095185	0.19706	-0.455256	0.333764	M1 blue|0.4561
4773	NUFIP2|Q7Z417	blue	0.455516	-0.41242	0.336007	-0.542386	-0.074364	-0.449738	-0.0285813	0.256493	-0.2256	0.146364	M1 blue|0.4555
7741	UBE2NL|Q5JXB2	blue	0.455046	-0.41892	0.296982	-0.361362	-0.0909143	-0.286539	-0.0928866	-0.212053	-0.336437	0.381693	M1 blue|0.455
6417	SEPHS2|Q99611	blue	0.45419	-0.343058	0.229408	-0.351369	-0.0225289	-0.205396	0.0259531	-0.0169028	-0.301011	0.245176	M1 blue|0.4542
6650	SLC39A10|Q9ULF5	blue	0.454214	-0.575984	0.529497	-0.434594	-0.577779	0.280354	-0.476875	-0.600769	-0.116165	0.748457	M1 blue|0.4542
1002	CAMK2N2|Q96S95	blue	0.45327	-0.5646	0.507974	-0.534924	-0.37323	-0.133485	-0.269846	-0.0910658	-0.347219	0.635967	M1 blue|0.4533
4624	NKIRAS2|Q9NYR9	blue	0.452076	-0.317582	0.184561	-0.46247	-0.0817161	-0.164371	0.0334256	-0.121431	-0.483366	0.387268	M1 blue|0.4521
2618	FYB1|O15117	blue	0.451442	-0.317492	0.211638	-0.498237	-0.106565	-0.31042	0.249942	-0.0133632	-0.52833	0.363228	M1 blue|0.4514
5281	PLEKHO2|Q8TD55	blue	0.45006	-0.401007	0.250998	-0.512875	0.198556	-0.692045	0.380144	0.362895	-0.408358	0.0713151	M1 blue|0.4501
3229	HTATSF1|O43719	blue	0.448999	-0.315317	0.118202	-0.325648	0.314481	-0.398939	0.238595	-0.0381407	-0.693103	0.286289	M1 blue|0.449
709	B2M|P61769	blue	0.448178	-0.382809	0.241779	-0.385334	-0.00936001	-0.374485	0.17012	0.0866372	-0.489764	0.288811	M1 blue|0.4482
7545	TRAPPC6B|Q86SZ2	blue	0.448074	-0.386312	0.419543	-0.455713	-0.359034	0.0366942	-0.326982	-0.21993	-0.184103	0.440865	M1 blue|0.4481
5653	PTGES3|Q15185	blue	0.447191	-0.288386	0.170597	-0.278918	-0.0340177	-0.127699	-0.12384	-0.0155016	-0.534096	0.483476	M1 blue|0.4472
2369	FAM13A|O94988	blue	0.446972	-0.376962	0.206661	-0.266801	0.102785	-0.352434	0.0561279	-0.131192	-0.375883	0.225256	M1 blue|0.447
381	ANP32E|Q9BTT0	blue	0.446413	-0.444204	0.309693	-0.378758	-0.0583094	-0.288228	0.0906051	-0.150244	-0.250855	0.293875	M1 blue|0.4464
7906	VEZF1|Q14119	blue	0.44595	-0.259964	0.178879	-0.310454	-0.0216438	-0.268506	0.184853	0.0599254	-0.472816	0.243302	M1 blue|0.4459
2547	FMC1|Q96HJ9	blue	0.444443	-0.477607	0.498392	-0.457832	-0.379396	-0.219624	-0.137209	-0.175762	-0.05789	0.358067	M1 blue|0.4444
3640	KRR1|Q13601	blue	0.443762	-0.491563	0.392487	-0.424313	-0.258667	-0.197499	-0.100076	-0.151235	-0.347691	0.459999	M1 blue|0.4438
4592	NFYC|Q13952	blue	0.443228	-0.35439	0.22915	-0.371142	0.110753	-0.578252	0.263159	0.210926	-0.411406	0.178466	M1 blue|0.4432
5481	PPP4R2|Q9NY27	blue	0.443201	-0.506712	0.409241	-0.494936	-0.158311	-0.321117	0.0981149	-0.134288	-0.379272	0.414624	M1 blue|0.4432
3097	HIST1H4A|P62805	blue	0.443127	-0.269076	0.128275	-0.33001	0.270778	-0.547239	0.442249	0.377416	-0.65355	0.152907	M1 blue|0.4431
60	ABI3|Q9P2A4	blue	0.44188	-0.506691	0.420029	-0.569002	-0.220004	-0.207142	0.0635587	-0.0643847	-0.409459	0.478363	M1 blue|0.4419
1770	DCP1A|Q9NPI6	blue	0.441323	-0.44955	0.301058	-0.429288	0.058768	-0.262144	0.0235049	-0.211133	-0.223502	0.277092	M1 blue|0.4413
7853	USP31|Q70CQ4	blue	0.439402	-0.243641	0.123976	-0.336305	0.170881	-0.291716	-0.00411703	0.109434	-0.670781	0.361593	M1 blue|0.4394
4349	MTUS2|Q5JR59	blue	0.438505	-0.557447	0.532468	-0.445207	-0.466599	0.0367257	-0.407744	-0.406251	-0.162314	0.615733	M1 blue|0.4385
6196	RPS9|P46781	blue	0.435152	-0.610195	0.601612	-0.577826	-0.448251	-0.179078	-0.124857	-0.115318	0.0967775	0.292989	M1 blue|0.4352
6147	RPL9|P32969	blue	0.435065	-0.611542	0.662138	-0.587343	-0.478703	-0.255079	0.00897927	-0.0556905	0.134929	0.180365	M1 blue|0.4351
7227	TDRD3|Q9H7E2	blue	0.434127	-0.383967	0.267098	-0.402473	-0.00898761	-0.360702	-0.0592956	0.10161	-0.163536	0.180128	M1 blue|0.4341
822	BRD2|P25440	blue	0.433176	-0.207663	0.0611996	-0.282531	0.21847	-0.533326	0.539925	0.251724	-0.742931	0.11144	M1 blue|0.4332
944	C9orf78|Q9NZ63	blue	0.431924	-0.378946	0.341731	-0.432021	-0.286971	-0.169926	-0.0213243	-0.267772	-0.228201	0.43155	M1 blue|0.4319
6783	SNRNP35|Q16560	blue	0.431508	-0.623018	0.452401	-0.483338	-0.212455	-0.122876	-0.219438	-0.352594	-0.265233	0.532845	M1 blue|0.4315
3737	LIMCH1|Q9UPQ0	blue	0.430929	-0.543714	0.538464	-0.604613	-0.432979	-0.140272	-0.367604	0.157676	-0.0962887	0.444292	M1 blue|0.4309
2173	ELMSAN1|Q6PJG2	blue	0.430803	-0.444837	0.357056	-0.510121	-0.172139	-0.25243	-0.0461039	0.167042	-0.48616	0.416663	M1 blue|0.4308
4967	PCBP2|Q15366	blue	0.430678	-0.395444	0.362378	-0.398655	-0.252998	-0.0263509	-0.184425	-0.386876	0.094405	0.246678	M1 blue|0.4307
5642	PTBP1|P26599	blue	0.430551	-0.409504	0.283476	-0.462973	0.255433	-0.794884	0.728123	0.344277	-0.45511	0.00723626	M1 blue|0.4306
3975	MARCKSL1|P49006	blue	0.426782	-0.370829	0.286293	-0.326173	0.0477089	-0.251963	0.0604978	-0.0119246	-0.628358	0.39992	M1 blue|0.4268
3471	JPT2|Q9H910	blue	0.426587	-0.311857	0.28196	-0.416003	0.0298682	-0.540445	0.00340034	0.547898	-0.333955	0.131075	M1 blue|0.4266
3918	MAP1A|P78559	blue	0.425147	-0.301312	0.337329	-0.529451	-0.44793	0.00545881	-0.414669	0.108638	-0.384678	0.491688	M1 blue|0.4251
1965	DNM2|P50570	blue	0.424866	-0.340102	0.324703	-0.495154	-0.0457445	-0.544222	0.206096	0.596104	-0.569591	0.211483	M1 blue|0.4249
5080	PEPD|P12955	blue	0.424852	-0.380253	0.320328	-0.445915	-0.152153	-0.337801	-0.0952987	0.121527	-0.343221	0.385559	M1 blue|0.4249
6868	SPATS2|Q86XZ4	blue	0.423138	-0.412684	0.349709	-0.387495	-0.157675	-0.176195	-0.321769	0.0125362	-0.262431	0.401676	M1 blue|0.4231
2807	GNG11|P61952	blue	0.422748	-0.553684	0.43583	-0.504057	0.0616638	-0.605522	0.453954	-0.0334975	-0.0773943	0.107506	M1 blue|0.4227
5632	PSME3|P61289	blue	0.422453	-0.628547	0.571873	-0.617267	-0.346236	-0.176625	0.0139305	-0.207352	-0.0844311	0.397417	M1 blue|0.4225
4159	MORF4L2|Q15014	blue	0.421549	-0.190268	0.0751418	-0.219818	0.151282	-0.111597	0.0278765	-0.0303039	-0.509209	0.204642	M1 blue|0.4215
3576	KIAA1522|Q9P206	blue	0.420769	-0.509857	0.479113	-0.568304	-0.283716	-0.249973	-0.242295	-0.0366784	0.028916	0.348468	M1 blue|0.4208
5881	RAVER1|Q8IY67	blue	0.420451	-0.353424	0.169305	-0.363097	0.14032	-0.429119	0.333998	0.119215	-0.384822	0.122817	M1 blue|0.4205
6794	SNRPE|P62304	blue	0.419934	-0.22766	0.115813	-0.243158	0.184839	-0.374912	0.1722	0.200148	-0.444983	0.20146	M1 blue|0.4199
4960	PBRM1|Q86U86	blue	0.419847	-0.394383	0.252856	-0.365463	0.215551	-0.705734	0.479657	0.278612	-0.298039	0.00161848	M1 blue|0.4198
3719	LGALS3|P17931	blue	0.418009	-0.558036	0.444077	-0.529194	0.0199474	-0.483737	0.384068	-0.0312654	-0.409721	0.333036	M1 blue|0.418
7216	TCEAL7|Q9BRU2	blue	0.417363	-0.328348	0.319963	-0.361106	-0.272901	0.0360699	-0.47308	-0.145394	-0.20167	0.382242	M1 blue|0.4174
8184	ZNF483|Q8TF39	blue	0.415438	-0.455625	0.375779	-0.382029	-0.348305	0.125622	-0.472215	-0.291535	-0.160491	0.554815	M1 blue|0.4154
5958	REM2|Q8IYK8	blue	0.414192	-0.318773	0.116599	-0.228191	0.261882	-0.422685	0.125719	-0.153769	-0.276753	0.184737	M1 blue|0.4142
2667	GAPDHS|O14556	blue	0.413973	-0.386881	0.309248	-0.477552	-0.1389	-0.0588043	-0.180892	-0.224331	-0.501818	0.582307	M1 blue|0.414
941	C9orf40|Q8IXQ3	blue	0.413321	-0.28714	0.241452	-0.321796	-0.118522	-0.180126	-0.196471	-0.0585394	-0.3413	0.361364	M1 blue|0.4133
3852	LUC7L|Q9NQ29	blue	0.412694	-0.273474	0.154819	-0.301125	0.212804	-0.418543	0.123565	0.0828195	-0.582159	0.273372	M1 blue|0.4127
3126	HMGB2|P26583	blue	0.410944	-0.459279	0.386496	-0.454297	-0.0338112	-0.518495	0.225906	0.157725	-0.0883212	0.156441	M1 blue|0.4109
6428	SEPT9|Q9UHD8	blue	0.410168	-0.470403	0.362029	-0.314891	-0.144835	-0.103758	-0.258876	-0.361474	-0.256709	0.513282	M1 blue|0.4102
8084	YEATS2|Q9ULM3	blue	0.410241	-0.269496	0.090529	-0.25374	0.230157	-0.200609	0.184575	-0.0897928	-0.582961	0.229928	M1 blue|0.4102
4840	OR2A14|Q96R47	blue	0.410076	-0.176861	0.101416	-0.273254	-0.167664	0.132697	-0.408858	-0.145027	-0.298579	0.362897	M1 blue|0.4101
7497	TP53RK|Q96S44	blue	0.409867	-0.376153	0.242527	-0.304938	0.191207	-0.378417	0.176054	-0.210089	-0.151473	0.148707	M1 blue|0.4099
6183	RPS4X|P62701	blue	0.409057	-0.564111	0.581936	-0.518307	-0.337465	-0.289398	0.116579	0.072516	0.0192489	0.150311	M1 blue|0.4091
3071	HEXIM2|Q96MH2	blue	0.409029	-0.269325	0.151724	-0.321889	-0.000686228	-0.0732099	-0.0281062	-0.421381	-0.42903	0.415311	M1 blue|0.409
2483	FDXR|P22570	blue	0.408866	-0.369659	0.246043	-0.24365	0.0259772	-0.176385	0.0286494	-0.269092	-0.406722	0.416229	M1 blue|0.4089
6860	SPART|Q8N0X7	blue	0.408906	-0.415566	0.260613	-0.295384	0.0248906	-0.150835	-0.0391603	-0.304136	-0.487414	0.512599	M1 blue|0.4089
4243	MRPS11|P82912	blue	0.40846	-0.380581	0.356145	-0.421831	-0.160054	-0.24265	-0.0313846	-0.197937	-0.110536	0.268134	M1 blue|0.4085
3093	HIST1H1E|P10412	blue	0.408407	-0.426155	0.30747	-0.473087	0.103949	-0.579583	0.453821	0.374857	-0.546713	0.157262	M1 blue|0.4084
6249	RUVBL2|Q9Y230	blue	0.405313	-0.251212	0.103233	-0.280167	0.0369423	-0.120662	0.225399	-0.244799	-0.62265	0.367232	M1 blue|0.4053
3861	LYAR|Q9NX58	blue	0.404489	-0.44997	0.392894	-0.530011	-0.154225	-0.31626	0.177951	-0.00571619	-0.325312	0.372507	M1 blue|0.4045
6517	SHARPIN|Q9H0F6	blue	0.404537	-0.355376	0.316823	-0.464441	-0.118963	-0.389705	0.0770573	0.256871	-0.506042	0.361548	M1 blue|0.4045
3472	JUND|P17535	blue	0.403775	-0.345079	0.234054	-0.472536	0.0892233	-0.401524	0.160217	0.0546913	-0.330913	0.232562	M1 blue|0.4038
6113	RPL17|P18621	blue	0.403726	-0.658345	0.642289	-0.582236	-0.491579	-0.162704	-0.155411	-0.138469	0.0048314	0.407939	M1 blue|0.4037
4560	NELFA|Q9H3P2	blue	0.402794	-0.378595	0.266121	-0.460547	0.157058	-0.437394	0.29338	0.0441831	-0.278697	0.164027	M1 blue|0.4028
3091	HIST1H1C|P16403	blue	0.402735	-0.378366	0.256973	-0.350436	0.0846811	-0.424039	0.305967	0.228866	-0.550059	0.298812	M1 blue|0.4027
5888	RBCK1|Q9BYM8	blue	0.402418	-0.193199	0.0461973	-0.252368	0.226939	-0.360925	0.224799	0.15943	-0.467986	0.110059	M1 blue|0.4024
8202	ZNRF2|Q8NHG8	blue	0.401945	-0.299756	0.192231	-0.34763	0.0138486	-0.267258	0.274162	-0.0533348	-0.366367	0.263994	M1 blue|0.4019
8070	XRCC1|P18887	blue	0.401272	-0.265701	0.157776	-0.169147	0.00406319	-0.0952156	0.0909621	-0.298842	-0.292678	0.225483	M1 blue|0.4013
4721	NSMCE2|Q96MF7	blue	0.401163	-0.32889	0.271273	-0.353028	-0.131358	-0.275479	0.083866	0.171322	-0.39678	0.306831	M1 blue|0.4012
3655	KXD1|Q9BQD3	blue	0.400339	-0.233453	0.108431	-0.290763	0.133277	-0.250743	0.0496785	0.108376	-0.691458	0.360217	M1 blue|0.4003
2338	FADD|Q13158	blue	0.400087	-0.207141	0.127446	-0.292726	0.140662	-0.549991	0.332979	0.197629	-0.310224	-0.0224835	M1 blue|0.4001
8180	ZNF362|Q5T0B9	blue	0.399991	-0.510374	0.386821	-0.400999	-0.114122	-0.392033	0.161853	-0.143485	-0.0558072	0.22468	M1 blue|0.4
4915	PAK4|O96013	blue	0.399756	-0.2721	0.1378	-0.317017	0.148521	-0.289881	0.0568465	0.0329051	-0.58502	0.345926	M1 blue|0.3998
8176	ZNF318|Q5VUA4	blue	0.39956	-0.31353	0.271379	-0.284336	-0.0756523	-0.237073	0.098101	-0.197195	-0.18546	0.220995	M1 blue|0.3996
7501	TPD52L1|Q16890	blue	0.397735	-0.376375	0.253919	-0.257478	0.261764	-0.697205	0.343764	0.247991	-0.237991	0.0177057	M1 blue|0.3977
1525	COX17|Q14061	blue	0.396803	-0.244335	0.2232	-0.184031	0.0155166	-0.330237	0.158095	-0.186059	-0.0226833	0.0526682	M1 blue|0.3968
89	ACBD3|Q9H3P7	blue	0.396219	-0.379349	0.264566	-0.471364	0.0940354	-0.545739	0.301318	0.259495	-0.178631	-0.00701085	M1 blue|0.3962
3098	HIST2H2BC|Q6DN03	blue	0.395904	-0.348318	0.223797	-0.449674	0.266644	-0.661159	0.47376	0.527129	-0.578591	0.0955719	M1 blue|0.3959
380	ANP32B|Q92688	blue	0.3958	-0.13641	0.0212784	-0.221265	0.327982	-0.545576	0.47032	0.46049	-0.636431	-0.0389038	M1 blue|0.3958
3245	HYPK|Q9NX55	blue	0.394442	-0.32458	0.28073	-0.354949	-0.0787561	-0.37827	0.0641196	-0.10614	-0.0208784	0.138169	M1 blue|0.3944
5884	RBBP5|Q15291	blue	0.392765	-0.2282	0.0668866	-0.261779	0.238768	-0.257938	0.111913	-0.0553789	-0.432899	0.151865	M1 blue|0.3928
3652	KSR2|Q6VAB6	blue	0.392599	-0.270011	0.126268	-0.310661	-0.0198812	-0.0512301	-0.133092	-0.251889	-0.440065	0.501465	M1 blue|0.3926
6454	SETD1A|O15047	blue	0.392461	-0.2647	0.154872	-0.284909	0.113512	-0.412668	0.0675904	0.0869528	-0.200622	0.116944	M1 blue|0.3925
1698	CXorf56|Q9H5V9	blue	0.392426	-0.412071	0.353124	-0.377059	-0.118788	-0.453407	0.149184	0.0231335	0.00814481	0.0858625	M1 blue|0.3924
935	C7orf50|Q9BRJ6	blue	0.391646	-0.306992	0.170002	-0.3941	0.198107	-0.548523	0.439701	0.0110121	-0.352557	0.0649565	M1 blue|0.3916
1332	CKMT1A|P12532	blue	0.390789	-0.263152	0.278183	-0.359826	-0.232066	-0.100867	-0.262525	0.0857573	-0.254217	0.413006	M1 blue|0.3908
5746	R3HDM1|Q15032	blue	0.390749	-0.298585	0.181386	-0.293089	-0.0207042	-0.297522	-0.0660863	0.0201045	-0.349392	0.328221	M1 blue|0.3907
6869	SPATS2L|Q9NUQ6	blue	0.389693	-0.520938	0.429071	-0.518445	-0.252333	-0.125282	-0.088948	-0.219336	-0.142246	0.376666	M1 blue|0.3897
3736	LIMA1|Q9UHB6	blue	0.389339	-0.294654	0.121697	-0.32542	0.27173	-0.471465	0.475106	0.215856	-0.604644	0.129884	M1 blue|0.3893
7139	TAF7|Q15545	blue	0.388475	-0.318392	0.223268	-0.371827	0.121229	-0.466792	0.249469	0.102701	-0.483304	0.24084	M1 blue|0.3885
5809	RABEPK|Q7Z6M1	blue	0.386922	-0.348478	0.253757	-0.432956	0.0625879	-0.505083	0.29973	0.133618	-0.463916	0.154449	M1 blue|0.3869
1701	CYB5A|P00167	blue	0.386103	-0.415214	0.34941	-0.589255	0.0460439	-0.633699	0.565989	0.21099	-0.32693	0.0767293	M1 blue|0.3861
190	ADNP|Q9H2P0	blue	0.385894	-0.329367	0.194459	-0.239518	0.190359	-0.119425	0.0719116	-0.277358	-0.409615	0.319627	M1 blue|0.3859
4955	PAWR|Q96IZ0	blue	0.385838	-0.446567	0.279134	-0.418862	0.183755	-0.579125	0.526732	-0.02681	-0.339638	0.123596	M1 blue|0.3858
1750	DBI|P07108	blue	0.383955	-0.202819	0.0927164	-0.256324	0.280409	-0.489311	0.398333	0.102548	-0.699339	0.178824	M1 blue|0.384
6176	RPS26|P62854	blue	0.382837	-0.562428	0.662048	-0.571893	-0.536761	-0.175404	-0.0213276	-0.186504	0.0137916	0.393642	M1 blue|0.3828
8117	ZBTB47|Q9UFB7	blue	0.382735	-0.527294	0.402041	-0.489159	-0.150805	-0.0959854	-0.0425537	-0.341433	-0.333629	0.491501	M1 blue|0.3827
42	ABCF1|Q8NE71	blue	0.380421	-0.13416	0.0991603	-0.284103	0.00746109	-0.311997	0.0881117	0.134262	-0.238773	0.0175717	M1 blue|0.3804
6837	SORBS1|Q9BX66	blue	0.38014	-0.364831	0.223247	-0.277632	0.34388	-0.740356	0.584247	0.079585	-0.269219	-0.0667009	M1 blue|0.3801
1240	CEP41|Q9BYV8	blue	0.378168	-0.320202	0.35025	-0.399088	-0.543408	0.112157	-0.382234	-0.121408	-0.23668	0.447229	M1 blue|0.3782
424	APC|P25054	blue	0.377453	-0.481143	0.318559	-0.425586	-0.0379181	-0.17869	0.0516881	-0.216852	-0.367088	0.373607	M1 blue|0.3775
6519	SHC1|P29353	blue	0.376442	-0.483438	0.435919	-0.480585	-0.195678	-0.366958	0.184057	0.0175975	-0.192461	0.357388	M1 blue|0.3764
4871	OTUD5|Q96G74	blue	0.376099	-0.357529	0.35357	-0.342941	0.013905	-0.348157	-0.0344752	0.170813	-0.286204	0.20086	M1 blue|0.3761
3467	JPH1|Q9HDC5	blue	0.375211	-0.458763	0.434287	-0.472132	-0.564272	0.333397	-0.429211	-0.495195	-0.352698	0.768177	M1 blue|0.3752
1593	CRIPT|Q9P021	blue	0.375102	-0.111398	0.103621	-0.325601	-0.202449	-0.0225093	-0.287304	0.203596	-0.330617	0.291	M1 blue|0.3751
2147	EIF4EBP2|Q13542	blue	0.374402	-0.356271	0.263724	-0.341095	-0.227675	-0.0684698	-0.260119	-0.156938	-0.150204	0.407418	M1 blue|0.3744
6470	SF3B5|Q9BWJ5	blue	0.373558	-0.443684	0.315028	-0.376892	0.116176	-0.4355	0.32333	0.0137167	-0.315153	0.147229	M1 blue|0.3736
7976	WASH6P|Q9NQA3	blue	0.373599	-0.49355	0.433227	-0.469209	-0.170572	-0.352668	-0.0366132	0.13625	-0.29262	0.411186	M1 blue|0.3736
3762	LMNB1|P20700	blue	0.369114	-0.349218	0.159933	-0.303776	0.131419	-0.343394	0.424547	-0.0184276	-0.583671	0.257933	M1 blue|0.3691
3269	IFI27L2|Q9H2X8	blue	0.368706	-0.491444	0.396485	-0.363048	-0.10155	-0.278993	-0.0511187	-0.126826	-0.177422	0.346178	M1 blue|0.3687
3294	IGFBP4|P22692	blue	0.368333	-0.477907	0.357706	-0.40043	0.0337475	-0.436348	0.341272	-0.149055	-0.354428	0.297495	M1 blue|0.3683
4037	MED21|Q13503	blue	0.367416	-0.172478	0.00257353	-0.269343	0.100716	-0.147967	0.042864	0.0810057	-0.368969	0.181999	M1 blue|0.3674
2413	FAM89B|Q8N5H3	blue	0.366581	-0.393513	0.298289	-0.401071	-0.29744	0.108071	-0.346395	-0.430237	-0.246414	0.607785	M1 blue|0.3666
6096	RPA3|P35244	blue	0.366635	-0.116232	-0.0271904	-0.164722	0.0631945	-0.0204337	-0.128442	-0.121801	-0.460336	0.315818	M1 blue|0.3666
5450	PPP1R1B|Q9UD71	blue	0.366262	-0.181579	0.0665375	-0.123777	0.220396	-0.299348	0.0688298	0.168708	-0.268054	0.0762262	M1 blue|0.3663
5656	PTGR2|Q8N8N7	blue	0.366348	-0.249968	0.095217	-0.21969	0.331417	-0.413514	0.244005	-0.134003	-0.560209	0.233036	M1 blue|0.3663
6300	SASH3|O75995	blue	0.365649	-0.234057	0.0864624	-0.332557	0.148586	-0.360576	0.147797	0.109821	-0.33168	0.234199	M1 blue|0.3656
3654	KTN1|Q86UP2	blue	0.365173	-0.377108	0.411261	-0.430565	-0.0386982	-0.56137	0.331335	0.30378	-0.0868964	-0.0777731	M1 blue|0.3652
2844	GPALPP1|Q8IXQ4	blue	0.364126	-0.448146	0.389566	-0.3558	-0.12439	-0.309383	-0.109421	0.124394	-0.0640831	0.263975	M1 blue|0.3641
5925	RC3H1|Q5TC82	blue	0.363933	-0.399824	0.307785	-0.274867	-0.129132	-0.17439	-0.115902	-0.102374	-0.399394	0.472453	M1 blue|0.3639
3094	HIST1H2AG|P0C0S8	blue	0.362854	-0.0796222	0.0198308	-0.130238	0.181295	-0.338644	0.242671	0.246386	-0.443975	0.0939265	M1 blue|0.3629
6215	RRS1|Q15050	blue	0.36273	-0.451537	0.361078	-0.406837	-0.0965802	-0.460424	0.0983231	0.188329	-0.0531116	0.181051	M1 blue|0.3627
5178	PICALM|Q13492	blue	0.36142	-0.536838	0.547258	-0.632327	-0.466481	-0.254514	-0.258359	0.21891	-0.0130898	0.368308	M1 blue|0.3614
2379	FAM169A|Q9Y6X4	blue	0.359957	-0.201248	0.0539342	-0.11464	0.0921895	0.0420136	-0.125628	-0.189056	-0.326908	0.222001	M1 blue|0.36
6946	SRXN1|Q9BYN0	blue	0.359952	-0.205242	0.0574475	-0.222316	0.332366	-0.519376	0.294896	0.108582	-0.456069	0.112919	M1 blue|0.36
4968	PCBP3|P57721	blue	0.359603	-0.230208	0.0814669	-0.361892	-0.0232254	0.088645	-0.278802	-0.253695	-0.462896	0.446671	M1 blue|0.3596
7240	TERF2|Q15554	blue	0.358275	-0.127409	-0.0243931	-0.138728	0.449011	-0.401035	0.501348	0.0206068	-0.541976	-0.0516473	M1 blue|0.3583
723	BAG3|O95817	blue	0.35812	-0.154109	0.0482251	-0.213593	0.329588	-0.513966	0.365443	0.262508	-0.476451	-0.0143063	M1 blue|0.3581
297	ALDH6A1|Q02252	blue	0.357658	-0.36383	0.231574	-0.249777	0.106216	-0.315787	0.174425	-0.178677	-0.454421	0.32144	M1 blue|0.3577
1259	CFDP1|Q9UEE9	blue	0.356624	-0.285605	0.133529	-0.341212	0.156208	-0.248896	0.053652	-0.0535274	-0.429844	0.275925	M1 blue|0.3566
4578	NFAT5|O94916	blue	0.356433	-0.156203	0.00683278	-0.108436	0.134783	-0.197939	0.0815779	-0.133362	-0.485213	0.328183	M1 blue|0.3564
4311	MTCL1|Q9Y4B5	blue	0.355894	-0.496606	0.475786	-0.437543	-0.343572	-0.180984	-0.288092	-0.16119	0.318878	0.203154	M1 blue|0.3559
7602	TSC22D4|Q9Y3Q8	blue	0.354097	-0.276492	0.172243	-0.219605	0.200143	-0.483733	0.176022	0.167672	-0.251439	0.0628448	M1 blue|0.3541
1080	CCDC115|Q96NT0	blue	0.353091	-0.289098	0.173352	-0.240177	-0.0215384	-0.0887019	-0.190869	-0.292012	-0.355855	0.394935	M1 blue|0.3531
257	AKAP1|Q92667	blue	0.351945	-0.369793	0.222705	-0.352595	0.0168719	-0.0455464	-0.138213	-0.216864	-0.201636	0.374127	M1 blue|0.3519
2987	H1F0|P07305	blue	0.350683	-0.354438	0.20598	-0.3323	0.293198	-0.564957	0.424742	0.184557	-0.558201	0.140962	M1 blue|0.3507
8177	ZNF326|Q5BKZ1	blue	0.349734	-0.22663	0.142442	-0.304226	0.0786578	-0.276781	0.0375842	0.0274822	-0.466121	0.273826	M1 blue|0.3497
4809	OCIAD1|Q9NX40	blue	0.348391	-0.413579	0.49098	-0.414624	-0.330443	-0.301865	-0.0400213	-0.106617	0.204174	0.182947	M1 blue|0.3484
533	ARL3|P36405	blue	0.346911	-0.200248	0.0972236	-0.261564	0.0891287	-0.307416	0.161199	0.100086	-0.494435	0.265679	M1 blue|0.3469
8191	ZNF622|Q969S3	blue	0.346842	-0.453057	0.473606	-0.41963	-0.318687	-0.221054	0.0894864	-0.208971	-0.148222	0.316669	M1 blue|0.3468
3335	IL16|Q14005	blue	0.346094	-0.228408	0.0282565	-0.294126	0.0978605	-0.17247	0.307102	-0.2405	-0.435443	0.241578	M1 blue|0.3461
3168	HP1BP3|Q5SSJ5	blue	0.345377	-0.136495	0.0401807	-0.194634	0.196833	-0.336849	0.300442	0.295377	-0.46731	0.00618179	M1 blue|0.3454
4479	NCOR1|O75376	blue	0.34487	-0.369709	0.325578	-0.317956	-0.212212	-0.106827	-0.020693	-0.121815	-0.200741	0.267311	M1 blue|0.3449
1846	DFFA|O00273	blue	0.344094	-0.184938	0.210761	-0.275506	0.0247461	-0.48003	0.184227	0.442647	-0.203202	-0.0696661	M1 blue|0.3441
1984	DOHH|Q9BU89	blue	0.343569	-0.216765	0.123447	-0.218938	-0.0294199	-0.15887	-0.0670095	-0.122558	-0.281324	0.322369	M1 blue|0.3436
8038	WIZ|O95785	blue	0.341497	-0.394624	0.288242	-0.360379	-0.0624656	-0.147573	-0.207975	-0.170787	-0.115365	0.356914	M1 blue|0.3415
5630	PSME1|Q06323	blue	0.341414	-0.0211035	-0.141709	-0.0960666	0.239985	-0.116858	0.297656	-0.158613	-0.649145	0.215569	M1 blue|0.3414
8198	ZNF800|Q2TB10	blue	0.340535	-0.231224	0.149372	-0.423	-0.163603	-0.0283851	-0.197757	-0.108067	-0.274639	0.327373	M1 blue|0.3405
3845	LSM8|O95777	blue	0.340183	-0.405371	0.344441	-0.537477	-0.137899	-0.150855	0.0376409	-0.120483	-0.319743	0.394702	M1 blue|0.3402
2476	FCHO2|Q0JRZ9	blue	0.340003	-0.299561	0.197562	-0.449081	-0.0697725	-0.264495	0.282007	-0.00601442	-0.353698	0.280068	M1 blue|0.34
6889	SPP1|P10451	blue	0.339872	-0.220945	0.181985	-0.377146	0.0541842	-0.563312	0.257811	0.48782	-0.447001	0.121114	M1 blue|0.3399
1444	COBLL1|Q53SF7	blue	0.339366	-0.344502	0.192344	-0.338405	0.250952	-0.573438	0.441211	0.0388767	-0.14973	-0.0599651	M1 blue|0.3394
2216	ENO3|P13929	blue	0.339237	-0.142037	0.0966561	-0.264244	0.0665445	-0.311546	-0.0286336	0.244125	-0.577584	0.211609	M1 blue|0.3392
12	AAMDC|Q9H7C9	blue	0.338247	-0.211176	0.101573	-0.31176	0.247308	-0.63198	0.40456	0.425503	-0.433633	0.0111902	M1 blue|0.3382
235	AHDC1|Q5TGY3	blue	0.338131	-0.367987	0.27474	-0.339777	-0.0505127	-0.256117	0.20163	-0.414857	-0.176292	0.267485	M1 blue|0.3381
8166	ZMAT4|Q9H898	blue	0.337867	-0.208764	0.0989073	-0.164674	0.114682	-0.218162	0.00792	-0.209882	-0.0210316	0.0580003	M1 blue|0.3379
2993	H3F3A|P84243	blue	0.337815	-0.276556	0.1434	-0.326743	0.355313	-0.666013	0.585387	0.473063	-0.546901	-0.00427842	M1 blue|0.3378
3638	KRI1|Q8N9T8	blue	0.337662	-0.268535	0.134822	-0.269705	0.339416	-0.57	0.452823	0.166641	-0.385619	0.0300979	M1 blue|0.3377
4108	MINDY2|Q8NBR6	blue	0.337361	-0.321408	0.253421	-0.269787	0.0718305	-0.323058	0.0224876	-0.151582	-0.136632	0.165914	M1 blue|0.3374
5360	POLR2A|P24928	blue	0.336487	-0.333302	0.271214	-0.49117	0.0595508	-0.532627	0.249193	0.378954	-0.29103	0.101135	M1 blue|0.3365
7618	TSPYL4|Q9UJ04	blue	0.336385	-0.281526	0.141369	-0.32084	0.0756117	-0.103005	-0.00688582	-0.317923	-0.426227	0.376643	M1 blue|0.3364
5112	PGAM1|P18669	blue	0.336246	-0.0679838	0.0247397	-0.167173	-0.163511	0.10495	-0.458833	-0.0055809	-0.441018	0.402551	M1 blue|0.3362
2817	GNL3|Q9BVP2	blue	0.334568	-0.301581	0.225943	-0.36726	-0.0121256	-0.384332	0.153737	0.152589	-0.312492	0.226199	M1 blue|0.3346
6526	SHISA6|Q6ZSJ9	blue	0.334543	-0.534506	0.515196	-0.453898	-0.251362	-0.281968	-0.0485959	-0.143138	0.0535854	0.310116	M1 blue|0.3345
1780	DCTN6|O00399	blue	0.334208	-0.235812	0.262665	-0.264245	-0.388097	0.197324	-0.518505	-0.235768	-0.0352693	0.397095	M1 blue|0.3342
2384	FAM174A|Q8TBP5	blue	0.33413	-0.199002	0.180732	-0.278151	-0.0447538	-0.251723	-0.050138	0.0928076	-0.172121	0.153254	M1 blue|0.3341
5722	PYCARD|Q9ULZ3	blue	0.334134	-0.262682	0.0525376	-0.368993	0.221586	-0.345727	0.46141	-0.0842587	-0.529776	0.209708	M1 blue|0.3341
2388	FAM184B|Q9ULE4	blue	0.333311	-0.209876	0.164271	-0.267956	0.111104	-0.185363	0.195953	-0.182702	-0.296383	0.139962	M1 blue|0.3333
6762	SMUG1|Q53HV7	blue	0.333181	-0.201002	0.0426841	-0.290135	0.13155	-0.241815	0.160263	-0.0908923	-0.53587	0.312069	M1 blue|0.3332
5497	PRAM1|Q96QH2	blue	0.331482	-0.273553	0.0825423	-0.338493	0.235009	-0.533569	0.488393	0.222467	-0.424687	0.050779	M1 blue|0.3315
4279	MSI1|O43347	blue	0.329821	-0.367152	0.261845	-0.276629	0.120331	-0.382446	0.251985	-0.21673	-0.311748	0.240008	M1 blue|0.3298
3678	LAMTOR2|Q9Y2Q5	blue	0.329716	-0.455006	0.378073	-0.512134	-0.123486	-0.283489	0.160658	0.0219229	-0.322056	0.330329	M1 blue|0.3297
7737	UBE2L3|P68036	blue	0.329715	-0.0723708	0.0223988	-0.167476	-0.00265012	-0.14862	-0.0260608	0.126155	-0.596103	0.286467	M1 blue|0.3297
2056	E2F4|Q16254	blue	0.32914	-0.317731	0.199803	-0.23693	-0.00652466	-0.271167	0.130323	0.0846691	-0.318181	0.247294	M1 blue|0.3291
4961	PBX1|P40424	blue	0.327048	-0.429036	0.328966	-0.293749	-0.0871964	-0.000948155	-0.209875	-0.376197	-0.118048	0.365167	M1 blue|0.327
6554	SKAP2|O75563	blue	0.326817	-0.203327	0.0692141	-0.172459	0.0653521	-0.264413	0.263809	-0.0947956	-0.344588	0.15037	M1 blue|0.3268
1271	CHCHD10|Q8WYQ3	blue	0.325556	-0.314501	0.200045	-0.311174	-0.00488611	-0.17032	-0.197445	-0.0746106	-0.0344864	0.218501	M1 blue|0.3256
6872	SPECC1|Q5M775	blue	0.324808	-0.405973	0.335792	-0.288381	0.0394347	-0.319106	-0.0572004	0.10096	-0.0806324	0.194137	M1 blue|0.3248
8163	ZHX3|Q9H4I2	blue	0.324185	-0.207304	0.0857748	-0.183736	0.292385	-0.396958	0.185325	0.0328036	-0.304519	0.120306	M1 blue|0.3242
4966	PCBP1|Q15365	blue	0.323809	-0.154617	0.0910127	-0.272631	0.237801	-0.302535	0.313579	0.0320957	-0.178438	-0.0722153	M1 blue|0.3238
7712	U2SURP|O15042	blue	0.323627	-0.315443	0.219328	-0.373148	0.177758	-0.606934	0.332754	0.285438	-0.197095	-0.0380091	M1 blue|0.3236
3925	MAP2K2|P36507	blue	0.323489	-0.10592	0.0212255	-0.332655	0.145109	-0.328235	0.0462839	0.238265	-0.459063	0.200751	M1 blue|0.3235
6116	RPL19|P84098	blue	0.323465	-0.369501	0.310743	-0.240335	-0.192961	-0.0524659	0.0557534	-0.385662	0.0847791	0.132878	M1 blue|0.3235
1587	CRELD2|Q6UXH1	blue	0.322647	-0.477681	0.438366	-0.406752	-0.376424	-0.0719147	-0.181815	-0.131875	0.136532	0.280647	M1 blue|0.3226
5075	PEG3|Q9GZU2	blue	0.322576	-0.406122	0.415725	-0.513046	-0.371512	-0.139891	-0.355383	0.103461	-0.072553	0.385024	M1 blue|0.3226
7872	UTP14A|Q9BVJ6	blue	0.320832	-0.299049	0.276343	-0.283938	-0.217362	-0.0181241	-0.180013	0.151635	-0.104831	0.202219	M1 blue|0.3208
2018	DSC2|Q02487	blue	0.319023	-0.220715	0.138323	-0.202288	0.260988	-0.569279	0.514221	0.245629	-0.337146	-0.188976	M1 blue|0.319
7834	UROD|P06132	blue	0.318373	-0.119249	0.0137589	-0.130584	0.226882	-0.141943	0.148236	0.0252856	-0.558513	0.176614	M1 blue|0.3184
1806	DDX21|Q9NR30	blue	0.317301	-0.371968	0.311162	-0.479203	0.0218556	-0.634437	0.407445	0.439004	-0.158842	-0.0451775	M1 blue|0.3173
7269	THAP4|Q8WY91	blue	0.317299	-0.154505	0.112582	-0.161797	0.063641	-0.401724	0.0528051	-0.0422768	-0.196424	0.111061	M1 blue|0.3173
6664	SLC48A1|Q6P1K1	blue	0.316734	-0.169115	0.0844504	-0.250822	0.0041976	-0.0954668	-0.302308	-0.0351741	-0.19383	0.235707	M1 blue|0.3167
1669	CTSH|P09668	blue	0.314104	-0.184159	0.135313	-0.343089	-0.02297	-0.315215	0.210639	-0.0540944	-0.226608	0.140781	M1 blue|0.3141
1798	DDT|P30046	blue	0.314107	-0.140307	0.119532	-0.249035	-0.0185589	-0.29947	-0.0137148	0.136227	-0.37665	0.225271	M1 blue|0.3141
309	ALG6|Q9Y672	blue	0.313463	-0.0991641	0.0223293	-0.0585184	0.3191	-0.303134	0.153298	0.170509	-0.510137	-0.0181763	M1 blue|0.3135
1105	CCDC85B|Q15834	blue	0.312757	-0.300261	0.18259	-0.259208	0.0394332	-0.255784	0.069695	-0.039991	-0.436329	0.239079	M1 blue|0.3128
1435	CNTROB|Q8N137	blue	0.312384	-0.356748	0.197727	-0.265232	0.0852579	-0.25747	0.0865963	-0.0554528	-0.131996	0.173963	M1 blue|0.3124
4304	MT3|P25713	blue	0.311886	-0.406592	0.372698	-0.365605	-0.189689	-0.232399	-0.123504	0.128652	-0.112874	0.289382	M1 blue|0.3119
2629	GAB1|Q13480	blue	0.309993	-0.0432647	-0.0456411	-0.212298	0.322791	-0.561131	0.263796	0.662501	-0.353521	-0.160172	M1 blue|0.31
2115	EIF2A|Q9BY44	blue	0.309502	-0.199648	0.0536851	-0.245063	0.185539	-0.235381	0.209108	0.0368858	-0.514491	0.206955	M1 blue|0.3095
7035	STX16|O14662	blue	0.309521	-0.365686	0.293222	-0.386177	-0.272766	0.118973	-0.397124	-0.516234	-0.0275837	0.424088	M1 blue|0.3095
242	AIF1L|Q9BQI0	blue	0.309313	-0.287901	0.276455	-0.486612	0.0551564	-0.642577	0.267852	0.700072	-0.369606	0.0302236	M1 blue|0.3093
5050	PDLIM5|Q96HC4	blue	0.307799	-0.246919	0.13065	-0.245299	0.38689	-0.664045	0.662777	0.245132	-0.393863	-0.0746386	M1 blue|0.3078
1958	DNAJC9|Q8WXX5	blue	0.307536	-0.272657	0.191712	-0.345334	0.10013	-0.332986	0.372779	0.125392	-0.53298	0.218994	M1 blue|0.3075
8122	ZC3H12B|Q5HYM0	blue	0.307535	-0.268	0.0755774	-0.268613	0.0784385	-0.0569775	0.00897372	-0.255228	-0.466466	0.407013	M1 blue|0.3075
2352	FAM107B|Q9H098	blue	0.307102	-0.267995	0.274727	-0.432394	0.0123746	-0.598705	0.103419	0.78421	-0.329589	0.0409934	M1 blue|0.3071
1398	CNK3/IPCEF1|G9CGD6	blue	0.306981	-0.411212	0.398709	-0.389131	-0.479138	0.210559	-0.398111	-0.458359	0.15101	0.369796	M1 blue|0.307
4724	NSRP1|Q9H0G5	blue	0.30537	-0.444949	0.349765	-0.34675	0.00331887	-0.237913	-0.0418802	0.0303752	-0.336568	0.320595	M1 blue|0.3054
3089	HIRIP3|Q9BW71	blue	0.305322	-0.223876	0.0364314	-0.0801324	0.213159	-0.253289	0.0656272	-0.0509466	-0.297543	0.0619419	M1 blue|0.3053
988	CALD1|Q05682	blue	0.305024	-0.445337	0.324234	-0.379732	0.214143	-0.668114	0.638146	0.109788	-0.165229	-0.000197908	M1 blue|0.305
1737	DACT3|Q96B18	blue	0.303816	-0.365911	0.304991	-0.359073	-0.170277	-0.226333	-0.0193009	-0.129892	-0.152109	0.261763	M1 blue|0.3038
5714	PWP1|Q13610	blue	0.302558	-0.237868	0.124788	-0.227774	0.00423588	-0.0898498	-0.253494	-0.06405	-0.292719	0.29491	M1 blue|0.3026
2849	GPATCH8|Q9UKJ3	blue	0.30232	-0.351793	0.181571	-0.305161	0.298982	-0.514392	0.399249	-0.0359935	-0.275669	0.103948	M1 blue|0.3023
5161	PHLDB1|Q86UU1	blue	0.301822	-0.262443	0.199866	-0.427331	0.132455	-0.633496	0.327323	0.703904	-0.39165	-0.0182572	M1 blue|0.3018
5629	PSMD9|O00233	blue	0.30164	-0.175191	-0.0107822	-0.211862	0.328539	-0.316948	0.227116	0.209771	-0.724261	0.232525	M1 blue|0.3016
1807	DDX23|Q9BUQ8	blue	0.300893	-0.217666	0.0844413	-0.168687	0.356498	-0.603531	0.405135	0.261723	-0.188965	-0.124774	M1 blue|0.3009
260	AKAP12|Q02952	blue	0.299348	-0.0568854	0.0422547	-0.216675	0.104936	-0.276941	-0.066732	0.291975	-0.468049	0.183302	M1 blue|0.2993
1307	CHORDC1|Q9UHD1	blue	0.298603	-0.197813	0.133677	-0.265763	-0.0935635	-0.138191	-0.0956806	-0.0432155	-0.402217	0.364721	M1 blue|0.2986
4643	NMT2|O60551	blue	0.297941	-0.202956	0.0164075	-0.204725	0.198345	-0.192838	0.00137583	0.00846951	-0.255255	0.100038	M1 blue|0.2979
1386	CMPK2|Q5EBM0	blue	0.295713	-0.0816139	-0.000638087	-0.029712	0.220831	-0.337512	0.331423	-0.0296481	-0.274316	0.00724283	M1 blue|0.2957
5443	PPP1R14A|Q96A00	blue	0.295382	-0.270897	0.292405	-0.485742	-0.0531126	-0.517144	-0.00952497	0.733354	-0.213801	0.0517022	M1 blue|0.2954
1408	CNOT11|Q9UKZ1	blue	0.295133	-0.133622	0.100358	-0.268197	-0.0720164	0.0850066	-0.22314	-0.225644	-0.139069	0.236961	M1 blue|0.2951
2694	GCDH|Q92947	blue	0.294996	-0.279991	0.24426	-0.216892	-0.0274233	-0.192658	-0.0665718	0.0413747	-0.286105	0.285535	M1 blue|0.295
2768	GLS2|Q9UI32	blue	0.294552	-0.330977	0.288445	-0.339923	-0.153772	-0.144899	-0.196522	-0.21337	0.0420962	0.242784	M1 blue|0.2946
1818	DDX50|Q9BQ39	blue	0.294057	-0.173447	0.103548	-0.125069	0.0635892	-0.168414	0.204559	-0.190917	-0.127583	0.125626	M1 blue|0.2941
6048	RNASET2|O00584	blue	0.292694	-0.257098	0.101591	-0.322079	0.153288	-0.325176	0.427016	0.106476	-0.491133	0.160999	M1 blue|0.2927
2128	EIF3A|Q14152	blue	0.291696	-0.121534	0.0963527	-0.269376	-0.0237187	-0.13817	0.00896644	-5.29e-05	-0.0828142	-0.00194857	M1 blue|0.2917
1830	DEK|P35659	blue	0.290876	-0.0276747	-0.125069	-0.135753	0.495761	-0.489924	0.389647	0.488656	-0.661129	-0.0114911	M1 blue|0.2909
1409	CNOT2|Q9NZN8	blue	0.290029	-0.2646	0.10911	-0.295501	0.104613	-0.266706	0.194887	0.0506504	-0.453088	0.245616	M1 blue|0.29
2631	GABARAP|O95166	blue	0.28876	-0.242665	0.119284	-0.322389	0.215901	-0.397688	0.184772	0.175306	-0.402947	0.169429	M1 blue|0.2888
1093	CCDC28B|Q9BUN5	blue	0.288359	-0.288179	0.203504	-0.189539	0.238029	-0.559295	0.274122	0.159732	-0.235267	0.0141163	M1 blue|0.2884
6484	SGF29|Q96ES7	blue	0.288251	-0.0628872	-0.0133193	-0.078859	0.0645422	0.00544269	-0.0175399	-0.18559	-0.442567	0.211846	M1 blue|0.2883
188	ADIRF|Q15847	blue	0.287088	-0.204146	0.0729254	-0.216832	0.264996	-0.258871	0.307577	-0.0349063	-0.662376	0.279998	M1 blue|0.2871
567	ARSA|P15289	blue	0.28645	-0.36189	0.382928	-0.364	-0.066307	-0.46332	0.0718715	0.131915	-0.20654	0.186048	M1 blue|0.2865
7488	TOR1AIP1|Q5JTV8	blue	0.284694	-0.0299141	-0.0436672	-0.069361	0.269921	-0.227038	0.186491	0.0731878	-0.16899	-0.110686	M1 blue|0.2847
7796	ULK1|O75385	blue	0.281619	-0.259843	0.157503	-0.213234	-0.0296434	-0.201643	-0.0228124	0.0084945	-0.196255	0.2266	M1 blue|0.2816
6114	RPL18|Q07020	blue	0.281156	-0.20094	0.0415301	-0.119775	0.14646	-0.191784	0.135009	-0.0456909	-0.216876	0.117679	M1 blue|0.2812
1280	CHD3|Q12873	blue	0.280891	-0.15867	0.0983914	-0.247749	-0.0578236	-0.0144318	-0.0598057	-0.178079	-0.16781	0.275095	M1 blue|0.2809
2276	ERICH5|Q6P6B1	blue	0.279223	-0.201008	0.034396	-0.137713	0.454325	-0.451649	0.286165	-0.00320224	-0.35402	0.0188833	M1 blue|0.2792
4173	MPHOSPH8|Q99549	blue	0.2792	-0.128499	0.0496814	-0.199266	0.0281912	-0.135158	0.0148025	-0.0694659	-0.284161	0.211169	M1 blue|0.2792
3050	HEBP1|Q9NRV9	blue	0.277043	-0.0572048	0.0412688	-0.23022	0.0293425	-0.276312	0.0523876	0.337181	-0.492256	0.159829	M1 blue|0.277
5939	RCN3|Q96D15	blue	0.276477	-0.366585	0.262105	-0.45831	0.0838299	-0.430186	0.526981	0.0080241	-0.208265	0.0689933	M1 blue|0.2765
1033	CARHSP1|Q9Y2V2	blue	0.275654	-0.0528199	-0.0429371	-0.217738	0.169201	-0.349935	0.234484	0.321402	-0.529307	0.134687	M1 blue|0.2757
5982	RFX5|P48382	blue	0.275007	-0.296551	0.198642	-0.308207	0.117798	-0.370575	0.134451	0.225672	-0.179055	0.0734996	M1 blue|0.275
6747	SMIM13|P0DJ93	blue	0.274306	-0.14408	0.192352	-0.197182	-0.383258	0.173421	-0.499993	-0.252555	0.142015	0.244751	M1 blue|0.2743
3687	LARP1B|Q659C4	blue	0.273888	-0.534686	0.411851	-0.415424	-0.0786307	-0.213761	-0.0574261	-0.217253	0.0214336	0.232382	M1 blue|0.2739
2154	EIF5A|P63241	blue	0.273667	-0.314537	0.305889	-0.352776	-0.378773	-0.0672831	-0.204711	0.00606215	-0.0870589	0.388654	M1 blue|0.2737
5269	PLEKHA5|Q9HAU0	blue	0.273411	-0.445981	0.26688	-0.269874	-0.0121347	-0.0287034	-0.0427634	-0.436578	-0.167457	0.393971	M1 blue|0.2734
2360	FAM120C|Q9NX05	blue	0.271505	-0.146797	-0.0495072	-0.147464	0.360479	-0.154254	0.102576	-0.051283	-0.394047	0.126335	M1 blue|0.2715
1882	DHX9|Q08211	blue	0.270677	-0.0142044	-0.0942848	-0.0567454	0.402501	-0.334243	0.270057	0.103264	-0.312297	-0.172285	M1 blue|0.2707
6157	RPRD1B|Q9NQG5	blue	0.269212	-0.230841	0.173729	-0.182063	0.153057	-0.258798	0.224512	-0.0630723	-0.27389	0.0944898	M1 blue|0.2692
2548	FMN1|Q68DA7	blue	0.269047	-0.251677	0.215094	-0.287565	0.00282012	-0.314528	-0.109837	0.0388178	-0.0245193	0.116042	M1 blue|0.269
2863	GPN1|Q9HCN4	blue	0.269027	-0.194517	0.0989834	-0.188733	-0.0185796	-0.0875216	-0.134206	0.0306666	-0.20802	0.226644	M1 blue|0.269
2149	EIF4G1|Q04637	blue	0.268948	-0.390686	0.377461	-0.447119	-0.407486	0.027434	-0.355613	0.039845	0.000522071	0.394758	M1 blue|0.2689
1969	DNPH1|O43598	blue	0.268646	-0.119052	0.00789048	-0.146523	0.202777	-0.126807	0.246908	0.0315743	-0.72895	0.298558	M1 blue|0.2686
6158	RPRD2|Q5VT52	blue	0.268475	-0.329824	0.19065	-0.284014	0.0701553	-0.235912	0.243166	-0.301757	-0.060697	0.167035	M1 blue|0.2685
6479	SFXN5|Q8TD22	blue	0.266117	-0.0824766	0.101906	-0.107263	-0.132721	-0.0656254	-0.183872	0.0127756	-0.203258	0.159997	M1 blue|0.2661
4146	MOBP|Q13875	blue	0.265373	-0.139009	0.16558	-0.330418	-0.0154493	-0.460978	0.0467789	0.731674	-0.323606	0.0329319	M1 blue|0.2654
5734	QDPR|P09417	blue	0.263377	-0.146159	0.147068	-0.370972	0.115008	-0.555654	0.0770061	0.738212	-0.335093	-0.02303	M1 blue|0.2634
7801	UNC119B|A6NIH7	blue	0.262811	-0.161077	0.0292143	0.0480639	0.159225	-0.104968	0.155617	-0.301693	-0.437549	0.273131	M1 blue|0.2628
5097	PEX6|Q13608	blue	0.262366	-0.25612	0.164623	-0.283561	0.065523	-0.222063	0.0471469	0.170066	-0.342527	0.203557	M1 blue|0.2624
5110	PFN1|P07737	blue	0.261383	-0.191131	0.123235	-0.340005	0.0712121	-0.492527	0.409768	0.366675	-0.435531	0.09038	M1 blue|0.2614
1219	CEBPB|P17676	blue	0.257949	-0.323375	0.23013	-0.432259	0.0947891	-0.585517	0.521683	0.197395	-0.0985008	-0.0719697	M1 blue|0.2579
2827	GOLGA5|Q8TBA6	blue	0.255185	-0.105353	0.0838842	-0.215965	-0.117775	-0.180967	-0.109387	0.0952896	0.0332408	-0.0271718	M1 blue|0.2552
4158	MORF4L1|Q9UBU8	blue	0.254523	-0.202957	0.0388242	-0.237768	0.147623	-0.146341	0.0948101	-0.142125	-0.204884	0.0887578	M1 blue|0.2545
7327	TLK2|Q86UE8	blue	0.254051	-0.269523	0.214288	-0.372836	-0.175122	0.0676497	-0.258111	-0.235624	0.0390759	0.296241	M1 blue|0.2541
3664	LAGE3|Q14657	blue	0.253291	-0.0673216	-0.0204713	-0.123895	0.305271	-0.438961	0.277453	0.221047	-0.220609	-0.127499	M1 blue|0.2533
5967	RETREG2|Q8NC44	blue	0.250707	-0.187921	0.119594	-0.224501	0.00894202	-0.192671	0.0508167	-0.0259083	-0.16787	0.131391	M1 blue|0.2507
7468	TNS1|Q9HBL0	blue	0.249958	-0.264208	0.146011	-0.261014	0.4008	-0.781052	0.73644	0.291184	-0.196046	-0.188729	M1 blue|0.25
2888	GRAMD1A|Q96CP6	blue	0.248653	-0.132296	0.0784772	-0.191043	0.100378	-0.189646	-0.0120075	-0.024555	-0.0616716	0.00778057	M1 blue|0.2487
1900	DKK3|Q9UBP4	blue	0.248294	-0.082146	-0.123518	-0.116974	0.302746	-0.146788	0.14797	0.109251	-0.786928	0.345619	M1 blue|0.2483
6441	SERPINB9|P50453	blue	0.247569	-0.256009	0.239961	-0.418955	-0.128487	-0.216296	-0.0370061	-0.0811189	0.0505972	0.186366	M1 blue|0.2476
7726	UBE2B|P63146	blue	0.247645	-0.287975	0.179973	-0.218989	0.00373238	-0.265319	0.05011	0.232219	-0.222389	0.193073	M1 blue|0.2476
5422	PPM1B|O75688	blue	0.246023	-0.140177	0.0637104	-0.275539	-0.244704	0.343568	-0.491252	-0.100762	-0.344935	0.440519	M1 blue|0.246
5880	RASSF8|Q8NHQ8	blue	0.245688	-0.297215	0.166723	-0.225449	0.305192	-0.421352	0.292463	-0.0731558	-0.4034	0.208694	M1 blue|0.2457
2230	EP400|Q96L91	blue	0.245523	-0.050537	0.0309626	-0.101472	0.0757247	-0.250825	-0.0533372	0.305705	-0.00492106	-0.0338376	M1 blue|0.2455
4755	NUDCD2|Q8WVJ2	blue	0.244875	-0.161931	0.0929862	-0.12803	0.146145	-0.415895	0.0562189	0.378519	-0.317408	0.0626893	M1 blue|0.2449
4046	MEGF8|Q7Z7M0	blue	0.244224	-0.403914	0.257634	-0.350315	-0.133393	-0.206818	0.190033	-0.0664485	-0.193331	0.270534	M1 blue|0.2442
6886	SPOCK2|Q92563	blue	0.243777	-0.161536	0.0185187	0.00991025	0.274808	-0.267982	-0.0124957	-0.135938	-0.207678	0.105649	M1 blue|0.2438
5736	QPCT|Q16769	blue	0.243656	-0.146296	0.0300244	-0.0490786	0.229818	-0.298731	0.188771	0.101056	-0.346947	0.107813	M1 blue|0.2437
2135	EIF3H|O15372	blue	0.243195	-0.206897	0.154142	-0.076615	-0.0349552	-0.0614696	-0.107662	-0.17613	0.0472081	0.037431	M1 blue|0.2432
5346	PODXL2|Q9NZ53	blue	0.243077	-0.23621	0.150742	-0.225364	-0.177378	-0.0514789	-0.252718	-0.0882246	-0.179662	0.313647	M1 blue|0.2431
4543	NECAP2|Q9NVZ3	blue	0.243049	-0.212267	0.120771	-0.312737	0.298672	-0.571426	0.356752	0.628127	-0.452254	0.00697318	M1 blue|0.243
5081	PES1|O00541	blue	0.242966	-0.486495	0.334582	-0.349809	0.0420532	-0.164971	0.0277607	-0.329367	-0.139066	0.301892	M1 blue|0.243
3986	MAST4|O15021	blue	0.242505	-0.119462	0.0304638	-0.0481467	0.296923	-0.384899	0.292482	-0.12908	-0.160095	-0.0375201	M1 blue|0.2425
3096	HIST1H3A|P68431	blue	0.240635	-0.269624	0.157694	-0.329509	-0.0281488	-0.208142	0.295959	-0.100495	-0.233883	0.176779	M1 blue|0.2406
7478	TOMM34|Q15785	blue	0.236232	-0.0721558	-0.00475178	-0.178931	0.266733	-0.423913	0.125226	0.402398	-0.441461	0.0471491	M1 blue|0.2362
609	ATF7IP|Q6VMQ6	blue	0.234761	-0.305527	0.186069	-0.274932	0.139024	-0.354233	0.313746	-0.0698352	-0.272301	0.17241	M1 blue|0.2348
3122	HMCES|Q96FZ2	blue	0.234768	-0.214623	0.207291	-0.0779719	-0.17794	0.104295	-0.293306	-0.251077	0.357323	-0.00590026	M1 blue|0.2348
3875	LYVE1|Q9Y5Y7	blue	0.23448	-0.190238	0.0957586	-0.226129	0.110628	-0.262859	0.459017	-0.180382	-0.379325	0.16341	M1 blue|0.2345
336	ANAPC13|Q9BS18	blue	0.232245	-0.362304	0.199648	-0.258323	-0.0247114	-0.14784	0.0461557	-0.341344	-0.0593953	0.20424	M1 blue|0.2322
3119	HLTF|Q14527	blue	0.232094	-0.165364	0.0656861	-0.228463	0.0764001	-0.20349	-0.0224375	0.0721681	-0.25832	0.185005	M1 blue|0.2321
3677	LAMTOR1|Q6IAA8	blue	0.228815	-0.15378	-0.0276544	-0.164391	0.414669	-0.543867	0.380738	0.350807	-0.284328	-0.109329	M1 blue|0.2288
6348	SCRG1|O75711	blue	0.228837	-0.384812	0.285595	-0.253985	-0.143912	0.00109811	-0.21847	-0.137702	0.0217245	0.277213	M1 blue|0.2288
5459	PPP1R8|Q12972	blue	0.228024	-0.0974118	-0.0291434	-0.039753	0.312553	-0.394917	0.319954	0.0630924	-0.349853	0.0241152	M1 blue|0.228
2557	FN3KRP|Q9HA64	blue	0.225801	-0.160235	0.127853	-0.190076	0.102291	-0.205324	-0.0195252	0.207733	-0.437833	0.263551	M1 blue|0.2258
5922	RBPMS|Q93062	blue	0.225708	-0.366418	0.29126	-0.292849	0.160182	-0.682283	0.687885	0.17719	-0.0858721	-0.0369601	M1 blue|0.2257
6160	RPS11|P62280	blue	0.225458	-0.521458	0.491512	-0.502488	-0.374606	0.012629	-0.180633	-0.0314304	-0.025404	0.389496	M1 blue|0.2255
4284	MSRB2|Q9Y3D2	blue	0.22464	-0.323279	0.280911	-0.13034	-0.0392222	-0.253364	-0.0265089	0.0607826	-0.0991863	0.214173	M1 blue|0.2246
6063	RNF169|Q8NCN4	blue	0.223587	0.035714	-0.131256	-0.100227	0.260573	-0.0454763	0.258838	-0.0518424	-0.381552	0.0217453	M1 blue|0.2236
7484	TOP1|P11387	blue	0.223016	-0.239284	0.117807	-0.212882	0.2154	-0.458198	0.259408	0.238156	-0.153701	-0.0368168	M1 blue|0.223
1494	COPRS|Q9NQ92	blue	0.22224	0.0695971	-0.171093	0.0433404	0.402795	-0.370414	0.0994424	0.308379	-0.438749	0.0371223	M1 blue|0.2222
63	ABL2|P42684	blue	0.222142	-0.255977	0.126768	-0.169263	0.0243295	-0.0863459	0.00960203	-0.273983	-0.226832	0.325431	M1 blue|0.2221
1800	DDX10|Q13206	blue	0.221733	-0.253302	0.175439	-0.270574	-0.100691	0.0453422	-0.0716194	-0.138803	-0.11544	0.200161	M1 blue|0.2217
146	ADAL|Q6DHV7	blue	0.220943	-0.220469	0.181	-0.179526	-0.0642856	-0.102345	-0.107847	0.0389458	-0.087283	0.181692	M1 blue|0.2209
5934	RCCD1|A6NED2	blue	0.220154	-0.186079	0.157445	-0.293103	0.0947466	-0.230292	0.127048	0.0586982	-0.262043	0.0664402	M1 blue|0.2202
7998	WDR25|Q64LD2	blue	0.219005	-0.132277	-0.0144939	-0.0384727	0.14672	-0.0750677	0.0722563	-0.256922	-0.303841	0.237179	M1 blue|0.219
6100	RPE|Q96AT9	blue	0.218276	0.00694159	-0.0804585	-0.049045	0.239257	-0.247104	0.149234	0.171325	-0.617624	0.161733	M1 blue|0.2183
1117	CCKBR|P32239	blue	0.217566	-0.0845282	-0.0494336	-0.0625355	0.153073	-0.0716742	-0.206772	0.0624746	-0.28618	0.202422	M1 blue|0.2176
5059	PDXK|O00764	blue	0.216836	-0.0446496	-0.0115683	-0.0435796	0.190794	-0.285635	0.0412363	0.0465353	-0.118209	-0.00765042	M1 blue|0.2168
4746	NUB1|Q9Y5A7	blue	0.215395	-0.245954	0.200719	-0.357986	0.0472521	-0.497229	0.262255	0.489354	-0.260729	0.00196201	M1 blue|0.2154
459	AQP4|P55087	blue	0.21383	-0.0213873	-0.0937583	-0.120634	0.390303	-0.279787	0.159829	0.0395099	-0.333541	0.0342185	M1 blue|0.2138
1631	CSPP1|Q1MSJ5	blue	0.210783	-0.353262	0.278787	-0.296653	-0.256889	0.123086	-0.157871	-0.307801	-0.0517028	0.269387	M1 blue|0.2108
6987	STAT2|P52630	blue	0.210598	-0.31019	0.220099	-0.279398	-0.19024	0.0885734	-0.247477	-0.18308	0.0141928	0.30757	M1 blue|0.2106
3782	LPP|Q93052	blue	0.208887	-0.291986	0.159915	-0.228783	0.361569	-0.651167	0.737292	0.174045	-0.212716	-0.0969218	M1 blue|0.2089
931	C6orf89|Q6UWU4	blue	0.208381	0.0168538	-0.155713	-0.0464346	0.16018	-0.0764547	-0.0477094	0.0978446	-0.491197	0.230119	M1 blue|0.2084
8186	ZNF512|Q96ME7	blue	0.207791	-0.188977	0.0881266	-0.275638	0.190207	-0.380009	0.195055	0.245335	-0.198582	-0.00127364	M1 blue|0.2078
4690	NQO2|P16083	blue	0.206674	-0.355368	0.346049	-0.306249	-0.0671631	-0.427495	0.0458396	0.232644	-0.0696304	0.13459	M1 blue|0.2067
6112	RPL15|P61313	blue	0.206385	-0.0640258	-0.0213077	-0.153785	-0.00281612	-0.0417539	0.00598377	0.0102133	-0.159054	0.136808	M1 blue|0.2064
4901	PACSIN3|Q9UKS6	blue	0.204599	-0.24886	0.259796	-0.23178	0.0509386	-0.382157	0.247515	0.183838	-0.0801324	-0.0267036	M1 blue|0.2046
6472	SFN|P31947	blue	0.204375	-0.0071023	-0.119012	-0.0890748	0.262161	-0.269695	0.155532	0.328399	-0.572227	0.109738	M1 blue|0.2044
2628	GAA|P10253	blue	0.203984	-0.0761301	-0.00579653	-0.171029	0.354196	-0.430588	0.225176	0.394909	-0.496418	0.0868408	M1 blue|0.204
6800	SNU13|P55769	blue	0.203087	-0.049602	0.00459656	0.00278477	0.0239383	0.0221258	-0.0206456	0.00146631	-0.298699	0.154288	M1 blue|0.2031
6852	SOX10|P56693	blue	0.20294	-0.164957	0.123165	-0.320231	0.129098	-0.501593	0.154194	0.701683	-0.271186	-0.0490272	M1 blue|0.2029
7698	TXNIP|Q9H3M7	blue	0.202645	-0.216251	0.0586096	-0.142409	0.194766	-0.179741	0.068584	0.0678389	-0.150513	0.0573467	M1 blue|0.2026
2280	ERMN|Q8TAM6	blue	0.201421	-0.121854	0.114888	-0.297539	0.078477	-0.499084	0.0029382	0.812123	-0.204938	-0.0496983	M1 blue|0.2014
5455	PPP1R3E|Q9H7J1	blue	0.197651	-0.261387	0.183731	-0.069044	0.0209327	-0.117618	-0.0631796	-0.324192	-0.152434	0.226321	M1 blue|0.1977
2104	EGLN1|Q9GZT9	blue	0.197241	-0.172957	0.0452446	-0.173948	0.00012317	0.0313243	0.102254	-0.264718	-0.284662	0.283023	M1 blue|0.1972
7952	VSTM2A|Q8TAG5	blue	0.196665	-0.149484	0.031484	-0.120721	0.295452	-0.161766	0.109757	-0.141273	-0.368568	0.191952	M1 blue|0.1967
4080	MGARP|Q8TDB4	blue	0.195771	-0.170775	0.0913537	-0.104592	0.166458	-0.358327	0.138956	0.164923	-0.192333	0.0343385	M1 blue|0.1958
2197	EMG1|Q92979	blue	0.195674	-0.345232	0.238849	-0.270386	-0.0691669	-0.235542	0.156809	-0.0225351	-0.185266	0.320861	M1 blue|0.1957
6385	SEC24B|O95487	blue	0.194794	-0.0649224	-0.00434599	-0.129308	0.155613	-0.345148	0.112268	0.123555	-0.11853	0.0479619	M1 blue|0.1948
233	AHCYL1|O43865	blue	0.19372	-0.303671	0.260652	-0.300862	-0.085968	-0.265968	-0.0445508	-0.132557	0.306576	0.0110574	M1 blue|0.1937
3395	IRS1|P35568	blue	0.191104	-0.30288	0.219044	-0.164527	0.0654969	-0.175811	-0.0371742	-0.338878	0.0652936	0.187867	M1 blue|0.1911
251	AK1|P00568	blue	0.190716	0.010182	-0.163759	0.0112067	0.499022	-0.296014	0.207314	0.145642	-0.652646	0.124964	M1 blue|0.1907
62	ABL1|P00519	blue	0.190613	-0.227547	0.141657	-0.22131	-0.0114378	-0.0932491	-0.16497	0.128352	-0.129128	0.206466	M1 blue|0.1906
1929	DNAJA2|O60884	blue	0.190329	-0.016228	-0.0507272	-0.0435569	-0.0780093	0.088581	-0.337037	-0.0839609	-0.392544	0.417048	M1 blue|0.1903
5280	PLEKHO1|Q53GL0	blue	0.189189	-0.347268	0.27646	-0.129233	-0.154381	0.0485415	-0.0890025	-0.432407	0.0341284	0.316442	M1 blue|0.1892
2013	DR1|Q01658	blue	0.18673	-0.0756047	0.0379345	-0.0677547	0.0415816	-0.130167	-0.0169428	0.07537	0.0538102	-0.0795711	M1 blue|0.1867
2394	FAM208A|Q9UK61	blue	0.185373	-0.294063	0.208807	-0.302305	0.19541	-0.334716	0.305095	0.0506521	-0.22575	-0.0028805	M1 blue|0.1854
7024	STRBP|Q96SI9	blue	0.184407	-0.0910466	0.107257	0.00643298	-0.0707937	0.0768938	-0.326683	-0.164605	0.235387	-0.0139036	M1 blue|0.1844
8199	ZNF830|Q96NB3	blue	0.183791	-0.131703	0.0056428	-0.108835	0.311707	-0.389883	0.256499	0.243186	-0.372033	0.00982277	M1 blue|0.1838
6528	SHISA9|B4DS77	blue	0.183305	-0.155615	0.0969762	-0.0737539	-0.115663	0.236146	-0.126781	-0.4157	-0.121999	0.313424	M1 blue|0.1833
3334	IKBKG|Q9Y6K9	blue	0.178512	-0.15333	0.0223957	-0.170196	0.145684	-0.231743	0.172065	0.27094	-0.487501	0.230335	M1 blue|0.1785
443	APOC2|P02655	blue	0.178339	-0.312925	0.227142	-0.217615	-0.0733423	-0.215184	0.289591	-0.0220066	-0.223923	0.271952	M1 blue|0.1783
2875	GPRASP1|Q5JY77	blue	0.177857	0.000368755	-0.0970672	-0.0506039	0.144262	-0.0814131	0.0779845	0.0430058	-0.348228	0.085062	M1 blue|0.1779
1196	CDK13|Q14004	blue	0.17716	-0.165613	0.094281	-0.2387	0.0768507	-0.227026	0.180301	0.0476938	-0.0595392	-0.00268536	M1 blue|0.1772
6885	SPOCK1|Q08629	blue	0.176043	-0.102824	0.0307969	-0.083879	0.420002	-0.565676	0.138997	0.504091	-0.176771	-0.161435	M1 blue|0.176
2554	FMR1|Q06787	blue	0.175617	-0.132867	0.0875169	-0.0579993	-0.167126	0.230305	-0.396677	-0.253519	0.190452	0.113858	M1 blue|0.1756
6557	SLAIN1|Q8ND83	blue	0.175315	-0.185035	0.186614	-0.33933	-0.0763829	-0.265817	-0.0541079	0.486739	-0.144823	0.0783205	M1 blue|0.1753
573	ARX|Q96QS3	blue	0.174836	-0.194142	0.111201	-0.127373	0.0464799	-0.180442	-0.117527	0.132034	-0.242594	0.199592	M1 blue|0.1748
1970	DNTTIP2|Q5QJE6	blue	0.174509	-0.24115	0.148876	-0.156678	0.126455	-0.13285	-0.0392347	-0.00514213	-0.214217	0.145356	M1 blue|0.1745
7913	VKORC1|Q9BQB6	blue	0.174458	0.0202163	-0.116547	-0.0876991	0.299813	-0.406956	0.381678	0.347885	-0.343986	0.0326055	M1 blue|0.1745
1726	CYSTM1|Q9H1C7	blue	0.172385	-0.248537	0.286389	-0.213116	-0.195438	-0.188836	-0.292701	0.169621	0.144379	0.180313	M1 blue|0.1724
1817	DDX5|P17844	blue	0.171598	-0.326271	0.215094	-0.241047	0.0635795	-0.211807	0.123707	-0.041692	-0.101015	0.115166	M1 blue|0.1716
2168	ELK1|P19419	blue	0.171264	0.0103065	-0.188633	-0.0366628	0.45033	-0.206623	0.0486398	0.140496	-0.482745	0.119639	M1 blue|0.1713
7	AAAS|Q9NRG9	blue	0.171079	-0.0163519	-0.0736819	-0.0732716	0.139707	-0.176025	0.168174	0.0235005	-0.134654	-0.0164724	M1 blue|0.1711
3691	LARP7|Q4G0J3	blue	0.170551	-0.0774531	-0.092609	-0.0934623	0.412552	-0.278652	0.179036	0.163583	-0.248898	-0.0515574	M1 blue|0.1706
4625	NKRF|O15226	blue	0.170359	-0.0186571	-0.0676113	0.0363657	0.082612	0.207456	-0.248434	-0.306323	-0.0750663	0.0772734	M1 blue|0.1704
5277	PLEKHG5|O94827	blue	0.170137	-0.200947	0.102681	-0.139908	-0.0864877	0.0198434	-0.25221	-0.259067	0.00622716	0.225567	M1 blue|0.1701
444	APOC3|P02656	blue	0.169956	-0.204501	0.118995	-0.1541	0.0220749	-0.246327	0.322864	0.0112959	-0.347169	0.23816	M1 blue|0.17
7734	UBE2I|P63279	blue	0.169934	0.0666819	-0.258063	0.108328	0.436956	-0.0636183	0.17782	0.113633	-0.492692	0.0195892	M1 blue|0.1699
872	C15orf40|Q8WUR7	blue	0.16969	-0.12143	0.0045421	-0.196071	0.0167743	-0.0622072	-0.036269	0.110553	-0.37271	0.251578	M1 blue|0.1697
764	BCL2L13|Q9BXK5	blue	0.167242	-0.261337	0.249828	-0.151115	0.040785	-0.446058	0.101336	0.0820416	0.0541007	0.0451588	M1 blue|0.1672
6156	RPRD1A|Q96P16	blue	0.167166	-0.0204196	-0.0567263	0.136825	0.336209	-0.0808462	-0.0266769	0.0122268	-0.163414	-0.0885413	M1 blue|0.1672
3991	MAVS|Q7Z434	blue	0.166413	0.0142067	0.00349715	-0.0355953	0.143533	-0.306307	0.157804	0.366462	-0.103224	-0.136066	M1 blue|0.1664
8121	ZC3H11A|O75152	blue	0.165278	0.0177715	-0.0681251	-0.107958	0.221317	-0.0984623	-0.0608248	0.174414	-0.31361	0.020646	M1 blue|0.1653
3466	JOSD2|Q8TAC2	blue	0.165084	-0.142276	0.0800423	-0.305581	-0.151688	-0.037312	-0.211278	0.278196	-0.153353	0.240459	M1 blue|0.1651
2122	EIF2B4|Q9UI10	blue	0.162722	0.0530237	-0.157099	-0.0385752	0.301029	-0.125503	-0.068323	0.260896	-0.501763	0.120287	M1 blue|0.1627
6959	SSRP1|Q08945	blue	0.162396	-0.23056	0.13557	-0.145682	0.0883721	-0.353246	0.153654	0.163219	0.164592	-0.127129	M1 blue|0.1624
6216	RSBN1|Q5VWQ0	blue	0.162311	-0.119452	0.0491426	-0.0843976	0.0346038	-0.0374273	-0.12395	-0.134834	0.169983	0.00283181	M1 blue|0.1623
6254	RXRA|P19793	blue	0.161066	-0.293547	0.153068	-0.163559	0.156281	-0.259795	0.0658808	-0.116467	0.0340217	0.147346	M1 blue|0.1611
2813	GNG5|P63218	blue	0.159294	0.0779935	-0.187285	0.075953	0.467923	-0.354099	0.370282	0.196045	-0.047675	-0.335566	M1 blue|0.1593
4244	MRPS12|O15235	blue	0.159044	-0.174785	0.159287	-0.232218	-0.0785744	-0.161321	-0.108543	0.207464	-0.0698599	0.18723	M1 blue|0.159
6857	SPAG9|O60271	blue	0.157705	-0.0877212	0.131848	-0.298459	0.0550285	-0.426565	-0.0264867	0.417173	0.135258	-0.18468	M1 blue|0.1577
4608	NIFK|Q9BYG3	blue	0.157259	-0.115658	0.0285487	-0.0832946	0.0658691	-0.216129	0.08397	0.253136	-0.233766	0.140291	M1 blue|0.1573
3305	IGHMBP2|P38935	blue	0.156907	-0.249942	0.176323	-0.18036	-0.0400128	-0.0990618	-0.182109	0.110346	-0.0580672	0.147527	M1 blue|0.1569
3478	KANSL3|Q9P2N6	blue	0.156696	-0.00396789	-0.188337	-0.123242	0.204052	0.0650072	-0.0812453	-0.0558053	-0.420065	0.237334	M1 blue|0.1567
5698	PTRH1|Q86Y79	blue	0.156676	-0.291537	0.149713	-0.160637	0.100505	-0.198551	0.0251504	-0.0659015	-0.0600041	0.110869	M1 blue|0.1567
509	ARHGEF17|Q96PE2	blue	0.155363	-0.07218	0.0726467	-0.157749	0.28385	-0.478806	0.277856	0.242006	-0.0760026	-0.138325	M1 blue|0.1554
6319	SCAPER|Q9BY12	blue	0.155441	-0.0193936	-0.05571	-0.0630115	-0.0604832	0.255728	-0.218807	-0.261949	0.076535	0.0981831	M1 blue|0.1554
6303	SBDS|Q9Y3A5	blue	0.154366	0.0583215	-0.0775375	-0.10792	0.161705	-0.34232	0.083642	0.674322	-0.446439	-0.0381788	M1 blue|0.1544
7399	TMEM223|A0PJW6	blue	0.153213	-0.261346	0.212375	-0.199391	-0.134455	-0.156998	-0.289083	0.132254	0.120096	0.127408	M1 blue|0.1532
7362	TMEM123|Q8N131	blue	0.150933	0.0417557	-0.0151951	-0.0899941	0.20846	-0.347352	0.0922739	0.520203	-0.0354352	-0.198434	M1 blue|0.1509
54	ABHD17A|Q96GS6	blue	0.148797	-0.120716	0.0698615	-0.142545	-0.0225179	-0.109006	-0.134326	0.108224	0.00202731	0.058796	M1 blue|0.1488
5417	PPIL4|Q8WUA2	blue	0.14745	-0.134717	0.0178647	-0.0994395	0.123217	0.0162316	-0.118788	-0.0927102	-0.298669	0.24802	M1 blue|0.1474
3393	IRF9|Q00978	blue	0.144941	-0.107863	0.00306777	-0.0662274	0.297925	-0.39635	0.316825	0.110131	-0.128453	-0.141589	M1 blue|0.1449
3712	LEMD3|Q9Y2U8	blue	0.140547	-0.0229343	-0.030232	0.000720623	0.0870938	-0.0343405	-0.0857886	-0.01079	0.147972	-0.131154	M1 blue|0.1405
2414	FAM8A1|Q9UBU6	blue	0.139816	-0.0232567	0.0418234	-0.105323	0.0963788	-0.239188	0.0897157	0.24587	-0.0722329	-0.0207647	M1 blue|0.1398
2227	ENTPD6|O75354	blue	0.139592	-0.0246475	-0.0382875	-0.151029	0.0591449	-0.0336303	-0.189475	0.174812	-0.165698	0.140685	M1 blue|0.1396
4136	MMRN2|Q9H8L6	blue	0.138171	-0.259198	0.203661	-0.310767	0.198284	-0.649384	0.551591	0.363871	-0.0382408	-0.155262	M1 blue|0.1382
4622	NKD2|Q969F2	blue	0.13261	-0.183633	0.0941844	-0.226912	0.0795485	-0.245878	-0.0123575	0.0340669	-0.212481	0.152692	M1 blue|0.1326
7684	TUT1|Q9H6E5	blue	0.132435	-0.0189416	-0.0280928	-0.0371685	0.069255	-0.00959163	-0.326789	-0.0802077	-0.0264478	0.137859	M1 blue|0.1324
4038	MED22|Q15528	blue	0.132073	-0.264294	0.210757	-0.274201	-0.183254	-0.117708	-0.128601	-0.0907106	0.032429	0.188614	M1 blue|0.1321
2146	EIF4E2|O60573	blue	0.129036	-0.0661491	0.0313618	0.0283952	-0.0364112	0.273649	-0.413483	-0.139897	-0.0834738	0.189051	M1 blue|0.129
7519	TPRKB|Q9Y3C4	blue	0.128455	-0.0353093	-0.0989172	-0.0382951	0.239117	-0.215797	0.182709	-0.136009	-0.0104131	0.0064827	M1 blue|0.1285
4919	PALLD|Q8WX93	blue	0.128108	-0.169429	0.0292829	-0.0932548	0.454802	-0.567027	0.593391	0.296146	-0.315113	-0.160744	M1 blue|0.1281
2870	GPR180|Q86V85	blue	0.127748	0.0870974	-0.148661	0.0493161	0.091831	-0.0778984	-0.0185889	0.099451	-0.160579	0.0736614	M1 blue|0.1277
6497	SH3BGR|P55822	blue	0.126743	0.0572193	-0.188658	0.0162293	0.185298	-0.0300435	-0.119059	0.196833	-0.461195	0.182681	M1 blue|0.1267
2806	GNG10|P50151	blue	0.1257	0.104304	-0.239497	0.00657085	0.215663	0.192972	-0.0187072	-0.068311	-0.463353	0.177705	M1 blue|0.1257
4082	MGMT|P16455	blue	0.122489	-0.222208	0.188609	-0.235053	0.0492429	-0.22459	0.20446	0.113575	-0.139024	0.078086	M1 blue|0.1225
6638	SLC31A1|O15431	blue	0.121558	-0.313482	0.301065	-0.415866	-0.126181	-0.291446	0.115993	0.15619	0.0247255	0.0690973	M1 blue|0.1216
7268	THAP12|O43422	blue	0.121452	-0.0900896	0.0492572	-0.218994	0.0360762	-0.0479663	-0.0815447	0.159081	-0.212898	0.0418345	M1 blue|0.1215
6082	RNMT|O43148	blue	0.119804	-0.235761	0.181311	-0.195251	-0.197854	0.158705	-0.384449	-0.348187	0.246631	0.19228	M1 blue|0.1198
3402	ISOC1|Q96CN7	blue	0.119226	0.0708416	-0.258879	-0.00471524	0.306988	0.130164	-0.0768327	0.0218952	-0.711279	0.320391	M1 blue|0.1192
1310	CHRM1|P11229	blue	0.117948	0.00732759	-0.126204	0.0249966	0.175664	0.119602	-0.153162	-0.00966479	-0.272971	0.203097	M1 blue|0.1179
1908	DLG5|Q8TDM6	blue	0.117138	-0.159517	0.0347187	-0.19609	0.311713	-0.375739	0.298833	0.105121	-0.124507	-0.0524006	M1 blue|0.1171
265	AKAP6|Q13023	blue	0.115683	-0.252722	0.147924	-0.173941	-0.0964913	0.149485	-0.522905	-0.0255353	-0.0397127	0.259051	M1 blue|0.1157
4407	NAA20|P61599	blue	0.114516	-0.0937873	0.0892135	-0.258299	-0.0244471	-0.177433	-0.162613	0.292728	-0.0692058	0.0565295	M1 blue|0.1145
4723	NSMF|Q6X4W1	blue	0.113659	-0.0939723	0.0155583	-0.0886755	-0.260055	0.293626	-0.350341	-0.180259	-0.0549083	0.322867	M1 blue|0.1137
1591	CRIP1|P50238	blue	0.113276	-0.197714	0.106479	-0.195601	0.226928	-0.493735	0.57109	0.0855838	0.0157648	-0.113289	M1 blue|0.1133
4603	NHSL1|Q5SYE7	blue	0.11265	-0.0507948	-0.0420728	-0.111013	0.142482	0.00555322	-0.129204	-0.0206705	-0.209809	0.0960418	M1 blue|0.1126
5048	PDLIM3|Q53GG5	blue	0.112598	-0.134642	0.022335	-0.105058	0.362062	-0.467229	0.458176	0.287275	-0.303042	-0.0538397	M1 blue|0.1126
6144	RPL7|P18124	blue	0.112077	-0.16706	0.00150469	-0.100035	0.122832	-0.0411003	0.0652176	-0.0300274	-0.120383	0.0513178	M1 blue|0.1121
882	C19orf25|Q9UFG5	blue	0.111865	-0.0568918	-0.0145354	-0.228342	0.204441	-0.303466	0.0943005	0.32305	-0.163978	0.0188592	M1 blue|0.1119
4700	NRG2|O14511	blue	0.110765	-0.244512	0.19886	-0.257984	0.160327	-0.475752	0.327056	0.0236411	0.0802523	-0.0694633	M1 blue|0.1108
1041	CARTPT|Q16568	blue	0.109988	-0.164376	0.0304653	0.0652854	0.331319	-0.230036	0.271454	-0.162819	-0.0861916	0.00734573	M1 blue|0.11
5351	POLB|P06746	blue	0.109504	-0.125836	0.0530951	-0.119624	0.11094	-0.245152	0.0503979	0.0705604	0.0728623	0.0049483	M1 blue|0.1095
5984	RGL1|Q9NZL6	blue	0.109168	-0.101762	-0.0632162	-0.0199594	0.184298	-0.114669	0.0807401	-0.240192	-0.238676	0.122374	M1 blue|0.1092
5979	RFT1|Q96AA3	blue	0.108195	-0.182954	0.153218	-0.340838	0.0587216	-0.283803	0.227923	0.243543	-0.121521	-0.00522514	M1 blue|0.1082
5370	POLR2M|P0CAP2	blue	0.107374	-0.1001	0.0106747	-0.052752	0.274561	-0.319664	0.152741	0.230777	-0.141431	0.0107494	M1 blue|0.1074
7875	UTP3|Q9NQZ2	blue	0.106986	-0.131357	0.0811164	-0.13819	0.172823	-0.414792	0.272351	0.281682	-0.105778	-0.0320758	M1 blue|0.107
8197	ZNF799|Q96GE5	blue	0.105887	-0.114165	0.000777629	-0.0578848	-0.0326303	0.0592561	0.109539	-0.284652	-0.129513	0.205671	M1 blue|0.1059
3545	KDM3B|Q7LBC6	blue	0.105671	0.0151731	-0.140824	-0.09027	0.281974	-0.378171	0.305315	0.343153	-0.0416372	-0.253096	M1 blue|0.1057
4934	PAPSS1|O43252	blue	0.104798	-0.0322033	-0.0224372	-0.144178	0.0480793	-0.1162	-0.164099	0.231535	-0.035089	-0.0145952	M1 blue|0.1048
993	CALY|Q9NYX4	blue	0.104594	-0.125077	0.0763006	-0.0379565	0.0115255	-0.092973	-0.246454	0.0128806	0.214339	0.0464336	M1 blue|0.1046
777	BET1L|Q9NYM9	blue	0.10339	0.0727072	-0.151452	-0.011461	0.30605	-0.32943	0.0501713	0.146443	-0.0278224	-0.167214	M1 blue|0.1034
7617	TSPYL2|Q9H2G4	blue	0.102406	-0.231016	0.311591	-0.168331	-0.100792	-0.2714	-0.178809	0.164624	0.120163	0.0313303	M1 blue|0.1024
4842	OR7D2|Q96RA2	blue	0.101186	-0.0456766	0.0698288	-0.221282	0.0641024	-0.465275	-0.000377755	0.826016	-0.0941312	-0.127139	M1 blue|0.1012
8005	WDR43|Q15061	blue	0.100193	-0.184459	0.119032	-0.153219	0.00316577	-0.00566373	-0.135672	-0.128625	-0.0103312	0.12052	M1 blue|0.1002
524	ARID2|Q68CP9	blue	0.099431	-0.154858	0.118925	-0.207666	-0.0717391	0.0519651	-0.25098	0.0595219	-0.204134	0.314136	M1 blue|0.0994
888	C1orf21|Q9H246	blue	0.0993898	-0.31087	0.231169	-0.191749	-0.196295	0.218253	-0.389055	-0.461652	0.161317	0.368474	M1 blue|0.0994
2966	GTF3C1|Q12789	blue	0.0992043	-0.165511	0.0500239	-0.0962202	0.183284	-0.168344	0.213855	0.159774	-0.0313286	-0.0323029	M1 blue|0.0992
7401	TMEM230|Q96A57	blue	0.0986701	0.209914	-0.226841	0.106573	0.11417	0.0385724	-0.19912	0.178221	-0.0199856	-0.116081	M1 blue|0.0987
7259	TGFB1I1|O43294	blue	0.0973746	-0.216053	0.104504	-0.158817	0.314857	-0.573749	0.68732	0.0870404	-0.0257563	-0.169689	M1 blue|0.0974
196	ADRA1B|P35368	blue	0.0972095	-0.0336871	0.0227368	-0.0456172	-0.287288	0.229512	-0.299849	-0.329934	0.0648999	0.193479	M1 blue|0.0972
4003	MBP|P02686	blue	0.0962935	-0.0885419	0.133567	-0.276984	-0.0245068	-0.412333	-0.0429188	0.787726	-0.15055	-0.0359009	M1 blue|0.0963
5554	PRPF19|Q9UMS4	blue	0.0949139	-0.282597	0.232949	-0.180232	-0.23571	0.0439837	-0.278625	-0.130148	0.314557	0.0775274	M1 blue|0.0949
5647	PTDSS1|P48651	blue	0.0944137	-0.063238	0.0796579	-0.165002	-0.230086	0.180249	-0.236491	-0.131481	0.155824	0.0766666	M1 blue|0.0944
7186	TBC1D8B|Q0IIM8	blue	0.0943127	-0.049715	-0.0101369	-0.0164995	-0.0417045	0.0226562	-0.130982	0.0344961	-0.247692	0.262148	M1 blue|0.0943
5007	PCYT1A|P49585	blue	0.0942389	0.0969529	-0.18759	0.100669	0.501977	-0.335834	0.390211	0.329272	-0.312901	-0.283479	M1 blue|0.0942
3766	LMOD1|P29536	blue	0.0932616	-0.131416	0.00578765	-0.116733	0.364343	-0.551661	0.691214	0.165808	-0.0414327	-0.218251	M1 blue|0.0933
4181	MPP7|Q5T2T1	blue	0.0924881	-0.15704	0.133409	-0.202654	0.0698599	-0.208754	-0.0608457	0.37013	-0.144652	0.0921792	M1 blue|0.0925
6540	SIDT2|Q8NBJ9	blue	0.0920881	-0.0344344	-0.122521	-0.0597184	0.213705	-0.271476	0.182798	0.218644	-0.0192461	-0.0772272	M1 blue|0.0921
3605	KIRREL3|Q8IZU9	blue	0.0914325	-0.158894	0.031002	-0.143848	0.166548	-0.204996	0.363496	-0.0235406	-0.225259	0.066944	M1 blue|0.0914
7288	THUMPD1|Q9NXG2	blue	0.0897312	0.156472	-0.19833	0.0530374	0.142176	0.142708	-0.0849021	-0.225622	0.0464429	-0.0663557	M1 blue|0.0897
974	CACNG8|Q8WXS5	blue	0.0890189	-0.129919	0.108823	-0.153414	-0.288082	0.150638	-0.392431	-0.26873	0.248338	0.23397	M1 blue|0.089
8143	ZEB2|O60315	blue	0.0855296	-0.0692362	0.00433052	-0.0638099	0.0807178	-0.190642	-0.0912653	0.408257	-0.0864131	-0.0329538	M1 blue|0.0855
2814	GNG7|O60262	blue	0.0848295	-0.0909031	0.112071	-0.208991	-0.0141925	-0.460423	-0.00976194	0.452156	0.215514	-0.16996	M1 blue|0.0848
4906	PAFAH1B2|P68402	blue	0.0822896	0.045455	-0.153296	0.0948572	0.40246	-0.232674	-0.0140319	0.037016	-0.179446	0.0241346	M1 blue|0.0823
4653	NOL6|Q9H6R4	blue	0.0805078	-0.174726	0.107768	-0.0686036	-0.0235642	0.0147863	-0.124945	0.104772	0.0871358	0.0500587	M1 blue|0.0805
7278	THOC1|Q96FV9	blue	0.0799695	-0.254307	0.101724	-0.135025	0.366434	-0.330198	0.14453	0.0781969	-0.0689679	-0.0741558	M1 blue|0.08
4998	PCNX3|Q9H6A9	blue	0.077926	-0.124591	0.0510822	-0.00990921	-0.00400631	0.0377425	-0.353751	-0.130632	0.1793	0.182831	M1 blue|0.0779
7735	UBE2J1|Q9Y385	blue	0.0773458	0.0278754	-0.0741434	-0.0456919	0.101534	-0.0358617	0.0296489	0.135098	-0.220993	0.07081	M1 blue|0.0773
7594	TRRAP|Q9Y4A5	blue	0.0763632	0.1036	-0.163679	-0.0171935	0.228414	-0.169987	-0.0211625	0.210098	-0.177791	-0.047728	M1 blue|0.0764
6217	RSF1|Q96T23	blue	0.0752611	-0.167849	0.0507756	-0.07434	0.152224	-0.098903	-0.0306374	0.145032	-0.226318	0.128085	M1 blue|0.0753
3794	LRMP|Q12912	blue	0.0714503	-0.00591249	-0.127408	-0.0537291	0.0589828	0.350115	-0.237196	-0.367213	-0.230355	0.302316	M1 blue|0.0715
2871	GPR19|Q15760	blue	0.0706512	-0.0248644	-0.0642815	-0.0199334	0.0754449	0.0822148	-0.052454	-0.201294	-0.0681745	0.145581	M1 blue|0.0707
2950	GSTO1|P78417	blue	0.0706183	-0.0938579	-0.0293353	-0.0533545	0.188293	-0.0307853	-0.0665979	0.0163412	-0.309968	0.19791	M1 blue|0.0706
292	ALDH2|P05091	blue	0.0701615	-0.141745	0.0361563	0.0221219	0.254729	-0.252945	0.202888	-0.0877124	-0.155648	0.095076	M1 blue|0.0702
2383	FAM172A|Q8WUF8	blue	0.0700953	-0.0795057	-0.0377616	-0.0498652	0.0924681	0.0554848	-0.0394489	-0.387997	-0.0187947	0.179816	M1 blue|0.0701
1242	CEP68|Q76N32	blue	0.0687215	-0.160303	0.151278	-0.272284	0.0659073	-0.225437	0.125733	0.151541	-0.218945	0.136443	M1 blue|0.0687
5372	POLR3A|O14802	blue	0.0687098	-0.193366	0.144277	-0.148092	-0.131954	-0.149492	-0.052986	0.114796	0.11072	0.0782135	M1 blue|0.0687
2714	GEMIN6|Q8WXD5	blue	0.0646889	0.0097583	-0.0801896	-0.0829149	0.168644	-0.169847	0.0796155	0.0119031	-0.185356	0.0331664	M1 blue|0.0647
1079	CCAR2|Q8N163	blue	0.0642375	0.0100187	-0.0362137	-0.0118785	0.341966	-0.238818	0.186939	0.176024	0.104975	-0.275214	M1 blue|0.0642
4177	MPP2|Q14168	blue	0.0641635	-0.0302722	-0.0872484	0.107969	0.29863	-0.066405	0.0748615	-0.256597	0.0382132	-0.0312003	M1 blue|0.0642
4412	NAA50|Q9GZZ1	blue	0.0624738	0.025056	-0.0770775	-0.0437557	-0.00878266	0.153515	-0.13658	0.0895314	-0.319788	0.210487	M1 blue|0.0625
2035	DUSP23|Q9BVJ7	blue	0.0615283	0.161026	-0.217768	-0.0148267	0.246442	-0.00333	-0.0101317	0.261425	-0.391226	-0.0279053	M1 blue|0.0615
4360	MXRA7|P84157	blue	0.0614157	-0.0889524	0.0349045	-0.110612	0.00914637	-0.0699256	-0.105993	-0.116925	0.222831	-0.00132787	M1 blue|0.0614
2377	FAM163B|P0C2L3	blue	0.0604212	-0.0159853	-0.00910132	0.0484858	-0.16908	0.300533	-0.255667	-0.34686	0.0337806	0.233104	M1 blue|0.0604
1788	DDAH2|O95865	blue	0.0589877	0.0566265	-0.155102	0.0120945	0.387952	-0.226108	0.326968	0.23676	-0.498452	-0.0184183	M1 blue|0.059
7493	TP53BP1|Q12888	blue	0.0585132	0.130465	-0.273809	0.124403	0.342441	0.161006	0.119708	-0.364832	-0.28827	0.0113734	M1 blue|0.0585
796	BMI1|P35226	blue	0.0581167	-0.173605	0.113637	-0.146585	0.125439	-0.235659	0.209575	0.0533812	0.0977281	-0.116048	M1 blue|0.0581
6213	RRP1B|Q14684	blue	0.056479	-0.0850667	0.0226343	-0.0961453	0.0843523	-0.055363	0.120257	-0.156084	0.0505968	-0.0531829	M1 blue|0.0565
3528	KCTD12|Q96CX2	blue	0.0559766	0.104404	-0.307494	-0.00186307	0.227812	0.111756	0.195691	-0.0918731	-0.460286	0.187731	M1 blue|0.056
3561	KIAA0319L|Q8IZA0	blue	0.0559244	-0.0297049	-0.0164006	-0.00786707	0.223379	-0.294528	-0.0412434	0.168108	0.293526	-0.19732	M1 blue|0.0559
1115	CCDC97|Q96F63	blue	0.0531138	-0.0492434	-0.0281767	-0.0797284	0.286526	-0.107485	0.0846426	0.197819	-0.378411	0.0970884	M1 blue|0.0531
881	C18orf32|Q8TCD1	blue	0.0512228	-0.248794	0.365485	-0.236127	-0.300073	-0.0348536	-0.209442	0.151581	0.318989	0.0561145	M1 blue|0.0512
2932	GSG1L|Q6UXU4	blue	0.0511994	-0.240057	0.142524	-0.122412	-0.176977	0.26309	-0.321296	-0.373674	0.155319	0.306024	M1 blue|0.0512
7456	TNFRSF21|O75509	blue	0.0486395	-0.0638447	-0.00544508	-0.0417279	-0.0235881	0.0170179	-0.248584	-0.155998	-0.0102046	0.154225	M1 blue|0.0486
2317	EXOSC6|Q5RKV6	blue	0.0463859	-0.176008	0.0956189	-0.106011	0.138788	-0.125602	0.0442002	-0.0438479	-0.0240915	0.0164419	M1 blue|0.0464
7774	UBXN4|Q92575	blue	0.0460712	-0.059754	-0.0307536	-0.113899	0.217503	-0.196164	0.222625	0.262833	-0.275994	0.0583858	M1 blue|0.0461
2778	GMEB2|Q9UKD1	blue	0.0460388	0.0221996	-0.00359772	-0.162777	0.173778	-0.368956	0.0803781	0.326465	0.0178944	-0.156292	M1 blue|0.046
3759	LMF1|Q96S06	blue	0.0453885	0.183923	-0.241811	0.0846135	0.132981	0.0734268	-0.0436452	0.0024763	-0.143388	-0.0165728	M1 blue|0.0454
809	BOP1|Q14137	blue	0.0436757	-0.0798582	0.0351076	0.085593	0.172394	-0.140378	0.103122	0.203997	0.00697157	-0.135711	M1 blue|0.0437
6749	SMIM20|Q8N5G0	blue	0.0420648	-0.0576849	-0.00138429	-0.0764102	0.0646474	-0.165363	-0.00590258	-0.194196	0.34347	-0.0867412	M1 blue|0.0421
4580	NFIB|O00712	blue	0.0399539	-0.0268824	-0.0257944	-0.196676	0.302613	-0.159654	0.187085	0.29141	-0.2973	0.070366	M1 blue|0.04
2323	EZR|P15311	blue	0.0399242	0.00126188	-0.152553	0.114986	0.457982	-0.101069	0.261334	-0.102337	-0.285563	-0.0473906	M1 blue|0.0399
3175	HPS6|Q86YV9	blue	0.0387672	-0.2365	0.153522	-0.113575	0.0953739	-0.29845	0.316533	0.0960216	-0.0176753	-0.00285485	M1 blue|0.0388
432	APIP|Q96GX9	blue	0.0380616	-0.0586169	-0.0399767	0.00957739	0.165575	-0.176789	0.0518345	0.023391	-0.0344882	-0.0638113	M1 blue|0.0381
4660	NOP16|Q9Y3C1	blue	0.0376598	-0.21802	0.091982	-0.133249	0.107214	-0.147895	0.182336	-0.251973	-0.125133	0.0962395	M1 blue|0.0377
3786	LRCH4|O75427	blue	0.037327	-0.069316	-0.0903979	-0.0559578	0.37905	-0.231632	0.358413	-0.208312	-0.30058	0.116341	M1 blue|0.0373
1756	DCAF10|Q5QP82	blue	0.0367431	-0.0571977	-0.0278903	-0.0592136	0.172198	0.0486309	-0.0845005	-0.196745	-0.0502635	0.102327	M1 blue|0.0367
4087	MIA3|Q5JRA6	blue	0.0348112	-0.0600789	0.0735348	-0.0581633	0.0729807	-0.257948	0.0140288	0.13965	0.196295	-0.171952	M1 blue|0.0348
4419	NACC1|Q96RE7	blue	0.0341399	-0.069473	-0.119992	0.0119088	0.32287	-0.0858945	0.267567	-0.0642873	-0.30116	0.114421	M1 blue|0.0341
6631	SLC2A5|P22732	blue	0.0338811	-0.135862	0.0411617	-0.126384	0.0210685	-0.224019	0.219951	0.0428552	0.150261	-0.0120178	M1 blue|0.0339
2057	EAPP|Q56P03	blue	0.0323157	0.00275764	-0.0358458	-0.00819239	0.0592197	-0.100105	-0.162572	0.232288	-0.114587	0.110603	M1 blue|0.0323
7253	TFDP1|Q14186	blue	0.0303479	-0.000132512	-0.0689061	-0.121279	0.0811847	-0.0333425	0.110042	0.120165	-0.225961	0.0614334	M1 blue|0.0303
5806	RABAC1|Q9UI14	blue	0.028607	-0.0554885	-0.0114357	-0.0706848	0.100026	-0.177319	-0.0530887	0.00792075	0.271137	-0.122812	M1 blue|0.0286
5369	POLR2L|P62875	blue	0.0285217	-0.00682661	-0.117468	-0.0590143	0.336401	-0.127624	0.201977	0.171139	-0.327854	0.0218228	M1 blue|0.0285
833	BRMS1L|Q5PSV4	blue	0.0284119	-0.0401806	-0.000589797	0.0945189	0.185733	-0.0981868	0.195884	-0.131218	0.0135679	-0.0540401	M1 blue|0.0284
7857	USP39|Q53GS9	blue	0.0283695	0.0860414	-0.135012	0.0157665	0.206169	0.00260086	-0.0386606	-0.159948	-0.0314859	-0.0729201	M1 blue|0.0284
2250	EPHX2|P34913	blue	0.0278592	-0.128406	0.108629	-0.0904652	0.069532	-0.222094	0.136206	0.21239	-0.113124	0.0280924	M1 blue|0.0279
2531	FKBPL|Q9UIM3	blue	0.0272234	-0.126527	0.0441747	-0.236544	0.125839	-0.235028	0.0628304	-0.041052	0.0728939	-0.0413764	M1 blue|0.0272
7957	VTI1B|Q9UEU0	blue	0.0269405	0.0891348	-0.163502	-0.00558583	0.145474	0.137696	-0.0381569	-0.162106	-0.0653845	-0.0311545	M1 blue|0.0269
1160	CD99L2|Q8TCZ2	blue	0.0253883	0.0701196	-0.0258557	0.0882191	0.172492	-0.106453	-0.0840401	0.130718	0.117194	-0.145362	M1 blue|0.0254
3888	MAD1L1|Q9Y6D9	blue	0.0251422	-0.10908	0.00614526	-0.0185383	0.0702615	0.0104933	-0.10625	0.0215364	0.129064	-0.0149516	M1 blue|0.0251
1209	CDK9|P50750	blue	0.0248826	0.100964	-0.213187	0.0737881	0.259478	-0.138961	0.0448166	0.0929749	0.0378868	-0.145654	M1 blue|0.0249
636	ATP13A2|Q9NQ11	blue	0.0248494	0.0597952	-0.225083	0.106621	0.141034	0.20138	-0.106492	-0.133482	-0.166087	0.161285	M1 blue|0.0248
2811	GNG3|P63215	blue	0.0229174	-0.143924	0.0659688	0.046992	-0.0259558	0.100312	-0.255063	-0.339955	0.355816	0.0717309	M1 blue|0.0229
7772	UBXN10|Q96LJ8	blue	0.0120533	0.00163966	-0.111893	0.177334	0.251594	-0.109223	-0.111534	-0.0557665	0.00810925	0.0475077	M1 blue|0.0121
6102	RPGR|Q92834	blue	0.0119454	-0.229255	0.0750922	-0.0795162	0.0566657	-0.073651	0.159125	-0.181005	-0.117991	0.212671	M1 blue|0.0119
890	C1orf43|Q9BWL3	blue	0.0117831	-0.141785	0.0953411	-0.0388565	0.104975	-0.270317	0.109675	0.188704	-0.0394399	-0.000427928	M1 blue|0.0118
6023	RIMS2|Q9UQ26	blue	0.0115406	-0.114075	0.0146892	0.058932	0.144897	-0.0874436	-0.0211194	-0.196369	0.143701	0.0448182	M1 blue|0.0115
7340	TMCC1|O94876	blue	0.0104669	0.170642	-0.253012	0.195871	0.236575	0.111919	-0.282004	0.00211002	-0.316759	0.0919396	M1 blue|0.0105
2946	GSTM2|P28161	blue	0.00891628	0.0237584	-0.0613179	-0.0182866	0.275436	-0.220571	0.104764	0.14188	-0.139442	0.00977918	M1 blue|0.0089
2319	EXOSC8|Q96B26	blue	0.00591873	-0.0434181	-0.0538152	0.0690175	0.218938	-0.0598034	-0.0576186	0.0782543	-0.129362	-0.0169001	M1 blue|0.0059
127	ACTL6B|O94805	blue	0.00455625	0.0700736	-0.207237	0.19337	0.198995	0.193591	-0.118887	-0.270151	-0.106544	0.0747124	M1 blue|0.0046
798	BMPER|Q8N8U9	blue	0.00295754	-0.0237228	-0.0511032	0.178559	0.16161	0.0343772	-0.136451	-0.260791	0.0847827	0.0463593	M1 blue|0.003
8159	ZFYVE9|O95405	blue	0.00158388	-0.144415	0.0196253	-0.0849473	0.166885	-0.0629603	0.0428976	-0.128801	-0.0368464	0.0558481	M1 blue|0.0016
7459	TNK2|Q07912	blue	-0.000371578	-0.141975	0.0359387	-0.107598	0.206925	-0.0830186	0.0873744	-0.227094	-0.0600164	0.0919839	M1 blue|-4e-04
4186	MPV17|P39210	blue	-0.304175	0.1956	-0.151861	0.195985	0.0103606	0.226808	-0.106064	0.00417927	0.403809	-0.156324	M1 blue|-0.3042
702	AUP1|Q9Y679	blue	-0.277382	0.286959	-0.350864	0.201478	0.180666	0.264507	-0.207498	-0.064535	0.303573	-0.171351	M1 blue|-0.2774
8171	ZMYND11|Q15326	blue	-0.276194	-0.0454185	0.0217997	0.0211616	-0.00784818	0.105186	-0.180917	0.178816	0.116621	0.0879366	M1 blue|-0.2762
2084	EEF1G|P26641	blue	-0.259001	0.401233	-0.455447	0.320573	0.325591	0.263771	-0.22992	0.00532411	-0.0104417	-0.133103	M1 blue|-0.259
2016	DRG1|Q9Y295	blue	-0.238738	0.452435	-0.49839	0.324533	0.336777	0.114766	0.073515	-0.0145119	0.0139007	-0.295974	M1 blue|-0.2387
6211	RRP12|Q5JTH9	blue	-0.230508	0.147697	-0.15776	0.266164	0.184391	0.0984104	0.0299482	-0.140501	0.470471	-0.359038	M1 blue|-0.2305
5676	PTPN4|P29074	blue	-0.222786	0.212441	-0.291464	0.302078	0.179245	0.198727	-0.0641144	-0.0739187	0.175696	-0.195618	M1 blue|-0.2228
919	C4orf3|Q8WVX3	blue	-0.221861	0.435017	-0.545977	0.3656	0.224611	0.475742	-0.192605	-0.27991	-0.128864	0.0681947	M1 blue|-0.2219
5495	PRAF2|O60831	blue	-0.200987	0.471025	-0.465815	0.367715	0.151242	0.257658	-0.0168391	0.0314543	-0.0171651	-0.110066	M1 blue|-0.201
6218	RSL1D1|O76021	blue	-0.197278	0.209411	-0.230781	0.204147	0.0922724	0.224317	-0.13538	0.0748667	0.215569	-0.183171	M1 blue|-0.1973
3816	LRRC59|Q96AG4	blue	-0.188984	0.135475	-0.0841105	0.166776	0.0527338	-0.00761762	0.0880669	0.109814	0.276284	-0.248395	M1 blue|-0.189
1935	DNAJB14|Q8TBM8	blue	-0.184329	0.239369	-0.196197	0.320424	0.0348802	0.214677	-0.349805	-0.142267	0.502806	-0.236753	M1 blue|-0.1843
2403	FAM241B|Q96D05	blue	-0.18337	0.0726264	-0.18824	0.272635	0.115878	0.320223	-0.412916	-0.328357	0.257957	0.0771431	M1 blue|-0.1834
5719	PXMP2|Q9NR77	blue	-0.17934	0.0359266	-0.140879	0.0433646	0.238461	-0.0639975	-0.231565	0.261787	0.126308	-0.0619941	M1 blue|-0.1793
3231	HTR1A|P08908	blue	-0.168452	0.214273	-0.332729	0.270304	0.366609	0.213325	-0.0228818	-0.283232	-0.150682	0.072775	M1 blue|-0.1685
5457	PPP1R3G|B7ZBB8	blue	-0.158992	0.125974	-0.168183	0.106062	0.144309	0.0385898	-0.125721	0.17819	-0.0018206	-0.00342535	M1 blue|-0.159
5551	PRNP|P04156	blue	-0.155334	0.252149	-0.389532	0.34253	0.319579	0.318404	-0.233952	0.0129592	-0.313699	0.140983	M1 blue|-0.1553
4062	METTL26|Q96S19	blue	-0.147558	0.199217	-0.31686	0.141946	0.270472	0.160006	-0.210559	0.0819597	-0.276724	0.0721815	M1 blue|-0.1476
6226	RTFDC1|Q9BY42	blue	-0.14452	0.0631365	-0.0335728	0.00641499	0.184861	-0.0919054	-0.0589292	0.316933	-0.031517	-0.0604049	M1 blue|-0.1445
1344	CLEC14A|Q86T13	blue	-0.1423	-0.0104341	-0.0423432	0.125994	0.197	-0.140574	0.166372	0.214859	0.059544	-0.0857527	M1 blue|-0.1423
7387	TMEM178A|Q8NBL3	blue	-0.121641	-0.0757564	0.108916	-0.0616696	-0.286583	0.404583	-0.42569	-0.174338	0.123766	0.290049	M1 blue|-0.1216
7246	TEX2|Q8IWB9	blue	-0.112504	0.209592	-0.256898	-0.0174519	0.0164947	0.106223	-0.214186	0.345177	-0.103961	-0.00473432	M1 blue|-0.1125
3235	HTR2A|P28223	blue	-0.103643	-0.13269	0.212809	-0.05878	-0.446994	0.376596	-0.32322	-0.370228	0.41918	0.192051	M1 blue|-0.1036
3482	KAT8|Q9H7Z6	blue	-0.102355	-0.00375263	0.0482288	0.0694592	0.142217	-0.260076	0.382794	0.117439	0.299392	-0.28449	M1 blue|-0.1024
4620	NKAIN2|Q5VXU1	blue	-0.0963948	-0.287587	0.234335	-0.235162	-0.13933	0.0172935	-0.271971	0.0456831	0.235185	0.0907732	M1 blue|-0.0964
187	ADIPOR1|Q96A54	blue	-0.0945079	-0.139129	0.0872747	0.0549917	0.131652	-0.325591	0.0271423	0.0414861	0.154245	-0.0369849	M1 blue|-0.0945
815	BPHL|Q86WA6	blue	-0.0922392	0.0696316	-0.128857	0.0891771	0.0658419	0.120131	-0.0641514	-0.159528	0.109371	0.0287358	M1 blue|-0.0922
1819	DDX51|Q8N8A6	blue	-0.0889186	-0.0318584	-0.101351	-0.11073	0.0843364	0.0323593	-0.232138	0.206923	-0.169749	0.0556593	M1 blue|-0.0889
7001	STK11|Q15831	blue	-0.0860179	0.195059	-0.250127	0.196485	0.276409	0.0129973	-0.156307	0.0929643	0.0228896	-0.0437338	M1 blue|-0.086
5583	PRX|Q9BXM0	blue	-0.0734954	-0.00678723	-0.0410175	-0.0495309	0.208239	-0.203704	-0.0220623	0.08313	-0.0108508	0.0294266	M1 blue|-0.0735
5577	PRRT2|Q7Z6L0	blue	-0.0677935	0.0218399	-0.0880077	0.0912167	0.078408	-0.000577861	-0.216037	0.0459709	0.318781	-0.107098	M1 blue|-0.0678
6421	SEPT2|Q15019	blue	-0.0676695	0.10635	-0.138654	0.123076	0.313902	-0.167918	0.194089	0.175478	-0.21969	-0.146598	M1 blue|-0.0677
2616	FXYD6|Q9H0Q3	blue	-0.0674579	0.33702	-0.339935	0.29159	0.111573	0.248817	-0.25074	-0.0206662	-0.019945	0.0154237	M1 blue|-0.0675
2963	GTF2H3|Q13889	blue	-0.0667901	0.190875	-0.2503	0.231072	0.348386	-0.148142	0.171057	0.014489	0.134795	-0.359257	M1 blue|-0.0668
7343	TMCO1|Q9UM00	blue	-0.0638849	0.270666	-0.330182	0.285405	0.178922	0.201112	-0.0753143	-0.349084	0.0448644	-0.0872885	M1 blue|-0.0639
4601	NHP2|Q9NX24	blue	-0.0629153	0.0926808	-0.142536	0.0257485	0.279143	-0.0864256	0.350324	-0.0778388	-0.0338059	-0.185304	M1 blue|-0.0629
695	ATXN10|Q9UBB4	blue	-0.062044	0.120177	-0.214777	0.0317616	0.0347818	0.18774	-0.323688	0.184217	-0.0931961	0.105367	M1 blue|-0.062
1526	COX18|Q8N8Q8	blue	-0.0596956	-0.0861428	0.0533146	0.0840051	-0.0533294	0.156615	-0.191445	-0.246349	0.0648466	0.177938	M1 blue|-0.0597
303	ALG1|Q9BT22	blue	-0.0579585	0.0724822	-0.150814	0.169151	0.179466	-0.0508819	0.0878739	-0.200135	-0.00773667	-0.00235482	M1 blue|-0.058
7332	TM7SF2|O76062	blue	-0.0580036	0.0784021	-0.12105	0.0442228	0.0202062	0.156048	-0.259361	0.0368248	0.0639399	0.0568982	M1 blue|-0.058
553	ARNTL|O00327	blue	-0.056587	0.00196444	-0.0922845	0.132945	0.0959885	0.00442352	-0.0283577	-0.274059	0.128464	0.0015802	M1 blue|-0.0566
5420	PPL|O60437	blue	-0.0561811	-0.0786822	0.00628383	-0.0678129	0.3296	-0.331035	0.518209	0.0606454	-0.00850136	-0.176735	M1 blue|-0.0562
5635	PSMG1|O95456	blue	-0.052276	0.0544925	-0.167865	0.0873877	0.11046	0.163519	-0.191132	0.0836628	-0.0525491	0.062031	M1 blue|-0.0523
6077	RNF7|Q9UBF6	blue	-0.0499911	0.0950458	-0.160516	-0.00420765	0.257239	-0.211175	0.0957508	0.432551	-0.298508	0.0803847	M1 blue|-0.05
5395	PPAN|Q9NQ55	blue	-0.0467824	0.00538061	-0.169159	0.078402	0.196946	-0.051477	0.0722764	0.0879583	-0.248462	0.0439487	M1 blue|-0.0468
4564	NEMF|O60524	blue	-0.0455191	-0.0787832	-0.010427	-0.167269	-0.0818289	0.174403	-0.136825	-0.194779	0.124336	0.117734	M1 blue|-0.0455
5936	RCL1|Q9Y2P8	blue	-0.0449555	-0.141293	0.0585253	0.0149528	0.101982	-0.0124031	-0.0845758	-0.00413615	0.186573	0.0226133	M1 blue|-0.045
3	|B2RBV5	blue	-0.0446171	0.0382113	-0.0258958	-0.0147003	0.0926095	-0.139812	-0.110962	0.129451	-0.00812488	0.030606	M1 blue|-0.0446
324	AMER3|Q8N944	blue	-0.0422236	-0.143317	0.100811	0.0184368	-0.0353415	-0.066318	0.084657	-0.128261	0.128336	0.0342639	M1 blue|-0.0422
156	ADAR|P55265	blue	-0.0407523	0.199226	-0.307456	0.178869	0.464979	-0.0144342	0.152726	-0.0347132	0.114441	-0.348383	M1 blue|-0.0408
3508	KCNIP2|Q9NS61	blue	-0.0400605	-0.0207563	-0.0934503	0.0815627	0.239881	-0.0724147	0.106809	-0.226744	-0.0519367	0.111831	M1 blue|-0.0401
585	ASH2L|Q9UBL3	blue	-0.039957	0.026889	-0.169099	0.125888	0.386809	-0.0541834	0.219659	-0.117545	-0.0823459	-0.143812	M1 blue|-0.04
2159	ELAC1|Q9H777	blue	-0.0398733	0.0288049	-0.0958475	0.0711491	0.134351	0.208557	0.0681279	-0.334799	-0.0314511	0.08701	M1 blue|-0.0399
5952	REEP5|Q00765	blue	-0.0397089	0.111658	-0.138234	0.00202175	0.0236484	0.0685938	-0.246785	-0.0531113	0.310474	-0.0577863	M1 blue|-0.0397
6481	SGCD|Q92629	blue	-0.0394583	0.236665	-0.402707	0.198553	0.541803	-0.153216	0.394045	0.0868054	-0.358032	-0.149645	M1 blue|-0.0395
2504	FGFR3|P22607	blue	-0.035666	-0.0861197	0.0173667	-0.0653416	0.0185041	0.131417	-0.264951	-0.205555	0.0870082	0.14223	M1 blue|-0.0357
5482	PPP4R3A|Q6IN85	blue	-0.0321225	0.163872	-0.235284	0.0745093	0.471929	-0.200781	0.486824	0.000891516	-0.0682123	-0.334808	M1 blue|-0.0321
7582	TRMT1L|Q7Z2T5	blue	-0.0309689	0.067656	-0.0543987	0.0983832	0.208859	-0.362601	0.203948	0.451043	0.193561	-0.367094	M1 blue|-0.031
6662	SLC45A1|Q9Y2W3	blue	-0.0308495	0.0957143	-0.170503	0.0910145	0.238507	-0.0400748	0.218651	-0.198707	0.0471448	-0.0993858	M1 blue|-0.0308
2949	GSTM5|P46439	blue	-0.0301628	-0.00255239	-0.0100798	-0.0524573	-0.013092	0.156495	-0.229682	0.0357612	0.0879646	0.116464	M1 blue|-0.0302
4455	NBN|O60934	blue	-0.029445	-0.104119	-0.0457802	-0.0233663	0.26921	-0.215548	0.337361	0.156198	-0.0931742	-0.10069	M1 blue|-0.0294
6632	SLC2A6|Q9UGQ3	blue	-0.028074	0.0316094	-0.025364	-0.0469662	-0.140204	0.239566	-0.529251	-0.158718	0.156739	0.200323	M1 blue|-0.0281
1772	DCP2|Q8IU60	blue	-0.0277362	0.028156	-0.154009	-0.00737809	0.133409	0.10127	-0.374581	-0.00944706	0.0996998	0.0130743	M1 blue|-0.0277
6391	SEC61B|P60468	blue	-0.0266979	0.164581	-0.175356	0.0184042	0.142307	-0.0964751	0.0965829	0.194416	0.231219	-0.350017	M1 blue|-0.0267
6161	RPS12|P25398	blue	-0.0242543	-0.221563	0.280081	-0.145918	-0.276749	0.00787323	-0.0421437	0.061365	0.358017	-0.0708245	M1 blue|-0.0243
6358	SDC3|O75056	blue	-0.022961	-0.0204113	-0.0355281	0.000312062	0.0284167	0.0726837	-0.14056	-0.113543	0.114454	0.0371378	M1 blue|-0.023
431	API5|Q9BZZ5	blue	-0.0190114	0.194061	-0.264014	0.17352	0.236655	0.127837	-0.260639	0.0550292	0.127831	-0.171762	M1 blue|-0.019
801	BMS1|Q14692	blue	-0.0184662	-0.147277	0.082512	-0.0700309	0.143953	-0.274453	0.180652	0.2615	0.0447864	-0.113254	M1 blue|-0.0185
5296	PLPP6|Q8IY26	blue	-0.0138057	0.00274518	-0.0746976	-0.072735	0.0423705	0.177584	-0.238073	-0.161276	0.124951	0.117974	M1 blue|-0.0138
1758	DCAF5|Q96JK2	blue	-0.0114363	-0.133164	-0.0305563	-0.0725398	0.0493435	-0.0240162	0.161996	-0.272492	-0.184562	0.178312	M1 blue|-0.0114
3912	MAN2C1|Q9NTJ4	blue	-0.0113358	0.000375582	-0.0898378	0.0768141	0.258839	-0.170195	0.281006	-0.0108724	-0.392879	0.0545247	M1 blue|-0.0113
6983	STARD3NL|O95772	blue	-0.0104167	-0.131619	0.114788	-0.0827677	-0.137102	0.0134367	-0.322252	-0.0806837	0.39819	0.0636352	M1 blue|-0.0104
3983	MAST1|Q9Y2H9	blue	-0.00892301	0.180647	-0.295536	0.144806	0.345781	0.0816484	-0.0623038	-0.210968	-0.32377	0.140251	M1 blue|-0.0089
4086	MIA2|Q96PC5	blue	-0.00883823	-0.0624494	0.0590199	-0.126157	-0.0330605	0.0152505	-0.13468	-0.0555861	0.119522	-0.0142169	M1 blue|-0.0088
7642	TTC4|O95801	blue	-0.00762342	-0.00808184	-0.0067178	0.0547779	0.119491	-0.122077	-0.152266	0.137008	0.157023	-0.0984389	M1 blue|-0.0076
7145	TAMM41|Q96BW9	blue	-0.00561196	-0.121347	0.0934395	-0.10256	-0.163731	0.189188	-0.196232	-0.259451	0.163504	0.195969	M1 blue|-0.0056
7404	TMEM243|Q9BU79	blue	-0.00348776	0.0114956	-0.153993	0.106755	0.220832	-0.0975543	-0.128128	0.0738575	-0.0584275	0.11589	M1 blue|-0.0035
4637	NME7|Q9Y5B8	cyan	-0.715914	0.921664	-0.858846	0.78859	0.537672	0.336374	0.111616	0.234527	0.189128	-0.623196	M8 cyan|0.9217
7763	UBR1|Q8IWV7	cyan	-0.719194	0.912471	-0.866909	0.833256	0.543775	0.373966	0.174027	0.209258	0.217522	-0.638404	M8 cyan|0.9125
7864	USP5|P45974	cyan	-0.769344	0.908273	-0.848739	0.828373	0.368543	0.627423	-0.0816558	0.090743	0.25152	-0.493316	M8 cyan|0.9083
1685	CUL5|Q93034	cyan	-0.697352	0.893521	-0.859218	0.755341	0.480057	0.351542	-0.0181687	0.328643	0.280808	-0.632806	M8 cyan|0.8935
5232	PKM|P14618	cyan	-0.677569	0.889973	-0.808392	0.79022	0.523627	0.30192	0.0365084	0.262496	0.283173	-0.665662	M8 cyan|0.89
8063	XPO1|O14980	cyan	-0.724073	0.885865	-0.808305	0.770967	0.439954	0.43859	0.0730553	0.326063	0.129818	-0.548848	M8 cyan|0.8859
2999	HACD3|Q9P035	cyan	-0.781944	0.884092	-0.858173	0.844607	0.592868	0.343136	0.037089	0.133067	0.421573	-0.684988	M8 cyan|0.8841
7938	VPS41|P49754	cyan	-0.650094	0.88394	-0.842776	0.8346	0.541638	0.294861	0.16147	0.263534	0.215937	-0.677671	M8 cyan|0.8839
2405	FAM45A|Q8TCE6	cyan	-0.678088	0.876243	-0.823929	0.785256	0.524317	0.296983	0.216616	0.142991	0.234256	-0.680405	M8 cyan|0.8762
4677	NPEPPS|P55786	cyan	-0.691746	0.87437	-0.880609	0.795829	0.509526	0.475853	-0.0354214	0.0636181	0.0922933	-0.424562	M8 cyan|0.8744
2022	DST|Q03001	cyan	-0.670714	0.870246	-0.85849	0.733663	0.679956	0.0749244	0.190351	0.531347	0.181908	-0.71748	M8 cyan|0.8702
2706	GDI1|P31150	cyan	-0.759006	0.8701	-0.813843	0.802769	0.35248	0.561714	-0.149213	0.138809	0.247626	-0.460036	M8 cyan|0.8701
232	AHCY|P23526	cyan	-0.686487	0.869896	-0.777595	0.739122	0.375207	0.431619	0.0419052	0.240514	0.15234	-0.525211	M8 cyan|0.8699
5527	PRKCA|P17252	cyan	-0.723263	0.866396	-0.867819	0.828012	0.699893	0.228434	0.193264	0.215684	0.2968	-0.69636	M8 cyan|0.8664
7159	TARS|P26639	cyan	-0.643248	0.8597	-0.871371	0.705138	0.644853	0.250514	0.145253	0.377074	0.0577526	-0.59569	M8 cyan|0.8597
6901	SPTBN1|Q01082	cyan	-0.769555	0.859321	-0.772831	0.83351	0.322398	0.643129	-0.192176	0.0186309	0.324015	-0.457128	M8 cyan|0.8593
7719	UBA5|Q9GZZ9	cyan	-0.582488	0.8541	-0.813223	0.738769	0.588666	0.196254	0.183586	0.195539	0.186521	-0.638387	M8 cyan|0.8541
6273	SACM1L|Q9NTJ5	cyan	-0.694773	0.852189	-0.786576	0.777235	0.523812	0.213363	0.107935	0.255817	0.460474	-0.758735	M8 cyan|0.8522
3708	LDHB|P07195	cyan	-0.575775	0.851815	-0.787709	0.719482	0.562989	0.148951	0.162681	0.319015	0.276341	-0.739543	M8 cyan|0.8518
540	ARL8B|Q9NVJ2	cyan	-0.682826	0.851594	-0.789599	0.745417	0.560146	0.253649	0.118704	0.374983	0.249124	-0.651098	M8 cyan|0.8516
2017	DRG2|P55039	cyan	-0.626005	0.851473	-0.783061	0.722208	0.535608	0.152657	0.251016	0.383078	0.219568	-0.713712	M8 cyan|0.8515
2668	GAPVD1|Q14C86	cyan	-0.608339	0.849649	-0.787435	0.709588	0.505836	0.213103	0.140007	0.356531	0.178711	-0.661926	M8 cyan|0.8496
7926	VPS26A|O75436	cyan	-0.685309	0.848179	-0.83447	0.792581	0.530635	0.35861	0.132516	0.0725721	0.133626	-0.53773	M8 cyan|0.8482
7766	UBR4|Q5T4S7	cyan	-0.74727	0.84735	-0.720541	0.696179	0.306456	0.412805	0.0209965	0.326245	0.299875	-0.55775	M8 cyan|0.8474
7918	VPS11|Q9H270	cyan	-0.712646	0.84699	-0.80224	0.787799	0.489491	0.334509	0.19337	0.0749207	0.37925	-0.682985	M8 cyan|0.847
3987	MAT2A|P31153	cyan	-0.79536	0.846827	-0.768848	0.798267	0.458523	0.388579	0.00438988	0.260643	0.427936	-0.692663	M8 cyan|0.8468
7924	VPS18|Q9P253	cyan	-0.748082	0.842946	-0.825078	0.863984	0.524866	0.399864	0.200725	0.0932808	0.347908	-0.681242	M8 cyan|0.8429
3635	KPNB1|Q14974	cyan	-0.704298	0.842494	-0.837481	0.735604	0.495781	0.510418	0.00844806	0.133705	0.0719494	-0.41994	M8 cyan|0.8425
1727	CYTH1|Q15438	cyan	-0.668981	0.841761	-0.817976	0.778795	0.563398	0.331952	0.0799852	0.191079	0.195137	-0.583456	M8 cyan|0.8418
135	ACTR3|P61158	cyan	-0.675307	0.840797	-0.817579	0.71346	0.366774	0.584855	0.0162666	0.0287098	0.0824772	-0.423293	M8 cyan|0.8408
7862	USP47|Q96K76	cyan	-0.762374	0.835098	-0.813762	0.815748	0.587239	0.268722	0.142048	0.302831	0.306975	-0.682388	M8 cyan|0.8351
2672	GARS|P41250	cyan	-0.627486	0.832707	-0.830603	0.688565	0.620108	0.183255	0.045371	0.372409	0.134088	-0.580197	M8 cyan|0.8327
7172	TBC1D15|Q8TC07	cyan	-0.663817	0.831204	-0.794351	0.758157	0.552634	0.309543	0.144753	0.304555	0.0596599	-0.556524	M8 cyan|0.8312
6350	SCRN1|Q12765	cyan	-0.736655	0.830359	-0.81339	0.83045	0.538109	0.374098	-0.00170767	0.0980852	0.271618	-0.572123	M8 cyan|0.8304
455	APPL1|Q9UKG1	cyan	-0.642878	0.828076	-0.729186	0.721489	0.36492	0.306025	-0.0545566	0.321262	0.303427	-0.584517	M8 cyan|0.8281
3884	MACF1|Q9UPN3	cyan	-0.760564	0.82553	-0.758995	0.817606	0.479095	0.40978	0.0942572	0.0131726	0.413359	-0.655395	M8 cyan|0.8255
2880	GPS1|Q13098	cyan	-0.646056	0.824418	-0.737365	0.675119	0.248395	0.486132	-0.134679	0.322748	0.26072	-0.494754	M8 cyan|0.8244
5623	PSMD3|O43242	cyan	-0.674508	0.824158	-0.787773	0.698283	0.392103	0.546733	-0.0233489	0.0686464	0.17276	-0.482786	M8 cyan|0.8242
5619	PSMD12|O00232	cyan	-0.760898	0.823306	-0.778598	0.693528	0.411611	0.423804	0.0427035	0.24731	0.266749	-0.5639	M8 cyan|0.8233
1489	COPB1|P53618	cyan	-0.695473	0.819645	-0.774073	0.626376	0.554002	0.140774	0.275069	0.424239	0.31478	-0.73543	M8 cyan|0.8196
4905	PAFAH1B1|P43034	cyan	-0.826536	0.819174	-0.690937	0.790958	0.382519	0.416264	0.0855038	0.19596	0.538415	-0.698406	M8 cyan|0.8192
1622	CSNK1E|P49674	cyan	-0.534597	0.81756	-0.860729	0.752384	0.642754	0.32229	0.0614155	0.126417	-0.0880228	-0.444567	M8 cyan|0.8176
2707	GDI2|P50395	cyan	-0.646805	0.816642	-0.721604	0.660478	0.431495	0.170639	0.120272	0.564959	0.25418	-0.702491	M8 cyan|0.8166
551	ARMT1|Q9H993	cyan	-0.628511	0.815777	-0.705846	0.646792	0.421387	0.126079	0.154043	0.448256	0.188754	-0.608981	M8 cyan|0.8158
620	ATG5|Q9H1Y0	cyan	-0.698382	0.81079	-0.809116	0.741113	0.460103	0.396754	-0.000745951	0.106441	0.262939	-0.525606	M8 cyan|0.8108
6766	SMYD5|Q6GMV2	cyan	-0.584668	0.808822	-0.814133	0.744839	0.622035	0.246718	0.199865	0.235056	0.0425631	-0.51947	M8 cyan|0.8088
5053	PDPK1|O15530	cyan	-0.626306	0.807719	-0.781734	0.778176	0.447092	0.392713	0.0786003	0.104102	0.0525779	-0.460097	M8 cyan|0.8077
5626	PSMD6|Q15008	cyan	-0.737184	0.806849	-0.752319	0.725443	0.366678	0.502325	0.014334	0.159109	0.262345	-0.543019	M8 cyan|0.8068
5620	PSMD13|Q9UNM6	cyan	-0.718557	0.806198	-0.759586	0.698321	0.271318	0.632627	-0.110245	0.0301066	0.246885	-0.427057	M8 cyan|0.8062
1789	DDB1|Q16531	cyan	-0.769738	0.804359	-0.728841	0.770609	0.342492	0.4798	-0.0410515	0.0271839	0.553709	-0.609996	M8 cyan|0.8044
875	C16orf62|Q7Z3J2	cyan	-0.629106	0.803541	-0.761118	0.725868	0.482117	0.351661	0.187383	0.117805	0.12805	-0.515524	M8 cyan|0.8035
1712	CYFIP1|Q7L576	cyan	-0.665661	0.801867	-0.797494	0.716492	0.543997	0.246949	0.337765	0.163655	0.188161	-0.606954	M8 cyan|0.8019
6909	SRC|P12931	cyan	-0.635855	0.801675	-0.799315	0.842545	0.469752	0.451983	0.128218	-0.0583072	0.155743	-0.503328	M8 cyan|0.8017
8212	ZZEF1|O43149	cyan	-0.58415	0.801588	-0.734327	0.648734	0.50405	0.138681	0.146167	0.255143	0.335172	-0.695837	M8 cyan|0.8016
5196	PIK3CB|P42338	cyan	-0.57533	0.798832	-0.721744	0.681038	0.469014	0.184497	0.0612526	0.532351	0.181262	-0.675579	M8 cyan|0.7988
6304	SBF1|O95248	cyan	-0.646836	0.798092	-0.772869	0.810541	0.339014	0.599763	-0.187882	-0.0665845	0.30153	-0.393496	M8 cyan|0.7981
1014	CANX|P27824	cyan	-0.780716	0.795849	-0.723536	0.794307	0.517183	0.244613	0.276368	0.247629	0.481585	-0.774909	M8 cyan|0.7958
347	ANKFY1|Q9P2R3	cyan	-0.694085	0.795373	-0.739718	0.745971	0.663305	0.0158496	0.397443	0.402916	0.405688	-0.887502	M8 cyan|0.7954
7901	VCP|P55072	cyan	-0.611406	0.795245	-0.834209	0.79863	0.467235	0.492315	-0.0245516	-0.00495333	0.0690026	-0.451869	M8 cyan|0.7952
3702	LCMT1|Q9UIC8	cyan	-0.578431	0.790806	-0.84012	0.710643	0.62096	0.251734	0.0648166	0.353623	0.0366972	-0.456372	M8 cyan|0.7908
1490	COPB2|P35606	cyan	-0.67457	0.790716	-0.709369	0.653775	0.553492	0.079902	0.330532	0.374765	0.393136	-0.848055	M8 cyan|0.7907
3594	KIF2A|O00139	cyan	-0.697496	0.788733	-0.701372	0.764181	0.245954	0.593687	-0.116497	-0.0285001	0.346789	-0.456867	M8 cyan|0.7887
1488	COPA|P53621	cyan	-0.726713	0.78619	-0.776038	0.605803	0.656706	0.0274746	0.299395	0.461036	0.397325	-0.803936	M8 cyan|0.7862
7923	VPS16|Q9H269	cyan	-0.66923	0.785744	-0.730111	0.817529	0.400806	0.43936	-0.0468258	0.00917606	0.400405	-0.563586	M8 cyan|0.7857
5628	PSMD8|P48556	cyan	-0.655588	0.785106	-0.750135	0.651481	0.30369	0.498861	0.085862	0.102069	0.204754	-0.493071	M8 cyan|0.7851
5891	RBKS|Q9H477	cyan	-0.642598	0.784798	-0.791086	0.784145	0.693255	0.0130152	0.316513	0.326473	0.25047	-0.733976	M8 cyan|0.7848
6432	SERINC1|Q9NRX5	cyan	-0.605249	0.784044	-0.820406	0.764936	0.547582	0.469866	-0.0898106	0.0892177	0.0893675	-0.429125	M8 cyan|0.784
7720	UBA6|A0AVT1	cyan	-0.692829	0.783751	-0.709394	0.636736	0.472874	0.211368	0.202734	0.51236	0.158544	-0.658719	M8 cyan|0.7838
15	AARS|P49588	cyan	-0.656691	0.782848	-0.701642	0.712836	0.587225	0.0438384	0.143956	0.460123	0.511095	-0.864699	M8 cyan|0.7828
5616	PSMD1|Q99460	cyan	-0.682199	0.781915	-0.749302	0.659712	0.396839	0.400335	0.0906882	0.00785826	0.349157	-0.574907	M8 cyan|0.7819
7991	WDR12|Q9GZL7	cyan	-0.726027	0.781058	-0.684602	0.749819	0.420633	0.349489	0.102173	0.125841	0.374454	-0.642451	M8 cyan|0.7811
7988	WDFY3|Q8IZQ1	cyan	-0.684478	0.780808	-0.656899	0.698691	0.295139	0.3915	0.064287	0.185032	0.202812	-0.476533	M8 cyan|0.7808
4491	NDRG4|Q9ULP0	cyan	-0.474597	0.780575	-0.814113	0.653085	0.619701	0.14145	0.164966	0.247524	-0.0550189	-0.474376	M8 cyan|0.7806
184	ADH5|P11766	cyan	-0.608849	0.78	-0.836745	0.691403	0.768201	0.136018	0.329971	0.280722	-0.0332353	-0.555378	M8 cyan|0.78
3631	KPNA3|O00505	cyan	-0.53845	0.779622	-0.789413	0.659952	0.387631	0.440399	0.0122091	0.0713877	-0.0893917	-0.368024	M8 cyan|0.7796
1152	CD59|P13987	cyan	-0.558718	0.779355	-0.71713	0.694159	0.534801	0.119801	0.139003	0.465303	0.0688946	-0.578419	M8 cyan|0.7794
4716	NSF|P46459	cyan	-0.680615	0.778167	-0.694429	0.685543	0.203478	0.650947	-0.216956	-0.0351911	0.292431	-0.359354	M8 cyan|0.7782
6817	SNX27|Q96L92	cyan	-0.644582	0.777275	-0.752893	0.718986	0.652955	0.0761382	0.278603	0.188862	0.317222	-0.74128	M8 cyan|0.7773
3928	MAP2K6|P52564	cyan	-0.58735	0.776927	-0.741822	0.605885	0.468687	0.289909	0.0215281	0.19149	0.233037	-0.547471	M8 cyan|0.7769
536	ARL6IP1|Q15041	cyan	-0.710947	0.775864	-0.694997	0.79861	0.283922	0.585383	-0.198288	0.0848832	0.374697	-0.434575	M8 cyan|0.7759
7939	VPS45|Q9NRW7	cyan	-0.684141	0.775172	-0.72741	0.78013	0.412501	0.449082	-0.0702414	-0.0878029	0.463708	-0.596422	M8 cyan|0.7752
6080	RNH1|P13489	cyan	-0.535222	0.773994	-0.778802	0.659216	0.578316	0.0916862	0.113588	0.451346	0.142451	-0.639679	M8 cyan|0.774
794	BLVRA|P53004	cyan	-0.70029	0.773753	-0.79998	0.712526	0.722508	0.0611617	0.278862	0.285152	0.271155	-0.693487	M8 cyan|0.7738
2121	EIF2B3|Q9NR50	cyan	-0.596088	0.773822	-0.677496	0.59768	0.310975	0.422683	-0.0594434	0.113851	0.187346	-0.437982	M8 cyan|0.7738
4024	MDH1|P40925	cyan	-0.551989	0.773426	-0.656871	0.602957	0.336659	0.199574	-0.00819345	0.335511	0.342236	-0.612659	M8 cyan|0.7734
7047	STXBP3|O00186	cyan	-0.612061	0.772671	-0.758094	0.648858	0.66363	0.0507544	0.211664	0.589592	0.154526	-0.736976	M8 cyan|0.7727
2190	EMC3|Q9P0I2	cyan	-0.65022	0.772038	-0.7023	0.667314	0.492454	0.288016	0.0279715	0.211419	0.382867	-0.653144	M8 cyan|0.772
5464	PPP2R1A|P30153	cyan	-0.6868	0.770693	-0.691258	0.742976	0.195054	0.646938	-0.154864	-0.0487584	0.400678	-0.398791	M8 cyan|0.7707
5522	PRKAG2|Q9UGJ0	cyan	-0.552146	0.769968	-0.786792	0.720382	0.524825	0.398283	0.0613128	0.116548	-0.03658	-0.351005	M8 cyan|0.77
1684	CUL4B|Q13620	cyan	-0.604399	0.769132	-0.858707	0.699062	0.701803	0.233874	0.0441054	0.230791	0.0800622	-0.45218	M8 cyan|0.7691
5521	PRKAG1|P54619	cyan	-0.609411	0.76892	-0.6874	0.664096	0.345262	0.401524	-0.0858189	0.135059	0.333446	-0.501805	M8 cyan|0.7689
1012	CAND1|Q86VP6	cyan	-0.6227	0.766795	-0.782374	0.632213	0.505261	0.424683	-0.0739075	0.204592	0.0949191	-0.3948	M8 cyan|0.7668
7323	TKT|P29401	cyan	-0.655612	0.766375	-0.711938	0.655256	0.569513	0.0966038	0.209637	0.500225	0.186923	-0.68554	M8 cyan|0.7664
617	ATG3|Q9NT62	cyan	-0.622546	0.766113	-0.673105	0.663181	0.631137	-0.00723571	0.329936	0.584179	0.30432	-0.838693	M8 cyan|0.7661
341	ANAPC7|Q9UJX3	cyan	-0.672075	0.765508	-0.70853	0.757042	0.297746	0.525726	0.0124158	0.00135091	0.369303	-0.498177	M8 cyan|0.7655
6563	SLC12A6|Q9UHW9	cyan	-0.524804	0.764776	-0.695608	0.684173	0.569401	0.0120896	0.251347	0.423965	0.204106	-0.701505	M8 cyan|0.7648
7752	UBE4A|Q14139	cyan	-0.604132	0.763872	-0.665636	0.575918	0.481075	0.0717666	0.151399	0.583741	0.233472	-0.630627	M8 cyan|0.7639
1492	COPG1|Q9Y678	cyan	-0.676969	0.762901	-0.784539	0.658269	0.681758	-0.0383401	0.352965	0.509578	0.317748	-0.804749	M8 cyan|0.7629
5547	PRMT5|O14744	cyan	-0.492671	0.762104	-0.75071	0.679605	0.472913	0.375701	0.0943164	0.189625	-0.0943536	-0.404911	M8 cyan|0.7621
2042	DYNC1H1|Q14204	cyan	-0.626798	0.761388	-0.655875	0.604857	0.359836	0.289499	-0.0968224	0.533992	0.236824	-0.54945	M8 cyan|0.7614
1483	COMMD7|Q86VX2	cyan	-0.662919	0.761127	-0.740045	0.705581	0.499594	0.401059	0.11632	0.0024149	0.335272	-0.594146	M8 cyan|0.7611
7944	VPS52|Q8N1B4	cyan	-0.731442	0.758983	-0.650602	0.739989	0.145503	0.677651	-0.242676	-0.0906879	0.486959	-0.414631	M8 cyan|0.759
1620	CSNK1A1|P48729	cyan	-0.644297	0.758892	-0.731202	0.668558	0.575577	0.196042	0.265684	0.253992	0.254009	-0.719066	M8 cyan|0.7589
4490	NDRG3|Q9UGV2	cyan	-0.585999	0.758394	-0.662427	0.6409	0.39486	0.124422	0.190671	0.366163	0.298033	-0.67892	M8 cyan|0.7584
3634	KPNA6|O60684	cyan	-0.604949	0.757808	-0.684067	0.647972	0.330133	0.377714	0.0251262	0.208436	0.121966	-0.488099	M8 cyan|0.7578
7464	TNPO3|Q9Y5L0	cyan	-0.6658	0.757539	-0.719454	0.753335	0.460701	0.2873	0.125821	0.319163	0.275133	-0.60573	M8 cyan|0.7575
7943	VPS51|Q9UID3	cyan	-0.642113	0.757263	-0.666231	0.681352	0.175147	0.550325	-0.179889	0.0966059	0.395359	-0.420757	M8 cyan|0.7573
1133	CCT7|Q99832	cyan	-0.667155	0.754294	-0.794279	0.690821	0.464535	0.369061	-0.076594	0.123927	0.222969	-0.400831	M8 cyan|0.7543
8144	ZER1|Q7Z7L7	cyan	-0.610342	0.754032	-0.785614	0.700999	0.585618	0.338688	0.0846426	0.023347	0.184381	-0.466227	M8 cyan|0.754
277	AKT1|P31749	cyan	-0.668452	0.753125	-0.696227	0.703459	0.533883	0.186028	0.256973	0.363558	0.321976	-0.711526	M8 cyan|0.7531
5131	PGRMC2|O15173	cyan	-0.740409	0.749971	-0.745152	0.716166	0.556001	0.1997	0.194738	0.295479	0.427387	-0.680794	M8 cyan|0.75
7945	VPS53|Q5VIR6	cyan	-0.781425	0.749921	-0.590688	0.716526	0.128256	0.604646	-0.182546	0.0807176	0.550878	-0.486712	M8 cyan|0.7499
6760	SMS|P52788	cyan	-0.553725	0.748143	-0.734326	0.648399	0.435139	0.491065	-0.000264029	0.123913	-0.0644789	-0.367704	M8 cyan|0.7481
4379	MYO18A|Q92614	cyan	-0.615668	0.747171	-0.645269	0.607912	0.453071	0.148515	0.153805	0.546168	0.314161	-0.739207	M8 cyan|0.7472
1325	CISD2|Q8N5K1	cyan	-0.509365	0.746892	-0.691121	0.587379	0.446079	0.211337	0.219337	0.253485	0.200171	-0.589751	M8 cyan|0.7469
6189	RPS6KA3|P51812	cyan	-0.587693	0.74305	-0.695291	0.588182	0.481164	0.207728	0.223013	0.391028	0.28156	-0.686021	M8 cyan|0.743
436	APMAP|Q9HDC9	cyan	-0.613422	0.742934	-0.706889	0.745464	0.441862	0.327286	0.0665005	0.0679233	0.436557	-0.661649	M8 cyan|0.7429
6015	RIC8A|Q9NPQ8	cyan	-0.478284	0.742727	-0.67918	0.664326	0.417842	0.293808	0.0829175	0.242956	0.058054	-0.524704	M8 cyan|0.7427
2937	GSPT1|P15170	cyan	-0.584744	0.741901	-0.676889	0.615909	0.38064	0.380962	-0.088462	0.296496	0.0803184	-0.422706	M8 cyan|0.7419
7930	VPS33A|Q96AX1	cyan	-0.590887	0.741682	-0.718023	0.741831	0.508307	0.241543	0.307681	0.0544345	0.268576	-0.637813	M8 cyan|0.7417
5194	PIK3C3|Q8NEB9	cyan	-0.647136	0.741169	-0.657725	0.787933	0.513241	0.156263	0.287336	0.133403	0.517997	-0.806844	M8 cyan|0.7412
3381	IPO9|Q96P70	cyan	-0.661868	0.74105	-0.710671	0.749916	0.412535	0.489924	0.137	-0.0793466	0.157244	-0.423216	M8 cyan|0.741
1028	CAPZB|P47756	cyan	-0.643695	0.739848	-0.672417	0.726316	0.156513	0.576084	-0.0882607	-0.0587355	0.275118	-0.388764	M8 cyan|0.7398
564	ARRB1|P49407	cyan	-0.713244	0.739622	-0.800427	0.731103	0.662407	0.300963	-0.0112717	0.179908	0.196657	-0.471783	M8 cyan|0.7396
7914	VKORC1L1|Q8N0U8	cyan	-0.655449	0.737942	-0.632728	0.65144	0.121775	0.450516	-0.0832106	0.240269	0.303679	-0.433969	M8 cyan|0.7379
2978	GUCY1B1|Q02153	cyan	-0.567582	0.737318	-0.686985	0.725964	0.403072	0.426654	-0.0517862	-0.100811	0.298163	-0.452598	M8 cyan|0.7373
3357	INPP1|P49441	cyan	-0.571636	0.73734	-0.67736	0.590508	0.412366	0.244336	0.0014972	0.485637	0.0573956	-0.495463	M8 cyan|0.7373
3378	IPO5|O00410	cyan	-0.639601	0.737029	-0.669338	0.723787	0.215108	0.62879	-0.158581	0.0463658	0.287661	-0.34983	M8 cyan|0.737
5520	PRKACB|P22694	cyan	-0.496499	0.736162	-0.79651	0.681937	0.51507	0.412519	-0.00778203	-0.0785313	-0.0377377	-0.321533	M8 cyan|0.7362
5666	PTPA|Q15257	cyan	-0.55614	0.734851	-0.647205	0.579282	0.192009	0.498507	-0.175483	0.177324	0.233125	-0.351699	M8 cyan|0.7349
6202	RRAGC|Q9HB90	cyan	-0.572511	0.734787	-0.776609	0.653659	0.678928	0.121023	0.332166	0.301415	-0.0157084	-0.547566	M8 cyan|0.7348
616	ATG2B|Q96BY7	cyan	-0.689023	0.733981	-0.598353	0.759653	0.2726	0.417565	-0.139444	0.137424	0.446464	-0.496644	M8 cyan|0.734
2862	GPM6B|Q13491	cyan	-0.695966	0.733829	-0.619896	0.682908	0.257113	0.467516	-0.083058	0.16782	0.366301	-0.487344	M8 cyan|0.7338
4464	NCDN|Q9UBB6	cyan	-0.421293	0.733831	-0.762725	0.567405	0.562511	0.130467	0.040889	0.370022	-0.0783056	-0.413249	M8 cyan|0.7338
7869	USP9X|Q93008	cyan	-0.594647	0.733388	-0.674333	0.628705	0.165664	0.640113	-0.128694	-0.00662264	0.0463571	-0.261234	M8 cyan|0.7334
2976	GUCY1A1|Q02108	cyan	-0.499088	0.731752	-0.806888	0.620816	0.606342	0.325004	0.161547	0.169773	-0.250824	-0.314674	M8 cyan|0.7318
4777	NUP107|P57740	cyan	-0.583683	0.731829	-0.787795	0.617019	0.73929	0.0213195	0.300974	0.499576	0.135261	-0.67509	M8 cyan|0.7318
1293	CHM|P24386	cyan	-0.667936	0.730659	-0.639892	0.656285	0.276935	0.464377	-0.130068	0.0877504	0.52844	-0.558134	M8 cyan|0.7307
7295	TIAM2|Q8IVF5	cyan	-0.611261	0.730729	-0.75181	0.768073	0.630057	0.281792	-0.0136281	0.0606289	0.195699	-0.459804	M8 cyan|0.7307
5022	PDE1B|Q01064	cyan	-0.58078	0.73027	-0.785886	0.756549	0.600827	0.268368	0.0434027	0.0285779	0.227301	-0.478987	M8 cyan|0.7303
1315	CHUK|O15111	cyan	-0.663236	0.728969	-0.725145	0.605141	0.487425	0.379949	0.168214	0.154209	0.0832397	-0.459422	M8 cyan|0.729
6380	SEC22B|O75396	cyan	-0.622156	0.728466	-0.789093	0.724756	0.63855	0.198507	0.147605	0.0400065	0.316453	-0.619709	M8 cyan|0.7285
7921	VPS13C|Q709C8	cyan	-0.655127	0.728478	-0.696191	0.606987	0.33691	0.3633	0.0821859	0.199932	0.0912605	-0.430651	M8 cyan|0.7285
5544	PRMT1|Q99873	cyan	-0.730976	0.728349	-0.669616	0.744774	0.358144	0.48724	0.0549164	-0.00173322	0.492431	-0.572857	M8 cyan|0.7283
1680	CUL1|Q13616	cyan	-0.609544	0.727985	-0.60637	0.634352	0.400014	0.266653	-0.0588349	0.345596	0.336214	-0.546334	M8 cyan|0.728
692	ATRNL1|Q5VV63	cyan	-0.592742	0.723467	-0.629101	0.646478	0.423183	0.223658	0.195792	0.0874867	0.397697	-0.676203	M8 cyan|0.7235
5466	PPP2R2A|P63151	cyan	-0.627837	0.722814	-0.645051	0.758019	0.180012	0.58597	-0.263624	0.109024	0.349588	-0.410702	M8 cyan|0.7228
6058	RNF14|Q9UBS8	cyan	-0.531457	0.72229	-0.682336	0.652671	0.598407	0.0309042	0.382924	0.220576	0.100055	-0.645799	M8 cyan|0.7223
1337	CLCN4|P51793	cyan	-0.597728	0.720863	-0.671362	0.730704	0.268912	0.541565	-0.169989	-0.142078	0.228762	-0.375035	M8 cyan|0.7209
7867	USP7|Q93009	cyan	-0.76228	0.719914	-0.638033	0.769552	0.19909	0.595542	-0.182332	-0.00285041	0.586089	-0.480854	M8 cyan|0.7199
3348	IMPA1|P29218	cyan	-0.48289	0.719656	-0.673521	0.542092	0.477861	0.119055	0.0718992	0.478694	0.00614797	-0.501751	M8 cyan|0.7197
1660	CTPS1|P17812	cyan	-0.668216	0.719159	-0.59231	0.712154	0.387009	0.208004	0.0357025	0.288803	0.480194	-0.663015	M8 cyan|0.7192
2856	GPD1L|Q8N335	cyan	-0.560634	0.719134	-0.675289	0.757443	0.440286	0.309289	0.00566641	0.0362748	0.367288	-0.570622	M8 cyan|0.7191
1039	CARS|P49589	cyan	-0.684107	0.718943	-0.584711	0.627247	0.134733	0.532803	-0.206528	0.187909	0.416948	-0.459022	M8 cyan|0.7189
1148	CD46|P15529	cyan	-0.602383	0.71827	-0.676134	0.693778	0.473831	0.256188	0.265857	0.0465588	0.157045	-0.530748	M8 cyan|0.7183
5519	PRKACA|P17612	cyan	-0.502152	0.717753	-0.73482	0.689369	0.376924	0.482429	-0.125252	-0.0755537	0.0700527	-0.314667	M8 cyan|0.7178
2310	EXOC6B|Q9Y2D4	cyan	-0.610111	0.717024	-0.691026	0.619776	0.425749	0.177743	0.0857757	0.378767	0.133668	-0.465084	M8 cyan|0.717
590	ASNA1|O43681	cyan	-0.577758	0.716666	-0.665962	0.590825	0.305083	0.415955	-0.153801	0.0843064	0.233263	-0.388967	M8 cyan|0.7167
909	C2CD5|Q86YS7	cyan	-0.590241	0.716135	-0.699525	0.727852	0.335079	0.556677	-0.114797	-0.205987	0.271605	-0.373381	M8 cyan|0.7161
7931	VPS33B|Q9H267	cyan	-0.625182	0.715499	-0.699956	0.668616	0.268027	0.636643	-0.0381701	-0.0994969	0.214829	-0.3579	M8 cyan|0.7155
788	BLMH|Q13867	cyan	-0.572633	0.715143	-0.608362	0.514941	0.246949	0.237422	0.0992056	0.405615	0.319228	-0.605808	M8 cyan|0.7151
2142	EIF4A2|Q14240	cyan	-0.64266	0.712867	-0.697214	0.69425	0.557319	0.200628	0.0856722	0.124575	0.433416	-0.654407	M8 cyan|0.7129
8167	ZMPSTE24|O75844	cyan	-0.600696	0.711968	-0.597462	0.619284	0.413154	0.0357599	0.2579	0.386433	0.459355	-0.77877	M8 cyan|0.712
1134	CCT8|P50990	cyan	-0.674859	0.711747	-0.779403	0.678354	0.478214	0.469101	-0.168346	0.0983519	0.16943	-0.305979	M8 cyan|0.7117
1781	DCUN1D1|Q96GG9	cyan	-0.514269	0.711505	-0.603326	0.462106	0.244581	0.324071	-0.134036	0.367877	0.161899	-0.423677	M8 cyan|0.7115
7546	TRAPPC8|Q9Y2L5	cyan	-0.698532	0.711083	-0.576219	0.691786	0.303994	0.384781	0.122324	-0.0749185	0.477351	-0.568997	M8 cyan|0.7111
5814	RABGGTA|Q92696	cyan	-0.577958	0.710492	-0.589609	0.538885	0.17557	0.417224	-0.113504	0.319113	0.130109	-0.393558	M8 cyan|0.7105
7224	TCP1|P17987	cyan	-0.686268	0.710537	-0.7181	0.704574	0.350625	0.448851	-0.128932	0.145923	0.221523	-0.358412	M8 cyan|0.7105
104	ACOT9|Q9Y305	cyan	-0.633135	0.7086	-0.679725	0.754014	0.539747	0.29255	0.176476	-0.0609541	0.344093	-0.535631	M8 cyan|0.7086
1496	COPS3|Q9UNS2	cyan	-0.550276	0.708147	-0.591167	0.546061	0.192514	0.454997	-0.18986	0.166345	0.204945	-0.346997	M8 cyan|0.7081
1702	CYB5B|O43169	cyan	-0.554009	0.705983	-0.613922	0.601264	0.208522	0.479623	-0.109462	-0.0204408	0.17239	-0.409484	M8 cyan|0.706
5254	PLCG1|P19174	cyan	-0.641177	0.704499	-0.667209	0.769275	0.496313	0.357814	0.0401532	0.099366	0.380608	-0.625474	M8 cyan|0.7045
4423	NAE1|Q13564	cyan	-0.523065	0.704011	-0.745829	0.534884	0.615659	0.0363182	0.0354401	0.454922	0.183651	-0.556101	M8 cyan|0.704
6377	SEC14L2|O76054	cyan	-0.582235	0.703168	-0.685638	0.662848	0.609851	0.0932561	0.238494	0.346747	0.170695	-0.661188	M8 cyan|0.7032
3988	MAT2B|Q9NZL9	cyan	-0.578919	0.702335	-0.685526	0.638695	0.410913	0.275607	-0.0377582	0.325631	0.143979	-0.463161	M8 cyan|0.7023
2905	GRIK2|Q13002	cyan	-0.569295	0.702125	-0.661749	0.655275	0.29647	0.577362	-0.211534	0.0294443	0.0879684	-0.243915	M8 cyan|0.7021
1746	DARS|P14868	cyan	-0.689999	0.701898	-0.674773	0.651857	0.618538	0.0969817	0.129198	0.409666	0.418267	-0.742399	M8 cyan|0.7019
2887	GPX4|P36969	cyan	-0.717071	0.701899	-0.534188	0.652499	0.132157	0.518685	-0.19144	0.161722	0.355054	-0.408439	M8 cyan|0.7019
3345	ILVBL|A1L0T0	cyan	-0.470328	0.700048	-0.630266	0.540479	0.548264	-0.0300711	0.276434	0.537558	0.0564977	-0.64793	M8 cyan|0.7
6323	SCCPDH|Q8NBX0	cyan	-0.732695	0.699	-0.576686	0.671074	0.309645	0.324861	-0.0611781	0.174797	0.560728	-0.549293	M8 cyan|0.699
7815	UPF2|Q9HAU5	cyan	-0.449088	0.699042	-0.819089	0.618817	0.643018	0.260866	0.118806	0.153318	-0.192105	-0.325242	M8 cyan|0.699
8068	XPOT|O43592	cyan	-0.666995	0.697761	-0.568071	0.581736	0.314543	0.244678	0.104751	0.458104	0.298674	-0.567158	M8 cyan|0.6978
3379	IPO7|O95373	cyan	-0.53246	0.697293	-0.590462	0.603389	0.288555	0.2411	0.00282956	0.503877	0.246994	-0.52811	M8 cyan|0.6973
7547	TRAPPC9|Q96Q05	cyan	-0.643026	0.697202	-0.664665	0.716857	0.251448	0.592876	-0.338551	0.0137182	0.353492	-0.323936	M8 cyan|0.6972
623	ATIC|P31939	cyan	-0.515246	0.696627	-0.728014	0.588037	0.549286	0.196486	0.164247	0.350395	0.00440468	-0.499839	M8 cyan|0.6966
3195	HSDL1|Q3SXM5	cyan	-0.634889	0.696621	-0.607732	0.715913	0.399109	0.394376	0.0325634	-0.0682719	0.417668	-0.548059	M8 cyan|0.6966
7792	UGP2|Q16851	cyan	-0.47632	0.695309	-0.684189	0.599801	0.564267	0.0204628	0.294434	0.347028	0.0957039	-0.626538	M8 cyan|0.6953
238	AHSA1|O95433	cyan	-0.572435	0.6941	-0.61543	0.55867	0.416894	0.0338714	0.168581	0.393922	0.355136	-0.661728	M8 cyan|0.6941
2232	EPB41L1|Q9H4G0	cyan	-0.556718	0.692774	-0.717045	0.721097	0.491585	0.417832	-0.0486041	-0.117658	0.234635	-0.433434	M8 cyan|0.6928
2019	DSCR3|O14972	cyan	-0.62749	0.692577	-0.66978	0.689375	0.454943	0.345957	0.181662	-0.0178498	0.239797	-0.546786	M8 cyan|0.6926
4929	PANK4|Q9NVE7	cyan	-0.664516	0.691606	-0.654677	0.776351	0.405426	0.444868	0.0105625	-0.0943476	0.379968	-0.518724	M8 cyan|0.6916
6658	SLC41A3|Q96GZ6	cyan	-0.620979	0.691408	-0.605553	0.614458	0.200061	0.452747	-0.00919292	0.0467328	0.418479	-0.493599	M8 cyan|0.6914
3359	INPP4B|O15327	cyan	-0.609494	0.690965	-0.684757	0.724118	0.524827	0.240762	0.147246	0.179147	0.32431	-0.594509	M8 cyan|0.691
220	AGO1|Q9UL18	cyan	-0.60693	0.689482	-0.654412	0.62145	0.632504	0.023459	0.430329	0.298035	0.287353	-0.785775	M8 cyan|0.6895
6574	SLC16A3|O15427	cyan	-0.659943	0.688387	-0.617488	0.721321	0.504466	0.166676	0.209923	0.284403	0.499094	-0.815653	M8 cyan|0.6884
1683	CUL4A|Q13619	cyan	-0.747818	0.688263	-0.60267	0.624157	0.299524	0.39965	0.0384611	0.224485	0.305185	-0.455728	M8 cyan|0.6883
1515	CORO1B|Q9BR76	cyan	-0.642363	0.686773	-0.645983	0.61456	0.635923	-0.0759115	0.359908	0.403373	0.451783	-0.840926	M8 cyan|0.6868
6011	RHOT1|Q8IXI2	cyan	-0.684255	0.686247	-0.534724	0.651072	0.298702	0.297904	0.079565	0.0192461	0.623498	-0.629734	M8 cyan|0.6862
995	CAMK1D|Q8IU85	cyan	-0.666231	0.685401	-0.667008	0.638893	0.439804	0.330209	-0.0810394	0.321137	0.396301	-0.50033	M8 cyan|0.6854
4465	NCEH1|Q6PIU2	cyan	-0.642555	0.68516	-0.633622	0.61658	0.302596	0.353826	-0.127535	0.0201428	0.487202	-0.51657	M8 cyan|0.6852
7751	UBE3C|Q15386	cyan	-0.637538	0.683716	-0.528675	0.514217	0.222529	0.212023	0.0154282	0.403536	0.494421	-0.642232	M8 cyan|0.6837
5566	PRPS1|P60891	cyan	-0.574691	0.683332	-0.621	0.601353	0.174033	0.54416	-0.114823	0.08623	0.177424	-0.29197	M8 cyan|0.6833
1329	CKAP5|Q14008	cyan	-0.60794	0.682933	-0.58091	0.544558	0.132047	0.569344	-0.329917	0.185147	0.237382	-0.271452	M8 cyan|0.6829
3795	LRP1|Q07954	cyan	-0.58979	0.681997	-0.664108	0.710098	0.489265	0.280317	0.225537	-0.171857	0.280451	-0.541735	M8 cyan|0.682
6699	SLC9A6|Q92581	cyan	-0.571549	0.681613	-0.68185	0.728744	0.328571	0.673607	-0.258152	-0.224557	0.175599	-0.277802	M8 cyan|0.6816
468	ARF4|P18085	cyan	-0.463941	0.681034	-0.582898	0.563053	0.354181	0.0964	0.0207573	0.556332	0.148859	-0.604707	M8 cyan|0.681
5943	RDH11|Q8TC12	cyan	-0.620946	0.680372	-0.582559	0.651842	0.20065	0.397671	-0.0221665	0.18548	0.537883	-0.606553	M8 cyan|0.6804
622	ATG9A|Q7Z3C6	cyan	-0.486546	0.679816	-0.676812	0.604965	0.516817	0.258904	0.0834496	0.292416	-0.10248	-0.363264	M8 cyan|0.6798
3916	MAOA|P21397	cyan	-0.53298	0.679489	-0.653665	0.70442	0.376032	0.382284	0.0203208	-0.130981	0.10873	-0.331498	M8 cyan|0.6795
5206	PIP4K2B|P78356	cyan	-0.550478	0.677736	-0.571085	0.600284	0.150062	0.394159	-0.183915	0.38056	0.228874	-0.400581	M8 cyan|0.6777
8137	ZDHHC17|Q8IUH5	cyan	-0.594785	0.677313	-0.578218	0.601543	0.457835	0.0765544	0.298446	0.28144	0.39406	-0.777272	M8 cyan|0.6773
1128	CCT3|P49368	cyan	-0.678506	0.676122	-0.690369	0.686012	0.368086	0.499537	-0.221006	0.158781	0.225532	-0.321994	M8 cyan|0.6761
5294	PLPP1|O14494	cyan	-0.532576	0.675881	-0.703097	0.707989	0.64907	0.227532	0.255775	0.0578514	0.0465995	-0.508693	M8 cyan|0.6759
1129	CCT4|P50991	cyan	-0.609715	0.675397	-0.726967	0.617804	0.435995	0.381673	-0.181586	0.204642	0.129689	-0.301517	M8 cyan|0.6754
5771	RAB2B|Q8WUD1	cyan	-0.600269	0.673913	-0.652081	0.622561	0.413102	0.309676	-0.0826167	0.338158	0.134828	-0.364666	M8 cyan|0.6739
614	ATG16L1|Q676U5	cyan	-0.654232	0.673428	-0.550833	0.678106	0.289227	0.350332	-0.0564626	0.138959	0.455823	-0.563591	M8 cyan|0.6734
5762	RAB22A|Q9UL26	cyan	-0.599627	0.673006	-0.659703	0.687537	0.449008	0.270995	0.0255164	0.24979	0.272058	-0.45727	M8 cyan|0.673
8109	YWHAQ|P27348	cyan	-0.578145	0.672679	-0.593068	0.564515	0.210716	0.381582	-0.149368	0.405823	0.185804	-0.421887	M8 cyan|0.6727
224	AGPAT3|Q9NRZ7	cyan	-0.678003	0.67139	-0.548069	0.682529	0.404212	0.152393	0.141896	0.332196	0.640972	-0.797434	M8 cyan|0.6714
3374	IP6K1|Q92551	cyan	-0.411415	0.671323	-0.70702	0.60166	0.55534	0.160481	0.0800509	0.286302	-0.0486131	-0.427995	M8 cyan|0.6713
1581	CRBN|Q96SW2	cyan	-0.562819	0.670687	-0.565968	0.517541	0.189358	0.329853	-0.064375	0.448755	0.274464	-0.459073	M8 cyan|0.6707
2140	EIF3M|Q7L2H7	cyan	-0.548984	0.670645	-0.723168	0.510586	0.613	0.078592	0.124089	0.539536	0.154626	-0.576372	M8 cyan|0.6706
538	ARL6IP5|O75915	cyan	-0.601071	0.669524	-0.692153	0.63561	0.635335	0.021302	0.187996	0.34301	0.463014	-0.73894	M8 cyan|0.6695
2099	EFR3A|Q14156	cyan	-0.514241	0.66939	-0.629385	0.625355	0.450671	0.124216	0.113051	0.112471	0.251991	-0.583982	M8 cyan|0.6694
7064	SULT4A1|Q9BR01	cyan	-0.459563	0.669191	-0.532977	0.557195	0.0872484	0.363699	-0.18133	0.175074	0.320928	-0.374205	M8 cyan|0.6692
649	ATP2B3|Q16720	cyan	-0.663771	0.668713	-0.557205	0.615114	0.383943	0.158698	0.0228638	0.267766	0.65901	-0.699114	M8 cyan|0.6687
2372	FAM160B1|Q5W0V3	cyan	-0.54135	0.66774	-0.572433	0.630861	0.243293	0.497939	-0.0615045	-0.0454954	0.29999	-0.366931	M8 cyan|0.6677
280	AKT3|Q9Y243	cyan	-0.633377	0.667315	-0.550996	0.615048	0.122741	0.493381	-0.224481	0.202977	0.496059	-0.443494	M8 cyan|0.6673
4065	METTL7A|Q9H8H3	cyan	-0.668894	0.666604	-0.645721	0.688832	0.649008	-0.0793677	0.403908	0.327003	0.428637	-0.76278	M8 cyan|0.6666
631	ATP11A|P98196	cyan	-0.595717	0.664603	-0.598536	0.649848	0.498169	-0.00308438	0.332777	0.39148	0.319843	-0.720423	M8 cyan|0.6646
31	ABCB7|O75027	cyan	-0.617604	0.663324	-0.614299	0.691439	0.48014	0.113204	0.333813	0.0754878	0.474061	-0.670543	M8 cyan|0.6633
8004	WDR41|Q9HAD4	cyan	-0.584808	0.663059	-0.622666	0.668163	0.246407	0.52492	-0.100154	-0.223564	0.453484	-0.370838	M8 cyan|0.6631
2247	EPHB3|P54753	cyan	-0.428058	0.662671	-0.520253	0.572618	0.216379	0.144385	0.072991	0.367688	0.21059	-0.512634	M8 cyan|0.6627
7633	TTC27|Q6P3X3	cyan	-0.573177	0.662662	-0.615244	0.523798	0.389159	0.405544	0.0619467	0.338503	0.228033	-0.440639	M8 cyan|0.6627
5568	PRPSAP1|Q14558	cyan	-0.38015	0.662542	-0.619395	0.498327	0.414571	0.201527	0.111483	0.234355	-0.0759622	-0.326412	M8 cyan|0.6625
3072	HGD|Q93099	cyan	-0.541204	0.66239	-0.651878	0.608412	0.369331	0.28394	-0.0480286	0.0428729	-0.0368026	-0.296638	M8 cyan|0.6624
2686	GBE1|Q04446	cyan	-0.57329	0.661394	-0.566028	0.597028	0.494991	-0.0901817	0.422362	0.513715	0.300082	-0.793792	M8 cyan|0.6614
6395	SEH1L|Q96EE3	cyan	-0.584894	0.661299	-0.713389	0.698737	0.672314	0.120492	0.246803	0.106243	0.340918	-0.683051	M8 cyan|0.6613
5156	PHKB|Q93100	cyan	-0.613727	0.659512	-0.586063	0.599015	0.516465	0.000739171	0.284703	0.469453	0.455752	-0.796086	M8 cyan|0.6595
8025	WDR82|Q6UXN9	cyan	-0.51384	0.657608	-0.684376	0.668733	0.592581	0.25346	0.135874	0.0585307	0.122204	-0.539873	M8 cyan|0.6576
4856	OSBPL2|Q9H1P3	cyan	-0.631053	0.656957	-0.487974	0.647663	0.246013	0.185612	-0.0111013	0.342739	0.414216	-0.568514	M8 cyan|0.657
542	ARMC10|Q8N2F6	cyan	-0.538473	0.656562	-0.630753	0.679181	0.444459	0.327121	0.149796	0.127759	0.10326	-0.42402	M8 cyan|0.6566
7536	TRAPPC10|P48553	cyan	-0.445718	0.656555	-0.68952	0.637113	0.487497	0.249206	-0.0970734	0.296854	0.101196	-0.400898	M8 cyan|0.6566
2451	FBXO21|O94952	cyan	-0.426447	0.656359	-0.686333	0.554265	0.623802	0.0321475	0.177399	0.340523	0.0171602	-0.543323	M8 cyan|0.6564
920	C4orf48|Q5BLP8	cyan	-0.504487	0.656337	-0.704988	0.628849	0.600194	0.245179	0.243403	0.152793	-0.0402023	-0.457246	M8 cyan|0.6563
5231	PKLR|P30613	cyan	-0.465047	0.655845	-0.629372	0.543534	0.460994	0.0464209	0.307337	0.354915	-0.0155637	-0.494509	M8 cyan|0.6558
7716	UBA1|P22314	cyan	-0.480608	0.655408	-0.671344	0.527883	0.464847	0.254227	0.0613603	0.183806	-0.102346	-0.372029	M8 cyan|0.6554
2086	EEFSEC|P57772	cyan	-0.606376	0.655157	-0.579589	0.513094	0.30514	0.167845	0.203714	0.323105	0.192429	-0.461182	M8 cyan|0.6552
5591	PSEN1|P49768	cyan	-0.567656	0.655152	-0.523473	0.641094	0.336139	0.146574	0.214018	0.200218	0.366295	-0.596185	M8 cyan|0.6552
6646	SLC37A4|O43826	cyan	-0.703776	0.654855	-0.609597	0.663721	0.499786	0.1901	0.156496	0.321178	0.28833	-0.617575	M8 cyan|0.6549
967	CACNA2D3|Q8IZS8	cyan	-0.558751	0.654281	-0.638174	0.690397	0.331426	0.373737	0.0376269	-0.0561921	0.360266	-0.487141	M8 cyan|0.6543
7157	TAPT1|Q6NXT6	cyan	-0.639892	0.653143	-0.64179	0.645122	0.596236	0.131895	0.116065	0.114582	0.427969	-0.600614	M8 cyan|0.6531
2535	FLII|Q13045	cyan	-0.70328	0.652199	-0.522784	0.613452	0.350812	0.166777	0.221728	0.16363	0.621411	-0.713906	M8 cyan|0.6522
7640	TTC39B|Q5VTQ0	cyan	-0.423784	0.652107	-0.59712	0.540865	0.569515	-0.0733618	0.188448	0.368534	0.407997	-0.768831	M8 cyan|0.6521
1891	DIP2C|Q9Y2E4	cyan	-0.497791	0.651639	-0.577698	0.571308	0.352797	0.253116	0.0356973	0.252678	0.199794	-0.426621	M8 cyan|0.6516
5510	PREPL|Q4J6C6	cyan	-0.494682	0.650989	-0.671872	0.555104	0.702381	-0.103904	0.114729	0.41023	0.304897	-0.684638	M8 cyan|0.651
6244	RUNDC3A|Q59EK9	cyan	-0.438175	0.650911	-0.654317	0.648818	0.4065	0.36346	-0.0626103	-0.0163231	0.256015	-0.515068	M8 cyan|0.6509
131	ACTR10|Q9NZ32	cyan	-0.461447	0.650552	-0.612286	0.512885	0.371824	0.195538	-0.00475759	0.291188	0.0956158	-0.36484	M8 cyan|0.6506
942	C9orf64|Q5T6V5	cyan	-0.503654	0.64926	-0.623945	0.614883	0.510794	-0.0187941	0.352391	0.339312	0.27441	-0.69151	M8 cyan|0.6493
4927	PANK2|Q9BZ23	cyan	-0.510676	0.648732	-0.574859	0.527228	0.202882	0.51547	-0.110061	0.1483	-0.0201896	-0.269694	M8 cyan|0.6487
3427	ITGB8|P26012	cyan	-0.539123	0.647187	-0.687737	0.71597	0.642678	0.110285	0.161622	0.140011	0.151297	-0.510398	M8 cyan|0.6472
5622	PSMD2|Q13200	cyan	-0.70749	0.646908	-0.674843	0.603262	0.325933	0.456615	0.0443233	-0.0196563	0.295745	-0.429794	M8 cyan|0.6469
475	ARFGEF2|Q9Y6D5	cyan	-0.557329	0.646731	-0.528669	0.637643	0.174474	0.401189	-0.235385	0.0400053	0.591398	-0.520152	M8 cyan|0.6467
548	ARMCX3|Q9UH62	cyan	-0.622831	0.646118	-0.546319	0.691847	0.145097	0.54641	-0.177851	-0.118743	0.562086	-0.468916	M8 cyan|0.6461
2787	GNA11|P29992	cyan	-0.398322	0.646102	-0.694857	0.571493	0.649071	0.0581317	0.225428	0.381831	-0.0496504	-0.551089	M8 cyan|0.6461
1523	COX15|Q7KZN9	cyan	-0.577105	0.645706	-0.565859	0.62831	0.343015	0.291174	0.0513407	-0.0283869	0.396813	-0.51157	M8 cyan|0.6457
4405	NAA15|Q9BXJ9	cyan	-0.626066	0.645738	-0.519721	0.437958	0.201888	0.285823	0.0321547	0.413554	0.314407	-0.51121	M8 cyan|0.6457
4678	NPLOC4|Q8TAT6	cyan	-0.383021	0.644875	-0.714904	0.544496	0.387065	0.426216	-0.119982	0.182011	-0.23507	-0.235467	M8 cyan|0.6449
737	BBOX1|O75936	cyan	-0.548156	0.644717	-0.686414	0.65101	0.679761	0.106992	0.323019	0.168203	0.0658629	-0.555347	M8 cyan|0.6447
3100	HK1|P19367	cyan	-0.654996	0.64446	-0.539554	0.723606	0.128258	0.645415	-0.331127	-0.168086	0.558731	-0.337478	M8 cyan|0.6445
4055	METAP1|P53582	cyan	-0.489407	0.643793	-0.627563	0.468611	0.203952	0.467844	-0.187588	0.0450059	0.117704	-0.241749	M8 cyan|0.6438
4875	OTULIN|Q96BN8	cyan	-0.510506	0.643777	-0.626686	0.56804	0.548397	0.0203466	0.283671	0.441612	0.113082	-0.635114	M8 cyan|0.6438
2180	ELP1|O95163	cyan	-0.652498	0.643171	-0.518673	0.582524	0.203065	0.363569	0.0717314	0.15339	0.389479	-0.514286	M8 cyan|0.6432
1406	CNOT1|A5YKK6	cyan	-0.474486	0.642252	-0.646986	0.546685	0.356979	0.404871	0.117536	-0.0609772	0.0741309	-0.410609	M8 cyan|0.6423
1246	CERS1|P27544	cyan	-0.540794	0.641999	-0.544941	0.566124	0.391689	0.0707351	0.265446	0.422187	0.165791	-0.561587	M8 cyan|0.642
4137	MMS19|Q96T76	cyan	-0.603455	0.641916	-0.509126	0.575474	0.159372	0.381309	-0.0157905	0.147738	0.464637	-0.497496	M8 cyan|0.6419
1130	CCT5|P48643	cyan	-0.629905	0.641464	-0.645969	0.62924	0.28253	0.445874	-0.216407	0.163753	0.199783	-0.282392	M8 cyan|0.6415
5798	RAB6A|P20340	cyan	-0.430671	0.641273	-0.633156	0.559302	0.531049	0.158196	-0.0217928	0.225741	-0.0281363	-0.413764	M8 cyan|0.6413
3204	HSPA12A|O43301	cyan	-0.632518	0.641111	-0.463884	0.488509	0.0795942	0.343792	-0.0980347	0.41583	0.431259	-0.506492	M8 cyan|0.6411
5107	PFKL|P17858	cyan	-0.47112	0.640515	-0.747763	0.590312	0.500145	0.415339	-0.170608	0.169905	-0.141548	-0.191786	M8 cyan|0.6405
5109	PFKP|Q01813	cyan	-0.515191	0.640427	-0.584097	0.661933	0.203523	0.503689	-0.337882	0.00183379	0.240369	-0.256212	M8 cyan|0.6404
4331	MTMR2|Q13614	cyan	-0.541095	0.640103	-0.545866	0.562114	0.132309	0.56051	-0.321752	0.214021	0.0869999	-0.23189	M8 cyan|0.6401
5598	PSMA6|P60900	cyan	-0.47952	0.63964	-0.548761	0.527287	0.124596	0.494643	-0.0409305	-0.026107	0.0362438	-0.263712	M8 cyan|0.6396
4096	MICU2|Q8IYU8	cyan	-0.512164	0.639474	-0.697995	0.657362	0.454694	0.417107	0.237567	-0.163609	-0.0604613	-0.238672	M8 cyan|0.6395
6223	RTCA|O00442	cyan	-0.566385	0.638252	-0.500221	0.56857	0.243776	0.215827	-0.0902388	0.462946	0.39408	-0.584765	M8 cyan|0.6383
5005	PCYOX1|Q9UHG3	cyan	-0.504128	0.6377	-0.554627	0.618348	0.454726	0.0876836	0.195275	0.108491	0.309017	-0.603193	M8 cyan|0.6377
725	BAG5|Q9UL15	cyan	-0.579587	0.636758	-0.572018	0.669803	0.277215	0.259721	0.0311132	0.189962	0.505513	-0.588441	M8 cyan|0.6368
199	ADSL|P30566	cyan	-0.441045	0.636585	-0.611483	0.45253	0.340651	0.349629	0.0368515	0.122455	-0.145745	-0.244338	M8 cyan|0.6366
7196	TBK1|Q9UHD2	cyan	-0.533808	0.636351	-0.648242	0.580565	0.271105	0.528707	-0.0731452	-0.0872348	0.057163	-0.243753	M8 cyan|0.6364
7989	WDR1|O75083	cyan	-0.516724	0.635361	-0.661155	0.616026	0.410598	0.48024	0.0988428	0.043636	-0.178908	-0.282172	M8 cyan|0.6354
1194	CDIPT|O14735	cyan	-0.712088	0.634258	-0.561398	0.707673	0.445291	0.209517	0.189959	0.267397	0.601229	-0.726213	M8 cyan|0.6343
3493	KCNA3|P22001	cyan	-0.496652	0.633829	-0.651979	0.443848	0.22709	0.50058	-0.0335751	0.0434562	-0.079958	-0.213268	M8 cyan|0.6338
3419	ITGAV|P06756	cyan	-0.543398	0.63358	-0.614624	0.733806	0.633693	-0.0169964	0.331012	0.0609353	0.28518	-0.643816	M8 cyan|0.6336
1114	CCDC93|Q567U6	cyan	-0.481408	0.632774	-0.629919	0.642681	0.601539	0.075707	0.185206	0.270314	-0.00253119	-0.476954	M8 cyan|0.6328
5569	PRPSAP2|O60256	cyan	-0.454604	0.632749	-0.681229	0.548399	0.441867	0.357007	-0.0499683	0.253318	-0.131759	-0.259435	M8 cyan|0.6327
4926	PANK1|Q8TE04	cyan	-0.574008	0.632568	-0.488704	0.559621	0.275905	0.1307	0.0433521	0.330605	0.425421	-0.651199	M8 cyan|0.6326
5195	PIK3CA|P42336	cyan	-0.544468	0.631976	-0.559838	0.604136	0.33967	0.194288	0.205416	0.195469	0.389946	-0.583661	M8 cyan|0.632
3629	KPNA1|P52294	cyan	-0.651779	0.630929	-0.476842	0.422714	0.155928	0.190456	0.160602	0.417386	0.372108	-0.55943	M8 cyan|0.6309
6075	RNF41|Q9H4P4	cyan	-0.530189	0.630765	-0.640333	0.75823	0.310058	0.477369	-0.0724317	-0.117093	0.16099	-0.345701	M8 cyan|0.6308
5313	PLXNB1|O43157	cyan	-0.414535	0.629791	-0.635035	0.558367	0.635068	0.0774194	0.106149	0.391575	-0.117092	-0.495291	M8 cyan|0.6298
3227	HSPH1|Q92598	cyan	-0.578247	0.627978	-0.574776	0.562775	0.257179	0.415243	-0.12743	0.151121	0.215805	-0.331883	M8 cyan|0.628
6571	SLC16A10|Q8TF71	cyan	-0.328207	0.62802	-0.496453	0.421468	0.176168	0.285646	-0.238261	0.38704	0.09818	-0.35587	M8 cyan|0.628
3115	HLA-DRB1|Q5Y7A7	cyan	-0.599146	0.627155	-0.602455	0.539286	0.333365	0.357148	0.151937	0.0959749	0.223952	-0.425109	M8 cyan|0.6272
2448	FBXL20|Q96IG2	cyan	-0.528591	0.626241	-0.634757	0.575379	0.484074	0.294337	0.113049	0.0468676	0.07047	-0.384515	M8 cyan|0.6262
5785	RAB3GAP1|Q15042	cyan	-0.705456	0.626232	-0.457269	0.685518	0.0096127	0.587108	-0.284754	-0.0250444	0.646978	-0.404333	M8 cyan|0.6262
3211	HSPA4|P34932	cyan	-0.551814	0.625257	-0.494795	0.572492	0.0829825	0.403721	-0.155467	0.134524	0.306915	-0.36961	M8 cyan|0.6253
2052	DYNLT3|P51808	cyan	-0.62613	0.625072	-0.454379	0.580251	0.124829	0.388016	-0.148147	0.320594	0.417286	-0.446942	M8 cyan|0.6251
3568	KIAA1109|Q2LD37	cyan	-0.52301	0.624501	-0.531091	0.607419	0.429943	0.0933522	0.122572	0.144536	0.30939	-0.595649	M8 cyan|0.6245
7236	TENM1|Q9UKZ4	cyan	-0.484419	0.623008	-0.576817	0.547203	0.353467	0.322714	0.154873	0.142531	-0.0658871	-0.333715	M8 cyan|0.623
7333	TM9SF2|Q99805	cyan	-0.561071	0.622983	-0.474951	0.453281	0.193001	0.247619	0.0922943	0.226005	0.422797	-0.585991	M8 cyan|0.623
7321	TK2|O00142	cyan	-0.479482	0.622928	-0.580776	0.659011	0.444135	0.134219	0.129594	0.159509	0.330732	-0.593907	M8 cyan|0.6229
1615	CSE1L|P55060	cyan	-0.492941	0.622649	-0.455594	0.425423	0.11212	0.17579	-0.0433147	0.536382	0.348741	-0.520143	M8 cyan|0.6226
1681	CUL2|Q13617	cyan	-0.610563	0.622612	-0.486268	0.493217	-0.0125186	0.59329	-0.297044	0.18184	0.344531	-0.289998	M8 cyan|0.6226
2430	FAT1|Q14517	cyan	-0.571606	0.622049	-0.55077	0.544165	0.507003	0.0816693	0.269173	0.165518	0.207136	-0.566907	M8 cyan|0.622
4596	NGLY1|Q96IV0	cyan	-0.598545	0.621696	-0.510803	0.520208	0.407088	0.0132464	0.363665	0.346096	0.365669	-0.712613	M8 cyan|0.6217
6652	SLC39A12|Q504Y0	cyan	-0.497107	0.620368	-0.634595	0.724325	0.638141	-0.033128	0.400209	0.252228	0.172615	-0.648933	M8 cyan|0.6204
2290	ESYT2|A0FGR8	cyan	-0.506358	0.619061	-0.565936	0.566739	0.403137	0.156473	0.298035	0.196947	0.337936	-0.578942	M8 cyan|0.6191
5617	PSMD10|O75832	cyan	-0.500415	0.618759	-0.566708	0.565634	0.406086	0.121092	0.184958	0.606113	0.057933	-0.547374	M8 cyan|0.6188
998	CAMK2B|Q13554	cyan	-0.615161	0.618405	-0.588234	0.554252	0.393243	0.368425	-0.234206	0.297186	0.221225	-0.333424	M8 cyan|0.6184
746	BCAP31|P51572	cyan	-0.611817	0.61799	-0.630022	0.617545	0.618499	0.0755026	0.0684477	0.383283	0.383146	-0.601597	M8 cyan|0.618
7025	STRIP1|Q5VSL9	cyan	-0.546055	0.617747	-0.538971	0.561392	0.211351	0.585068	-0.153429	-0.219955	0.256597	-0.28753	M8 cyan|0.6177
3632	KPNA4|O00629	cyan	-0.40783	0.617429	-0.634578	0.506794	0.541525	0.188082	0.381638	0.0941086	-0.208546	-0.384049	M8 cyan|0.6174
8208	ZW10|O43264	cyan	-0.652352	0.617398	-0.47192	0.483206	0.212349	0.297652	0.0758586	0.218277	0.445833	-0.551975	M8 cyan|0.6174
7551	TRIM2|Q9C040	cyan	-0.476367	0.616507	-0.565581	0.461108	0.298496	0.213107	-0.039376	0.461896	-0.0720195	-0.343005	M8 cyan|0.6165
5772	RAB30|Q15771	cyan	-0.321268	0.616173	-0.513004	0.417543	0.276676	0.0447943	0.109388	0.239953	0.0607631	-0.424641	M8 cyan|0.6162
7750	UBE3B|Q7Z3V4	cyan	-0.628385	0.613496	-0.478306	0.657094	0.168194	0.363308	-0.144957	0.109116	0.544359	-0.486375	M8 cyan|0.6135
3917	MAOB|P27338	cyan	-0.489136	0.612704	-0.655745	0.649179	0.565952	0.369048	0.163422	-0.0763389	-0.116816	-0.304279	M8 cyan|0.6127
6431	SERGEF|Q9UGK8	cyan	-0.427816	0.612524	-0.622932	0.484092	0.457819	0.170909	0.117544	0.319685	-0.00692053	-0.403663	M8 cyan|0.6125
6687	SLC7A14|Q8TBB6	cyan	-0.424348	0.612537	-0.650425	0.49827	0.336576	0.484465	-0.149492	-0.0416805	-0.273224	-0.0651579	M8 cyan|0.6125
2139	EIF3L|Q9Y262	cyan	-0.657912	0.612231	-0.508818	0.515273	0.318066	0.203802	0.126808	0.28153	0.453531	-0.653154	M8 cyan|0.6122
6336	SCN2A|Q99250	cyan	-0.555334	0.611861	-0.525198	0.637766	0.0414684	0.633207	-0.292865	0.107764	0.288303	-0.256157	M8 cyan|0.6119
1499	COPS6|Q7L5N1	cyan	-0.486142	0.611739	-0.524177	0.5165	0.144647	0.335578	0.023558	0.356444	0.0996281	-0.414205	M8 cyan|0.6117
6579	SLC17A8|Q8NDX2	cyan	-0.458063	0.611452	-0.562082	0.616953	0.431591	0.0762217	0.476181	0.126405	-0.00270875	-0.475926	M8 cyan|0.6115
2069	ECPAS|Q5VYK3	cyan	-0.509884	0.611103	-0.502845	0.390441	0.207263	0.286722	0.0160531	0.454461	0.135286	-0.450395	M8 cyan|0.6111
3080	HIF1AN|Q9NWT6	cyan	-0.518058	0.61114	-0.614087	0.579182	0.634944	-0.036346	0.102974	0.392533	0.240571	-0.575836	M8 cyan|0.6111
195	ADPRHL2|Q9NX46	cyan	-0.687427	0.61027	-0.558239	0.609057	0.488048	0.0985112	0.142973	0.445828	0.324863	-0.607333	M8 cyan|0.6103
625	ATL2|Q8NHH9	cyan	-0.645121	0.610189	-0.543923	0.696728	0.105423	0.593842	-0.186192	-0.170953	0.616147	-0.441442	M8 cyan|0.6102
5396	PPAT|Q06203	cyan	-0.348297	0.609271	-0.598791	0.497122	0.466807	0.0625216	0.120189	0.400623	-0.0311562	-0.506472	M8 cyan|0.6093
1338	CLCN6|P51797	cyan	-0.555302	0.608894	-0.60361	0.638211	0.367499	0.407139	-0.139751	-0.0565546	0.323518	-0.384387	M8 cyan|0.6089
8200	ZNFX1|Q9P2E3	cyan	-0.479082	0.608651	-0.658925	0.604162	0.598886	0.109599	0.276153	0.286726	0.0507367	-0.51054	M8 cyan|0.6087
3367	INSR|P06213	cyan	-0.607114	0.608589	-0.567177	0.585767	0.56324	0.0150714	0.283768	0.29267	0.394654	-0.72004	M8 cyan|0.6086
859	BZW1|Q7L1Q6	cyan	-0.548985	0.608091	-0.472709	0.459748	0.389831	-0.0433956	0.327746	0.536351	0.338464	-0.775111	M8 cyan|0.6081
6675	SLC6A1|P30531	cyan	-0.478144	0.607186	-0.549342	0.608836	0.505045	0.0344341	0.140211	0.151158	0.439056	-0.672441	M8 cyan|0.6072
1877	DHX36|Q9H2U1	cyan	-0.550392	0.606546	-0.490097	0.627014	0.162568	0.424277	-0.158171	0.0825554	0.300934	-0.417026	M8 cyan|0.6065
226	AGPAT5|Q9NUQ2	cyan	-0.61981	0.606253	-0.526579	0.687637	0.287354	0.227536	-0.00637432	0.162807	0.531918	-0.553617	M8 cyan|0.6063
4576	NF2|P35240	cyan	-0.490468	0.606087	-0.517896	0.571028	0.478479	-0.0337881	0.217418	0.25789	0.323211	-0.661378	M8 cyan|0.6061
4072	MFN1|Q8IWA4	cyan	-0.659596	0.605767	-0.534312	0.671244	0.463244	0.217408	0.204097	0.110435	0.421803	-0.635461	M8 cyan|0.6058
2797	GNAS|Q5JWF2	cyan	-0.42564	0.603936	-0.692555	0.568169	0.61593	0.142345	-0.00990533	0.370889	-0.0117255	-0.439083	M8 cyan|0.6039
6700	SLC9A7|Q96T83	cyan	-0.618752	0.602838	-0.473275	0.581464	0.147	0.327139	-0.0419738	0.0608539	0.412564	-0.460813	M8 cyan|0.6028
5534	PRKCQ|Q04759	cyan	-0.548991	0.602403	-0.549294	0.45717	0.38412	0.213837	0.13088	0.223198	0.163251	-0.446575	M8 cyan|0.6024
3063	HERC2|O95714	cyan	-0.541997	0.601415	-0.59747	0.65741	0.425231	0.17369	0.230511	0.0451988	0.317281	-0.565171	M8 cyan|0.6014
7838	USO1|O60763	cyan	-0.603415	0.601421	-0.493321	0.469722	0.257029	0.182294	-0.00624128	0.317101	0.41545	-0.554263	M8 cyan|0.6014
2185	ELP6|Q0PNE2	cyan	-0.488259	0.601075	-0.484432	0.487966	0.394764	0.0961725	0.137465	0.361742	0.203193	-0.62389	M8 cyan|0.6011
7032	STUB1|Q9UNE7	cyan	-0.514975	0.601034	-0.630669	0.657774	0.339924	0.585521	-0.218893	-0.0697434	-0.00499092	-0.194317	M8 cyan|0.601
5168	PHYHIP|Q92561	cyan	-0.422305	0.600848	-0.594208	0.595836	0.309618	0.427894	-0.219929	-0.0104164	0.289886	-0.345192	M8 cyan|0.6008
7608	TSPAN14|Q8NG11	cyan	-0.43866	0.600642	-0.543799	0.429857	0.364579	0.134494	0.383623	0.143956	0.0951795	-0.474749	M8 cyan|0.6006
2515	FIBP|O43427	cyan	-0.521158	0.599703	-0.61356	0.656918	0.30857	0.504819	-0.260001	0.0119632	0.303569	-0.332704	M8 cyan|0.5997
7274	THEM6|Q8WUY1	cyan	-0.483812	0.5997	-0.571264	0.549886	0.582153	-0.0930226	0.388857	0.314315	0.349738	-0.721297	M8 cyan|0.5997
2758	GLMN|Q92990	cyan	-0.518346	0.599595	-0.504183	0.507502	0.235941	0.260919	-0.148332	0.347401	0.327379	-0.445613	M8 cyan|0.5996
2170	ELMO2|Q96JJ3	cyan	-0.577214	0.599318	-0.613668	0.583656	0.380405	0.494203	0.079528	-0.11417	0.111039	-0.295122	M8 cyan|0.5993
7764	UBR2|Q8IWV8	cyan	-0.437354	0.597051	-0.52977	0.506294	0.506762	-0.0456269	0.333511	0.1185	0.223949	-0.615185	M8 cyan|0.5971
5015	PDCD6|O75340	cyan	-0.563833	0.597012	-0.462871	0.584524	0.153513	0.304422	-0.161523	0.330709	0.449157	-0.496988	M8 cyan|0.597
7433	TMEM94|Q12767	cyan	-0.544769	0.59665	-0.652285	0.66466	0.465914	0.407133	-0.158834	-0.0701277	0.252226	-0.330621	M8 cyan|0.5967
7010	STK38L|Q9Y2H1	cyan	-0.604235	0.596461	-0.541949	0.669661	0.381734	0.244113	0.0809064	0.019902	0.632024	-0.666561	M8 cyan|0.5965
834	BROX|Q5VW32	cyan	-0.566868	0.596273	-0.521487	0.447137	0.401795	0.133242	0.205409	0.508223	0.27484	-0.623217	M8 cyan|0.5963
365	ANKRD44|Q8N8A2	cyan	-0.620869	0.596224	-0.501286	0.57162	0.330442	0.312236	0.185567	0.117825	0.318502	-0.564787	M8 cyan|0.5962
8007	WDR45|Q9Y484	cyan	-0.597107	0.595922	-0.512901	0.623272	0.265031	0.286325	-0.0781948	0.0582233	0.322558	-0.449422	M8 cyan|0.5959
6641	SLC35A3|Q9Y2D2	cyan	-0.5462	0.595597	-0.539227	0.499109	0.539972	0.0532415	0.153882	0.332256	0.246661	-0.659828	M8 cyan|0.5956
1135	CCZ1B|P86790	cyan	-0.478574	0.594338	-0.507995	0.54996	0.444745	-0.042951	0.273357	0.292482	0.418731	-0.720392	M8 cyan|0.5943
8046	WRB|O00258	cyan	-0.594078	0.593906	-0.489064	0.540844	0.276249	0.285168	0.130077	0.23037	0.28165	-0.467049	M8 cyan|0.5939
5201	PIK3R4|Q99570	cyan	-0.613058	0.5937	-0.482602	0.654343	0.3122	0.207945	0.0210791	0.10778	0.522798	-0.564308	M8 cyan|0.5937
6569	SLC15A4|Q8N697	cyan	-0.528237	0.593357	-0.509957	0.553471	0.30816	0.232772	0.0597304	0.227642	0.578704	-0.655094	M8 cyan|0.5934
2715	GET4|Q7L5D6	cyan	-0.483421	0.593249	-0.533368	0.453706	0.241343	0.324842	0.119395	0.272694	0.0913144	-0.384884	M8 cyan|0.5932
1487	COMTD1|Q86VU5	cyan	-0.46971	0.592776	-0.571376	0.486285	0.373365	0.377437	-0.1099	0.0265308	0.0170666	-0.18974	M8 cyan|0.5928
3755	LMAN2|Q12907	cyan	-0.651861	0.592787	-0.501224	0.529684	0.296345	0.100692	0.297368	0.282326	0.482792	-0.638246	M8 cyan|0.5928
1248	CERS4|Q9HA82	cyan	-0.553942	0.592164	-0.572525	0.461265	0.381482	0.276152	-0.129466	0.439778	0.242369	-0.409967	M8 cyan|0.5922
5851	RAP1GDS1|P52306	cyan	-0.554743	0.591466	-0.404943	0.373155	-0.034478	0.39169	-0.193154	0.396185	0.407793	-0.416859	M8 cyan|0.5915
3370	INTS13|Q9NVM9	cyan	-0.552411	0.590615	-0.622181	0.52874	0.593261	0.0976517	0.388048	0.288457	-0.217324	-0.433132	M8 cyan|0.5906
1138	CD151|P48509	cyan	-0.44863	0.589947	-0.582169	0.514556	0.423992	0.0404937	0.549062	0.260335	-0.0508552	-0.490656	M8 cyan|0.5899
3938	MAP3K5|Q99683	cyan	-0.406144	0.589702	-0.65718	0.675217	0.553004	0.33306	-0.00720345	0.000344928	-0.070592	-0.297794	M8 cyan|0.5897
2874	GPR89A|B7ZAQ6	cyan	-0.457819	0.589358	-0.495038	0.520491	0.290012	0.16515	0.025475	0.332797	0.112594	-0.345552	M8 cyan|0.5894
7334	TM9SF3|Q9HD45	cyan	-0.519835	0.589225	-0.492013	0.477453	0.421043	-0.113812	0.393889	0.475342	0.489604	-0.840402	M8 cyan|0.5892
6042	RMND1|Q9NWS8	cyan	-0.516287	0.587891	-0.446962	0.539602	0.224064	0.134789	-0.00388429	0.176555	0.508789	-0.532385	M8 cyan|0.5879
5120	PGK1|P00558	cyan	-0.450067	0.587458	-0.619096	0.558378	0.508441	0.0481116	-0.023454	0.204505	0.225571	-0.46785	M8 cyan|0.5875
7225	TCP11L1|Q9NUJ3	cyan	-0.534987	0.587516	-0.515824	0.517881	0.133558	0.401941	-0.166828	0.263361	0.33479	-0.409732	M8 cyan|0.5875
1424	CNTN1|Q12860	cyan	-0.572687	0.587438	-0.562648	0.547441	0.117725	0.572648	-0.172546	0.10575	0.179936	-0.275354	M8 cyan|0.5874
2798	GNAZ|P19086	cyan	-0.339238	0.585365	-0.529924	0.649294	0.216252	0.416067	-0.21697	0.03103	0.102101	-0.242975	M8 cyan|0.5854
5684	PTPRE|P23469	cyan	-0.620166	0.58507	-0.418046	0.584042	0.120756	0.363548	0.00240217	0.0351767	0.469858	-0.433236	M8 cyan|0.5851
85	ACAP2|Q15057	cyan	-0.505879	0.583365	-0.538476	0.478147	0.133792	0.423159	0.0736474	0.140161	0.0280705	-0.319855	M8 cyan|0.5834
3266	IER3IP1|Q9Y5U9	cyan	-0.474113	0.583446	-0.522014	0.596788	0.395024	0.219656	0.0789278	0.0172701	0.288643	-0.451031	M8 cyan|0.5834
2328	F3|P13726	cyan	-0.475545	0.583242	-0.531485	0.499892	0.396328	0.20666	0.137363	0.150238	0.173789	-0.479334	M8 cyan|0.5832
4732	NT5DC2|Q9H857	cyan	-0.573113	0.582935	-0.568258	0.520041	0.481972	0.171444	0.183387	0.0885166	0.297576	-0.52831	M8 cyan|0.5829
1497	COPS4|Q9BT78	cyan	-0.458388	0.58277	-0.546321	0.546868	0.144824	0.437298	-0.265092	0.134898	0.144393	-0.194646	M8 cyan|0.5828
6634	SLC30A1|Q9Y6M5	cyan	-0.438001	0.582531	-0.565668	0.631481	0.279403	0.328325	0.031489	0.0110757	0.185271	-0.363758	M8 cyan|0.5825
1423	CNTFR|P26992	cyan	-0.447678	0.582327	-0.558797	0.624585	0.567222	-0.0803606	0.274722	0.234027	0.255879	-0.603828	M8 cyan|0.5823
7003	STK16|O75716	cyan	-0.384221	0.58199	-0.534175	0.547243	0.296662	0.345658	0.0363738	0.134171	0.105421	-0.415741	M8 cyan|0.582
7542	TRAPPC3|O43617	cyan	-0.394458	0.581304	-0.669412	0.543311	0.505012	0.185262	-0.0315824	0.067395	0.0472838	-0.321805	M8 cyan|0.5813
7463	TNPO2|O14787	cyan	-0.42511	0.58065	-0.576672	0.52278	0.215366	0.530484	-0.0353321	-0.0214663	0.0540072	-0.216646	M8 cyan|0.5807
528	ARL1|P40616	cyan	-0.375709	0.580128	-0.488732	0.412145	0.398162	-0.0358236	0.174771	0.462062	0.289488	-0.622904	M8 cyan|0.5801
3011	HARS|P12081	cyan	-0.528217	0.579971	-0.504293	0.411672	0.252138	0.18451	-0.0882052	0.459343	0.404622	-0.564683	M8 cyan|0.58
5618	PSMD11|O00231	cyan	-0.545131	0.579595	-0.569244	0.517332	0.279657	0.43543	-0.00503451	0.021923	0.152632	-0.376068	M8 cyan|0.5796
1837	DENND5B|Q6ZUT9	cyan	-0.536422	0.578972	-0.525725	0.620402	0.262937	0.459386	0.0187955	-0.137911	0.147182	-0.317122	M8 cyan|0.579
7384	TMEM167A|Q8TBQ9	cyan	-0.272985	0.578517	-0.541869	0.357916	0.252384	0.0801771	0.135266	0.350359	-0.0577837	-0.310656	M8 cyan|0.5785
5528	PRKCB|P05771	cyan	-0.478018	0.577921	-0.601758	0.491708	0.153094	0.646741	-0.358976	-0.0305251	0.103959	-0.131715	M8 cyan|0.5779
2093	EFL1|Q7Z2Z2	cyan	-0.541972	0.577703	-0.495725	0.477984	0.322158	0.0563087	0.447791	0.28895	0.228212	-0.570342	M8 cyan|0.5777
169	ADD1|P35611	cyan	-0.542465	0.577476	-0.67556	0.613078	0.629237	0.315627	-0.0230855	0.0258961	0.145146	-0.36774	M8 cyan|0.5775
5244	PLAA|Q9Y263	cyan	-0.615227	0.577548	-0.435744	0.470019	-0.00345914	0.462662	-0.134507	0.217441	0.454687	-0.391556	M8 cyan|0.5775
6765	SMYD3|Q9H7B4	cyan	-0.571295	0.577122	-0.60207	0.584033	0.420573	0.438009	-0.164245	0.102	0.0956009	-0.228895	M8 cyan|0.5771
1596	CRLF3|Q8IUI8	cyan	-0.45933	0.575729	-0.574559	0.462258	0.452281	0.193433	0.167616	0.302103	-0.0576654	-0.39735	M8 cyan|0.5757
6003	RHOA|P61586	cyan	-0.553996	0.574182	-0.550738	0.481798	0.284691	0.190536	-0.0593342	0.478294	0.127649	-0.307383	M8 cyan|0.5742
6295	SARS|P49591	cyan	-0.473841	0.573598	-0.606042	0.395599	0.508861	0.0989604	-0.0319939	0.492729	0.100048	-0.402747	M8 cyan|0.5736
470	ARF6|P62330	cyan	-0.389312	0.573468	-0.568073	0.62239	0.358582	0.135739	0.0298096	0.0163972	0.357674	-0.505611	M8 cyan|0.5735
3365	INPP5K|Q9BT40	cyan	-0.402565	0.572998	-0.546429	0.481069	0.40035	0.310919	-0.00323632	0.0310976	0.099854	-0.387178	M8 cyan|0.573
7677	TUBGCP4|Q9UGJ1	cyan	-0.394907	0.572624	-0.561773	0.513045	0.3835	0.330988	0.116781	-0.10639	0.0821702	-0.361313	M8 cyan|0.5726
7911	VIPAS39|Q9H9C1	cyan	-0.466876	0.572625	-0.670461	0.608637	0.423304	0.508286	-0.125264	-0.0303432	-0.0343499	-0.184947	M8 cyan|0.5726
4152	MOGS|Q13724	cyan	-0.43984	0.572541	-0.547799	0.551902	0.440313	0.0519854	0.23723	0.271578	0.289102	-0.630536	M8 cyan|0.5725
132	ACTR1A|P61163	cyan	-0.440535	0.571572	-0.606669	0.399657	0.467915	0.107948	-0.121526	0.469383	0.0299848	-0.3336	M8 cyan|0.5716
2453	FBXO3|Q9UK99	cyan	-0.363186	0.571384	-0.554915	0.461467	0.259205	0.311175	-0.090578	0.295384	-0.0237827	-0.277202	M8 cyan|0.5714
3012	HARS2|P49590	cyan	-0.545929	0.569217	-0.530837	0.59464	0.379863	0.265836	0.122546	-0.138089	0.328836	-0.387723	M8 cyan|0.5692
1447	COG3|Q96JB2	cyan	-0.512011	0.568758	-0.526743	0.47714	0.413511	0.184245	0.246144	0.198164	0.290797	-0.519831	M8 cyan|0.5688
6208	RRM2B|Q7LG56	cyan	-0.511612	0.567826	-0.458512	0.461892	0.412926	-0.121787	0.31476	0.553321	0.451445	-0.789616	M8 cyan|0.5678
7424	TMEM63C|Q9P1W3	cyan	-0.353755	0.567088	-0.700998	0.593311	0.663759	0.21582	0.0381701	0.0435954	-0.187665	-0.281724	M8 cyan|0.5671
6998	STIM2|Q9P246	cyan	-0.522929	0.56626	-0.55339	0.497075	0.590272	0.0335621	0.359063	0.210392	0.18216	-0.556807	M8 cyan|0.5663
2291	ETF1|P62495	cyan	-0.483662	0.564875	-0.586278	0.423548	0.401507	0.170584	0.103811	0.41718	-0.0928604	-0.332841	M8 cyan|0.5649
6274	SACS|Q9NZJ4	cyan	-0.440893	0.563448	-0.461185	0.322797	0.225592	0.152366	-0.0126799	0.528981	0.199846	-0.492664	M8 cyan|0.5634
5220	PITPNB|P48739	cyan	-0.578302	0.563193	-0.438626	0.518114	0.189884	0.304128	0.028283	0.326198	0.330228	-0.483119	M8 cyan|0.5632
5887	RBBP9|O75884	cyan	-0.421541	0.561878	-0.422286	0.401602	0.280232	-0.0112104	0.235083	0.432481	0.116159	-0.460802	M8 cyan|0.5619
1155	CD81|P60033	cyan	-0.406857	0.561674	-0.443178	0.374417	0.246938	0.0207785	0.0196889	0.714839	0.0823581	-0.44712	M8 cyan|0.5617
2699	GCN1|Q92616	cyan	-0.454437	0.561622	-0.543874	0.435081	0.40689	0.167642	0.272979	0.231	0.147485	-0.532449	M8 cyan|0.5616
4385	MYO1F|O00160	cyan	-0.532474	0.560595	-0.533978	0.390311	0.241838	0.169017	0.187898	0.275572	0.0583506	-0.377897	M8 cyan|0.5606
6038	RMC1|Q96DM3	cyan	-0.547246	0.559979	-0.476124	0.414432	0.177944	0.278393	-0.200686	0.373616	0.263128	-0.325856	M8 cyan|0.56
1305	CHN1|P15882	cyan	-0.490738	0.559387	-0.424065	0.49057	0.117014	0.351284	-0.172172	0.242237	0.365494	-0.461733	M8 cyan|0.5594
2697	GCLC|P48506	cyan	-0.448853	0.558429	-0.427269	0.438175	0.34385	-0.0948333	0.238756	0.784629	0.172373	-0.635173	M8 cyan|0.5584
6352	SCRN3|Q0VDG4	cyan	-0.4919	0.557829	-0.423779	0.490607	0.163631	0.402134	-0.0948221	-0.0703673	0.305933	-0.32492	M8 cyan|0.5578
5435	PPP1CC|P36873	cyan	-0.541997	0.556305	-0.566923	0.592763	0.362928	0.409698	-0.171918	-0.127528	0.351999	-0.350337	M8 cyan|0.5563
7166	TBC1D1|Q86TI0	cyan	-0.490113	0.555338	-0.548513	0.644668	0.270648	0.374578	0.0541084	0.0194112	0.254816	-0.421976	M8 cyan|0.5553
5077	PELO|Q9BRX2	cyan	-0.456504	0.554698	-0.506471	0.546617	0.317996	0.260478	0.0412806	0.174846	0.0202297	-0.377284	M8 cyan|0.5547
2192	EMC6|Q9BV81	cyan	-0.498374	0.553292	-0.53481	0.437924	0.619982	-0.0735567	0.424584	0.434863	0.133363	-0.569869	M8 cyan|0.5533
1131	CCT6A|P40227	cyan	-0.600861	0.553228	-0.537509	0.579797	0.175044	0.504055	-0.321209	0.0956446	0.20275	-0.183955	M8 cyan|0.5532
611	ATG12|O94817	cyan	-0.344852	0.552936	-0.656308	0.433444	0.543773	-0.0135782	0.237142	0.0677627	0.0887924	-0.446701	M8 cyan|0.5529
506	ARHGEF10L|Q9HCE6	cyan	-0.499544	0.551742	-0.478605	0.43889	0.354782	0.113921	0.389667	0.0170865	0.282727	-0.551606	M8 cyan|0.5517
5846	RANGAP1|P46060	cyan	-0.469814	0.551553	-0.586263	0.537242	0.63995	0.0496322	0.0539752	0.257722	0.183702	-0.516507	M8 cyan|0.5516
5489	PPP6R3|Q5H9R7	cyan	-0.377597	0.551167	-0.465207	0.386929	0.352853	0.0788225	0.10678	0.511569	0.000734243	-0.427245	M8 cyan|0.5512
1165	CDC27|P30260	cyan	-0.481919	0.550566	-0.470701	0.461996	0.182534	0.471024	-0.11968	0.187628	0.188523	-0.345634	M8 cyan|0.5506
5764	RAB24|Q969Q5	cyan	-0.36738	0.550575	-0.563774	0.572254	0.282311	0.403081	-0.207551	-0.127196	0.0538403	-0.201022	M8 cyan|0.5506
1983	DOCK9|Q9BZ29	cyan	-0.427717	0.549536	-0.452915	0.363365	0.145461	0.27626	-0.0492323	0.365898	0.0143598	-0.308789	M8 cyan|0.5495
2859	GPI|P06744	cyan	-0.407792	0.549524	-0.479577	0.489232	0.180845	0.4613	-0.289527	0.0298635	0.0260475	-0.126286	M8 cyan|0.5495
7184	TBC1D7|Q9P0N9	cyan	-0.510593	0.54899	-0.466828	0.600968	0.149414	0.437369	-0.176325	-0.0958844	0.401659	-0.378433	M8 cyan|0.549
7174	TBC1D19|Q8N5T2	cyan	-0.398957	0.548696	-0.418694	0.307	0.195301	0.0487063	0.23213	0.359846	0.218408	-0.547992	M8 cyan|0.5487
2401	FAM234A|Q9H0X4	cyan	-0.558058	0.54682	-0.504154	0.531469	0.214928	0.392827	0.0048161	-0.075267	0.284713	-0.377195	M8 cyan|0.5468
6258	RYR2|Q92736	cyan	-0.478185	0.545314	-0.547563	0.418615	0.3049	0.288295	-0.100665	0.287481	0.337901	-0.474895	M8 cyan|0.5453
2685	GBA2|Q9HCG7	cyan	-0.4214	0.544712	-0.49214	0.601625	0.271265	0.27918	-0.115113	0.0152617	0.233217	-0.374463	M8 cyan|0.5447
3956	MAPK3|P27361	cyan	-0.400406	0.544633	-0.703784	0.455515	0.59446	0.346294	-0.00251615	0.11184	-0.343501	-0.127787	M8 cyan|0.5446
4862	OSBPL9|Q96SU4	cyan	-0.37355	0.544251	-0.633425	0.539247	0.60749	0.0583456	0.305209	0.179676	0.00698091	-0.499942	M8 cyan|0.5443
5388	POTEF|A5A3E0	cyan	-0.410867	0.543178	-0.491228	0.482865	0.216378	0.284134	0.0437743	0.180155	0.042779	-0.303167	M8 cyan|0.5432
5625	PSMD5|Q16401	cyan	-0.460961	0.543221	-0.498889	0.421586	0.418095	-0.062711	0.440851	0.386938	0.138952	-0.568167	M8 cyan|0.5432
6810	SNX17|Q15036	cyan	-0.463845	0.542824	-0.595376	0.601954	0.603248	0.204624	0.262454	-0.0751596	0.215571	-0.49385	M8 cyan|0.5428
7354	TMEFF2|Q9UIK5	cyan	-0.316142	0.542838	-0.605831	0.465309	0.456513	0.280922	-0.0471924	-0.0111567	-0.276605	-0.129861	M8 cyan|0.5428
3036	HDAC8|Q9BY41	cyan	-0.355832	0.542023	-0.526361	0.43083	0.3865	0.200032	0.102591	-0.00144046	0.0918821	-0.399293	M8 cyan|0.542
2119	EIF2B1|Q14232	cyan	-0.428259	0.541748	-0.519282	0.334785	0.186376	0.305197	-0.182095	0.334915	0.204179	-0.329268	M8 cyan|0.5417
1319	CIAO3|Q9H6Q4	cyan	-0.53329	0.54093	-0.575739	0.504701	0.303116	0.453485	0.0700398	-0.0625018	0.153271	-0.272644	M8 cyan|0.5409
3207	HSPA14|Q0VDF9	cyan	-0.551629	0.540021	-0.483293	0.493294	0.2163	0.335795	-0.0908984	0.171728	0.144335	-0.269411	M8 cyan|0.54
4892	PAAF1|Q9BRP4	cyan	-0.36731	0.539851	-0.508162	0.342367	0.217893	0.269244	-0.106628	0.293996	0.0119378	-0.248351	M8 cyan|0.5399
7686	TUT7|Q5VYS8	cyan	-0.501526	0.539051	-0.602926	0.452448	0.422111	0.247531	0.236104	0.206747	-0.0217547	-0.414574	M8 cyan|0.5391
1170	CDC42|P60953	cyan	-0.588062	0.538943	-0.441099	0.455604	0.0448169	0.357101	-0.132083	0.393776	0.344666	-0.355898	M8 cyan|0.5389
6702	SLCO1B1|Q9Y6L6	cyan	-0.40438	0.538073	-0.503737	0.70497	0.204352	0.363655	-0.103062	0.0303716	0.0998961	-0.263873	M8 cyan|0.5381
6740	SMG1|Q96Q15	cyan	-0.47596	0.536694	-0.564539	0.560681	0.386382	0.263684	0.0260419	0.0931223	0.122605	-0.325776	M8 cyan|0.5367
4563	NELL2|Q99435	cyan	-0.49594	0.536444	-0.65715	0.590372	0.584581	0.248224	0.247	0.157363	0.0203895	-0.431395	M8 cyan|0.5364
5801	RAB7A|P51149	cyan	-0.617058	0.536237	-0.574713	0.462958	0.31607	0.413826	-0.157605	0.19157	0.0914449	-0.178338	M8 cyan|0.5362
4425	NAGK|Q9UJ70	cyan	-0.293763	0.535827	-0.541701	0.379673	0.295515	0.426245	0.00332338	0.0659351	-0.277438	-0.133483	M8 cyan|0.5358
3000	HACE1|Q8IYU2	cyan	-0.554767	0.53555	-0.476894	0.535254	0.19448	0.414516	-0.0697513	0.160294	0.125467	-0.304873	M8 cyan|0.5356
5688	PTPRK|Q15262	cyan	-0.469994	0.535584	-0.582229	0.633831	0.511422	0.156685	0.19617	-0.0386155	0.0545906	-0.346505	M8 cyan|0.5356
1070	CBSL|P0DN79	cyan	-0.49341	0.53544	-0.573361	0.57579	0.642882	0.06923	0.252962	0.0798343	0.103807	-0.441664	M8 cyan|0.5354
4143	MOB1B|Q7L9L4	cyan	-0.481496	0.534734	-0.496372	0.592457	0.0956688	0.569769	-0.253471	-0.211059	0.509638	-0.356631	M8 cyan|0.5347
7785	UFL1|O94874	cyan	-0.362014	0.534158	-0.439665	0.316306	0.211204	0.110705	0.22235	0.477725	-0.01584	-0.40875	M8 cyan|0.5342
1377	CLVS2|Q5SYC1	cyan	-0.527494	0.534118	-0.480156	0.61563	0.227054	0.43324	-0.144875	-0.159523	0.506199	-0.438008	M8 cyan|0.5341
3238	HTT|P42858	cyan	-0.382953	0.533993	-0.442184	0.575358	0.1159	0.440308	-0.209078	-0.215246	0.335692	-0.269538	M8 cyan|0.534
2171	ELMOD1|Q8N336	cyan	-0.55087	0.533642	-0.396348	0.554194	0.118366	0.214716	0.0203149	0.221297	0.534043	-0.497992	M8 cyan|0.5336
340	ANAPC5|Q9UJX4	cyan	-0.480449	0.533317	-0.430431	0.439986	0.0681042	0.402752	0.00493818	0.0915345	0.189557	-0.303857	M8 cyan|0.5333
352	ANKMY2|Q8IV38	cyan	-0.44494	0.532985	-0.458872	0.469297	0.129233	0.394257	-0.102162	0.180554	0.360754	-0.382282	M8 cyan|0.533
5475	PPP3CA|Q08209	cyan	-0.445347	0.531783	-0.60406	0.572364	0.331657	0.441006	-0.142898	-0.109217	0.327102	-0.353682	M8 cyan|0.5318
5108	PFKM|P08237	cyan	-0.54174	0.531696	-0.526691	0.569021	0.475469	0.136767	0.0607463	0.128442	0.385583	-0.518539	M8 cyan|0.5317
3964	MAPKAP1|Q9BPZ7	cyan	-0.409378	0.531137	-0.465409	0.475268	0.228592	0.153485	0.0523001	0.12336	0.299837	-0.449051	M8 cyan|0.5311
1775	DCTN1|Q14203	cyan	-0.403205	0.53054	-0.380185	0.358218	0.164306	0.243385	-0.136122	0.383709	0.0874252	-0.351031	M8 cyan|0.5305
545	ARMC9|Q7Z3E5	cyan	-0.4689	0.530181	-0.480351	0.543156	0.150659	0.508533	-0.105582	-0.0694463	0.141738	-0.186504	M8 cyan|0.5302
3088	HIP1R|O75146	cyan	-0.5124	0.530173	-0.533191	0.548323	0.605439	-0.0919018	0.0941022	0.42219	0.311789	-0.643725	M8 cyan|0.5302
7421	TMEM56|Q96MV1	cyan	-0.507573	0.530211	-0.634702	0.54182	0.607481	0.0787057	0.0637829	0.219834	0.323739	-0.496346	M8 cyan|0.5302
3053	HECTD1|Q9ULT8	cyan	-0.544754	0.529449	-0.426882	0.47614	0.105096	0.397934	-0.0353663	0.137021	0.538279	-0.46482	M8 cyan|0.5294
304	ALG11|Q2TAA5	cyan	-0.518123	0.528179	-0.476413	0.488676	0.407369	-0.122286	0.49223	0.346158	0.395607	-0.70989	M8 cyan|0.5282
6568	SLC15A2|Q16348	cyan	-0.515676	0.52814	-0.448696	0.567921	0.207355	0.499283	-0.103751	-0.268014	0.334098	-0.309699	M8 cyan|0.5281
4435	NAPA|P54920	cyan	-0.581081	0.528049	-0.342188	0.474566	0.0527839	0.352918	-0.218038	0.391666	0.462673	-0.438646	M8 cyan|0.528
6925	SRP72|O76094	cyan	-0.574326	0.526985	-0.584713	0.537823	0.428924	0.233394	-0.0308386	0.185756	0.255538	-0.415114	M8 cyan|0.527
3828	LRRTM2|O43300	cyan	-0.406455	0.526758	-0.521404	0.522368	0.142718	0.430296	-0.119971	-0.0309643	0.145162	-0.25854	M8 cyan|0.5268
2117	EIF2AK2|P19525	cyan	-0.597249	0.526292	-0.647776	0.506797	0.60307	0.208135	0.16492	0.0569517	0.258989	-0.437591	M8 cyan|0.5263
7394	TMEM205|Q6UW68	cyan	-0.356964	0.526254	-0.521526	0.423144	0.3613	0.178344	0.260569	0.0736833	0.108323	-0.438946	M8 cyan|0.5263
5864	RARS|P54136	cyan	-0.490845	0.525274	-0.483779	0.392997	0.124127	0.491779	-0.285438	0.00644798	0.343062	-0.271541	M8 cyan|0.5253
139	ACVR1B|P36896	cyan	-0.422088	0.525209	-0.592264	0.488622	0.456789	0.272018	-0.0872147	0.0212211	0.0340734	-0.254203	M8 cyan|0.5252
7324	TLDC1|Q6P9B6	cyan	-0.277587	0.525213	-0.512366	0.499628	0.245447	0.279807	-0.0789268	0.147088	-0.0576802	-0.182513	M8 cyan|0.5252
615	ATG2A|Q2TAZ0	cyan	-0.430075	0.525099	-0.40329	0.475253	0.154407	0.251536	-0.103575	0.069305	0.379617	-0.436088	M8 cyan|0.5251
8207	ZSWIM8|A7E2V4	cyan	-0.368635	0.524661	-0.484071	0.565531	0.316861	0.292474	0.0401201	0.13467	0.197967	-0.485033	M8 cyan|0.5247
1413	CNOT7|Q9UIV1	cyan	-0.42618	0.524415	-0.470965	0.521911	0.267644	0.262644	0.0101213	-0.0279197	0.252139	-0.436049	M8 cyan|0.5244
2819	GNPDA1|P46926	cyan	-0.305255	0.523731	-0.616068	0.51825	0.414096	0.437595	-0.0175468	-0.0783104	-0.281141	-0.0839694	M8 cyan|0.5237
7414	TMEM35A|Q53FP2	cyan	-0.536418	0.523689	-0.609891	0.576908	0.480844	0.369999	-0.1561	-0.148116	0.24868	-0.2945	M8 cyan|0.5237
7529	TRAF6|Q9Y4K3	cyan	-0.489917	0.523527	-0.478572	0.45742	0.290204	0.353943	0.193	-0.00136409	0.367474	-0.521949	M8 cyan|0.5235
6601	SLC25A18|Q9H1K4	cyan	-0.444409	0.522917	-0.485763	0.546267	0.376413	0.0896885	0.193954	0.181072	0.164622	-0.454515	M8 cyan|0.5229
7699	TXNL1|O43396	cyan	-0.432113	0.522666	-0.489751	0.401078	0.229473	0.257072	-0.1754	0.227568	0.0446346	-0.247307	M8 cyan|0.5227
5342	PNPLA8|Q9NP80	cyan	-0.56367	0.521827	-0.50523	0.704486	0.406722	0.336696	0.170407	-0.0754999	0.302473	-0.46436	M8 cyan|0.5218
1193	CDIP1|Q9H305	cyan	-0.53424	0.52089	-0.423406	0.513098	0.0894682	0.503923	-0.275824	0.0695682	0.423845	-0.32141	M8 cyan|0.5209
527	ARIH2|O95376	cyan	-0.468462	0.51966	-0.442002	0.38846	0.309594	0.0634498	0.148145	0.463339	0.382581	-0.587698	M8 cyan|0.5197
3243	HYKK|A2RU49	cyan	-0.481747	0.519211	-0.431349	0.429676	0.103051	0.343186	-0.384353	0.314886	0.405622	-0.302521	M8 cyan|0.5192
4440	NARS|O43776	cyan	-0.575277	0.519101	-0.553033	0.402815	0.307027	0.306713	-0.140303	0.168937	0.355561	-0.322058	M8 cyan|0.5191
2278	ERLIN1|O75477	cyan	-0.49584	0.518235	-0.507592	0.380527	0.351552	0.154371	0.256511	0.355658	0.085179	-0.416998	M8 cyan|0.5182
3003	HADHA|P40939	cyan	-0.524912	0.518202	-0.467181	0.586497	0.53381	-0.116435	0.399808	0.327246	0.35069	-0.73376	M8 cyan|0.5182
7951	VSNL1|P62760	cyan	-0.456392	0.518161	-0.376962	0.434079	0.116748	0.176035	-0.154845	0.328688	0.585669	-0.548036	M8 cyan|0.5182
189	ADK|P55263	cyan	-0.550199	0.518094	-0.537074	0.517501	0.412649	0.181829	0.0544955	0.14277	0.331501	-0.465426	M8 cyan|0.5181
1422	CNST|Q6PJW8	cyan	-0.307716	0.517999	-0.561555	0.524959	0.62088	-0.0108441	0.165868	0.0882921	0.0173226	-0.444079	M8 cyan|0.518
5087	PEX12|O00623	cyan	-0.550071	0.517867	-0.506809	0.471733	0.565957	-0.0292041	0.258295	0.308083	0.502956	-0.678509	M8 cyan|0.5179
1217	CDS2|O95674	cyan	-0.482389	0.517587	-0.486534	0.604107	0.372987	0.334414	-0.148291	0.172047	0.311246	-0.349043	M8 cyan|0.5176
7078	SURF4|O15260	cyan	-0.556704	0.51746	-0.531407	0.385989	0.349304	0.161967	0.157534	0.10039	0.269799	-0.339932	M8 cyan|0.5175
1361	CLPB|Q9H078	cyan	-0.46203	0.517164	-0.461565	0.543159	0.440257	0.123035	0.199057	0.0660902	0.197337	-0.509029	M8 cyan|0.5172
3311	IGHV3-9|P01782	cyan	-0.384692	0.516479	-0.490688	0.365726	0.410835	-0.069275	0.557342	0.130019	0.104082	-0.536685	M8 cyan|0.5165
2008	DPYS|Q14117	cyan	-0.345427	0.516031	-0.472067	0.553621	0.14897	0.469483	-0.246821	0.0537649	0.00264879	-0.13604	M8 cyan|0.516
5185	PIGM|Q9H3S5	cyan	-0.218074	0.515006	-0.560509	0.486459	0.328248	0.40628	-0.145393	-0.0922636	-0.0182387	-0.241961	M8 cyan|0.515
3333	IKBKB|O14920	cyan	-0.484991	0.512986	-0.550894	0.531175	0.576391	0.12934	0.380215	0.124114	0.0713844	-0.484504	M8 cyan|0.513
6647	SLC38A1|Q9H2H9	cyan	-0.52318	0.512951	-0.436143	0.55851	0.442466	0.0696601	0.25325	-0.00105287	0.436488	-0.568124	M8 cyan|0.513
367	ANKRD46|Q86W74	cyan	-0.523631	0.512718	-0.505584	0.504415	0.390349	0.192869	0.13341	0.158569	0.279061	-0.436391	M8 cyan|0.5127
1721	CYP4F11|Q9HBI6	cyan	-0.51302	0.512606	-0.437903	0.506669	0.47144	0.0295462	0.287586	0.111052	0.433986	-0.614674	M8 cyan|0.5126
1647	CTF1|Q16619	cyan	-0.441679	0.511808	-0.411344	0.308176	0.331823	0.00771567	0.116763	0.415713	0.135345	-0.452905	M8 cyan|0.5118
2589	FRY|Q5TBA9	cyan	-0.436912	0.509984	-0.409281	0.488177	0.196459	0.443418	-0.0591803	-0.183882	0.345142	-0.298483	M8 cyan|0.51
4918	PALD1|Q9ULE6	cyan	-0.327209	0.509486	-0.494148	0.34469	0.379984	-0.0453099	0.420453	0.218343	0.0235134	-0.505777	M8 cyan|0.5095
4014	MCM3AP|O60318	cyan	-0.122854	0.509389	-0.445126	0.376596	0.204481	0.182436	0.0447002	0.176046	-0.0201251	-0.230707	M8 cyan|0.5094
5305	PLSCR3|Q9NRY6	cyan	-0.236527	0.508469	-0.510088	0.348743	0.33027	0.0960048	-0.0376104	0.40777	-0.081132	-0.265573	M8 cyan|0.5085
3219	HSPB2|Q16082	cyan	-0.540441	0.50782	-0.460906	0.458463	0.291747	0.121022	0.08314	0.259219	0.285342	-0.383737	M8 cyan|0.5078
4969	PCCA|P05165	cyan	-0.554195	0.5068	-0.415669	0.561017	0.248505	0.15038	0.249482	0.00483216	0.42008	-0.530943	M8 cyan|0.5068
5511	PREX1|Q8TCU6	cyan	-0.525232	0.506551	-0.463602	0.483935	0.406632	0.028993	0.397809	0.234269	0.355188	-0.677049	M8 cyan|0.5066
7637	TTC37|Q6PGP7	cyan	-0.454351	0.505562	-0.36799	0.45062	0.000960321	0.355441	-0.097246	0.180919	0.184599	-0.24951	M8 cyan|0.5056
4309	MTCH1|Q9NZJ7	cyan	-0.398312	0.505519	-0.552375	0.451223	0.491	0.116085	-0.0141293	0.226496	0.142741	-0.29432	M8 cyan|0.5055
6580	SLC18B1|Q6NT16	cyan	-0.418628	0.504964	-0.466782	0.466445	0.479206	-0.0387132	0.189055	0.217467	0.424398	-0.637557	M8 cyan|0.505
5648	PTDSS2|Q9BVG9	cyan	-0.458826	0.503167	-0.516225	0.385145	0.287145	0.415695	-0.062727	0.0775017	0.0899691	-0.286869	M8 cyan|0.5032
1313	CHST1|O43916	cyan	-0.504635	0.502326	-0.482621	0.506143	0.264216	0.253332	-0.00471852	0.137587	-0.0297983	-0.282768	M8 cyan|0.5023
4547	NEDD4|P46934	cyan	-0.318389	0.501939	-0.4382	0.420624	0.362996	0.0126264	0.355861	0.146142	0.0793516	-0.471115	M8 cyan|0.5019
5295	PLPP3|O14495	cyan	-0.544276	0.501322	-0.493993	0.594283	0.519455	0.0667769	0.206708	0.105075	0.48696	-0.639112	M8 cyan|0.5013
1004	CAMKK1|Q8N5S9	cyan	-0.411946	0.501205	-0.415461	0.427894	0.108805	0.231774	-0.222904	0.198274	0.326083	-0.343389	M8 cyan|0.5012
3495	KCNA6|P17658	cyan	-0.237791	0.500242	-0.532458	0.385021	0.3951	-0.0375227	0.0926164	0.475765	0.0594733	-0.415883	M8 cyan|0.5002
856	BTN3A3|O00478	cyan	-0.377001	0.499715	-0.540143	0.529173	0.446992	0.0595074	0.307114	0.0704805	0.221756	-0.45097	M8 cyan|0.4997
7284	THOP1|P52888	cyan	-0.482396	0.499454	-0.365912	0.426503	-0.0147638	0.501581	-0.27527	0.236773	0.190777	-0.225215	M8 cyan|0.4995
6588	SLC22A17|Q8WUG5	cyan	-0.379533	0.499022	-0.509957	0.627624	0.379414	0.162675	0.0539654	0.0411221	0.296313	-0.445472	M8 cyan|0.499
6413	SEMA7A|O75326	cyan	-0.319793	0.498697	-0.374868	0.380726	0.409381	-0.230345	0.255119	0.58499	0.175832	-0.675534	M8 cyan|0.4987
5086	PEX11B|O96011	cyan	-0.413423	0.49845	-0.503709	0.629295	0.448062	0.0168159	0.308611	0.107043	0.392742	-0.597132	M8 cyan|0.4985
3020	HBS1L|Q9Y450	cyan	-0.324228	0.49842	-0.392652	0.364208	0.21211	0.108166	-0.0170541	0.128802	0.101761	-0.337964	M8 cyan|0.4984
2225	ENTPD3|O75355	cyan	-0.462067	0.497674	-0.467661	0.571048	0.30289	0.38377	0.140425	-0.254584	0.193542	-0.287631	M8 cyan|0.4977
5589	PSD2|Q9BQI7	cyan	-0.429627	0.496924	-0.427232	0.46642	0.540804	-0.159387	0.346794	0.30128	0.309547	-0.721003	M8 cyan|0.4969
7942	VPS50|Q96JG6	cyan	-0.521878	0.495591	-0.48806	0.522343	0.146665	0.546263	-0.428969	-0.0554898	0.361992	-0.131479	M8 cyan|0.4956
7704	TYK2|P29597	cyan	-0.367349	0.49521	-0.502038	0.477342	0.296543	0.380843	-0.172918	0.0378367	0.111618	-0.256561	M8 cyan|0.4952
7706	TYRO3|Q06418	cyan	-0.354587	0.493668	-0.489564	0.412573	0.222317	0.388845	-0.199726	0.0630748	-0.0492972	-0.206516	M8 cyan|0.4937
5802	RAB8A|P61006	cyan	-0.44607	0.492377	-0.445898	0.398798	0.253429	0.147331	0.0216677	0.365123	0.017377	-0.298094	M8 cyan|0.4924
3784	LRCH1|Q9Y2L9	cyan	-0.530773	0.492294	-0.465899	0.564321	0.386386	0.0123526	0.306358	0.34579	0.349332	-0.605226	M8 cyan|0.4923
4685	NPTX1|Q15818	cyan	-0.418285	0.492345	-0.642541	0.453241	0.505492	0.401106	-0.114134	-0.00862889	-0.211855	-0.0338687	M8 cyan|0.4923
2217	ENOPH1|Q9UHY7	cyan	-0.405435	0.491512	-0.328159	0.442642	0.109567	0.271513	-0.133728	0.228124	0.0983157	-0.232468	M8 cyan|0.4915
7849	USP22|Q9UPT9	cyan	-0.156845	0.49152	-0.576172	0.4761	0.305956	0.173629	-0.0166478	-0.116342	-0.0415414	-0.331358	M8 cyan|0.4915
7379	TMEM150C|B9EJG8	cyan	-0.360769	0.490376	-0.51533	0.43785	0.602026	0.151708	0.175934	-0.010296	-0.109806	-0.361634	M8 cyan|0.4904
6974	STAG1|Q8WVM7	cyan	-0.543636	0.4902	-0.570465	0.510469	0.565812	0.100822	0.317016	0.27609	0.145231	-0.46673	M8 cyan|0.4902
689	ATPAF2|Q8N5M1	cyan	-0.593699	0.489677	-0.508011	0.602817	0.529413	0.0229028	0.306776	0.240042	0.343032	-0.52851	M8 cyan|0.4897
4928	PANK3|Q9H999	cyan	-0.330712	0.489395	-0.544519	0.423724	0.264147	0.357973	-0.0122642	0.0813832	0.0648552	-0.270016	M8 cyan|0.4894
6952	SSH1|Q8WYL5	cyan	-0.42978	0.489407	-0.534517	0.566541	0.340364	0.340431	-0.000882247	-0.0371896	0.0547826	-0.184511	M8 cyan|0.4894
4450	NBAS|A2RRP1	cyan	-0.583793	0.488504	-0.380029	0.376526	0.21685	0.14612	0.0733339	0.426528	0.389961	-0.451625	M8 cyan|0.4885
1687	CUL9|Q8IWT3	cyan	-0.367065	0.486101	-0.488507	0.527052	0.249747	0.473824	0.0310141	-0.31487	0.0848737	-0.2225	M8 cyan|0.4861
447	APOE4|APOE4	cyan	-0.302282	0.485912	-0.452646	0.409439	0.331218	0.116571	0.159223	0.0342671	-0.00931577	-0.354242	M8 cyan|0.4859
8033	WFS1|O76024	cyan	-0.376138	0.485841	-0.608585	0.454044	0.488553	0.32843	0.0010803	-0.133402	-0.255966	-0.062948	M8 cyan|0.4858
1598	CRNKL1|Q9BZJ0	cyan	-0.453072	0.484884	-0.431233	0.41204	0.233734	0.298071	0.108889	0.0757763	0.182001	-0.446985	M8 cyan|0.4849
7592	TRPM3|Q9HCF6	cyan	-0.456355	0.484775	-0.485227	0.391161	0.383503	0.0749955	0.109638	0.457241	-0.0361532	-0.379968	M8 cyan|0.4848
6004	RHOB|P62745	cyan	-0.443086	0.482446	-0.320273	0.399896	-0.100194	0.347079	-0.231102	0.399837	0.310362	-0.291632	M8 cyan|0.4824
3704	LDAH|Q9H6V9	cyan	-0.358093	0.482048	-0.451007	0.435663	0.133173	0.309674	0.0542163	-0.216124	0.12792	-0.192502	M8 cyan|0.482
5670	PTPN11|Q06124	cyan	-0.561754	0.481362	-0.373705	0.527972	0.0787595	0.414923	-0.309364	0.132172	0.569906	-0.359126	M8 cyan|0.4814
7848	USP20|Q9Y2K6	cyan	-0.376959	0.480626	-0.477087	0.490205	0.415802	-0.0295223	0.252249	0.0706224	0.276052	-0.468878	M8 cyan|0.4806
6098	RPAP2|Q8IXW5	cyan	-0.467676	0.480421	-0.483365	0.506838	0.398754	0.169437	0.278786	0.0484257	0.200143	-0.424059	M8 cyan|0.4804
2534	FLCN|Q8NFG4	cyan	-0.500141	0.480209	-0.467301	0.635809	0.381658	0.123246	0.273791	0.053327	0.293891	-0.445351	M8 cyan|0.4802
6835	SOGA3|Q5TF21	cyan	-0.3872	0.480245	-0.524913	0.538436	0.264039	0.332926	-0.243093	-0.135976	0.240119	-0.231694	M8 cyan|0.4802
2181	ELP2|Q6IA86	cyan	-0.407744	0.478784	-0.356781	0.380898	0.174115	0.195365	0.142057	0.263689	0.178322	-0.389576	M8 cyan|0.4788
2533	FLAD1|Q8NFF5	cyan	-0.459294	0.478365	-0.38975	0.341701	0.208157	0.144202	0.171522	0.282151	0.309936	-0.429442	M8 cyan|0.4784
2730	GGPS1|O95749	cyan	-0.182287	0.478168	-0.387981	0.273704	0.275379	-0.00678059	-0.0438384	0.427043	-0.036281	-0.333289	M8 cyan|0.4782
4891	PA2G4|Q9UQ80	cyan	-0.527499	0.47683	-0.537028	0.461643	0.352695	0.214274	-0.0135204	0.193336	0.229251	-0.3289	M8 cyan|0.4768
526	ARIH1|Q9Y4X5	cyan	-0.469245	0.476697	-0.31291	0.411122	0.0366165	0.34801	-0.147642	0.17509	0.296975	-0.327928	M8 cyan|0.4767
373	ANO10|Q9NW15	cyan	-0.45525	0.476507	-0.408289	0.464913	0.346415	-0.0674329	0.499297	0.178354	0.408372	-0.675732	M8 cyan|0.4765
618	ATG4B|Q9Y4P1	cyan	-0.406612	0.476549	-0.406315	0.39808	0.19308	0.284875	-0.04562	0.302924	-0.0389341	-0.277083	M8 cyan|0.4765
4109	MINDY3|Q9H8M7	cyan	-0.464687	0.476275	-0.352645	0.326153	0.190526	0.0602036	0.235695	0.37661	0.335274	-0.559101	M8 cyan|0.4763
6289	SAR1A|Q9NR31	cyan	-0.38243	0.475559	-0.468305	0.404802	0.368682	0.0645061	0.0526933	0.296643	0.30401	-0.457262	M8 cyan|0.4756
7418	TMEM50B|P56557	cyan	-0.381196	0.475087	-0.398597	0.417461	0.263727	0.22514	-0.0871098	0.166739	0.308801	-0.402788	M8 cyan|0.4751
7349	TMED5|Q9Y3A6	cyan	-0.39074	0.473912	-0.46508	0.384494	0.110105	0.356024	0.0240008	0.105562	-0.0275098	-0.190961	M8 cyan|0.4739
3521	KCNN3|Q9UGI6	cyan	-0.441899	0.47238	-0.46166	0.527137	0.422133	0.264634	0.104983	0.119869	-0.0879622	-0.324427	M8 cyan|0.4724
4145	MOB4|Q9Y3A3	cyan	-0.386599	0.471862	-0.39859	0.487112	0.179701	0.315449	0.00891232	0.0194097	0.16156	-0.237556	M8 cyan|0.4719
1986	DOLPP1|Q86YN1	cyan	-0.352378	0.471682	-0.449163	0.307666	0.269698	0.0683232	0.163778	0.287933	0.19421	-0.284597	M8 cyan|0.4717
2194	EMC8|O43402	cyan	-0.663759	0.470864	-0.379536	0.480189	0.205787	0.197716	0.105844	0.0833837	0.463839	-0.482914	M8 cyan|0.4709
7987	WDFY2|Q96P53	cyan	-0.428639	0.470463	-0.410795	0.517154	0.247114	0.111095	0.194701	0.301627	0.146717	-0.4664	M8 cyan|0.4705
914	C3|P01024	cyan	-0.375334	0.469802	-0.424452	0.362933	0.234521	-0.0152487	0.46166	0.260653	0.0100781	-0.37917	M8 cyan|0.4698
2009	DPYSL2|Q16555	cyan	-0.242639	0.469544	-0.450784	0.420219	0.0788813	0.339157	-0.294586	0.194457	0.00923308	-0.160438	M8 cyan|0.4695
3823	LRRC8D|Q7L1W4	cyan	-0.412055	0.469548	-0.283578	0.338132	0.131253	0.0556026	0.00113665	0.284301	0.367826	-0.469849	M8 cyan|0.4695
7673	TUBB8|Q3ZCM7	cyan	-0.275847	0.469032	-0.420161	0.335721	0.122739	0.289715	-0.241636	0.246021	0.103475	-0.253988	M8 cyan|0.469
3457	JAKMIP3|Q5VZ66	cyan	-0.331312	0.468869	-0.373977	0.461034	0.0621823	0.329305	-0.227897	0.27569	0.172881	-0.235706	M8 cyan|0.4689
3890	MAEA|Q7L5Y9	cyan	-0.409443	0.468929	-0.35782	0.323019	0.064199	0.383623	-0.131463	0.238302	0.230224	-0.345504	M8 cyan|0.4689
7858	USP4|Q13107	cyan	-0.432697	0.468333	-0.409793	0.462801	0.20989	0.223745	-0.101142	0.159667	0.480321	-0.444881	M8 cyan|0.4683
2592	FSCN1|Q16658	cyan	-0.391919	0.467669	-0.308331	0.268161	-0.0679285	0.272684	-0.16114	0.499109	0.17925	-0.327304	M8 cyan|0.4677
4310	MTCH2|Q9Y6C9	cyan	-0.509688	0.46764	-0.346764	0.470522	0.082573	0.201804	-0.195055	0.132092	0.573923	-0.370358	M8 cyan|0.4676
4784	NUP210|Q8TEM1	cyan	-0.49453	0.467062	-0.455406	0.466805	0.430099	-0.0244513	0.411559	0.385185	0.288642	-0.651107	M8 cyan|0.4671
7739	UBE2M|P61081	cyan	-0.473326	0.466904	-0.463881	0.396293	0.138068	0.442937	-0.324767	0.0517014	0.265927	-0.165087	M8 cyan|0.4669
7873	UTP15|Q8TED0	cyan	-0.501096	0.466313	-0.357086	0.333284	0.125148	0.134648	0.136964	0.353978	0.187918	-0.393576	M8 cyan|0.4663
1981	DOCK7|Q96N67	cyan	-0.53523	0.466043	-0.378021	0.506765	0.312496	0.0586767	0.36361	0.2524	0.331501	-0.632804	M8 cyan|0.466
2318	EXOSC7|Q15024	cyan	-0.308506	0.465783	-0.488763	0.300406	0.412432	0.0660563	0.294326	0.242706	-0.0542816	-0.392754	M8 cyan|0.4658
6741	SMG5|Q9UPR3	cyan	-0.449488	0.465575	-0.477697	0.365439	0.292609	0.159021	0.0292052	0.189277	0.128919	-0.279141	M8 cyan|0.4656
6354	SCYL1|Q96KG9	cyan	-0.354625	0.465287	-0.426195	0.496907	0.189349	0.311406	0.0459904	-0.0591988	0.0758064	-0.228302	M8 cyan|0.4653
279	AKT2|P31751	cyan	-0.531438	0.464972	-0.404099	0.462323	0.358209	0.0635314	0.291127	0.252166	0.279395	-0.54075	M8 cyan|0.465
3279	IFT122|Q9HBG6	cyan	-0.394357	0.464931	-0.480556	0.575383	0.460262	0.155112	0.273666	-0.0393342	0.0528231	-0.330465	M8 cyan|0.4649
5208	PIP4P1|Q86T03	cyan	-0.376482	0.464704	-0.514887	0.405643	0.413637	0.249085	-0.132096	0.200567	-0.0655918	-0.107988	M8 cyan|0.4647
1636	CSTF1|Q05048	cyan	-0.456692	0.464551	-0.464873	0.545473	0.334417	0.117653	0.189536	0.161222	0.26673	-0.508458	M8 cyan|0.4646
5501	PRDX2|P32119	cyan	-0.263743	0.464638	-0.395559	0.322203	0.242008	-0.0363327	0.235321	0.190943	0.0220314	-0.355397	M8 cyan|0.4646
5692	PTPRO|Q16827	cyan	-0.417428	0.464446	-0.528653	0.374167	0.353712	0.208374	0.275581	-0.0136461	-0.185473	-0.213282	M8 cyan|0.4644
3197	HSP90AA1|P07900	cyan	-0.509515	0.463805	-0.438387	0.43686	0.382889	0.0404421	0.0526887	0.330788	0.382996	-0.496214	M8 cyan|0.4638
8210	ZYG11B|Q9C0D3	cyan	-0.237238	0.463528	-0.439182	0.390235	0.438034	-0.0344485	0.226805	0.0966677	0.0142613	-0.439319	M8 cyan|0.4635
426	APCS|P02743	cyan	-0.318509	0.463016	-0.408918	0.452885	0.366904	0.0414729	0.390208	-0.0247263	0.0105227	-0.369798	M8 cyan|0.463
6924	SRP68|Q9UHB9	cyan	-0.498575	0.462536	-0.470773	0.38304	0.396771	0.117768	-0.00280163	0.299443	0.328641	-0.467814	M8 cyan|0.4625
5805	RAB9B|Q9NP90	cyan	-0.366538	0.462175	-0.559552	0.489688	0.400699	0.36142	-0.17829	-0.0669276	-0.00601548	-0.0858219	M8 cyan|0.4622
6427	SEPT8|Q92599	cyan	-0.474902	0.461455	-0.294055	0.429464	0.0620156	0.206627	-0.11939	0.403112	0.295124	-0.446149	M8 cyan|0.4615
3086	HINT3|Q9NQE9	cyan	-0.271659	0.460628	-0.47972	0.267625	0.264628	0.165027	-0.117487	0.389231	-0.216337	-0.120207	M8 cyan|0.4606
7360	TMEM120A|Q9BXJ8	cyan	-0.339505	0.460492	-0.452471	0.276532	0.308236	0.0954956	-0.0174269	0.32218	-0.0291039	-0.223874	M8 cyan|0.4605
873	C16orf45|Q96MC5	cyan	-0.250849	0.460053	-0.567828	0.407552	0.382814	0.272156	-0.131512	0.167406	-0.275517	-0.0797647	M8 cyan|0.4601
7664	TUBAL3|A6NHL2	cyan	-0.336185	0.45997	-0.407894	0.402029	0.0948383	0.321715	-0.289434	0.21159	0.182128	-0.190084	M8 cyan|0.46
355	ANKRD16|Q6P6B7	cyan	-0.33748	0.459332	-0.437212	0.479276	0.426211	0.0374781	0.0419648	0.126103	0.264337	-0.453951	M8 cyan|0.4593
917	C4B|P0C0L5	cyan	-0.279631	0.457073	-0.469944	0.364428	0.488499	-0.109967	0.609435	0.187197	-0.19304	-0.412292	M8 cyan|0.4571
2191	EMC4|Q5J8M3	cyan	-0.540609	0.457113	-0.518497	0.482787	0.594153	-0.0456418	0.229433	0.167966	0.395443	-0.527272	M8 cyan|0.4571
7765	UBR3|Q6ZT12	cyan	-0.343462	0.456866	-0.404794	0.282341	0.00943675	0.414713	-0.133016	0.0478522	0.184465	-0.177968	M8 cyan|0.4569
3410	ITFG2|Q969R8	cyan	-0.319089	0.456535	-0.416332	0.54414	0.398341	-0.0586418	0.205865	0.324762	0.123466	-0.430092	M8 cyan|0.4565
7193	TBCE|Q15813	cyan	-0.511043	0.456431	-0.405748	0.423572	0.392825	0.0675343	-0.0203503	0.348841	0.414304	-0.521385	M8 cyan|0.4564
5742	QSOX2|Q6ZRP7	cyan	-0.452368	0.455517	-0.435447	0.36082	0.275158	0.162946	0.124722	-0.0528719	0.251815	-0.390408	M8 cyan|0.4555
2150	EIF4G2|P78344	cyan	-0.57235	0.454652	-0.408392	0.426016	0.371608	0.128082	0.122504	0.194798	0.469752	-0.569117	M8 cyan|0.4547
8027	WDR91|A4D1P6	cyan	-0.350285	0.4539	-0.420161	0.472051	0.460081	-0.103538	0.297158	0.206408	0.249867	-0.581103	M8 cyan|0.4539
5773	RAB31|Q13636	cyan	-0.407275	0.453498	-0.429909	0.480692	0.462567	-0.109921	0.229604	0.255692	0.345624	-0.621726	M8 cyan|0.4535
8090	YIPF5|Q969M3	cyan	-0.452981	0.45343	-0.505019	0.486	0.523679	0.00309466	0.00471287	0.459485	0.279926	-0.455206	M8 cyan|0.4534
5068	PEAK1|Q9H792	cyan	-0.324636	0.452668	-0.41663	0.368156	0.124939	0.380668	0.0071413	-0.0180007	-0.153528	-0.124802	M8 cyan|0.4527
7297	TICAM2|Q86XR7	cyan	-0.401507	0.452379	-0.398882	0.513241	0.324109	0.0733803	0.191089	0.195317	0.292385	-0.526933	M8 cyan|0.4524
7415	TMEM41A|Q96HV5	cyan	-0.410512	0.452388	-0.390305	0.426022	0.0248174	0.332	0.0217415	-0.149552	0.167796	-0.232208	M8 cyan|0.4524
327	AMN1|Q8IY45	cyan	-0.457208	0.452287	-0.353052	0.390888	0.109959	0.30029	-0.106301	-0.0298688	0.258242	-0.215133	M8 cyan|0.4523
4300	MT1F|P04733	cyan	-0.262018	0.451967	-0.508299	0.468046	0.470155	0.125923	0.203813	0.0106639	-0.109009	-0.235874	M8 cyan|0.452
7346	TMED2|Q15363	cyan	-0.261211	0.451987	-0.346159	0.336457	0.214814	-0.0887739	0.250282	0.399032	0.157749	-0.492261	M8 cyan|0.452
1787	DDAH1|O94760	cyan	-0.408532	0.451903	-0.496888	0.598591	0.476671	0.0329119	0.362031	-0.0285693	0.0863108	-0.397597	M8 cyan|0.4519
6054	RNF123|Q5XPI4	cyan	-0.474151	0.451759	-0.309439	0.346041	0.147763	0.176018	0.244319	0.164981	0.362138	-0.442303	M8 cyan|0.4518
3822	LRRC8C|Q8TDW0	cyan	-0.380762	0.451422	-0.303193	0.258232	-0.00988146	0.266424	0.0320443	0.156685	0.199747	-0.315959	M8 cyan|0.4514
4739	NTN1|O95631	cyan	-0.303806	0.451305	-0.48686	0.445078	0.571097	-0.0588937	0.139268	0.0312298	0.121037	-0.414277	M8 cyan|0.4513
4610	NIPA1|Q7RTP0	cyan	-0.308379	0.449857	-0.327782	0.424117	0.129522	0.0411964	-0.0367643	0.258259	0.221643	-0.367687	M8 cyan|0.4499
1504	COPZ1|P61923	cyan	-0.498856	0.449274	-0.440902	0.39239	0.409939	-0.0199039	0.137901	0.316525	0.351118	-0.60841	M8 cyan|0.4493
3424	ITGB3|P05106	cyan	-0.195807	0.449303	-0.401959	0.394574	0.273656	-0.147945	0.648558	0.0577345	-0.0205177	-0.408362	M8 cyan|0.4493
1132	CCT6B|Q92526	cyan	-0.281794	0.448959	-0.348153	0.399636	0.155457	0.121888	0.0871698	0.202723	0.118869	-0.302701	M8 cyan|0.449
7768	UBR7|Q8N806	cyan	-0.370043	0.447288	-0.497566	0.441425	0.403768	0.295669	-0.0834422	0.00176947	-0.00492035	-0.225528	M8 cyan|0.4473
879	C17orf75|Q9HAS0	cyan	-0.329794	0.447081	-0.426785	0.443412	0.178435	0.411902	-0.0789973	-0.0548511	0.047429	-0.159333	M8 cyan|0.4471
5533	PRKCI|P41743	cyan	-0.313636	0.446467	-0.339881	0.33106	0.215114	0.100536	0.0620964	0.131087	0.045031	-0.339304	M8 cyan|0.4465
274	AKR1C3|P42330	cyan	-0.490045	0.446433	-0.433907	0.582071	0.434515	0.0354893	0.32282	0.137351	0.128943	-0.458185	M8 cyan|0.4464
1485	COMMD9|Q9P000	cyan	-0.301081	0.446413	-0.435201	0.353202	0.308188	0.116169	-0.0291658	0.336113	0.0414618	-0.306167	M8 cyan|0.4464
7544	TRAPPC5|Q8IUR0	cyan	-0.384327	0.446033	-0.344846	0.384026	0.179919	0.21351	0.0691909	0.252873	0.10141	-0.266398	M8 cyan|0.446
7922	VPS13D|Q5THJ4	cyan	-0.575909	0.445739	-0.393444	0.467594	0.145876	0.414571	-0.104603	-0.107179	0.425707	-0.319258	M8 cyan|0.4457
6999	STIP1|P31948	cyan	-0.409327	0.445452	-0.491227	0.415719	0.390856	0.182402	-0.118929	0.160219	-0.0310114	-0.199261	M8 cyan|0.4455
4332	MTMR3|Q13615	cyan	-0.379371	0.445428	-0.366801	0.420289	0.15479	0.374518	-0.160109	-0.0657851	0.0962912	-0.23714	M8 cyan|0.4454
2331	FAAH|O00519	cyan	-0.267923	0.445048	-0.403765	0.378229	0.216037	0.140053	-0.0698867	0.317378	0.105634	-0.313848	M8 cyan|0.445
3951	MAPK1|P28482	cyan	-0.327027	0.444461	-0.612149	0.404956	0.473767	0.455913	-0.153992	-0.0110583	-0.409538	0.0451761	M8 cyan|0.4445
7086	SVOP|Q8N4V2	cyan	-0.441902	0.44385	-0.385395	0.590766	0.134695	0.302694	-0.041969	-0.060013	0.383589	-0.345301	M8 cyan|0.4438
2843	GPAA1|O43292	cyan	-0.386945	0.44193	-0.308963	0.313539	-0.0430942	0.34203	-0.107545	0.230427	0.32443	-0.290736	M8 cyan|0.4419
6903	SPTBN4|Q9H254	cyan	-0.366495	0.441281	-0.334935	0.222228	0.239573	-0.0934276	0.0280881	0.732527	0.234208	-0.504927	M8 cyan|0.4413
588	ASL|P04424	cyan	-0.28714	0.441073	-0.428736	0.416565	0.261337	0.163238	0.0437329	0.187459	-0.0583404	-0.249212	M8 cyan|0.4411
2480	FDPS|P14324	cyan	-0.199137	0.441006	-0.363092	0.24092	0.0544775	0.321296	-0.152241	0.105196	-0.207478	-0.100353	M8 cyan|0.441
256	AK6|Q9Y3D8	cyan	-0.351359	0.4397	-0.412866	0.371433	0.258635	0.283184	0.206101	-0.137193	0.00782029	-0.215043	M8 cyan|0.4397
3239	HUWE1|Q7Z6Z7	cyan	-0.438704	0.439511	-0.379747	0.254985	0.231601	0.240254	-0.057115	0.241733	0.0534679	-0.177708	M8 cyan|0.4395
1624	CSNK1G2|P78368	cyan	-0.381406	0.439389	-0.31109	0.393824	-0.02554	0.331308	-0.267672	0.0470658	0.53059	-0.391663	M8 cyan|0.4394
7192	TBCD|Q9BTW9	cyan	-0.304647	0.438498	-0.415866	0.385353	0.140746	0.302527	-0.044311	0.227063	0.0495453	-0.241354	M8 cyan|0.4385
343	ANGEL2|Q5VTE6	cyan	-0.405034	0.437245	-0.378434	0.440217	0.158632	0.304355	-0.0220402	0.114644	0.225478	-0.272347	M8 cyan|0.4372
5779	RAB39A|Q14964	cyan	-0.532272	0.437212	-0.356937	0.418732	0.0592764	0.314733	0.0070734	0.224437	0.34695	-0.315788	M8 cyan|0.4372
2689	GC|P02774	cyan	-0.435927	0.43715	-0.418501	0.383507	0.325746	-0.0376722	0.44459	0.134457	0.0741391	-0.381942	M8 cyan|0.4371
3435	ITM2C|Q9NQX7	cyan	-0.326919	0.435664	-0.401376	0.458945	0.419172	0.0326092	0.194366	-0.00119435	0.328658	-0.546998	M8 cyan|0.4357
8039	WLS|Q5T9L3	cyan	-0.340761	0.435213	-0.386449	0.372752	0.369792	0.0715077	0.372151	0.00413961	0.0379251	-0.352742	M8 cyan|0.4352
6010	RHOQ|P17081	cyan	-0.402162	0.435024	-0.379011	0.460095	0.44945	-0.215805	0.261158	0.55487	0.293557	-0.624966	M8 cyan|0.435
7056	SUCO|Q9UBS9	cyan	-0.286425	0.434944	-0.431939	0.319392	0.222118	0.195864	0.147861	0.0464915	-0.053441	-0.273325	M8 cyan|0.4349
8029	WDSUB1|Q8N9V3	cyan	-0.289511	0.434604	-0.500175	0.41479	0.296705	0.141235	0.169978	-0.0916111	0.0527437	-0.298439	M8 cyan|0.4346
2427	FASN|P49327	cyan	-0.16098	0.433373	-0.359691	0.265973	0.285786	-0.0332094	0.0421656	0.400338	-0.151566	-0.338141	M8 cyan|0.4334
2578	FPGT|O14772	cyan	-0.416928	0.431995	-0.400754	0.357201	0.300908	0.0387621	0.285272	0.241175	0.142035	-0.420698	M8 cyan|0.432
7537	TRAPPC11|Q7Z392	cyan	-0.26602	0.431764	-0.406129	0.323308	0.181066	0.220711	-0.0289932	0.0848933	0.248817	-0.304709	M8 cyan|0.4318
7206	TCAF1|Q9Y4C2	cyan	-0.328709	0.430942	-0.461846	0.422949	0.210479	0.411924	-0.0362745	-0.237077	0.0289334	-0.214804	M8 cyan|0.4309
1316	CIAO1|O76071	cyan	-0.392778	0.429891	-0.420266	0.406659	0.367648	0.129507	0.194176	0.0590325	0.166984	-0.478017	M8 cyan|0.4299
2851	GPC4|O75487	cyan	-0.380495	0.429757	-0.575059	0.489124	0.576812	0.285238	0.102891	-0.109185	-0.300585	-0.0599995	M8 cyan|0.4298
2462	FBXO45|P0C2W1	cyan	-0.435047	0.429395	-0.428913	0.367901	0.260781	0.0423249	0.197317	0.312004	0.117636	-0.396088	M8 cyan|0.4294
240	AIDA|Q96BJ3	cyan	-0.280097	0.429187	-0.455219	0.629247	0.318426	0.235771	0.0945263	-0.182394	0.0158548	-0.270197	M8 cyan|0.4292
5868	RASA3|Q14644	cyan	-0.341093	0.42896	-0.381259	0.33406	0.26298	0.037879	0.277043	0.050796	0.218084	-0.503315	M8 cyan|0.429
7794	UHRF1BP1L|A0JNW5	cyan	-0.615854	0.428687	-0.406099	0.524949	0.232266	0.370255	-0.175186	0.0448399	0.484112	-0.338916	M8 cyan|0.4287
512	ARHGEF25|Q86VW2	cyan	-0.413224	0.428633	-0.334873	0.383792	0.137403	0.326664	-0.0727533	-0.106482	0.270472	-0.227663	M8 cyan|0.4286
1333	CLASP1|Q7Z460	cyan	-0.425059	0.428591	-0.450961	0.398807	0.415153	0.0404386	-0.197934	0.252105	0.483598	-0.434625	M8 cyan|0.4286
5421	PPM1A|P35813	cyan	-0.432769	0.428222	-0.43088	0.425441	0.398637	0.024128	-0.152613	0.218353	0.546397	-0.494293	M8 cyan|0.4282
229	AGT|P01019	cyan	-0.286158	0.427672	-0.372961	0.392776	0.24643	-0.00206252	0.388339	0.376666	-0.0825325	-0.344985	M8 cyan|0.4277
1744	DAPK1|P53355	cyan	-0.333503	0.427621	-0.494613	0.553387	0.434848	0.213354	-0.0186317	-0.163414	0.1566	-0.297451	M8 cyan|0.4276
6584	SLC1A3|P43003	cyan	-0.513796	0.426608	-0.407141	0.544077	0.329469	0.198785	0.114809	-0.0299101	0.44393	-0.468055	M8 cyan|0.4266
7612	TSPAN5|P62079	cyan	-0.376369	0.426184	-0.427329	0.300203	0.360368	0.123914	0.0765083	0.245021	0.207805	-0.403123	M8 cyan|0.4262
452	APOOL|Q6UXV4	cyan	-0.236515	0.42605	-0.407595	0.318774	0.171086	0.216577	-0.288212	0.267849	0.000569649	-0.144785	M8 cyan|0.426
980	CADM3|Q8N126	cyan	-0.513433	0.425656	-0.457797	0.520079	0.280665	0.350543	-0.2753	-0.0135377	0.432718	-0.221234	M8 cyan|0.4257
44	ABCF3|Q9NUQ8	cyan	-0.533133	0.425243	-0.427575	0.407182	0.303493	0.237147	-0.0555432	0.22824	0.303296	-0.336772	M8 cyan|0.4252
802	BNIP1|Q12981	cyan	-0.416065	0.424985	-0.474571	0.276768	0.30128	0.19609	0.0328653	0.167178	0.0564184	-0.25291	M8 cyan|0.425
53	ABHD16A|O95870	cyan	-0.516981	0.423445	-0.450312	0.472355	0.236409	0.340164	-0.163078	-0.120412	0.554921	-0.276231	M8 cyan|0.4234
715	B4GAT1|O43505	cyan	-0.221489	0.421335	-0.591609	0.428838	0.482089	0.344529	-0.0460392	-0.0247175	-0.343635	-0.0238167	M8 cyan|0.4213
8012	WDR5|P61964	cyan	-0.438034	0.421152	-0.492296	0.498498	0.483898	0.200649	0.0915385	0.0489171	0.176426	-0.407794	M8 cyan|0.4212
5968	RETREG3|Q86VR2	cyan	-0.281483	0.420712	-0.430238	0.421425	0.0986198	0.25001	-0.0508336	-0.0411902	0.148633	-0.229469	M8 cyan|0.4207
3329	IGSF8|Q969P0	cyan	-0.372677	0.4205	-0.394515	0.430206	0.18048	0.342645	-0.191557	0.0975838	0.0879346	-0.137813	M8 cyan|0.4205
4763	NUDT16L1|Q9BRJ7	cyan	-0.427986	0.420414	-0.435505	0.539524	0.31254	0.312035	0.0644617	-0.0222897	0.122295	-0.307785	M8 cyan|0.4204
3110	HLA-C|P04222	cyan	-0.515212	0.418478	-0.419781	0.522557	0.368278	0.226345	0.0586483	0.0527908	0.214796	-0.287436	M8 cyan|0.4185
3420	ITGAX|P20702	cyan	-0.157059	0.417904	-0.415414	0.268268	0.265284	0.125857	0.186111	0.203827	-0.156727	-0.240906	M8 cyan|0.4179
2655	GALK2|Q01415	cyan	-0.40409	0.417786	-0.325057	0.349898	0.0186072	0.35675	0.031531	0.217881	0.175217	-0.275639	M8 cyan|0.4178
57	ABHD6|Q9BV23	cyan	-0.353736	0.416247	-0.305467	0.256385	0.131114	0.0689554	0.0258466	0.270952	0.183248	-0.361437	M8 cyan|0.4162
5389	POTEI|P0CG38	cyan	-0.38099	0.41538	-0.345643	0.342595	0.0319764	0.148096	0.0636405	0.308061	0.179886	-0.380553	M8 cyan|0.4154
7432	TMEM9|Q9P0T7	cyan	-0.271292	0.415064	-0.506256	0.336745	0.434026	0.268806	-0.222686	-0.126416	0.00633164	-0.147133	M8 cyan|0.4151
1330	CKB|P12277	cyan	-0.441272	0.4143	-0.302296	0.395529	0.18515	0.0690741	-0.150526	0.550961	0.209976	-0.325579	M8 cyan|0.4143
2303	EXD2|Q9NVH0	cyan	-0.377387	0.414228	-0.398821	0.45797	0.467701	-0.0479797	0.30146	0.226721	0.226883	-0.538529	M8 cyan|0.4142
817	BPNT1|O95861	cyan	-0.412878	0.41392	-0.383712	0.289423	0.282972	0.24102	-0.109425	0.280138	-0.159305	-0.108184	M8 cyan|0.4139
5209	PIP4P2|Q8N4L2	cyan	-0.433521	0.413189	-0.36791	0.280662	0.260991	-0.00445495	0.039209	0.460834	0.263121	-0.372885	M8 cyan|0.4132
5553	PROS1|P07225	cyan	-0.411718	0.413169	-0.342196	0.321337	0.308993	-0.052087	0.454724	0.209445	0.164029	-0.495621	M8 cyan|0.4132
2931	GSDME|O60443	cyan	-0.315716	0.412099	-0.342412	0.362312	0.286327	0.142684	0.131724	0.0274664	0.175041	-0.353989	M8 cyan|0.4121
6248	RUVBL1|Q9Y265	cyan	-0.37952	0.412129	-0.590624	0.464254	0.53029	0.240618	0.156306	-0.136784	-0.118069	-0.180151	M8 cyan|0.4121
6251	RWDD2A|Q9UIY3	cyan	-0.206539	0.411654	-0.348471	0.135662	-0.00386213	0.15701	0.084457	0.0837992	0.0984393	-0.323875	M8 cyan|0.4117
2178	ELOVL4|Q9GZR5	cyan	-0.343836	0.411628	-0.310068	0.33663	0.183248	-0.0895957	0.0348672	0.530517	0.326226	-0.487195	M8 cyan|0.4116
7907	VEZT|Q9HBM0	cyan	-0.301104	0.411595	-0.390237	0.348551	0.271284	0.247777	0.00374209	-0.103347	0.134327	-0.27003	M8 cyan|0.4116
5303	PLS3|P13797	cyan	-0.471069	0.409463	-0.280297	0.299181	0.18382	-0.0886026	0.104163	0.731468	0.425025	-0.602012	M8 cyan|0.4095
936	C8A|P07357	cyan	-0.306804	0.408265	-0.328784	0.360665	0.208487	0.0141351	0.300918	0.237567	-0.0451005	-0.284892	M8 cyan|0.4083
7808	UNC5C|O95185	cyan	-0.373021	0.408003	-0.390579	0.261301	0.292828	0.0157962	-0.0075277	0.720419	-0.045256	-0.307775	M8 cyan|0.408
1823	DDX6|P26196	cyan	-0.442047	0.407214	-0.499689	0.441731	0.414424	0.221567	-0.116308	0.0543595	0.323883	-0.326632	M8 cyan|0.4072
2564	FNTB|P49356	cyan	-0.350563	0.406802	-0.274219	0.271603	0.249339	-0.139748	0.230959	0.593753	0.207392	-0.581333	M8 cyan|0.4068
940	C9|P02748	cyan	-0.298207	0.406654	-0.353627	0.317904	0.241444	-0.0655367	0.441879	0.162898	-0.00628974	-0.355849	M8 cyan|0.4067
2031	DUSP12|Q9UNI6	cyan	-0.305508	0.406549	-0.388084	0.442578	0.248118	0.223355	0.0667364	-0.0860185	0.0161892	-0.198945	M8 cyan|0.4065
5099	PFAS|O15067	cyan	-0.22222	0.406379	-0.450739	0.300154	0.128517	0.289146	-0.0100032	-0.0283956	-0.124328	-0.106514	M8 cyan|0.4064
163	ADCY5|O95622	cyan	-0.337638	0.405556	-0.31382	0.310289	0.194877	0.0186912	0.211974	0.338302	0.0636431	-0.338844	M8 cyan|0.4056
2599	FTSJ1|Q9UET6	cyan	-0.386914	0.404615	-0.497823	0.438153	0.479388	0.141763	0.0656203	0.0342411	0.266704	-0.482729	M8 cyan|0.4046
6041	RMDN3|Q96TC7	cyan	-0.466994	0.404174	-0.338832	0.353997	0.206541	0.250043	-0.0206822	0.128356	0.236238	-0.321027	M8 cyan|0.4042
6991	STAT5B|P51692	cyan	-0.397119	0.404063	-0.429652	0.411032	0.347024	0.148164	0.338453	0.00558486	0.298252	-0.502603	M8 cyan|0.4041
5428	PPM1K|Q8N3J5	cyan	-0.263763	0.403485	-0.516226	0.464584	0.500122	0.192609	0.217159	-0.171381	-0.108786	-0.179525	M8 cyan|0.4035
4341	MTREX|P42285	cyan	-0.445	0.402896	-0.463053	0.382222	0.436215	0.054286	0.288421	0.274816	0.234176	-0.491065	M8 cyan|0.4029
2125	EIF2S1|P05198	cyan	-0.457191	0.402704	-0.374527	0.324914	0.152625	0.249236	-0.0989595	0.377546	0.12427	-0.27732	M8 cyan|0.4027
1084	CCDC127|Q96BQ5	cyan	-0.451715	0.402452	-0.343951	0.409092	0.354467	-0.0414231	0.155468	0.199917	0.427674	-0.490926	M8 cyan|0.4025
3971	MARC2|Q969Z3	cyan	-0.476711	0.401872	-0.261047	0.435867	0.35072	0.0458268	0.172126	0.1956	0.333987	-0.443252	M8 cyan|0.4019
539	ARL8A|Q96BM9	cyan	-0.39986	0.401046	-0.347887	0.361362	0.350457	-0.0934882	0.139042	0.451036	0.257721	-0.523722	M8 cyan|0.401
1393	CNDP1|Q96KN2	cyan	-0.285949	0.400668	-0.289054	0.224582	0.157717	-0.00853766	0.155315	0.605788	-0.0929791	-0.341192	M8 cyan|0.4007
582	ASCC3|Q8N3C0	cyan	-0.36318	0.398687	-0.476104	0.406382	0.455103	0.161826	0.271662	0.0269305	0.173179	-0.401677	M8 cyan|0.3987
4855	OSBPL1A|Q9BXW6	cyan	-0.309324	0.398712	-0.216105	0.255819	0.0705796	-0.0265121	-0.0381931	0.639801	0.299048	-0.443535	M8 cyan|0.3987
1243	CEP97|Q8IW35	cyan	-0.220508	0.397542	-0.387328	0.374759	0.192921	0.118776	-0.0942484	0.294968	0.142126	-0.320096	M8 cyan|0.3975
6412	SEMA6D|Q8NFY4	cyan	-0.407513	0.397291	-0.363472	0.196394	0.270067	0.111175	0.0242505	0.281425	0.336753	-0.451663	M8 cyan|0.3973
[truncated: 6,213 more rows]
