# Supplementary material for: A Multi-Network Approach Identifies Proteins Related to Dendritic Spines in Alzheimer’s Disease
Source: eNeuro. 2026 Apr 10;13(4):ENEURO.0468-25.2026. doi: 10.1523/ENEURO.0468-25.2026 (PMC13095402; doi:10.1523/ENEURO.0468-25.2026)
Supplement: Figure 3-4 — SE2 GO terms. Gene ontology (GO) analysis was performed to gain insight into the biological meaning of each protein network module. Enrichment for a given ontology is shown by z score. Download Figure 3-4, ZIP file. [file eneuro-13-ENEURO.0468-25.2026-s012.zip]

Archive with 1 entries (1 files):
- Extended Data Figure 3-4.pdf
