# Supplementary material for: A Multi-Network Approach Identifies Proteins Related to Dendritic Spines in Alzheimer’s Disease
Source: eNeuro. 2026 Apr 10;13(4):ENEURO.0468-25.2026. doi: 10.1523/ENEURO.0468-25.2026 (PMC13095402; doi:10.1523/ENEURO.0468-25.2026)
Supplement: Figure 6-1 — AD Neuropathology and Dendritic Spine Correlation Table. Pearson correlation and FDR-adjusted q-values between normalized protein abundance data and neuropathology data and dendritic spine measurements. Download Figure 6-1, XLS file. [file eneuro-13-ENEURO.0468-25.2026-s013.xls]

## Sheet: Control
measure1	measure2	r	n	P	sig_p	p_if_sig	r_if_sig	P_adj	sig_p_adj	p_adj_if_sig	q_val
ABETA42|ABETA42	Control	-0.753066	41	1.34408e-08	TRUE	0 **	-0.753066	4.08005e-06	TRUE	0	0 **
ADH5|P11766	Control	-0.713947	41	1.59934e-07	TRUE	0 **	-0.713947	2.76011e-05	TRUE	0	0 **
BBOX1|O75936	Control	-0.75431	41	1.23315e-08	TRUE	0 **	-0.75431	3.81597e-06	TRUE	0	0 **
C12orf57|Q99622	Control	0.731141	41	5.67583e-08	TRUE	0 **	0.731141	1.24472e-05	TRUE	0	0 **
CNNM3|Q8NE01	Control	-0.709151	41	2.10709e-07	TRUE	0 **	-0.709151	3.40819e-05	TRUE	0	0 **
CSNK1E|P49674	Control	-0.706393	41	2.46315e-07	TRUE	0 **	-0.706393	3.83929e-05	TRUE	0	0 **
FABP3|P05413	Control	0.726826	41	7.41468e-08	TRUE	0 **	0.726826	1.52934e-05	TRUE	0	0 **
FLT1|P17948	Control	-0.695907	41	4.38914e-07	TRUE	0 **	-0.695907	5.95658e-05	TRUE	0	0 **
GRASP|Q7Z6J2	Control	0.692375	41	5.30312e-07	TRUE	0 **	0.692375	6.88674e-05	TRUE	0	0 **
GSKIP|Q9P0R6	Control	0.702374	41	3.08264e-07	TRUE	0 **	0.702374	4.5511e-05	TRUE	0	0 **
GUK1|Q16774	Control	0.712678	41	1.72127e-07	TRUE	0 **	0.712678	2.92075e-05	TRUE	0	0 **
HGF|P14210	Control	-0.733152	41	5.00244e-08	TRUE	0 **	-0.733152	1.13061e-05	TRUE	0	0 **
HSPD1|P10809	Control	0.705617	41	2.57288e-07	TRUE	0 **	0.705617	3.96763e-05	TRUE	0	0 **
KAZN|Q674X7	Control	0.697209	41	4.09086e-07	TRUE	0 **	0.697209	5.64536e-05	TRUE	0	0 **
LRP1|Q07954	Control	-0.808404	41	1.63805e-10	TRUE	0 **	-0.808404	1.25955e-07	TRUE	0	0 **
MACROD1|Q9BQ69	Control	-0.709883	41	2.02105e-07	TRUE	0 **	-0.709883	3.30143e-05	TRUE	0	0 **
MDK|P21741	Control	-0.791438	41	7.27143e-10	TRUE	0 **	-0.791438	4.12612e-07	TRUE	0	0 **
NDRG4|Q9ULP0	Control	-0.71348	41	1.64329e-07	TRUE	0 **	-0.71348	2.8186e-05	TRUE	0	0 **
NTN1|O95631	Control	-0.780014	41	1.84038e-09	TRUE	0 **	-0.780014	8.60514e-07	TRUE	0	0 **
PLCD3|Q8N3E9	Control	-0.713528	41	1.63867e-07	TRUE	0 **	-0.713528	2.81302e-05	TRUE	0	0 **
PLSCR4|Q9NRQ2	Control	-0.703441	41	2.90533e-07	TRUE	0 **	-0.703441	4.35011e-05	TRUE	0	0 **
PLXNB2|O15031	Control	-0.702855	41	3.00146e-07	TRUE	0 **	-0.702855	4.45965e-05	TRUE	0	0 **
PPP1R7|Q15435	Control	0.758072	41	9.47291e-09	TRUE	0 **	0.758072	3.10952e-06	TRUE	0	0 **
PPT1|P50897	Control	-0.722204	41	9.81803e-08	TRUE	0 **	-0.722204	1.89901e-05	TRUE	0	0 **
RAB9A|P51151	Control	-0.712618	41	1.72725e-07	TRUE	0 **	-0.712618	2.92839e-05	TRUE	0	0 **
RGS12|O14924	Control	0.699342	41	3.64213e-07	TRUE	0 **	0.699342	5.16737e-05	TRUE	0	0 **
RNF14|Q9UBS8	Control	-0.700631	41	3.39366e-07	TRUE	0 **	-0.700631	4.89692e-05	TRUE	0	0 **
RPL21|P46778	Control	0.777694	41	2.20742e-09	TRUE	0 **	0.777694	9.91973e-07	TRUE	0	0 **
RPL24|P83731	Control	0.756287	41	1.0742e-08	TRUE	0 **	0.756287	3.42824e-06	TRUE	0	0 **
RPL32|P62910	Control	0.712383	41	1.75086e-07	TRUE	0 **	0.712383	2.95838e-05	TRUE	0	0 **
RPL35A|P18077	Control	0.710936	41	1.90287e-07	TRUE	0 **	0.710936	3.15253e-05	TRUE	0	0 **
RPL7A|P62424	Control	0.729932	41	6.12035e-08	TRUE	0 **	0.729932	1.31981e-05	TRUE	0	0 **
RRAGC|Q9HB90	Control	-0.726611	41	7.51329e-08	TRUE	0 **	-0.726611	1.54511e-05	TRUE	0	0 **
SAMD4B|Q5PRF9	Control	0.737228	41	3.85936e-08	TRUE	0 **	0.737228	9.24491e-06	TRUE	0	0 **
SEH1L|Q96EE3	Control	-0.698623	41	3.78794e-07	TRUE	0 **	-0.698623	5.32388e-05	TRUE	0	0 **
SLIRP|Q9GZT3	Control	0.700833	41	3.35617e-07	TRUE	0 **	0.700833	4.85523e-05	TRUE	0	0 **
SMOC1|Q9H4F8	Control	-0.725111	41	8.23442e-08	TRUE	0 **	-0.725111	1.65791e-05	TRUE	0	0 **
SMYD5|Q6GMV2	Control	-0.734534	41	4.58375e-08	TRUE	0 **	-0.734534	1.05639e-05	TRUE	0	0 **
SNAP29|O95721	Control	0.709489	41	2.06695e-07	TRUE	0 **	0.709489	3.35815e-05	TRUE	0	0 **
TFE3|P19532	Control	0.729402	41	6.32515e-08	TRUE	0 **	0.729402	1.35357e-05	TRUE	0	0 **
TIMM13|Q9Y5L4	Control	0.690358	41	5.90103e-07	TRUE	0 **	0.690358	7.46768e-05	TRUE	0	0 **
TMEFF2|Q9UIK5	Control	-0.689862	41	6.05749e-07	TRUE	0 **	-0.689862	7.61798e-05	TRUE	0	0 **
TXNDC9|O14530	Control	0.709972	41	2.01075e-07	TRUE	0 **	0.709972	3.28883e-05	TRUE	0	0 **
UBA5|Q9GZZ9	Control	-0.744163	41	2.45486e-08	TRUE	0 **	-0.744163	6.51468e-06	TRUE	0	0 **
VPS39|Q96JC1	Control	-0.749918	41	1.66789e-08	TRUE	0 **	-0.749918	4.82233e-06	TRUE	0	0 **
APOE4|APOE4	Control	-0.599067	41	3.50089e-05	TRUE	0 **	-0.599067	0.00156984	TRUE	0.002	0.001 **
ATP6V1D|Q9Y5K8	Control	0.597596	41	3.70118e-05	TRUE	0 **	0.597596	0.0016347	TRUE	0.002	0.001 **
CYP4F11|Q9HBI6	Control	-0.598921	41	3.52021e-05	TRUE	0 **	-0.598921	0.00157626	TRUE	0.002	0.001 **
EIF3J|O75822	Control	0.598021	41	3.64225e-05	TRUE	0 **	0.598021	0.0016157	TRUE	0.002	0.001 **
ENTPD2|Q9Y5L3	Control	-0.600079	41	3.36882e-05	TRUE	0 **	-0.600079	0.00152636	TRUE	0.002	0.001 **
IGF1R|P08069	Control	-0.597329	41	3.73856e-05	TRUE	0 **	-0.597329	0.00164672	TRUE	0.002	0.001 **
INPP4B|O15327	Control	-0.600394	41	3.32867e-05	TRUE	0 **	-0.600394	0.00151314	TRUE	0.002	0.001 **
KIAA1107|Q9UPP5	Control	0.598843	41	3.53069e-05	TRUE	0 **	0.598843	0.0015797	TRUE	0.002	0.001 **
NUP160|Q12769	Control	-0.598223	41	3.61456e-05	TRUE	0 **	-0.598223	0.0016069	TRUE	0.002	0.001 **
PFDN6|O15212	Control	0.59887	41	3.52712e-05	TRUE	0 **	0.59887	0.00157849	TRUE	0.002	0.001 **
PGM1|P36871	Control	-0.59788	41	3.66165e-05	TRUE	0 **	-0.59788	0.0016219	TRUE	0.002	0.001 **
TAPT1|Q6NXT6	Control	-0.597764	41	3.67772e-05	TRUE	0 **	-0.597764	0.0016271	TRUE	0.002	0.001 **
TRAPPC3|O43617	Control	-0.59796	41	3.65058e-05	TRUE	0 **	-0.59796	0.00161838	TRUE	0.002	0.001 **
COPA|P53621	Control	-0.595409	41	4.01836e-05	TRUE	0 **	-0.595409	0.00173564	TRUE	0.002	0.0011 **
LDHB|P07195	Control	-0.596115	41	3.91339e-05	TRUE	0 **	-0.596115	0.00170263	TRUE	0.002	0.0011 **
NDUFAF8|A1L188	Control	0.705663	27	3.92873e-05	TRUE	0 **	0.705663	0.00170744	TRUE	0.002	0.0011 **
NPTX2|P47972	Control	0.594503	41	4.15689e-05	TRUE	0 **	0.594503	0.00177912	TRUE	0.002	0.0011 **
NUMBL|Q9Y6R0	Control	0.594748	41	4.11905e-05	TRUE	0 **	0.594748	0.00176729	TRUE	0.002	0.0011 **
PGD|P52209	Control	-0.595863	41	3.95055e-05	TRUE	0 **	-0.595863	0.0017142	TRUE	0.002	0.0011 **
RPS17|P08708	Control	0.594699	41	4.1266e-05	TRUE	0 **	0.594699	0.00176967	TRUE	0.002	0.0011 **
SHMT2|P34897	Control	0.593755	41	4.27453e-05	TRUE	0 **	0.593755	0.00181558	TRUE	0.002	0.0011 **
TMEM201|Q5SNT2	Control	-0.594716	41	4.12386e-05	TRUE	0 **	-0.594716	0.0017688	TRUE	0.002	0.0011 **
TTC39B|Q5VTQ0	Control	-0.596597	41	3.84313e-05	TRUE	0 **	-0.596597	0.00168022	TRUE	0.002	0.0011 **
ZNFX1|Q9P2E3	Control	-0.594913	41	4.09364e-05	TRUE	0 **	-0.594913	0.00175938	TRUE	0.002	0.0011 **
ATP5PO|P48047	Control	0.592304	41	4.51139e-05	TRUE	0 **	0.592304	0.00188814	TRUE	0.002	0.0012 **
C2CD5|Q86YS7	Control	-0.593538	41	4.30919e-05	TRUE	0 **	-0.593538	0.00182614	TRUE	0.002	0.0012 **
COPG1|Q9Y678	Control	-0.590893	41	4.75309e-05	TRUE	0 **	-0.590893	0.00196116	TRUE	0.002	0.0012 **
CYFIP1|Q7L576	Control	-0.593605	41	4.29848e-05	TRUE	0 **	-0.593605	0.00182288	TRUE	0.002	0.0012 **
GCLM|P48507	Control	-0.59366	41	4.28967e-05	TRUE	0 **	-0.59366	0.00182018	TRUE	0.002	0.0012 **
IFT122|Q9HBG6	Control	-0.5928	41	4.42912e-05	TRUE	0 **	-0.5928	0.00186322	TRUE	0.002	0.0012 **
IFT140|Q96RY7	Control	-0.591927	41	4.5748e-05	TRUE	0 **	-0.591927	0.00190742	TRUE	0.002	0.0012 **
NAPG|Q99747	Control	0.592125	41	4.54135e-05	TRUE	0 **	0.592125	0.00189737	TRUE	0.002	0.0012 **
NDUFV3|P56181	Control	0.591961	41	4.56906e-05	TRUE	0 **	0.591961	0.00190571	TRUE	0.002	0.0012 **
PGM2|Q96G03	Control	-0.592809	41	4.42764e-05	TRUE	0 **	-0.592809	0.00186277	TRUE	0.002	0.0012 **
PSMD1|Q99460	Control	-0.591837	41	4.58996e-05	TRUE	0 **	-0.591837	0.00191207	TRUE	0.002	0.0012 **
SF3B3|Q15393	Control	-0.591423	41	4.66086e-05	TRUE	0 **	-0.591423	0.00193359	TRUE	0.002	0.0012 **
TMA16|Q96EY4	Control	0.701961	27	4.49044e-05	TRUE	0 **	0.701961	0.00188177	TRUE	0.002	0.0012 **
TMEM63C|Q9P1W3	Control	-0.593697	41	4.2838e-05	TRUE	0 **	-0.593697	0.00181836	TRUE	0.002	0.0012 **
CHMP1B|Q7LBR1	Control	0.588934	41	5.10818e-05	TRUE	0 **	0.588934	0.00206667	TRUE	0.002	0.0013 **
DAPK1|P53355	Control	-0.587924	41	5.3005e-05	TRUE	0 **	-0.587924	0.00212284	TRUE	0.002	0.0013 **
IGBP1|P78318	Control	0.588677	41	5.15641e-05	TRUE	0 **	0.588677	0.00208078	TRUE	0.002	0.0013 **
PHLDA3|Q9Y5J5	Control	0.588683	41	5.15528e-05	TRUE	0 **	0.588683	0.00208046	TRUE	0.002	0.0013 **
PKM|P14618	Control	-0.589381	41	5.02509e-05	TRUE	0 **	-0.589381	0.0020422	TRUE	0.002	0.0013 **
PRKACA|P17612	Control	-0.589181	41	5.06212e-05	TRUE	0 **	-0.589181	0.00205313	TRUE	0.002	0.0013 **
PRKAG2|Q9UGJ0	Control	-0.589831	41	4.94262e-05	TRUE	0 **	-0.589831	0.0020178	TRUE	0.002	0.0013 **
SRA1|Q9HD15	Control	0.590587	41	4.80696e-05	TRUE	0 **	0.590587	0.00197727	TRUE	0.002	0.0013 **
TIAM2|Q8IVF5	Control	-0.58945	41	5.01238e-05	TRUE	0 **	-0.58945	0.00203844	TRUE	0.002	0.0013 **
VGF|O15240	Control	0.59058	41	4.80824e-05	TRUE	0 **	0.59058	0.00197765	TRUE	0.002	0.0013 **
CCDC22|O60826	Control	-0.58571	41	5.74556e-05	TRUE	0 **	-0.58571	0.00225159	TRUE	0.002	0.0014 **
CLTA|P09496	Control	0.585222	41	5.84804e-05	TRUE	0 **	0.585222	0.00228061	TRUE	0.002	0.0014 **
ETFRF1|Q6IPR1	Control	0.586515	41	5.57998e-05	TRUE	0 **	0.586515	0.00220389	TRUE	0.002	0.0014 **
GJA1|P17302	Control	-0.587309	41	5.42096e-05	TRUE	0 **	-0.587309	0.00215775	TRUE	0.002	0.0014 **
NDUFAF2|Q8N183	Control	0.58596	41	5.69359e-05	TRUE	0 **	0.58596	0.00223664	TRUE	0.002	0.0014 **
PHKA2|P46019	Control	-0.587031	41	5.47607e-05	TRUE	0 **	-0.587031	0.00217389	TRUE	0.002	0.0014 **
PPP1R9B|Q96SB3	Control	0.587262	41	5.43021e-05	TRUE	0 **	0.587262	0.00216041	TRUE	0.002	0.0014 **
RPL38|P63173	Control	0.586989	41	5.48441e-05	TRUE	0 **	0.586989	0.00217633	TRUE	0.002	0.0014 **
RRAGA|Q7L523	Control	-0.585263	41	5.83937e-05	TRUE	0 **	-0.585263	0.00227812	TRUE	0.002	0.0014 **
CGREF1|Q99674	Control	0.584499	41	6.00309e-05	TRUE	0 **	0.584499	0.00232431	TRUE	0.002	0.0015 **
EMC1|Q8N766	Control	-0.583844	41	6.14656e-05	TRUE	0 **	-0.583844	0.00236465	TRUE	0.002	0.0015 **
R3HDM2|Q9Y2K5	Control	0.584648	41	5.97068e-05	TRUE	0 **	0.584648	0.00231514	TRUE	0.002	0.0015 **
RANBP9|Q96S59	Control	0.583443	41	6.23617e-05	TRUE	0 **	0.583443	0.0023896	TRUE	0.002	0.0015 **
RPL34|P49207	Control	0.583071	41	6.32016e-05	TRUE	0 **	0.583071	0.00241302	TRUE	0.002	0.0015 **
TMEM94|Q12767	Control	-0.584129	41	6.08375e-05	TRUE	0 **	-0.584129	0.00234714	TRUE	0.002	0.0015 **
ATG3|Q9NT62	Control	-0.581474	41	6.69273e-05	TRUE	0 **	-0.581474	0.00251492	TRUE	0.003	0.0016 **
CHCHD6|Q9BRQ6	Control	0.581899	41	6.59175e-05	TRUE	0 **	0.581899	0.00248718	TRUE	0.002	0.0016 **
CUEDC1|Q9NWM3	Control	0.582206	41	6.51948e-05	TRUE	0 **	0.582206	0.00246776	TRUE	0.002	0.0016 **
DDN|O94850	Control	0.582016	41	6.56418e-05	TRUE	0 **	0.582016	0.00247979	TRUE	0.002	0.0016 **
ECHS1|P30084	Control	0.58029	41	6.98185e-05	TRUE	0 **	0.58029	0.00259334	TRUE	0.003	0.0016 **
EIF4H|Q15056	Control	0.582243	41	6.51082e-05	TRUE	0 **	0.582243	0.0024654	TRUE	0.002	0.0016 **
GNA11|P29992	Control	-0.581431	41	6.70296e-05	TRUE	0 **	-0.581431	0.00251763	TRUE	0.003	0.0016 **
IPO9|Q96P70	Control	-0.580885	41	6.83518e-05	TRUE	0 **	-0.580885	0.00255382	TRUE	0.003	0.0016 **
NACAD|O15069	Control	0.582514	41	6.44799e-05	TRUE	0 **	0.582514	0.00244817	TRUE	0.002	0.0016 **
NUP133|Q8WUM0	Control	-0.582226	41	6.51494e-05	TRUE	0 **	-0.582226	0.00246651	TRUE	0.002	0.0016 **
PRDX1|Q06830	Control	-0.582042	41	6.55791e-05	TRUE	0 **	-0.582042	0.00247812	TRUE	0.002	0.0016 **
PRKAG1|P54619	Control	-0.580559	41	6.91501e-05	TRUE	0 **	-0.580559	0.00257546	TRUE	0.003	0.0016 **
RPL6|Q02878	Control	0.580725	41	6.8744e-05	TRUE	0 **	0.580725	0.00256462	TRUE	0.003	0.0016 **
RPS6KA5|O75582	Control	-0.580326	41	6.97287e-05	TRUE	0 **	-0.580326	0.00259099	TRUE	0.003	0.0016 **
STMN3|Q9NZ72	Control	0.581439	41	6.70106e-05	TRUE	0 **	0.581439	0.00251713	TRUE	0.003	0.0016 **
UBR1|Q8IWV7	Control	-0.581885	41	6.59502e-05	TRUE	0 **	-0.581885	0.00248805	TRUE	0.002	0.0016 **
VPS33A|Q96AX1	Control	-0.581493	41	6.6882e-05	TRUE	0 **	-0.581493	0.00251374	TRUE	0.003	0.0016 **
AMPD2|Q01433	Control	-0.579455	41	7.19243e-05	TRUE	0 **	-0.579455	0.00265005	TRUE	0.003	0.0017 **
ATP5F1D|P30049	Control	0.57924	41	7.2474e-05	TRUE	0 **	0.57924	0.00266481	TRUE	0.003	0.0017 **
CPLX2|Q6PUV4	Control	0.57929	41	7.23459e-05	TRUE	0 **	0.57929	0.00266137	TRUE	0.003	0.0017 **
GUCY1B1|Q02153	Control	-0.579732	41	7.1219e-05	TRUE	0 **	-0.579732	0.00263101	TRUE	0.003	0.0017 **
KIAA1191|Q96A73	Control	0.578581	41	7.41908e-05	TRUE	0 **	0.578581	0.00271043	TRUE	0.003	0.0017 **
LRRC75A|Q8NAA5	Control	0.578571	41	7.4217e-05	TRUE	0 **	0.578571	0.00271108	TRUE	0.003	0.0017 **
LTA4H|P09960	Control	-0.579648	41	7.14316e-05	TRUE	0 **	-0.579648	0.00263669	TRUE	0.003	0.0017 **
OSBPL9|Q96SU4	Control	-0.578187	41	7.52324e-05	TRUE	0 **	-0.578187	0.00273776	TRUE	0.003	0.0017 **
VSTM2L|Q96N03	Control	0.578769	41	7.3696e-05	TRUE	0 **	0.578769	0.00269725	TRUE	0.003	0.0017 **
GTF2F1|P35269	Control	0.577677	41	7.66012e-05	TRUE	0 **	0.577677	0.00277366	TRUE	0.003	0.0018 **
HSBP1|O75506	Control	0.577131	41	7.8093e-05	TRUE	0 **	0.577131	0.0028126	TRUE	0.003	0.0018 **
NDUFS5|O43920	Control	0.576265	41	8.05097e-05	TRUE	0 **	0.576265	0.00287568	TRUE	0.003	0.0018 **
PDHB|P11177	Control	0.577133	41	7.80866e-05	TRUE	0 **	0.577133	0.00281242	TRUE	0.003	0.0018 **
RBM10|P98175	Control	0.577077	41	7.824e-05	TRUE	0 **	0.577077	0.00281637	TRUE	0.003	0.0018 **
RPS23|P62266	Control	0.576791	41	7.90348e-05	TRUE	0 **	0.576791	0.00283718	TRUE	0.003	0.0018 **
SBF1|O95248	Control	-0.57652	41	7.97918e-05	TRUE	0 **	-0.57652	0.00285699	TRUE	0.003	0.0018 **
SERINC1|Q9NRX5	Control	-0.576517	41	7.98013e-05	TRUE	0 **	-0.576517	0.00285722	TRUE	0.003	0.0018 **
STIM2|Q9P246	Control	-0.577742	41	7.64265e-05	TRUE	0 **	-0.577742	0.00276911	TRUE	0.003	0.0018 **
ZNF365|Q70YC5	Control	0.576461	41	7.99574e-05	TRUE	0 **	0.576461	0.00286128	TRUE	0.003	0.0018 **
AARS|P49588	Control	-0.574729	41	8.49678e-05	TRUE	0 **	-0.574729	0.00299	TRUE	0.003	0.0019 **
ARHGEF6|Q15052	Control	-0.574373	41	8.60341e-05	TRUE	0 **	-0.574373	0.00301675	TRUE	0.003	0.0019 **
BAIAP2|Q9UQB8	Control	0.574879	41	8.45241e-05	TRUE	0 **	0.574879	0.00297864	TRUE	0.003	0.0019 **
CASKIN1|Q8WXD9	Control	0.573577	41	8.84595e-05	TRUE	0 **	0.573577	0.00307833	TRUE	0.003	0.0019 **
CRH|P06850	Control	0.574492	41	8.56761e-05	TRUE	0 **	0.574492	0.00300788	TRUE	0.003	0.0019 **
PNPLA6|Q8IY17	Control	-0.574715	41	8.50121e-05	TRUE	0 **	-0.574715	0.0029911	TRUE	0.003	0.0019 **
SLC6A1|P30531	Control	-0.573693	41	8.81007e-05	TRUE	0 **	-0.573693	0.00306913	TRUE	0.003	0.0019 **
UBE2N|P61088	Control	0.573565	41	8.84955e-05	TRUE	0 **	0.573565	0.00307921	TRUE	0.003	0.0019 **
UBE2V2|Q15819	Control	0.574814	41	8.4718e-05	TRUE	0 **	0.574814	0.00298366	TRUE	0.003	0.0019 **
CHMP4B|Q9H444	Control	0.571698	41	9.44282e-05	TRUE	0 **	0.571698	0.0032273	TRUE	0.003	0.002 **
COTL1|Q14019	Control	-0.5734	41	8.90041e-05	TRUE	0 **	-0.5734	0.00309203	TRUE	0.003	0.002 **
EPN2|O95208	Control	0.572519	41	9.17769e-05	TRUE	0 **	0.572519	0.00316154	TRUE	0.003	0.002 **
KIF3B|O15066	Control	0.573291	41	8.93443e-05	TRUE	0 **	0.573291	0.00310062	TRUE	0.003	0.002 **
VPS37B|Q9H9H4	Control	0.5732	41	8.9628e-05	TRUE	0 **	0.5732	0.00310769	TRUE	0.003	0.002 **
BCL2|P10415	Control	-0.570018	41	0.000100074	TRUE	0 **	-0.570018	0.00336554	TRUE	0.003	0.0021 **
CALM1|P0DP23	Control	0.569755	41	0.000100984	TRUE	0 **	0.569755	0.00338745	TRUE	0.003	0.0021 **
CCDC93|Q567U6	Control	-0.570971	41	9.68352e-05	TRUE	0 **	-0.570971	0.00328652	TRUE	0.003	0.0021 **
DLGAP4|Q9Y2H0	Control	0.571186	41	9.61178e-05	TRUE	0 **	0.571186	0.00326893	TRUE	0.003	0.0021 **
EIF1AX|P47813	Control	0.570898	41	9.70811e-05	TRUE	0 **	0.570898	0.00329258	TRUE	0.003	0.0021 **
HEPACAM|Q14CZ8	Control	-0.569807	41	0.000100805	TRUE	0 **	-0.569807	0.00338305	TRUE	0.003	0.0021 **
NDUFS4|O43181	Control	0.57114	41	9.62725e-05	TRUE	0 **	0.57114	0.00327274	TRUE	0.003	0.0021 **
PDZD2|O15018	Control	0.570389	41	9.88025e-05	TRUE	0 **	0.570389	0.00333421	TRUE	0.003	0.0021 **
RPS3|P23396	Control	0.57148	41	9.51454e-05	TRUE	0 **	0.57148	0.00324509	TRUE	0.003	0.0021 **
SMAP1|Q8IYB5	Control	0.570705	41	9.77304e-05	TRUE	0 **	0.570705	0.00330833	TRUE	0.003	0.0021 **
CYB5R3|P00387	Control	-0.568619	41	0.000105008	TRUE	0 **	-0.568619	0.00348424	TRUE	0.003	0.0022 **
DMTN|Q08495	Control	0.569147	41	0.000103121	TRUE	0 **	0.569147	0.00343891	TRUE	0.003	0.0022 **
ENSA|O43768	Control	0.569474	41	0.000101968	TRUE	0 **	0.569474	0.00341119	TRUE	0.003	0.0022 **
FABP1|P07148	Control	0.568343	41	0.000106004	TRUE	0 **	0.568343	0.00350839	TRUE	0.004	0.0022 **
HDAC8|Q9BY41	Control	-0.568214	41	0.000106474	TRUE	0 **	-0.568214	0.00351966	TRUE	0.004	0.0022 **
NUDCD3|Q8IVD9	Control	0.568131	41	0.000106777	TRUE	0 **	0.568131	0.00352681	TRUE	0.004	0.0022 **
SACM1L|Q9NTJ5	Control	-0.568021	41	0.000107184	TRUE	0 **	-0.568021	0.00353652	TRUE	0.004	0.0022 **
TMEM35A|Q53FP2	Control	-0.568787	41	0.000104402	TRUE	0 **	-0.568787	0.00346992	TRUE	0.003	0.0022 **
CISD2|Q8N5K1	Control	-0.567169	41	0.000110351	TRUE	0 **	-0.567169	0.00361189	TRUE	0.004	0.0023 **
CLTB|P09497	Control	0.567567	41	0.000108862	TRUE	0 **	0.567567	0.00357649	TRUE	0.004	0.0023 **
CUL4B|Q13620	Control	-0.567016	41	0.000110929	TRUE	0 **	-0.567016	0.00362548	TRUE	0.004	0.0023 **
LARP4B|Q92615	Control	0.567588	41	0.000108783	TRUE	0 **	0.567588	0.00357461	TRUE	0.004	0.0023 **
RAB24|Q969Q5	Control	-0.567551	41	0.00010892	TRUE	0 **	-0.567551	0.00357793	TRUE	0.004	0.0023 **
RPS11|P62280	Control	0.566797	41	0.000111762	TRUE	0 **	0.566797	0.00364476	TRUE	0.004	0.0023 **
UFSP1|Q6NVU6	Control	0.567241	41	0.00011008	TRUE	0 **	0.567241	0.00360542	TRUE	0.004	0.0023 **
VPS45|Q9NRW7	Control	-0.566919	41	0.000111298	TRUE	0 **	-0.566919	0.003634	TRUE	0.004	0.0023 **
CELF1|Q92879	Control	0.564688	41	0.000120068	TRUE	0 **	0.564688	0.00383802	TRUE	0.004	0.0024 **
CUL9|Q8IWT3	Control	-0.565618	41	0.000116339	TRUE	0 **	-0.565618	0.00375165	TRUE	0.004	0.0024 **
IRGQ|Q8WZA9	Control	0.56527	41	0.000117724	TRUE	0 **	0.56527	0.00378373	TRUE	0.004	0.0024 **
NENF|Q9UMX5	Control	0.564687	41	0.000120072	TRUE	0 **	0.564687	0.00383808	TRUE	0.004	0.0024 **
RPL35|P42766	Control	0.565363	41	0.00011735	TRUE	0 **	0.565363	0.00377517	TRUE	0.004	0.0024 **
AK4|P27144	Control	0.563661	41	0.000124313	TRUE	0 **	0.563661	0.00393496	TRUE	0.004	0.0025 **
LGI4|Q8N135	Control	-0.56354	41	0.000124821	TRUE	0 **	-0.56354	0.00394643	TRUE	0.004	0.0025 **
RAB6A|P20340	Control	-0.562814	41	0.000127916	TRUE	0 **	-0.562814	0.00401633	TRUE	0.004	0.0025 **
MAP1LC3B2|A6NCE7	Control	0.561658	41	0.000132985	TRUE	0 **	0.561658	0.00412987	TRUE	0.004	0.0026 **
MKRN1|Q9UHC7	Control	0.669732	27	0.000132927	TRUE	0 **	0.669732	0.00412852	TRUE	0.004	0.0026 **
MYL12A|P19105	Control	0.562552	41	0.000129051	TRUE	0 **	0.562552	0.00404189	TRUE	0.004	0.0026 **
PANK4|Q9NVE7	Control	-0.561207	41	0.000135013	TRUE	0 **	-0.561207	0.00417511	TRUE	0.004	0.0026 **
PEX11B|O96011	Control	-0.561458	41	0.000133879	TRUE	0 **	-0.561458	0.00414991	TRUE	0.004	0.0026 **
PFDN2|Q9UHV9	Control	0.56139	41	0.000134185	TRUE	0 **	0.56139	0.00415678	TRUE	0.004	0.0026 **
VTA1|Q9NP79	Control	0.561628	41	0.00013312	TRUE	0 **	0.561628	0.00413289	TRUE	0.004	0.0026 **
ADGRB2|O60241	Control	0.559766	41	0.000141673	TRUE	0 **	0.559766	0.00432079	TRUE	0.004	0.0027 **
ATAT1|Q5SQI0	Control	0.561088	41	0.000135551	TRUE	0 **	0.561088	0.00418685	TRUE	0.004	0.0027 **
G3BP2|Q9UN86	Control	0.559805	41	0.000141489	TRUE	0 **	0.559805	0.00431682	TRUE	0.004	0.0027 **
GNAS|Q5JWF2	Control	-0.560666	41	0.000137479	TRUE	0 **	-0.560666	0.0042295	TRUE	0.004	0.0027 **
HGS|O14964	Control	0.56075	41	0.000137094	TRUE	0 **	0.56075	0.00422104	TRUE	0.004	0.0027 **
TARS|P26639	Control	-0.560792	41	0.000136899	TRUE	0 **	-0.560792	0.0042167	TRUE	0.004	0.0027 **
TTC9C|Q8N5M4	Control	0.560525	41	0.000138129	TRUE	0 **	0.560525	0.00424365	TRUE	0.004	0.0027 **
ATE1|O95260	Control	-0.558642	41	0.000147075	TRUE	0 **	-0.558642	0.00443904	TRUE	0.004	0.0028 **
ERBIN|Q96RT1	Control	-0.558873	41	0.000145953	TRUE	0 **	-0.558873	0.00441465	TRUE	0.004	0.0028 **
HADH|Q16836	Control	0.558449	41	0.000148021	TRUE	0 **	0.558449	0.00445922	TRUE	0.004	0.0028 **
OS9|Q13438	Control	0.559212	41	0.000144312	TRUE	0 **	0.559212	0.00437841	TRUE	0.004	0.0028 **
POLR2I|P36954	Control	-0.55949	41	0.000142982	TRUE	0 **	-0.55949	0.00434935	TRUE	0.004	0.0028 **
RBM5|P52756	Control	0.558762	41	0.00014649	TRUE	0 **	0.558762	0.00442651	TRUE	0.004	0.0028 **
STMN1|P16949	Control	0.558921	41	0.00014572	TRUE	0 **	0.558921	0.00440956	TRUE	0.004	0.0028 **
UBAP2L|Q14157	Control	0.558441	41	0.000148062	TRUE	0 **	0.558441	0.0044601	TRUE	0.004	0.0028 **
COPB1|P53618	Control	-0.557594	41	0.000152283	TRUE	0 **	-0.557594	0.00455092	TRUE	0.005	0.0029 **
DBNL|Q9UJU6	Control	0.557307	41	0.000153733	TRUE	0 **	0.557307	0.00458155	TRUE	0.005	0.0029 **
DNAJC19|Q96DA6	Control	0.557583	41	0.000152337	TRUE	0 **	0.557583	0.00455205	TRUE	0.005	0.0029 **
FXN|Q16595	Control	0.557822	41	0.000151135	TRUE	0 **	0.557822	0.00452634	TRUE	0.005	0.0029 **
NAP1L5|Q96NT1	Control	0.557779	41	0.000151349	TRUE	0 **	0.557779	0.00453098	TRUE	0.005	0.0029 **
PDCD10|Q9BUL8	Control	0.557872	41	0.000150884	TRUE	0 **	0.557872	0.00452091	TRUE	0.005	0.0029 **
PURB|Q96QR8	Control	0.557084	41	0.000154871	TRUE	0 **	0.557084	0.00460588	TRUE	0.005	0.0029 **
SLAIN2|Q9P270	Control	0.557239	41	0.00015408	TRUE	0 **	0.557239	0.00458897	TRUE	0.005	0.0029 **
TPPP|O94811	Control	0.556965	41	0.000155485	TRUE	0 **	0.556965	0.00461914	TRUE	0.005	0.0029 **
AAK1|Q2M2I8	Control	0.555539	41	0.000162973	TRUE	0 **	0.555539	0.00477807	TRUE	0.005	0.003 **
CEP41|Q9BYV8	Control	0.5556	41	0.000162646	TRUE	0 **	0.5556	0.00477107	TRUE	0.005	0.003 **
CNST|Q6PJW8	Control	-0.55542	41	0.00016361	TRUE	0 **	-0.55542	0.00479156	TRUE	0.005	0.003 **
COPB2|P35606	Control	-0.555421	41	0.000163602	TRUE	0 **	-0.555421	0.00479139	TRUE	0.005	0.003 **
MAPK4|P31152	Control	-0.663632	27	0.000160885	TRUE	0 **	-0.663632	0.00473348	TRUE	0.005	0.003 **
MLC1|Q15049	Control	-0.555766	41	0.000161756	TRUE	0 **	-0.555766	0.00475212	TRUE	0.005	0.003 **
PRR36|Q9H6K5	Control	0.556307	41	0.000158898	TRUE	0 **	0.556307	0.00469134	TRUE	0.005	0.003 **
SSSCA1|O60232	Control	0.555958	41	0.000160736	TRUE	0 **	0.555958	0.00473033	TRUE	0.005	0.003 **
COA6|Q5JTJ3	Control	0.554021	41	0.000171296	TRUE	0 **	0.554021	0.00495152	TRUE	0.005	0.0031 **
ERP29|P30040	Control	0.554802	41	0.00016697	TRUE	0 **	0.554802	0.00486191	TRUE	0.005	0.0031 **
LIMCH1|Q9UPQ0	Control	0.554983	41	0.000165979	TRUE	0 **	0.554983	0.00484139	TRUE	0.005	0.0031 **
RAD23B|P54727	Control	0.554173	41	0.000170447	TRUE	0 **	0.554173	0.00493397	TRUE	0.005	0.0031 **
RBX1|P62877	Control	0.554753	41	0.000167237	TRUE	0 **	0.554753	0.00486742	TRUE	0.005	0.0031 **
TBC1D15|Q8TC07	Control	-0.553864	41	0.00017218	TRUE	0 **	-0.553864	0.00496985	TRUE	0.005	0.0031 **
ABCF2|Q9UG63	Control	-0.552501	41	0.000180017	TRUE	0 **	-0.552501	0.00513086	TRUE	0.005	0.0032 **
CDC5L|Q99459	Control	0.553252	41	0.000175661	TRUE	0 **	0.553252	0.00504183	TRUE	0.005	0.0032 **
ITGB5|P18084	Control	-0.553051	41	0.00017682	TRUE	0 **	-0.553051	0.00506547	TRUE	0.005	0.0032 **
RAPH1|Q70E73	Control	0.552812	41	0.000178202	TRUE	0 **	0.552812	0.0050938	TRUE	0.005	0.0032 **
SSBP1|Q04837	Control	0.553519	41	0.000174135	TRUE	0 **	0.553519	0.00501045	TRUE	0.005	0.0032 **
ATIC|P31939	Control	-0.552055	41	0.000182653	TRUE	0 **	-0.552055	0.00518481	TRUE	0.005	0.0033 **
CD44|P16070	Control	-0.552274	41	0.000181356	TRUE	0 **	-0.552274	0.00515838	TRUE	0.005	0.0033 **
DISP2|A7MBM2	Control	-0.552201	41	0.000181785	TRUE	0 **	-0.552201	0.00516715	TRUE	0.005	0.0033 **
ENTPD3|O75355	Control	-0.55227	41	0.00018138	TRUE	0 **	-0.55227	0.00515884	TRUE	0.005	0.0033 **
GEMIN5|Q8TEQ6	Control	-0.552112	41	0.000182316	TRUE	0 **	-0.552112	0.00517789	TRUE	0.005	0.0033 **
IKBKB|O14920	Control	-0.551519	41	0.000185864	TRUE	0 **	-0.551519	0.00524949	TRUE	0.005	0.0033 **
LRBA|P50851	Control	-0.551676	41	0.000184921	TRUE	0 **	-0.551676	0.00523077	TRUE	0.005	0.0033 **
MAP3K7|O43318	Control	-0.552434	41	0.000180416	TRUE	0 **	-0.552434	0.00513908	TRUE	0.005	0.0033 **
PRUNE1|Q86TP1	Control	-0.551496	41	0.000186005	TRUE	0 **	-0.551496	0.00525228	TRUE	0.005	0.0033 **
SNX17|Q15036	Control	-0.552001	41	0.000182976	TRUE	0 **	-0.552001	0.00519132	TRUE	0.005	0.0033 **
SYAP1|Q96A49	Control	0.551364	41	0.000186806	TRUE	0 **	0.551364	0.00526873	TRUE	0.005	0.0033 **
CTTNBP2|Q8WZ74	Control	0.551135	41	0.000188196	TRUE	0 **	0.551135	0.0052969	TRUE	0.005	0.0034 **
DST|Q03001	Control	-0.550861	41	0.000189875	TRUE	0 **	-0.550861	0.00533048	TRUE	0.005	0.0034 **
F3|P13726	Control	-0.550602	41	0.000191479	TRUE	0 **	-0.550602	0.00536278	TRUE	0.005	0.0034 **
JPT1|Q9UK76	Control	0.550521	41	0.000191979	TRUE	0 **	0.550521	0.00537283	TRUE	0.005	0.0034 **
PAM16|Q9Y3D7	Control	0.550592	41	0.000191539	TRUE	0 **	0.550592	0.00536393	TRUE	0.005	0.0034 **
SLC38A1|Q9H2H9	Control	-0.550953	41	0.000189313	TRUE	0 **	-0.550953	0.0053192	TRUE	0.005	0.0034 **
STXBP3|O00186	Control	-0.550613	41	0.00019141	TRUE	0 **	-0.550613	0.00536136	TRUE	0.005	0.0034 **
YTHDF3|Q7Z739	Control	0.550719	41	0.000190756	TRUE	0 **	0.550719	0.00534793	TRUE	0.005	0.0034 **
COPS8|Q99627	Control	0.549148	41	0.000200694	TRUE	0 **	0.549148	0.0055453	TRUE	0.006	0.0035 **
FLYWCH2|Q96CP2	Control	0.548968	41	0.000201858	TRUE	0 **	0.548968	0.00556823	TRUE	0.006	0.0035 **
LRPAP1|P30533	Control	0.549456	41	0.000198707	TRUE	0 **	0.549456	0.00550621	TRUE	0.006	0.0035 **
PCYOX1|Q9UHG3	Control	-0.548916	41	0.000202199	TRUE	0 **	-0.548916	0.00557488	TRUE	0.006	0.0035 **
RAD23A|P54725	Control	0.549194	41	0.000200397	TRUE	0 **	0.549194	0.00553948	TRUE	0.006	0.0035 **
RPL4|P36578	Control	0.548917	41	0.00020219	TRUE	0 **	0.548917	0.00557468	TRUE	0.006	0.0035 **
ZER1|Q7Z7L7	Control	-0.549214	41	0.000200265	TRUE	0 **	-0.549214	0.00553689	TRUE	0.006	0.0035 **
AGAP2|Q99490	Control	0.547731	41	0.000210054	TRUE	0 **	0.547731	0.00572852	TRUE	0.006	0.0036 **
GUCY1A1|Q02108	Control	-0.547467	41	0.000211843	TRUE	0 **	-0.547467	0.00576349	TRUE	0.006	0.0036 **
PCP4L1|A6NKN8	Control	0.547942	41	0.000208638	TRUE	0 **	0.547942	0.00570091	TRUE	0.006	0.0036 **
PSMD3|O43242	Control	-0.548669	41	0.000203811	TRUE	0 **	-0.548669	0.00560654	TRUE	0.006	0.0036 **
SAT2|Q96F10	Control	-0.547834	41	0.000209363	TRUE	0 **	-0.547834	0.00571511	TRUE	0.006	0.0036 **
SLC6A11|P48066	Control	-0.547645	41	0.000210635	TRUE	0 **	-0.547645	0.00573985	TRUE	0.006	0.0036 **
SLIT2|O94813	Control	-0.548201	41	0.000206904	TRUE	0 **	-0.548201	0.00566695	TRUE	0.006	0.0036 **
ADCYAP1R1|P41586	Control	-0.547318	41	0.000212858	TRUE	0 **	-0.547318	0.00578333	TRUE	0.006	0.0037 **
DCTN2|Q13561	Control	0.546694	41	0.00021715	TRUE	0 **	0.546694	0.00586699	TRUE	0.006	0.0037 **
FAM168A|Q92567	Control	0.654308	27	0.000213657	TRUE	0 **	0.654308	0.00579882	TRUE	0.006	0.0037 **
KPNB1|Q14974	Control	-0.546721	41	0.000216964	TRUE	0 **	-0.546721	0.00586332	TRUE	0.006	0.0037 **
MAP3K5|Q99683	Control	-0.547359	41	0.000212574	TRUE	0 **	-0.547359	0.0057777	TRUE	0.006	0.0037 **
RANBP1|P43487	Control	0.547251	41	0.000213315	TRUE	0 **	0.547251	0.00579219	TRUE	0.006	0.0037 **
RPS4X|P62701	Control	0.547087	41	0.000214437	TRUE	0 **	0.547087	0.00581403	TRUE	0.006	0.0037 **
WBP2|Q969T9	Control	0.547157	41	0.000213958	TRUE	0 **	0.547157	0.00580472	TRUE	0.006	0.0037 **
APC2|O95996	Control	0.545972	41	0.000222223	TRUE	0 **	0.545972	0.00596419	TRUE	0.006	0.0038 **
APMAP|Q9HDC9	Control	-0.545708	41	0.000224105	TRUE	0 **	-0.545708	0.00599988	TRUE	0.006	0.0038 **
CELF2|O95319	Control	0.545969	41	0.000222244	TRUE	0 **	0.545969	0.00596456	TRUE	0.006	0.0038 **
CLCN4|P51793	Control	-0.545852	41	0.000223078	TRUE	0 **	-0.545852	0.00598023	TRUE	0.006	0.0038 **
ESYT2|A0FGR8	Control	-0.545347	41	0.000226696	TRUE	0 **	-0.545347	0.00604959	TRUE	0.006	0.0038 **
LYRM1|O43325	Control	0.546186	41	0.000220711	TRUE	0 **	0.546186	0.0059356	TRUE	0.006	0.0038 **
TMF1|P82094	Control	0.546146	41	0.000220988	TRUE	0 **	0.546146	0.00594089	TRUE	0.006	0.0038 **
UQCRB|P14927	Control	0.546238	41	0.000220342	TRUE	0 **	0.546238	0.00592838	TRUE	0.006	0.0038 **
MIC13|Q5XKP0	Control	0.544078	41	0.000236033	TRUE	0 **	0.544078	0.0062273	TRUE	0.006	0.0039 **
PEX19|P40855	Control	0.54444	41	0.000233334	TRUE	0 **	0.54444	0.00617651	TRUE	0.006	0.0039 **
WDR41|Q9HAD4	Control	-0.544101	41	0.00023586	TRUE	0 **	-0.544101	0.00622409	TRUE	0.006	0.0039 **
ARL6IP5|O75915	Control	-0.543976	41	0.0002368	TRUE	0 **	-0.543976	0.00624167	TRUE	0.006	0.004 **
CNPY3|Q9BT09	Control	0.543753	41	0.000238475	TRUE	0 **	0.543753	0.00627278	TRUE	0.006	0.004 **
CPLX3|Q8WVH0	Control	0.543586	41	0.000239742	TRUE	0 **	0.543586	0.00629646	TRUE	0.006	0.004 **
CUEDC2|Q9H467	Control	0.543575	41	0.00023983	TRUE	0 **	0.543575	0.00629809	TRUE	0.006	0.004 **
NDUFS6|O75380	Control	0.543914	41	0.000237265	TRUE	0 **	0.543914	0.00625037	TRUE	0.006	0.004 **
NME2|P22392	Control	0.543716	41	0.00023876	TRUE	0 **	0.543716	0.00627812	TRUE	0.006	0.004 **
PALM2|Q8IXS6	Control	0.543752	41	0.000238484	TRUE	0 **	0.543752	0.00627294	TRUE	0.006	0.004 **
PI4K2A|Q9BTU6	Control	-0.543914	41	0.000237267	TRUE	0 **	-0.543914	0.0062504	TRUE	0.006	0.004 **
PIPSL|A2A3N6	Control	0.542914	41	0.0002449	TRUE	0 **	0.542914	0.00639256	TRUE	0.006	0.004 **
PPIB|P23284	Control	0.543942	41	0.00023705	TRUE	0 **	0.543942	0.00624635	TRUE	0.006	0.004 **
UTRN|P46939	Control	-0.543054	41	0.000243818	TRUE	0 **	-0.543054	0.00637247	TRUE	0.006	0.004 **
VPS26A|O75436	Control	-0.543155	41	0.000243042	TRUE	0 **	-0.543155	0.00635793	TRUE	0.006	0.004 **
ZDHHC17|Q8IUH5	Control	-0.542904	41	0.000244977	TRUE	0 **	-0.542904	0.00639405	TRUE	0.006	0.004 **
CNOT1|A5YKK6	Control	-0.541895	41	0.000252903	TRUE	0 **	-0.541895	0.00654067	TRUE	0.007	0.0041 **
ELMO2|Q96JJ3	Control	-0.541973	41	0.000252285	TRUE	0 **	-0.541973	0.00652919	TRUE	0.007	0.0041 **
GAPVD1|Q14C86	Control	-0.542214	41	0.000250376	TRUE	0 **	-0.542214	0.00649386	TRUE	0.006	0.0041 **
GIGYF1|O75420	Control	0.542785	41	0.000245902	TRUE	0 **	0.542785	0.00641108	TRUE	0.006	0.0041 **
MAP2K6|P52564	Control	-0.542258	41	0.000250029	TRUE	0 **	-0.542258	0.00648733	TRUE	0.006	0.0041 **
NUP205|Q92621	Control	-0.542723	41	0.000246382	TRUE	0 **	-0.542723	0.00642001	TRUE	0.006	0.0041 **
SST|P61278	Control	0.542718	41	0.000246424	TRUE	0 **	0.542718	0.00642073	TRUE	0.006	0.0041 **
TPM3|P06753	Control	0.542274	41	0.000249902	TRUE	0 **	0.542274	0.00648502	TRUE	0.006	0.0041 **
ASPH|Q12797	Control	-0.54179	41	0.00025374	TRUE	0 **	-0.54179	0.0065559	TRUE	0.007	0.0042 **
CHMP3|Q9Y3E7	Control	0.541134	41	0.000259036	TRUE	0 **	0.541134	0.00665316	TRUE	0.007	0.0042 **
DDB1|Q16531	Control	-0.541003	41	0.000260106	TRUE	0 **	-0.541003	0.00667252	TRUE	0.007	0.0042 **
DHRS7|Q9Y394	Control	-0.541729	41	0.000254235	TRUE	0 **	-0.541729	0.00656479	TRUE	0.007	0.0042 **
RPL8|P62917	Control	0.541739	41	0.000254155	TRUE	0 **	0.541739	0.00656334	TRUE	0.007	0.0042 **
TSC22D1|Q15714	Control	0.541701	41	0.000254455	TRUE	0 **	0.541701	0.00656891	TRUE	0.007	0.0042 **
UBL7|Q96S82	Control	0.541034	41	0.000259854	TRUE	0 **	0.541034	0.00666803	TRUE	0.007	0.0042 **
C9orf72|Q96LT7	Control	-0.540515	41	0.00026412	TRUE	0 **	-0.540515	0.00674541	TRUE	0.007	0.0043 **
MT1L|Q93083	Control	-0.646717	27	0.000267304	TRUE	0 **	-0.646717	0.00680309	TRUE	0.007	0.0043 **
SH3GLB1|Q9Y371	Control	0.539974	41	0.000268643	TRUE	0 **	0.539974	0.0068276	TRUE	0.007	0.0043 **
SLC15A4|Q8N697	Control	-0.637387	28	0.000264357	TRUE	0 **	-0.637387	0.00674967	TRUE	0.007	0.0043 **
MFN1|Q8IWA4	Control	-0.538831	41	0.000278422	TRUE	0 **	-0.538831	0.0070024	TRUE	0.007	0.0044 **
RPL22|P35268	Control	0.538891	41	0.000277903	TRUE	0 **	0.538891	0.0069932	TRUE	0.007	0.0044 **
RPL26|P61254	Control	0.538817	41	0.000278544	TRUE	0 **	0.538817	0.00700454	TRUE	0.007	0.0044 **
SH3BGRL2|Q9UJC5	Control	0.539021	41	0.000276777	TRUE	0 **	0.539021	0.00697304	TRUE	0.007	0.0044 **
TK2|O00142	Control	-0.53924	41	0.000274887	TRUE	0 **	-0.53924	0.00693943	TRUE	0.007	0.0044 **
CAP2|P40123	Control	0.538214	41	0.000283828	TRUE	0 **	0.538214	0.00709885	TRUE	0.007	0.0045 **
CD109|Q6YHK3	Control	-0.538554	41	0.000280835	TRUE	0 **	-0.538554	0.00704544	TRUE	0.007	0.0045 **
CORO1B|Q9BR76	Control	-0.537724	41	0.000288196	TRUE	0 **	-0.537724	0.00717627	TRUE	0.007	0.0045 **
DAPK3|O43293	Control	-0.538668	41	0.000279837	TRUE	0 **	-0.538668	0.00702776	TRUE	0.007	0.0045 **
PALM|O75781	Control	0.538632	41	0.000280157	TRUE	0 **	0.538632	0.00703359	TRUE	0.007	0.0045 **
PDPK1|O15530	Control	-0.538551	41	0.000280864	TRUE	0 **	-0.538551	0.00704599	TRUE	0.007	0.0045 **
UBR2|Q8IWV8	Control	-0.537855	41	0.000287022	TRUE	0 **	-0.537855	0.00715512	TRUE	0.007	0.0045 **
ABI1|Q8IZP0	Control	0.536765	41	0.000296909	TRUE	0 **	0.536765	0.00732996	TRUE	0.007	0.0046 **
ADD1|P35611	Control	-0.537309	41	0.000291938	TRUE	0 **	-0.537309	0.00724249	TRUE	0.007	0.0046 **
AGFG1|P52594	Control	0.537367	41	0.000291409	TRUE	0 **	0.537367	0.00723336	TRUE	0.007	0.0046 **
ARMC10|Q8N2F6	Control	-0.537389	41	0.000291215	TRUE	0 **	-0.537389	0.00722996	TRUE	0.007	0.0046 **
CAMK2G|Q13555	Control	-0.536879	41	0.000295865	TRUE	0 **	-0.536879	0.00731148	TRUE	0.007	0.0046 **
CCDC43|Q96MW1	Control	0.537326	41	0.000291778	TRUE	0 **	0.537326	0.00723971	TRUE	0.007	0.0046 **
LYSMD1|Q96S90	Control	0.536895	41	0.000295718	TRUE	0 **	0.536895	0.00730891	TRUE	0.007	0.0046 **
MMAA|Q8IVH4	Control	0.537275	41	0.000292242	TRUE	0 **	0.537275	0.00724778	TRUE	0.007	0.0046 **
SGTB|Q96EQ0	Control	0.536929	41	0.0002954	TRUE	0 **	0.536929	0.00730338	TRUE	0.007	0.0046 **
FKBP15|Q5T1M5	Control	0.536632	41	0.00029814	TRUE	0 **	0.536632	0.00735161	TRUE	0.007	0.0047 **
MICALL1|Q8N3F8	Control	0.536595	41	0.000298477	TRUE	0 **	0.536595	0.00735744	TRUE	0.007	0.0047 **
PHKG1|Q16816	Control	-0.535958	41	0.000304427	TRUE	0 **	-0.535958	0.00746178	TRUE	0.007	0.0047 **
RTL8C|A6ZKI3	Control	0.535877	41	0.000305189	TRUE	0 **	0.535877	0.00747513	TRUE	0.007	0.0047 **
SEC22B|O75396	Control	-0.53618	41	0.00030234	TRUE	0 **	-0.53618	0.00742543	TRUE	0.007	0.0047 **
BSN|Q9UPA5	Control	0.534977	41	0.000313793	TRUE	0 **	0.534977	0.00762469	TRUE	0.008	0.0048 **
CFAP298|P57076	Control	0.535262	41	0.000311048	TRUE	0 **	0.535262	0.00757649	TRUE	0.008	0.0048 **
GCSH|P23434	Control	0.53539	41	0.000309818	TRUE	0 **	0.53539	0.00755507	TRUE	0.008	0.0048 **
NGLY1|Q96IV0	Control	-0.534864	41	0.000314891	TRUE	0 **	-0.534864	0.00764368	TRUE	0.008	0.0048 **
ACSL3|O95573	Control	-0.533933	41	0.000324049	TRUE	0 **	-0.533933	0.00780105	TRUE	0.008	0.0049 **
CBSL|P0DN79	Control	-0.534734	41	0.000316154	TRUE	0 **	-0.534734	0.00766525	TRUE	0.008	0.0049 **
FTSJ1|Q9UET6	Control	-0.533933	41	0.000324041	TRUE	0 **	-0.533933	0.00780087	TRUE	0.008	0.0049 **
SART3|Q15020	Control	-0.533861	41	0.000324768	TRUE	0 **	-0.533861	0.00781328	TRUE	0.008	0.0049 **
SEC31A|O94979	Control	0.534527	41	0.000318175	TRUE	0 **	0.534527	0.00770003	TRUE	0.008	0.0049 **
HS6ST3|Q8IZP7	Control	0.533738	41	0.000325993	TRUE	0 **	0.533738	0.00783455	TRUE	0.008	0.005 **
KIAA1211L|Q6NV74	Control	0.533774	41	0.000325635	TRUE	0 **	0.533774	0.00782811	TRUE	0.008	0.005 **
LAMP1|P11279	Control	-0.533265	41	0.00033076	TRUE	0 **	-0.533265	0.00791561	TRUE	0.008	0.005 **
PCM1|Q15154	Control	0.533696	41	0.000326417	TRUE	0 **	0.533696	0.0078417	TRUE	0.008	0.005 **
SLC6A9|P48067	Control	-0.533303	41	0.00033038	TRUE	0 **	-0.533303	0.00790933	TRUE	0.008	0.005 **
SMS|P52788	Control	-0.533785	41	0.000325519	TRUE	0 **	-0.533785	0.00782606	TRUE	0.008	0.005 **
LYPLA1|O75608	Control	0.532675	41	0.000336796	TRUE	0 **	0.532675	0.0080177	TRUE	0.008	0.0051 **
MPDU1|O75352	Control	-0.532225	41	0.000341467	TRUE	0 **	-0.532225	0.00809697	TRUE	0.008	0.0051 **
PICALM|Q13492	Control	0.532439	41	0.000339245	TRUE	0 **	0.532439	0.00805907	TRUE	0.008	0.0051 **
VPS4B|O75351	Control	0.532356	41	0.000340104	TRUE	0 **	0.532356	0.00807363	TRUE	0.008	0.0051 **
LRRFIP1|Q32MZ4	Control	0.531956	41	0.000344288	TRUE	0 **	0.531956	0.00814398	TRUE	0.008	0.0052 **
MIOS|Q9NXC5	Control	-0.531398	41	0.00035021	TRUE	0 **	-0.531398	0.00824159	TRUE	0.008	0.0052 **
CALCOCO1|Q9P1Z2	Control	0.531038	41	0.000354073	TRUE	0 **	0.531038	0.00830586	TRUE	0.008	0.0053 **
EEF1D|P29692	Control	0.530405	41	0.000360955	TRUE	0 **	0.530405	0.00841846	TRUE	0.008	0.0053 **
HNRNPA1|P09651	Control	0.530273	41	0.000362413	TRUE	0 **	0.530273	0.00844263	TRUE	0.008	0.0053 **
NUDT9|Q9BW91	Control	0.530956	41	0.000354959	TRUE	0 **	0.530956	0.00832036	TRUE	0.008	0.0053 **
PYGB|P11216	Control	-0.530786	41	0.000356801	TRUE	0 **	-0.530786	0.0083509	TRUE	0.008	0.0053 **
RPS16|P62249	Control	0.530941	41	0.000355118	TRUE	0 **	0.530941	0.00832299	TRUE	0.008	0.0053 **
ATP6V1E1|P36543	Control	0.529417	41	0.000371953	TRUE	0 **	0.529417	0.00859909	TRUE	0.009	0.0054 **
ATP9A|O75110	Control	-0.529824	41	0.00036739	TRUE	0 **	-0.529824	0.00852397	TRUE	0.009	0.0054 **
DAD1|P61803	Control	-0.529683	41	0.000368966	TRUE	0 **	-0.529683	0.00855018	TRUE	0.009	0.0054 **
LHPP|Q9H008	Control	-0.530117	41	0.000364134	TRUE	0 **	-0.530117	0.00847065	TRUE	0.008	0.0054 **
CLINT1|Q14677	Control	0.52862	41	0.000381037	TRUE	0 **	0.52862	0.008747	TRUE	0.009	0.0055 **
ITGA6|P23229	Control	-0.528722	41	0.000379866	TRUE	0 **	-0.528722	0.00872821	TRUE	0.009	0.0055 **
NBL1|P41271	Control	0.528948	41	0.000377271	TRUE	0 **	0.528948	0.00868609	TRUE	0.009	0.0055 **
PCLO|Q9Y6V0	Control	0.528572	41	0.000381592	TRUE	0 **	0.528572	0.00875595	TRUE	0.009	0.0055 **
PSMD6|Q15008	Control	-0.528761	41	0.000379419	TRUE	0 **	-0.528761	0.00872095	TRUE	0.009	0.0055 **
RPS6|P62753	Control	0.529142	41	0.000375068	TRUE	0 **	0.529142	0.0086503	TRUE	0.009	0.0055 **
RPS9|P46781	Control	0.528717	41	0.000379927	TRUE	0 **	0.528717	0.00872914	TRUE	0.009	0.0055 **
USP5|P45974	Control	-0.528827	41	0.000378654	TRUE	0 **	-0.528827	0.00870842	TRUE	0.009	0.0055 **
EIF4A2|Q14240	Control	-0.528411	41	0.000383451	TRUE	0 **	-0.528411	0.00878581	TRUE	0.009	0.0056 **
EMC6|Q9BV81	Control	-0.528351	41	0.000384149	TRUE	0 **	-0.528351	0.00879741	TRUE	0.009	0.0056 **
HMGCS1|Q01581	Control	0.528271	41	0.000385077	TRUE	0 **	0.528271	0.0088123	TRUE	0.009	0.0056 **
ISCU|Q9H1K1	Control	0.528202	41	0.000385883	TRUE	0 **	0.528202	0.00882557	TRUE	0.009	0.0056 **
CCDC124|Q96CT7	Control	0.527201	41	0.000397713	TRUE	0 **	0.527201	0.00901439	TRUE	0.009	0.0057 **
FNBP4|Q8N3X1	Control	0.622836	28	0.000400397	TRUE	0 **	0.622836	0.0090578	TRUE	0.009	0.0057 **
HOOK3|Q86VS8	Control	0.527238	41	0.000397272	TRUE	0 **	0.527238	0.0090073	TRUE	0.009	0.0057 **
NDUFA2|O43678	Control	0.527184	41	0.00039791	TRUE	0 **	0.527184	0.00901742	TRUE	0.009	0.0057 **
PRDX6|P30041	Control	-0.52747	41	0.000394496	TRUE	0 **	-0.52747	0.00896289	TRUE	0.009	0.0057 **
TMEM150C|B9EJG8	Control	-0.633238	27	0.000392151	TRUE	0 **	-0.633238	0.00892515	TRUE	0.009	0.0057 **
CPE|P16870	Control	-0.526419	41	0.000407167	TRUE	0 **	-0.526419	0.00916504	TRUE	0.009	0.0058 **
GMPR|P36959	Control	-0.526149	41	0.000410493	TRUE	0 **	-0.526149	0.00921749	TRUE	0.009	0.0058 **
MAGED1|Q9Y5V3	Control	0.526461	41	0.000406663	TRUE	0 **	0.526461	0.00915727	TRUE	0.009	0.0058 **
NT5C2|P49902	Control	-0.526514	41	0.000406017	TRUE	0 **	-0.526514	0.00914722	TRUE	0.009	0.0058 **
RAB1A|P62820	Control	-0.526218	41	0.000409634	TRUE	0 **	-0.526218	0.00920379	TRUE	0.009	0.0058 **
CALML3|P27482	Control	0.525931	41	0.000413187	TRUE	0 **	0.525931	0.0092602	TRUE	0.009	0.0059 **
CARMIL2|Q6F5E8	Control	0.525445	41	0.000419244	TRUE	0 **	0.525445	0.00935507	TRUE	0.009	0.0059 **
RANGAP1|P46060	Control	-0.525578	41	0.000417582	TRUE	0 **	-0.525578	0.0093291	TRUE	0.009	0.0059 **
RILPL1|Q5EBL4	Control	0.525657	41	0.000416589	TRUE	0 **	0.525657	0.00931365	TRUE	0.009	0.0059 **
RPL31|P62899	Control	0.525533	41	0.000418138	TRUE	0 **	0.525533	0.00933764	TRUE	0.009	0.0059 **
RPS18|P62269	Control	0.525935	41	0.000413131	TRUE	0 **	0.525935	0.00925931	TRUE	0.009	0.0059 **
RPS2|P15880	Control	0.525608	41	0.000417207	TRUE	0 **	0.525608	0.00932321	TRUE	0.009	0.0059 **
SLC12A6|Q9UHW9	Control	-0.525344	41	0.000420509	TRUE	0 **	-0.525344	0.00937429	TRUE	0.009	0.0059 **
TGFBR3|Q03167	Control	-0.525914	41	0.000413392	TRUE	0 **	-0.525914	0.0092634	TRUE	0.009	0.0059 **
ATP5IF1|Q9UII2	Control	0.52493	41	0.000425756	TRUE	0 **	0.52493	0.00945692	TRUE	0.009	0.006 **
ELOB|Q15370	Control	0.524869	41	0.000426527	TRUE	0 **	0.524869	0.00946913	TRUE	0.009	0.006 **
OSTM1|Q86WC4	Control	-0.524577	41	0.000430274	TRUE	0 **	-0.524577	0.00952754	TRUE	0.01	0.006 **
SMAP2|Q8WU79	Control	0.524676	41	0.000428998	TRUE	0 **	0.524676	0.00950766	TRUE	0.01	0.006 **
SMC3|Q9UQE7	Control	-0.524566	41	0.000430409	TRUE	0 **	-0.524566	0.00952965	TRUE	0.01	0.006 **
TIMM10B|Q9Y5J6	Control	0.524905	41	0.000426068	TRUE	0 **	0.524905	0.00946173	TRUE	0.009	0.006 **
WDR48|Q8TAF3	Control	-0.52463	41	0.000429585	TRUE	0 **	-0.52463	0.0095167	TRUE	0.01	0.006 **
ARMCX1|Q9P291	Control	-0.523737	41	0.000441191	TRUE	0 **	-0.523737	0.00969741	TRUE	0.01	0.0061 **
CCDC58|Q4VC31	Control	0.524225	41	0.000434814	TRUE	0 **	0.524225	0.00959813	TRUE	0.01	0.0061 **
CD59|P13987	Control	-0.524372	41	0.000432914	TRUE	0 **	-0.524372	0.00956865	TRUE	0.01	0.0061 **
PSAT1|Q9Y617	Control	-0.523763	41	0.000440846	TRUE	0 **	-0.523763	0.00969219	TRUE	0.01	0.0061 **
RAB9B|Q9NP90	Control	-0.524329	41	0.000433467	TRUE	0 **	-0.524329	0.00957727	TRUE	0.01	0.0061 **
TMED1|Q13445	Control	-0.523863	41	0.000439537	TRUE	0 **	-0.523863	0.00967191	TRUE	0.01	0.0061 **
TUBGCP4|Q9UGJ1	Control	-0.5242	41	0.000435135	TRUE	0 **	-0.5242	0.00960303	TRUE	0.01	0.0061 **
EDF1|O60869	Control	0.52338	41	0.000445899	TRUE	0 **	0.52338	0.00976952	TRUE	0.01	0.0062 **
RPS7|P62081	Control	0.52334	41	0.000446434	TRUE	0 **	0.52334	0.00977773	TRUE	0.01	0.0062 **
CD46|P15529	Control	-0.522429	41	0.000458678	TRUE	0 **	-0.522429	0.00996476	TRUE	0.01	0.0063 **
EIF1B|O60739	Control	0.522871	41	0.000452695	TRUE	0 **	0.522871	0.00987386	TRUE	0.01	0.0063 **
NCDN|Q9UBB6	Control	-0.522859	41	0.000452865	TRUE	0 **	-0.522859	0.00987639	TRUE	0.01	0.0063 **
TAGLN3|Q9UI15	Control	0.522729	41	0.000454618	TRUE	0 **	0.522729	0.0099032	TRUE	0.01	0.0063 **
NTRK2|Q16620	Control	-0.521721	41	0.000468408	TRUE	0 **	-0.521721	0.010113	TRUE	0.01	0.0064 **
RHOT1|Q8IXI2	Control	-0.521721	41	0.00046841	TRUE	0 **	-0.521721	0.010113	TRUE	0.01	0.0064 **
CPSF2|Q9P2I0	Control	0.520666	41	0.000483243	TRUE	0 **	0.520666	0.0103381	TRUE	0.01	0.0065 **
LARP1|Q6PKG0	Control	0.521278	41	0.00047459	TRUE	0 **	0.521278	0.0102077	TRUE	0.01	0.0065 **
SNTA1|Q13424	Control	-0.520931	41	0.000479471	TRUE	0 **	-0.520931	0.010281	TRUE	0.01	0.0065 **
TMOD1|P28289	Control	0.52072	41	0.000482467	TRUE	0 **	0.52072	0.0103262	TRUE	0.01	0.0065 **
BNIP3L|O60238	Control	0.520614	41	0.000483979	TRUE	0 **	0.520614	0.010349	TRUE	0.01	0.0066 **
BTN3A3|O00478	Control	-0.520551	41	0.000484886	TRUE	0 **	-0.520551	0.0103627	TRUE	0.01	0.0066 **
COX5B|P10606	Control	0.52063	41	0.000483763	TRUE	0 **	0.52063	0.0103458	TRUE	0.01	0.0066 **
SMG1|Q96Q15	Control	-0.519966	41	0.000493315	TRUE	0 **	-0.519966	0.0104889	TRUE	0.01	0.0066 **
EIF5A|P63241	Control	0.519886	41	0.000494485	TRUE	0 **	0.519886	0.010506	TRUE	0.011	0.0067 **
RPL23A|P62750	Control	0.519662	41	0.000497747	TRUE	0 **	0.519662	0.0105549	TRUE	0.011	0.0067 **
SHH|Q15465	Control	0.624009	27	0.000504685	TRUE	0.001 **	0.624009	0.0106585	TRUE	0.011	0.0067 **
UBA2|Q9UBT2	Control	-0.519717	41	0.000496947	TRUE	0 **	-0.519717	0.0105429	TRUE	0.011	0.0067 **
CLCN6|P51797	Control	-0.518614	41	0.000513313	TRUE	0.001 **	-0.518614	0.0107863	TRUE	0.011	0.0068 **
FDX2|Q6P4F2	Control	0.518798	41	0.000510555	TRUE	0.001 **	0.518798	0.0107454	TRUE	0.011	0.0068 **
HNMT|P50135	Control	-0.518618	41	0.000513252	TRUE	0.001 **	-0.518618	0.0107854	TRUE	0.011	0.0068 **
MDM1|Q8TC05	Control	0.519003	41	0.00050748	TRUE	0.001 **	0.519003	0.0106999	TRUE	0.011	0.0068 **
RIDA|P52758	Control	0.519119	41	0.000505763	TRUE	0.001 **	0.519119	0.0106746	TRUE	0.011	0.0068 **
TRIAP1|O43715	Control	0.518926	41	0.000508633	TRUE	0.001 **	0.518926	0.0107171	TRUE	0.011	0.0068 **
VCP|P55072	Control	-0.518657	41	0.000512662	TRUE	0.001 **	-0.518657	0.0107764	TRUE	0.011	0.0068 **
BDH2|Q9BUT1	Control	-0.518368	41	0.00051703	TRUE	0.001 **	-0.518368	0.0108412	TRUE	0.011	0.0069 **
CHDH|Q8NE62	Control	-0.517944	41	0.000523483	TRUE	0.001 **	-0.517944	0.0109368	TRUE	0.011	0.0069 **
EEA1|Q15075	Control	0.517905	41	0.000524078	TRUE	0.001 **	0.517905	0.0109454	TRUE	0.011	0.0069 **
GOPC|Q9HD26	Control	0.517781	41	0.000525985	TRUE	0.001 **	0.517781	0.0109734	TRUE	0.011	0.0069 **
PPM1N|Q8N819	Control	-0.623027	27	0.000518172	TRUE	0.001 **	-0.623027	0.0108582	TRUE	0.011	0.0069 **
TSN|Q15631	Control	-0.518287	41	0.00051826	TRUE	0.001 **	-0.518287	0.0108595	TRUE	0.011	0.0069 **
DHX15|O43143	Control	-0.517738	41	0.000526656	TRUE	0.001 **	-0.517738	0.0109829	TRUE	0.011	0.007 **
MOGS|Q13724	Control	-0.517244	41	0.000534307	TRUE	0.001 **	-0.517244	0.0110939	TRUE	0.011	0.007 **
PPM1K|Q8N3J5	Control	-0.517169	41	0.000535478	TRUE	0.001 **	-0.517169	0.0111112	TRUE	0.011	0.007 **
DNAJB11|Q9UBS4	Control	0.51676	41	0.000541912	TRUE	0.001 **	0.51676	0.0112057	TRUE	0.011	0.0071 **
ELOA|Q14241	Control	0.51667	41	0.000543326	TRUE	0.001 **	0.51667	0.0112258	TRUE	0.011	0.0071 **
HABP2|Q14520	Control	-0.62152	27	0.000539487	TRUE	0.001 **	-0.62152	0.0111702	TRUE	0.011	0.0071 **
PIN1|Q13526	Control	0.516591	41	0.000544578	TRUE	0.001 **	0.516591	0.0112442	TRUE	0.011	0.0071 **
C4B|P0C0L5	Control	-0.516196	41	0.000550887	TRUE	0.001 **	-0.516196	0.0113348	TRUE	0.011	0.0072 **
CNTFR|P26992	Control	-0.515861	41	0.000556279	TRUE	0.001 **	-0.515861	0.0114112	TRUE	0.011	0.0072 **
CTBS|Q01459	Control	0.61128	28	0.000548826	TRUE	0.001 **	0.61128	0.0113052	TRUE	0.011	0.0072 **
ITGAX|P20702	Control	-0.53403	38	0.000554007	TRUE	0.001 **	-0.53403	0.0113792	TRUE	0.011	0.0072 **
NDUFA5|Q16718	Control	0.515981	41	0.00055434	TRUE	0.001 **	0.515981	0.0113839	TRUE	0.011	0.0072 **
NUDC|Q9Y266	Control	0.516151	41	0.000551601	TRUE	0.001 **	0.516151	0.011345	TRUE	0.011	0.0072 **
NUP107|P57740	Control	-0.516008	41	0.000553912	TRUE	0.001 **	-0.516008	0.0113778	TRUE	0.011	0.0072 **
PPP1R9A|Q9ULJ8	Control	0.51615	41	0.000551625	TRUE	0.001 **	0.51615	0.0113453	TRUE	0.011	0.0072 **
CSNK2A1|P68400	Control	0.515378	41	0.000564138	TRUE	0.001 **	0.515378	0.0115241	TRUE	0.012	0.0073 **
EIF4B|P23588	Control	0.515477	41	0.000562524	TRUE	0.001 **	0.515477	0.0115008	TRUE	0.012	0.0073 **
FRY|Q5TBA9	Control	-0.515499	41	0.000562165	TRUE	0.001 **	-0.515499	0.0114958	TRUE	0.011	0.0073 **
GMPR2|Q9P2T1	Control	-0.515231	41	0.000566558	TRUE	0.001 **	-0.515231	0.0115588	TRUE	0.012	0.0073 **
MPPED2|Q15777	Control	0.515067	41	0.000569257	TRUE	0.001 **	0.515067	0.0115975	TRUE	0.012	0.0073 **
NUP188|Q5SRE5	Control	-0.51505	41	0.000569534	TRUE	0.001 **	-0.51505	0.0116015	TRUE	0.012	0.0073 **
ROCK1|Q13464	Control	-0.51523	41	0.000566576	TRUE	0.001 **	-0.51523	0.0115591	TRUE	0.012	0.0073 **
TMEM106B|Q9NUM4	Control	-0.515457	41	0.00056285	TRUE	0.001 **	-0.515457	0.0115057	TRUE	0.012	0.0073 **
CFL2|Q9Y281	Control	0.514986	41	0.00057059	TRUE	0.001 **	0.514986	0.0116169	TRUE	0.012	0.0074 **
FKBP1B|P68106	Control	0.514921	41	0.000571677	TRUE	0.001 **	0.514921	0.0116324	TRUE	0.012	0.0074 **
MECR|Q9BV79	Control	0.514626	41	0.000576574	TRUE	0.001 **	0.514626	0.0117032	TRUE	0.012	0.0074 **
PLCG1|P19174	Control	-0.514394	41	0.000580467	TRUE	0.001 **	-0.514394	0.011758	TRUE	0.012	0.0074 **
ARPP19|P56211	Control	0.514348	41	0.000581229	TRUE	0.001 **	0.514348	0.0117688	TRUE	0.012	0.0075 **
ELFN1|P0C7U0	Control	0.513758	41	0.000591239	TRUE	0.001 **	0.513758	0.0119108	TRUE	0.012	0.0075 **
G6PD|P11413	Control	-0.513936	41	0.000588208	TRUE	0.001 **	-0.513936	0.0118676	TRUE	0.012	0.0075 **
GPNMB|Q14956	Control	-0.51386	41	0.000589499	TRUE	0.001 **	-0.51386	0.0118861	TRUE	0.012	0.0075 **
IBA57|Q5T440	Control	0.514183	41	0.000584016	TRUE	0.001 **	0.514183	0.0118081	TRUE	0.012	0.0075 **
PSMD12|O00232	Control	-0.513757	41	0.000591252	TRUE	0.001 **	-0.513757	0.011911	TRUE	0.012	0.0075 **
SORBS2|O94875	Control	0.514077	41	0.000585814	TRUE	0.001 **	0.514077	0.0118337	TRUE	0.012	0.0075 **
CLIP3|Q96DZ5	Control	0.513307	41	0.000598993	TRUE	0.001 **	0.513307	0.0120193	TRUE	0.012	0.0076 **
CZIB|Q9NWV4	Control	-0.513506	41	0.000595548	TRUE	0.001 **	-0.513506	0.0119706	TRUE	0.012	0.0076 **
KCNC1|P48547	Control	-0.513508	41	0.000595516	TRUE	0.001 **	-0.513508	0.0119701	TRUE	0.012	0.0076 **
PHYH|O14832	Control	0.513332	41	0.000598547	TRUE	0.001 **	0.513332	0.012013	TRUE	0.012	0.0076 **
RPL30|P62888	Control	0.513111	41	0.000602375	TRUE	0.001 **	0.513111	0.0120671	TRUE	0.012	0.0076 **
GNA12|Q03113	Control	-0.512886	41	0.000606307	TRUE	0.001 **	-0.512886	0.0121224	TRUE	0.012	0.0077 **
YES1|P07947	Control	-0.512732	41	0.000609003	TRUE	0.001 **	-0.512732	0.0121602	TRUE	0.012	0.0077 **
ITGB4|P16144	Control	-0.512236	41	0.000617748	TRUE	0.001 **	-0.512236	0.0122818	TRUE	0.012	0.0078 **
PHACTR1|Q9C0D0	Control	0.511905	41	0.000623664	TRUE	0.001 **	0.511905	0.0123643	TRUE	0.012	0.0078 **
PRMT5|O14744	Control	-0.511834	41	0.000624923	TRUE	0.001 **	-0.511834	0.0123819	TRUE	0.012	0.0078 **
GATAD2B|Q8WXI9	Control	0.511508	41	0.000630808	TRUE	0.001 **	0.511508	0.0124626	TRUE	0.012	0.0079 **
GNAZ|P19086	Control	-0.511353	41	0.000633625	TRUE	0.001 **	-0.511353	0.0125018	TRUE	0.013	0.0079 **
IDS|P22304	Control	0.511474	41	0.00063142	TRUE	0.001 **	0.511474	0.012471	TRUE	0.012	0.0079 **
PLXNB1|O43157	Control	-0.511634	41	0.000628537	TRUE	0.001 **	-0.511634	0.0124312	TRUE	0.012	0.0079 **
ATRNL1|Q5VV63	Control	-0.51057	41	0.00064799	TRUE	0.001 **	-0.51057	0.012699	TRUE	0.013	0.008 **
CMBL|Q96DG6	Control	-0.510585	41	0.000647713	TRUE	0.001 **	-0.510585	0.0126951	TRUE	0.013	0.008 **
GAB2|Q9UQC2	Control	0.510716	41	0.000645278	TRUE	0.001 **	0.510716	0.0126618	TRUE	0.013	0.008 **
PDHA1|P08559	Control	0.510672	41	0.000646092	TRUE	0.001 **	0.510672	0.0126731	TRUE	0.013	0.008 **
ARVCF|O00192	Control	-0.510011	41	0.000658426	TRUE	0.001 **	-0.510011	0.0128414	TRUE	0.013	0.0081 **
CTNNBL1|Q8WYA6	Control	-0.510252	41	0.000653899	TRUE	0.001 **	-0.510252	0.012779	TRUE	0.013	0.0081 **
QKI|Q96PU8	Control	0.510023	41	0.000658194	TRUE	0.001 **	0.510023	0.0128383	TRUE	0.013	0.0081 **
TOLLIP|Q9H0E2	Control	0.50993	41	0.000659949	TRUE	0.001 **	0.50993	0.0128622	TRUE	0.013	0.0081 **
FXR2|P51116	Control	0.509513	41	0.000667841	TRUE	0.001 **	0.509513	0.0129696	TRUE	0.013	0.0082 **
ZMPSTE24|O75844	Control	-0.509327	41	0.000671398	TRUE	0.001 **	-0.509327	0.0130176	TRUE	0.013	0.0082 **
ASCC3|Q8N3C0	Control	-0.509042	41	0.000676878	TRUE	0.001 **	-0.509042	0.0130919	TRUE	0.013	0.0083 **
MTCH1|Q9NZJ7	Control	-0.508681	41	0.00068386	TRUE	0.001 **	-0.508681	0.0131864	TRUE	0.013	0.0083 **
NRXN1|P58400	Control	-0.603483	28	0.000674357	TRUE	0.001 **	-0.603483	0.0130578	TRUE	0.013	0.0083 **
NUCB1|Q02818	Control	0.509211	41	0.000673629	TRUE	0.001 **	0.509211	0.0130479	TRUE	0.013	0.0083 **
ATG12|O94817	Control	-0.612376	27	0.000685994	TRUE	0.001 **	-0.612376	0.0132152	TRUE	0.013	0.0084 **
PHB|P35232	Control	0.508623	41	0.000684983	TRUE	0.001 **	0.508623	0.0132018	TRUE	0.013	0.0084 **
ATXN2L|Q8WWM7	Control	0.507832	41	0.000700564	TRUE	0.001 **	0.507832	0.0134096	TRUE	0.013	0.0085 **
HHATL|Q9HCP6	Control	-0.507522	41	0.000706737	TRUE	0.001 **	-0.507522	0.0134919	TRUE	0.013	0.0085 **
ARPP21|Q9UBL0	Control	0.507079	41	0.000715666	TRUE	0.001 **	0.507079	0.0136107	TRUE	0.014	0.0086 **
BCAP31|P51572	Control	-0.507286	41	0.000711492	TRUE	0.001 **	-0.507286	0.0135553	TRUE	0.014	0.0086 **
FTO|Q9C0B1	Control	-0.50718	41	0.000713618	TRUE	0.001 **	-0.50718	0.0135834	TRUE	0.014	0.0086 **
LENG1|Q96BZ8	Control	0.507217	41	0.000712872	TRUE	0.001 **	0.507217	0.0135735	TRUE	0.014	0.0086 **
IP6K1|Q92551	Control	-0.506727	41	0.00072283	TRUE	0.001 **	-0.506727	0.0137065	TRUE	0.014	0.0087 **
NDUFV2|P19404	Control	0.506696	41	0.000723462	TRUE	0.001 **	0.506696	0.0137148	TRUE	0.014	0.0087 **
PFDN4|Q9NQP4	Control	0.506825	41	0.00072082	TRUE	0.001 **	0.506825	0.0136794	TRUE	0.014	0.0087 **
RCN1|Q15293	Control	0.506647	41	0.000724474	TRUE	0.001 **	0.506647	0.0137281	TRUE	0.014	0.0087 **
RPL5|P46777	Control	0.506742	41	0.000722513	TRUE	0.001 **	0.506742	0.0137022	TRUE	0.014	0.0087 **
RPS14|P62263	Control	0.506826	41	0.000720806	TRUE	0.001 **	0.506826	0.0136792	TRUE	0.014	0.0087 **
GGT1|P19440	Control	-0.506154	41	0.00073462	TRUE	0.001 **	-0.506154	0.0138626	TRUE	0.014	0.0088 **
PIK3CB|P42338	Control	-0.506285	41	0.000731917	TRUE	0.001 **	-0.506285	0.0138268	TRUE	0.014	0.0088 **
TCEAL5|Q5H9L2	Control	0.506245	41	0.000732749	TRUE	0.001 **	0.506245	0.0138379	TRUE	0.014	0.0088 **
UBFD1|O14562	Control	0.506259	41	0.000732445	TRUE	0.001 **	0.506259	0.0138338	TRUE	0.014	0.0088 **
UQCC1|Q9NVA1	Control	-0.505944	41	0.000738993	TRUE	0.001 **	-0.505944	0.01392	TRUE	0.014	0.0088 **
COX5A|P20674	Control	0.505259	41	0.000753397	TRUE	0.001 **	0.505259	0.0141105	TRUE	0.014	0.0089 **
PALMD|Q9NP74	Control	0.505219	41	0.000754253	TRUE	0.001 **	0.505219	0.0141213	TRUE	0.014	0.0089 **
RNH1|P13489	Control	-0.505661	41	0.00074491	TRUE	0.001 **	-0.505661	0.0139985	TRUE	0.014	0.0089 **
TFAM|Q00059	Control	0.505725	41	0.000743562	TRUE	0.001 **	0.505725	0.0139804	TRUE	0.014	0.0089 **
TNIK|Q9UKE5	Control	0.505451	41	0.000749338	TRUE	0.001 **	0.505451	0.0140571	TRUE	0.014	0.0089 **
APP|P05067	Control	-0.504673	41	0.000765916	TRUE	0.001 **	-0.504673	0.0142732	TRUE	0.014	0.009 **
C6orf203|Q9P0P8	Control	0.50511	41	0.000756569	TRUE	0.001 **	0.50511	0.0141513	TRUE	0.014	0.009 **
DHX30|Q7L2E3	Control	-0.504934	41	0.000760323	TRUE	0.001 **	-0.504934	0.0142002	TRUE	0.014	0.009 **
INPP5K|Q9BT40	Control	-0.50469	41	0.000765558	TRUE	0.001 **	-0.50469	0.0142685	TRUE	0.014	0.009 **
PSMD13|Q9UNM6	Control	-0.504628	41	0.000766892	TRUE	0.001 **	-0.504628	0.0142857	TRUE	0.014	0.009 **
PYURF|Q96I23	Control	0.505036	41	0.000758128	TRUE	0.001 **	0.505036	0.0141715	TRUE	0.014	0.009 **
SUB1|P53999	Control	0.505071	41	0.000757384	TRUE	0.001 **	0.505071	0.0141618	TRUE	0.014	0.009 **
UBE2Z|Q9H832	Control	0.505044	41	0.000757962	TRUE	0.001 **	0.505044	0.0141693	TRUE	0.014	0.009 **
ARL8B|Q9NVJ2	Control	-0.504458	41	0.000770556	TRUE	0.001 **	-0.504458	0.0143338	TRUE	0.014	0.0091 **
BEGAIN|Q9BUH8	Control	0.504197	41	0.00077622	TRUE	0.001 **	0.504197	0.0144071	TRUE	0.014	0.0091 **
COX6B1|P14854	Control	0.504242	41	0.000775247	TRUE	0.001 **	0.504242	0.0143947	TRUE	0.014	0.0091 **
MRPS36|P82909	Control	0.504275	41	0.000774511	TRUE	0.001 **	0.504275	0.0143851	TRUE	0.014	0.0091 **
REXO2|Q9Y3B8	Control	0.504298	41	0.000774012	TRUE	0.001 **	0.504298	0.0143785	TRUE	0.014	0.0091 **
TPT1|P13693	Control	0.504419	41	0.00077139	TRUE	0.001 **	0.504419	0.0143446	TRUE	0.014	0.0091 **
ANAPC7|Q9UJX3	Control	-0.503923	41	0.000782201	TRUE	0.001 **	-0.503923	0.0144846	TRUE	0.014	0.0092 **
ARGLU1|Q9NWB6	Control	0.503776	41	0.000785433	TRUE	0.001 **	0.503776	0.0145262	TRUE	0.015	0.0092 **
NEDD4|P46934	Control	-0.503675	41	0.000787669	TRUE	0.001 **	-0.503675	0.0145553	TRUE	0.015	0.0092 **
TMEM263|Q8WUH6	Control	0.503707	41	0.000786957	TRUE	0.001 **	0.503707	0.0145461	TRUE	0.015	0.0092 **
PACSIN1|Q9BY11	Control	0.503467	41	0.000792263	TRUE	0.001 **	0.503467	0.014614	TRUE	0.015	0.0093 **
RAB2A|P61019	Control	-0.503411	41	0.000793517	TRUE	0.001 **	-0.503411	0.01463	TRUE	0.015	0.0093 **
HEPH|Q9BQS7	Control	-0.502792	41	0.000807355	TRUE	0.001 **	-0.502792	0.0148071	TRUE	0.015	0.0094 **
ATP6V1G2|O95670	Control	0.501949	41	0.000826586	TRUE	0.001 **	0.501949	0.0150502	TRUE	0.015	0.0095 **
BBS2|Q9BXC9	Control	-0.502079	41	0.000823592	TRUE	0.001 **	-0.502079	0.0150129	TRUE	0.015	0.0095 **
COQ10B|Q9H8M1	Control	-0.502295	41	0.000818654	TRUE	0.001 **	-0.502295	0.01495	TRUE	0.015	0.0095 **
EIF2AK2|P19525	Control	-0.502262	41	0.000819391	TRUE	0.001 **	-0.502262	0.0149594	TRUE	0.015	0.0095 **
ITM2C|Q9NQX7	Control	-0.502277	41	0.000819047	TRUE	0.001 **	-0.502277	0.014955	TRUE	0.015	0.0095 **
RPH3A|Q9Y2J0	Control	0.502123	41	0.000822571	TRUE	0.001 **	0.502123	0.0150001	TRUE	0.015	0.0095 **
YTHDF1|Q9BYJ9	Control	0.501992	41	0.000825593	TRUE	0.001 **	0.501992	0.015038	TRUE	0.015	0.0095 **
ITGA7|Q13683	Control	-0.501804	41	0.00082992	TRUE	0.001 **	-0.501804	0.0150919	TRUE	0.015	0.0096 **
RBM26|Q5T8P6	Control	0.501809	41	0.00082982	TRUE	0.001 **	0.501809	0.0150907	TRUE	0.015	0.0096 **
TICAM2|Q86XR7	Control	-0.501556	41	0.00083568	TRUE	0.001 **	-0.501556	0.0151648	TRUE	0.015	0.0096 **
ELAVL2|Q12926	Control	0.500873	41	0.000851707	TRUE	0.001 **	0.500873	0.0153661	TRUE	0.015	0.0097 **
GAMT|Q14353	Control	0.501186	41	0.000844327	TRUE	0.001 **	0.501186	0.0152737	TRUE	0.015	0.0097 **
GRIK2|Q13002	Control	-0.500959	41	0.000849665	TRUE	0.001 **	-0.500959	0.0153404	TRUE	0.015	0.0097 **
RPLP0|P05388	Control	0.501091	41	0.00084656	TRUE	0.001 **	0.501091	0.0153021	TRUE	0.015	0.0097 **
SPTBN1|Q01082	Control	-0.500951	41	0.000849854	TRUE	0.001 **	-0.500951	0.0153427	TRUE	0.015	0.0097 **
CEP170B|Q9Y4F5	Control	0.5006	41	0.000858171	TRUE	0.001 **	0.5006	0.0154474	TRUE	0.015	0.0098 **
FUBP1|Q96AE4	Control	0.50048	41	0.00086103	TRUE	0.001 **	0.50048	0.0154828	TRUE	0.015	0.0098 **
NDEL1|Q9GZM8	Control	0.500529	41	0.000859858	TRUE	0.001 **	0.500529	0.0154682	TRUE	0.015	0.0098 **
NUP155|O75694	Control	-0.500307	41	0.000865186	TRUE	0.001 **	-0.500307	0.015535	TRUE	0.016	0.0098 **
PPP1R37|O75864	Control	0.5003	41	0.000865345	TRUE	0.001 **	0.5003	0.0155369	TRUE	0.016	0.0098 **
KCND3|Q9UK17	Control	-0.500002	41	0.000872521	TRUE	0.001 **	-0.500002	0.015626	TRUE	0.016	0.0099 **
RPS25|P62851	Control	0.499848	41	0.00087626	TRUE	0.001 **	0.499848	0.0156722	TRUE	0.016	0.0099 **
GSR|P00390	Control	0.499225	41	0.000891476	TRUE	0.001 **	0.499225	0.015861	TRUE	0.016	0.01 **
PSD2|Q9BQI7	Control	-0.499386	41	0.000887532	TRUE	0.001 **	-0.499386	0.0158122	TRUE	0.016	0.01 **
RAB27A|P51159	Control	-0.49951	41	0.00088448	TRUE	0.001 **	-0.49951	0.0157746	TRUE	0.016	0.01 **
RASGRP2|Q7LDG7	Control	-0.499678	41	0.000880385	TRUE	0.001 **	-0.499678	0.015724	TRUE	0.016	0.01 **
RPL36AL|Q969Q0	Control	0.602507	27	0.000881874	TRUE	0.001 **	0.602507	0.0157426	TRUE	0.016	0.01 **
LZTS3|O60299	Control	0.499029	41	0.00089632	TRUE	0.001 **	0.499029	0.0159211	TRUE	0.016	0.0101 **
RAB6B|Q9NRW1	Control	-0.4989	41	0.000899537	TRUE	0.001 **	-0.4989	0.0159606	TRUE	0.016	0.0101 **
ARMT1|Q9H993	Control	-0.498263	41	0.00091548	TRUE	0.001 **	-0.498263	0.0161554	TRUE	0.016	0.0102 **
ASS1|P00966	Control	-0.498363	41	0.000912952	TRUE	0.001 **	-0.498363	0.0161244	TRUE	0.016	0.0102 **
MAP6|Q96JE9	Control	0.49855	41	0.000908267	TRUE	0.001 **	0.49855	0.0160673	TRUE	0.016	0.0102 **
MAPRE3|Q9UPY8	Control	0.498445	41	0.000910886	TRUE	0.001 **	0.498445	0.0160991	TRUE	0.016	0.0102 **
PRRC2C|Q9Y520	Control	0.498409	41	0.000911798	TRUE	0.001 **	0.498409	0.0161103	TRUE	0.016	0.0102 **
RFK|Q969G6	Control	0.498464	41	0.00091041	TRUE	0.001 **	0.498464	0.0160936	TRUE	0.016	0.0102 **
RPN2|P04844	Control	-0.498628	41	0.000906296	TRUE	0.001 **	-0.498628	0.0160427	TRUE	0.016	0.0102 **
DBT|P11182	Control	0.497957	41	0.000923229	TRUE	0.001 **	0.497957	0.0162507	TRUE	0.016	0.0103 **
DYNLRB1|Q9NP97	Control	0.497826	41	0.00092655	TRUE	0.001 **	0.497826	0.0162916	TRUE	0.016	0.0103 **
KIAA1671|Q9BY89	Control	0.497906	41	0.000924529	TRUE	0.001 **	0.497906	0.0162668	TRUE	0.016	0.0103 **
PGRMC2|O15173	Control	-0.497975	41	0.00092277	TRUE	0.001 **	-0.497975	0.0162452	TRUE	0.016	0.0103 **
PSMD8|P48556	Control	-0.497941	41	0.000923622	TRUE	0.001 **	-0.497941	0.0162556	TRUE	0.016	0.0103 **
TTC9|Q92623	Control	0.49797	41	0.000922895	TRUE	0.001 **	0.49797	0.0162468	TRUE	0.016	0.0103 **
EBNA1BP2|Q99848	Control	0.497264	41	0.000940993	TRUE	0.001 **	0.497264	0.0164674	TRUE	0.016	0.0104 **
EIF3E|P60228	Control	-0.497509	41	0.000934678	TRUE	0.001 **	-0.497509	0.0163906	TRUE	0.016	0.0104 **
PRRC1|Q96M27	Control	0.497369	41	0.000938273	TRUE	0.001 **	0.497369	0.0164348	TRUE	0.016	0.0104 **
VWC2|Q2TAL6	Control	0.497255	41	0.000941222	TRUE	0.001 **	0.497255	0.0164701	TRUE	0.016	0.0104 **
DENND5B|Q6ZUT9	Control	-0.496747	41	0.000954438	TRUE	0.001 **	-0.496747	0.0166284	TRUE	0.017	0.0105 **
LCMT1|Q9UIC8	Control	-0.496918	41	0.00094998	TRUE	0.001 **	-0.496918	0.0165755	TRUE	0.017	0.0105 **
REPS1|Q96D71	Control	0.49665	41	0.000956975	TRUE	0.001 **	0.49665	0.0166593	TRUE	0.017	0.0105 **
ACTR3|P61158	Control	-0.496636	41	0.000957336	TRUE	0.001 **	-0.496636	0.0166637	TRUE	0.017	0.0106 **
DLST|P36957	Control	0.496294	41	0.000966366	TRUE	0.001 **	0.496294	0.0167726	TRUE	0.017	0.0106 **
IGF2R|P11717	Control	-0.496236	41	0.000967909	TRUE	0.001 **	-0.496236	0.0167916	TRUE	0.017	0.0106 **
PLA2G16|P53816	Control	0.496606	41	0.000958143	TRUE	0.001 **	0.496606	0.0166733	TRUE	0.017	0.0106 **
SET|Q01105	Control	0.49657	41	0.00095908	TRUE	0.001 **	0.49657	0.0166845	TRUE	0.017	0.0106 **
SPR|P35270	Control	-0.496496	41	0.000961034	TRUE	0.001 **	-0.496496	0.0167078	TRUE	0.017	0.0106 **
WFS1|O76024	Control	-0.496584	41	0.000958717	TRUE	0.001 **	-0.496584	0.0166801	TRUE	0.017	0.0106 **
FOXK2|Q01167	Control	0.495872	41	0.00097758	TRUE	0.001 **	0.495872	0.0169069	TRUE	0.017	0.0107 **
DNAJB6|O75190	Control	0.495351	41	0.000991618	TRUE	0.001 **	0.495351	0.0170745	TRUE	0.017	0.0108 **
FARP1|Q9Y4F1	Control	-0.495489	41	0.000987894	TRUE	0.001 **	-0.495489	0.0170298	TRUE	0.017	0.0108 **
WSB2|Q9NYS7	Control	0.495022	41	0.00100055	TRUE	0.001 **	0.495022	0.0171811	TRUE	0.017	0.0109 **
PDS5B|Q9NTI5	Control	-0.494524	41	0.00101425	TRUE	0.001 **	-0.494524	0.0173448	TRUE	0.017	0.011 **
PPIE|Q9UNP9	Control	0.494544	41	0.00101369	TRUE	0.001 **	0.494544	0.0173382	TRUE	0.017	0.011 **
RPS28|P62857	Control	0.494573	41	0.0010129	TRUE	0.001 **	0.494573	0.017329	TRUE	0.017	0.011 **
SHTN1|A0MZ66	Control	0.494221	41	0.00102264	TRUE	0.001 **	0.494221	0.0174434	TRUE	0.017	0.011 **
TCEAL4|Q96EI5	Control	0.494514	41	0.00101451	TRUE	0.001 **	0.494514	0.017348	TRUE	0.017	0.011 **
EPM2A|O95278	Control	-0.493936	41	0.0010306	TRUE	0.001 **	-0.493936	0.0175379	TRUE	0.018	0.0111 **
FMC1|Q96HJ9	Control	0.494163	41	0.00102425	TRUE	0.001 **	0.494163	0.0174622	TRUE	0.017	0.0111 **
IFIT1|P09914	Control	-0.494053	41	0.00102733	TRUE	0.001 **	-0.494053	0.0174991	TRUE	0.017	0.0111 **
XPO1|O14980	Control	-0.494186	41	0.00102363	TRUE	0.001 **	-0.494186	0.0174549	TRUE	0.017	0.0111 **
CCDC85A|Q96PX6	Control	0.493674	41	0.00103797	TRUE	0.001 **	0.493674	0.0176242	TRUE	0.018	0.0112 **
BTBD2|Q9BX70	Control	0.49316	41	0.00105256	TRUE	0.001 **	0.49316	0.0177943	TRUE	0.018	0.0113 **
LYRM2|Q9NU23	Control	0.493157	41	0.00105264	TRUE	0.001 **	0.493157	0.0177953	TRUE	0.018	0.0113 **
SYNRG|Q9UMZ2	Control	0.492883	41	0.00106051	TRUE	0.001 **	0.492883	0.017887	TRUE	0.018	0.0113 **
ACSL1|P33121	Control	-0.492475	41	0.0010723	TRUE	0.001 **	-0.492475	0.0180248	TRUE	0.018	0.0114 **
FAT1|Q14517	Control	-0.492691	41	0.00106602	TRUE	0.001 **	-0.492691	0.017951	TRUE	0.018	0.0114 **
FIS1|Q9Y3D6	Control	0.492494	41	0.00107174	TRUE	0.001 **	0.492494	0.0180187	TRUE	0.018	0.0114 **
RCBTB2|O95199	Control	-0.492307	41	0.00107717	TRUE	0.001 **	-0.492307	0.0180809	TRUE	0.018	0.0114 **
SMPD4|Q9NXE4	Control	-0.492741	41	0.00106459	TRUE	0.001 **	-0.492741	0.0179342	TRUE	0.018	0.0114 **
SORT1|Q99523	Control	-0.492645	41	0.00106735	TRUE	0.001 **	-0.492645	0.0179669	TRUE	0.018	0.0114 **
LSM14B|Q9BX40	Control	0.492266	41	0.00107839	TRUE	0.001 **	0.492266	0.0180954	TRUE	0.018	0.0115 **
MAGI2|Q86UL8	Control	0.492053	41	0.00108461	TRUE	0.001 **	0.492053	0.0181677	TRUE	0.018	0.0115 **
NDUFA6|P56556	Control	0.492249	41	0.00107886	TRUE	0.001 **	0.492249	0.0181011	TRUE	0.018	0.0115 **
STMN2|Q93045	Control	0.49219	41	0.00108059	TRUE	0.001 **	0.49219	0.018121	TRUE	0.018	0.0115 **
CUL5|Q93034	Control	-0.491795	41	0.00109219	TRUE	0.001 **	-0.491795	0.0182553	TRUE	0.018	0.0116 **
ESD|P10768	Control	-0.491448	41	0.00110247	TRUE	0.001 **	-0.491448	0.0183742	TRUE	0.018	0.0116 **
GPC4|O75487	Control	-0.4916	41	0.00109796	TRUE	0.001 **	-0.4916	0.0183222	TRUE	0.018	0.0116 **
IDH3G|P51553	Control	0.491479	41	0.00110157	TRUE	0.001 **	0.491479	0.018364	TRUE	0.018	0.0116 **
ARRB1|P49407	Control	-0.491214	41	0.00110945	TRUE	0.001 **	-0.491214	0.0184539	TRUE	0.018	0.0117 **
C11orf68|Q9H3H3	Control	0.491225	41	0.00110914	TRUE	0.001 **	0.491225	0.0184503	TRUE	0.018	0.0117 **
ENY2|Q9NPA8	Control	0.583518	28	0.00111634	TRUE	0.001 **	0.583518	0.0185327	TRUE	0.019	0.0117 **
HABP4|Q5JVS0	Control	0.491123	41	0.00111219	TRUE	0.001 **	0.491123	0.0184852	TRUE	0.018	0.0117 **
MAP7|Q14244	Control	0.491326	41	0.00110612	TRUE	0.001 **	0.491326	0.0184161	TRUE	0.018	0.0117 **
PIK3R4|Q99570	Control	-0.491305	41	0.00110675	TRUE	0.001 **	-0.491305	0.0184232	TRUE	0.018	0.0117 **
RABEP1|Q15276	Control	0.49124	41	0.00110868	TRUE	0.001 **	0.49124	0.0184451	TRUE	0.018	0.0117 **
UBL4A|P11441	Control	0.491165	41	0.00111094	TRUE	0.001 **	0.491165	0.0184707	TRUE	0.018	0.0117 **
CSNK1A1|P48729	Control	-0.490881	41	0.00111947	TRUE	0.001 **	-0.490881	0.0185683	TRUE	0.019	0.0118 **
FH|P07954	Control	0.49091	41	0.00111859	TRUE	0.001 **	0.49091	0.0185583	TRUE	0.019	0.0118 **
FKRP|Q9H9S5	Control	-0.490675	41	0.0011257	TRUE	0.001 **	-0.490675	0.0186404	TRUE	0.019	0.0118 **
HERC2|O95714	Control	-0.490881	41	0.00111947	TRUE	0.001 **	-0.490881	0.0185683	TRUE	0.019	0.0118 **
PIP5K1B|O14986	Control	-0.592549	27	0.00112709	TRUE	0.001 **	-0.592549	0.0186562	TRUE	0.019	0.0118 **
STT3A|P46977	Control	-0.490486	41	0.00113143	TRUE	0.001 **	-0.490486	0.0187057	TRUE	0.019	0.0118 **
DDA1|Q9BW61	Control	0.490188	41	0.00114054	TRUE	0.001 **	0.490188	0.0188091	TRUE	0.019	0.0119 **
MBD3|O95983	Control	0.490451	41	0.0011325	TRUE	0.001 **	0.490451	0.0187178	TRUE	0.019	0.0119 **
MTRF1|O75570	Control	-0.490349	41	0.00113562	TRUE	0.001 **	-0.490349	0.0187532	TRUE	0.019	0.0119 **
AKAP2|Q9Y2D5	Control	0.489768	41	0.00115349	TRUE	0.001 **	0.489768	0.0189565	TRUE	0.019	0.012 **
AKAP5|P24588	Control	0.489492	41	0.00116208	TRUE	0.001 **	0.489492	0.0190539	TRUE	0.019	0.0121 **
C17orf100|A8MU93	Control	0.591131	27	0.00116641	TRUE	0.001 **	0.591131	0.0191026	TRUE	0.019	0.0121 **
DCTN3|O75935	Control	0.489546	41	0.00116039	TRUE	0.001 **	0.489546	0.019035	TRUE	0.019	0.0121 **
NME1|P15531	Control	0.489268	41	0.00116908	TRUE	0.001 **	0.489268	0.0191327	TRUE	0.019	0.0121 **
CAD|P27708	Control	-0.488888	41	0.00118105	TRUE	0.001 **	-0.488888	0.0192683	TRUE	0.019	0.0122 **
GGA3|Q9NZ52	Control	0.488879	41	0.00118133	TRUE	0.001 **	0.488879	0.0192715	TRUE	0.019	0.0122 **
ADGRB1|O14514	Control	0.488319	41	0.00119918	TRUE	0.001 **	0.488319	0.0194741	TRUE	0.019	0.0123 **
CABP1|Q9NZU7	Control	0.488299	41	0.00119981	TRUE	0.001 **	0.488299	0.019481	TRUE	0.019	0.0123 **
MT1F|P04733	Control	-0.488096	41	0.00120633	TRUE	0.001 **	-0.488096	0.019555	TRUE	0.02	0.0124 **
TUSC2|O75896	Control	0.487949	41	0.00121108	TRUE	0.001 **	0.487949	0.0196078	TRUE	0.02	0.0124 **
CSK|P41240	Control	-0.487568	41	0.00122346	TRUE	0.001 **	-0.487568	0.0197453	TRUE	0.02	0.0125 **
MRPL34|Q9BQ48	Control	0.487784	41	0.00121643	TRUE	0.001 **	0.487784	0.0196675	TRUE	0.02	0.0125 **
NCBP1|Q09161	Control	-0.487552	41	0.00122399	TRUE	0.001 **	-0.487552	0.0197512	TRUE	0.02	0.0125 **
CHP1|Q99653	Control	0.48723	41	0.00123456	TRUE	0.001 **	0.48723	0.0198685	TRUE	0.02	0.0126 **
UBQLN2|Q9UHD9	Control	0.487304	41	0.0012321	TRUE	0.001 **	0.487304	0.0198414	TRUE	0.02	0.0126 **
UQCRH|P07919	Control	0.487321	41	0.00123156	TRUE	0.001 **	0.487321	0.0198354	TRUE	0.02	0.0126 **
ACTR6|Q9GZN1	Control	-0.486742	41	0.00125069	TRUE	0.001 **	-0.486742	0.0200484	TRUE	0.02	0.0127 **
EPN1|Q9Y6I3	Control	0.486734	41	0.00125097	TRUE	0.001 **	0.486734	0.0200514	TRUE	0.02	0.0127 **
SLC30A9|Q6PML9	Control	-0.486853	41	0.00124702	TRUE	0.001 **	-0.486853	0.0200076	TRUE	0.02	0.0127 **
HTRA2|O43464	Control	0.486395	41	0.00126231	TRUE	0.001 **	0.486395	0.0201766	TRUE	0.02	0.0128 **
MYO18A|Q92614	Control	-0.486217	41	0.00126826	TRUE	0.001 **	-0.486217	0.0202422	TRUE	0.02	0.0128 **
CCDC25|Q86WR0	Control	0.485859	41	0.00128039	TRUE	0.001 **	0.485859	0.0203754	TRUE	0.02	0.0129 **
CHMP1A|Q9HD42	Control	0.485817	41	0.00128183	TRUE	0.001 **	0.485817	0.0203909	TRUE	0.02	0.0129 **
GYG1|P46976	Control	-0.485834	41	0.00128124	TRUE	0.001 **	-0.485834	0.0203844	TRUE	0.02	0.0129 **
SYNM|O15061	Control	-0.485773	41	0.00128332	TRUE	0.001 **	-0.485773	0.0204074	TRUE	0.02	0.0129 **
MORC2|Q9Y6X9	Control	-0.485114	41	0.00130594	TRUE	0.001 **	-0.485114	0.0206552	TRUE	0.021	0.0131 **
OTULIN|Q96BN8	Control	-0.485228	41	0.00130199	TRUE	0.001 **	-0.485228	0.0206119	TRUE	0.021	0.0131 **
BOLA3|Q53S33	Control	0.576374	28	0.00132667	TRUE	0.001 **	0.576374	0.0208815	TRUE	0.021	0.0132 **
DENND4C|Q5VZ89	Control	-0.484598	41	0.0013239	TRUE	0.001 **	-0.484598	0.0208515	TRUE	0.021	0.0132 **
LRRC57|Q8N9N7	Control	0.48443	41	0.00132979	TRUE	0.001 **	0.48443	0.0209159	TRUE	0.021	0.0132 **
RUNDC3A|Q59EK9	Control	-0.484784	41	0.00131739	TRUE	0.001 **	-0.484784	0.0207805	TRUE	0.021	0.0132 **
SCRN1|Q12765	Control	-0.484752	41	0.0013185	TRUE	0.001 **	-0.484752	0.0207921	TRUE	0.021	0.0132 **
SEC14L2|O76054	Control	-0.484489	41	0.00132772	TRUE	0.001 **	-0.484489	0.0208928	TRUE	0.021	0.0132 **
TMSB4X|P62328	Control	0.484675	41	0.0013212	TRUE	0.001 **	0.484675	0.0208221	TRUE	0.021	0.0132 **
CRYL1|Q9Y2S2	Control	-0.484061	41	0.0013428	TRUE	0.001 **	-0.484061	0.0210556	TRUE	0.021	0.0133 **
GLDC|P23378	Control	0.484333	41	0.00133319	TRUE	0.001 **	0.484333	0.020952	TRUE	0.021	0.0133 **
LSM12|Q3MHD2	Control	0.484122	41	0.00134064	TRUE	0.001 **	0.484122	0.0210318	TRUE	0.021	0.0133 **
MOB2|Q70IA6	Control	-0.484262	41	0.00133571	TRUE	0.001 **	-0.484262	0.0209792	TRUE	0.021	0.0133 **
UBAP1|Q9NZ09	Control	0.48435	41	0.00133261	TRUE	0.001 **	0.48435	0.0209461	TRUE	0.021	0.0133 **
WDR19|Q8NEZ3	Control	-0.484374	41	0.00133175	TRUE	0.001 **	-0.484374	0.0209371	TRUE	0.021	0.0133 **
GRAMD1B|Q3KR37	Control	-0.483696	41	0.00135579	TRUE	0.001 **	-0.483696	0.0211947	TRUE	0.021	0.0134 **
IDH3B|O43837	Control	0.483672	41	0.00135666	TRUE	0.001 **	0.483672	0.0212044	TRUE	0.021	0.0134 **
MTM1|Q13496	Control	-0.483859	41	0.00134998	TRUE	0.001 **	-0.483859	0.0211329	TRUE	0.021	0.0134 **
RCSD1|Q6JBY9	Control	0.483627	41	0.00135827	TRUE	0.001 **	0.483627	0.021222	TRUE	0.021	0.0134 **
WASHC4|Q2M389	Control	-0.483706	41	0.00135545	TRUE	0.001 **	-0.483706	0.0211912	TRUE	0.021	0.0134 **
COG3|Q96JB2	Control	-0.483315	41	0.0013695	TRUE	0.001 **	-0.483315	0.0213415	TRUE	0.021	0.0135 **
CPEB4|Q17RY0	Control	0.483257	41	0.00137157	TRUE	0.001 **	0.483257	0.0213639	TRUE	0.021	0.0135 **
KIAA1549|Q9HCM3	Control	0.483494	41	0.00136305	TRUE	0.001 **	0.483494	0.0212733	TRUE	0.021	0.0135 **
OTUD3|Q5T2D3	Control	0.483247	41	0.00137195	TRUE	0.001 **	0.483247	0.0213681	TRUE	0.021	0.0135 **
TM9SF2|Q99805	Control	-0.483439	41	0.00136503	TRUE	0.001 **	-0.483439	0.0212941	TRUE	0.021	0.0135 **
CTPS2|Q9NRF8	Control	-0.482979	41	0.00138167	TRUE	0.001 **	-0.482979	0.0214719	TRUE	0.021	0.0136 **
IGHV3-9|P01782	Control	-0.482817	41	0.00138755	TRUE	0.001 **	-0.482817	0.0215344	TRUE	0.022	0.0136 **
ISCA2|Q86U28	Control	0.482847	41	0.00138647	TRUE	0.001 **	0.482847	0.0215235	TRUE	0.022	0.0136 **
TMEM30A|Q9NV96	Control	-0.482741	41	0.00139032	TRUE	0.001 **	-0.482741	0.0215641	TRUE	0.022	0.0137 **
BNIP3|Q12983	Control	0.482129	41	0.00141288	TRUE	0.001 **	0.482129	0.0218035	TRUE	0.022	0.0138 **
MICU2|Q8IYU8	Control	-0.603223	25	0.00141266	TRUE	0.001 **	-0.603223	0.0218012	TRUE	0.022	0.0138 **
PTS|Q03393	Control	0.481959	41	0.00141917	TRUE	0.001 **	0.481959	0.0218704	TRUE	0.022	0.0138 **
RAB11FIP2|Q7L804	Control	0.482215	41	0.00140968	TRUE	0.001 **	0.482215	0.0217695	TRUE	0.022	0.0138 **
ATP6V1F|Q16864	Control	0.48159	41	0.00143299	TRUE	0.001 **	0.48159	0.0220159	TRUE	0.022	0.0139 **
CHCHD4|Q8N4Q1	Control	0.481635	41	0.00143128	TRUE	0.001 **	0.481635	0.021998	TRUE	0.022	0.0139 **
FBXO38|Q6PIJ6	Control	-0.48161	41	0.00143224	TRUE	0.001 **	-0.48161	0.0220083	TRUE	0.022	0.0139 **
GFER|P55789	Control	0.481884	41	0.00142196	TRUE	0.001 **	0.481884	0.0219001	TRUE	0.022	0.0139 **
MTAP|Q13126	Control	-0.481631	41	0.00143143	TRUE	0.001 **	-0.481631	0.0219995	TRUE	0.022	0.0139 **
NAV1|Q8NEY1	Control	0.481934	41	0.00142011	TRUE	0.001 **	0.481934	0.0218803	TRUE	0.022	0.0139 **
AGRN|O00468	Control	-0.481209	41	0.00144735	TRUE	0.001 **	-0.481209	0.0221664	TRUE	0.022	0.014 **
DSTYK|Q6XUX3	Control	-0.481504	41	0.00143621	TRUE	0.001 **	-0.481504	0.02205	TRUE	0.022	0.014 **
LASP1|Q14847	Control	0.481401	41	0.00144007	TRUE	0.001 **	0.481401	0.0220911	TRUE	0.022	0.014 **
CMC2|Q9NRP2	Control	0.481052	41	0.00145332	TRUE	0.001 **	0.481052	0.022229	TRUE	0.022	0.0141 **
NDUFAB1|O14561	Control	0.481057	41	0.00145311	TRUE	0.001 **	0.481057	0.0222269	TRUE	0.022	0.0141 **
PIEZO1|Q92508	Control	-0.480873	41	0.00146014	TRUE	0.001 **	-0.480873	0.0223009	TRUE	0.022	0.0141 **
PTK2|Q05397	Control	0.480847	41	0.00146113	TRUE	0.001 **	0.480847	0.0223118	TRUE	0.022	0.0141 **
USP46|P62068	Control	-0.480838	41	0.00146144	TRUE	0.001 **	-0.480838	0.0223152	TRUE	0.022	0.0141 **
COMTD1|Q86VU5	Control	-0.48058	41	0.00147134	TRUE	0.001 **	-0.48058	0.0224183	TRUE	0.022	0.0142 **
KDM4A|O75164	Control	-0.480521	41	0.00147362	TRUE	0.001 **	-0.480521	0.0224425	TRUE	0.022	0.0142 **
RALA|P11233	Control	0.480633	41	0.0014693	TRUE	0.001 **	0.480633	0.0223968	TRUE	0.022	0.0142 **
SHISA6|Q6ZSJ9	Control	0.480115	41	0.00148932	TRUE	0.001 **	0.480115	0.0226057	TRUE	0.023	0.0143 **
EIF2S2|P20042	Control	0.479725	41	0.00150456	TRUE	0.002 **	0.479725	0.0227643	TRUE	0.023	0.0144 **
KPNA3|O00505	Control	-0.479851	41	0.00149962	TRUE	0.001 **	-0.479851	0.022713	TRUE	0.023	0.0144 **
SRP9|P49458	Control	0.479771	41	0.00150275	TRUE	0.002 **	0.479771	0.0227451	TRUE	0.023	0.0144 **
TRAF6|Q9Y4K3	Control	-0.479682	41	0.00150623	TRUE	0.002 **	-0.479682	0.0227815	TRUE	0.023	0.0144 **
ADRM1|Q16186	Control	0.479452	41	0.00151529	TRUE	0.002 **	0.479452	0.0228746	TRUE	0.023	0.0145 **
AHCY|P23526	Control	-0.479568	41	0.00151072	TRUE	0.002 **	-0.479568	0.0228274	TRUE	0.023	0.0145 **
GOLGA3|Q08378	Control	0.479248	41	0.00152334	TRUE	0.002 **	0.479248	0.0229582	TRUE	0.023	0.0145 **
WDR82|Q6UXN9	Control	-0.478981	41	0.00153398	TRUE	0.002 **	-0.478981	0.0230682	TRUE	0.023	0.0146 **
CASP7|P55210	Control	-0.478756	41	0.00154296	TRUE	0.002 **	-0.478756	0.0231608	TRUE	0.023	0.0147 **
LRIG1|Q96JA1	Control	-0.478107	41	0.00156916	TRUE	0.002 **	-0.478107	0.0234274	TRUE	0.023	0.0148 **
CRK|P46108	Control	0.477924	41	0.00157663	TRUE	0.002 **	0.477924	0.0235031	TRUE	0.024	0.0149 **
CSTF2T|Q9H0L4	Control	0.478021	41	0.00157267	TRUE	0.002 **	0.478021	0.0234632	TRUE	0.023	0.0149 **
MED4|Q9NPJ6	Control	0.56889	28	0.00158304	TRUE	0.002 **	0.56889	0.0235679	TRUE	0.024	0.0149 **
PDE6D|O43924	Control	0.477732	41	0.00158449	TRUE	0.002 **	0.477732	0.0235825	TRUE	0.024	0.0149 **
ERLIN2|O94905	Control	-0.477423	41	0.00159722	TRUE	0.002 **	-0.477423	0.0237124	TRUE	0.024	0.015 **
MT1X|P80297	Control	-0.477369	41	0.00159946	TRUE	0.002 **	-0.477369	0.0237349	TRUE	0.024	0.015 **
ADD3|Q9UEY8	Control	-0.476997	41	0.00161492	TRUE	0.002 **	-0.476997	0.0238897	TRUE	0.024	0.0151 **
ADGRG1|Q9Y653	Control	-0.476925	41	0.00161793	TRUE	0.002 **	-0.476925	0.0239206	TRUE	0.024	0.0151 **
MRPS14|O60783	Control	0.477198	41	0.00160655	TRUE	0.002 **	0.477198	0.0238057	TRUE	0.024	0.0151 **
SNX16|P57768	Control	0.477284	41	0.001603	TRUE	0.002 **	0.477284	0.0237698	TRUE	0.024	0.0151 **
CAND1|Q86VP6	Control	-0.476822	41	0.00162224	TRUE	0.002 **	-0.476822	0.0239628	TRUE	0.024	0.0152 **
PJA2|O43164	Control	0.476461	41	0.00163745	TRUE	0.002 **	0.476461	0.0241143	TRUE	0.024	0.0153 **
RPS6KA3|P51812	Control	-0.476307	41	0.00164393	TRUE	0.002 **	-0.476307	0.0241792	TRUE	0.024	0.0153 **
SETMAR|Q53H47	Control	-0.476405	41	0.00163979	TRUE	0.002 **	-0.476405	0.0241378	TRUE	0.024	0.0153 **
SHISA7|A6NL88	Control	0.476261	41	0.0016459	TRUE	0.002 **	0.476261	0.0241991	TRUE	0.024	0.0153 **
TMOD2|Q9NZR1	Control	0.476164	41	0.00165001	TRUE	0.002 **	0.476164	0.0242402	TRUE	0.024	0.0153 **
ERC2|O15083	Control	0.476151	41	0.00165055	TRUE	0.002 **	0.476151	0.0242452	TRUE	0.024	0.0154 **
PRMT1|Q99873	Control	-0.476015	41	0.00165636	TRUE	0.002 **	-0.476015	0.0243042	TRUE	0.024	0.0154 **
UBE4A|Q14139	Control	-0.47603	41	0.00165574	TRUE	0.002 **	-0.47603	0.0242979	TRUE	0.024	0.0154 **
INPPL1|O15357	Control	-0.475784	41	0.00166625	TRUE	0.002 **	-0.475784	0.0244024	TRUE	0.024	0.0155 **
SLC16A3|O15427	Control	-0.47565	41	0.00167202	TRUE	0.002 **	-0.47565	0.0244602	TRUE	0.024	0.0155 **
ATG5|Q9H1Y0	Control	-0.475292	41	0.00168748	TRUE	0.002 **	-0.475292	0.0246146	TRUE	0.025	0.0156 **
TUBGCP3|Q96CW5	Control	-0.475104	41	0.00169564	TRUE	0.002 **	-0.475104	0.0246955	TRUE	0.025	0.0156 **
DNAJC3|Q13217	Control	0.474941	41	0.00170278	TRUE	0.002 **	0.474941	0.0247656	TRUE	0.025	0.0157 **
PRKG1|Q13976	Control	-0.474835	41	0.00170743	TRUE	0.002 **	-0.474835	0.0248118	TRUE	0.025	0.0157 **
TBCA|O75347	Control	0.474872	41	0.00170579	TRUE	0.002 **	0.474872	0.0247958	TRUE	0.025	0.0157 **
BDNF|P23560	Control	0.474452	41	0.00172427	TRUE	0.002 **	0.474452	0.0249799	TRUE	0.025	0.0158 **
GNAI3|P08754	Control	-0.474503	41	0.00172204	TRUE	0.002 **	-0.474503	0.0249576	TRUE	0.025	0.0158 **
PDCD6IP|Q8WUM4	Control	0.47443	41	0.00172527	TRUE	0.002 **	0.47443	0.0249898	TRUE	0.025	0.0158 **
RPL9|P32969	Control	0.474617	41	0.00171702	TRUE	0.002 **	0.474617	0.0249078	TRUE	0.025	0.0158 **
TSC22D2|O75157	Control	0.474606	41	0.00171747	TRUE	0.002 **	0.474606	0.0249121	TRUE	0.025	0.0158 **
USP47|Q96K76	Control	-0.474585	41	0.00171843	TRUE	0.002 **	-0.474585	0.0249217	TRUE	0.025	0.0158 **
ARFGEF2|Q9Y6D5	Control	-0.474282	41	0.0017318	TRUE	0.002 **	-0.474282	0.0250549	TRUE	0.025	0.0159 **
HEXD|Q8WVB3	Control	-0.474317	41	0.00173027	TRUE	0.002 **	-0.474317	0.0250396	TRUE	0.025	0.0159 **
SLC8A3|P57103	Control	0.474012	41	0.00174383	TRUE	0.002 **	0.474012	0.0251729	TRUE	0.025	0.0159 **
TXLNA|P40222	Control	0.474134	41	0.00173841	TRUE	0.002 **	0.474134	0.02512	TRUE	0.025	0.0159 **
FER|P16591	Control	-0.473891	41	0.00174925	TRUE	0.002 **	-0.473891	0.0252255	TRUE	0.025	0.016 **
PPP3CA|Q08209	Control	-0.473839	41	0.00175158	TRUE	0.002 **	-0.473839	0.0252481	TRUE	0.025	0.016 **
DDX58|O95786	Control	-0.473471	41	0.00176817	TRUE	0.002 **	-0.473471	0.0254117	TRUE	0.025	0.0161 **
SDCBP|O00560	Control	0.473393	41	0.00177168	TRUE	0.002 **	0.473393	0.0254466	TRUE	0.025	0.0161 **
CMC1|Q7Z7K0	Control	0.472971	41	0.00179087	TRUE	0.002 **	0.472971	0.0256319	TRUE	0.026	0.0162 **
DNAJB4|Q9UDY4	Control	0.473058	41	0.00178693	TRUE	0.002 **	0.473058	0.0255938	TRUE	0.026	0.0162 **
RPS10|P46783	Control	0.473094	41	0.00178526	TRUE	0.002 **	0.473094	0.0255774	TRUE	0.026	0.0162 **
SHANK1|Q9Y566	Control	0.47298	41	0.00179051	TRUE	0.002 **	0.47298	0.0256282	TRUE	0.026	0.0162 **
SLC38A3|Q99624	Control	-0.47302	41	0.00178866	TRUE	0.002 **	-0.47302	0.0256102	TRUE	0.026	0.0162 **
SLC5A3|P53794	Control	-0.572767	27	0.00179367	TRUE	0.002 **	-0.572767	0.0256594	TRUE	0.026	0.0162 **
ZNF346|Q9UL40	Control	0.473004	41	0.00178938	TRUE	0.002 **	0.473004	0.0256174	TRUE	0.026	0.0162 **
PCIF1|Q9H4Z3	Control	-0.472568	41	0.00180943	TRUE	0.002 **	-0.472568	0.0258128	TRUE	0.026	0.0163 **
RNPEP|Q9H4A4	Control	-0.47263	41	0.00180653	TRUE	0.002 **	-0.47263	0.0257849	TRUE	0.026	0.0163 **
ALDH3A2|P51648	Control	-0.471902	41	0.00184035	TRUE	0.002 **	-0.471902	0.0261081	TRUE	0.026	0.0165 **
GFAP|P14136	Control	-0.471977	41	0.00183685	TRUE	0.002 **	-0.471977	0.0260742	TRUE	0.026	0.0165 **
ITGB1|P05556	Control	-0.47186	41	0.00184236	TRUE	0.002 **	-0.47186	0.0261276	TRUE	0.026	0.0165 **
THNSL1|Q8IYQ7	Control	-0.471653	41	0.00185206	TRUE	0.002 **	-0.471653	0.0262214	TRUE	0.026	0.0166 **
UBA1|P22314	Control	-0.471762	41	0.00184692	TRUE	0.002 **	-0.471762	0.0261716	TRUE	0.026	0.0166 **
KPNA4|O00629	Control	-0.471486	41	0.00185995	TRUE	0.002 **	-0.471486	0.0262976	TRUE	0.026	0.0167 **
PPP1R11|O60927	Control	0.471259	41	0.00187071	TRUE	0.002 **	0.471259	0.0264	TRUE	0.026	0.0167 **
RNF41|Q9H4P4	Control	-0.471421	41	0.00186302	TRUE	0.002 **	-0.471421	0.026327	TRUE	0.026	0.0167 **
BASP1|P80723	Control	0.471013	41	0.00188245	TRUE	0.002 **	0.471013	0.0265131	TRUE	0.027	0.0168 **
SYNCRIP|O60506	Control	0.47102	41	0.00188209	TRUE	0.002 **	0.47102	0.0265098	TRUE	0.027	0.0168 **
HMGN1|P05114	Control	0.470566	41	0.00190389	TRUE	0.002 **	0.470566	0.0267177	TRUE	0.027	0.0169 **
METTL7A|Q9H8H3	Control	-0.47063	41	0.00190082	TRUE	0.002 **	-0.47063	0.0266882	TRUE	0.027	0.0169 **
CACNA2D3|Q8IZS8	Control	-0.470342	41	0.00191474	TRUE	0.002 **	-0.470342	0.0268203	TRUE	0.027	0.017 **
CASKIN2|Q8WXE0	Control	0.470363	41	0.00191371	TRUE	0.002 **	0.470363	0.0268107	TRUE	0.027	0.017 **
LSM1|O15116	Control	0.470244	41	0.00191952	TRUE	0.002 **	0.470244	0.0268658	TRUE	0.027	0.017 **
RCN2|Q14257	Control	0.470357	41	0.00191404	TRUE	0.002 **	0.470357	0.0268138	TRUE	0.027	0.017 **
USP22|Q9UPT9	Control	-0.569969	27	0.00191107	TRUE	0.002 **	-0.569969	0.026786	TRUE	0.027	0.017 **
ANKRD17|O75179	Control	0.469779	41	0.00194225	TRUE	0.002 **	0.469779	0.0270823	TRUE	0.027	0.0171 **
NASP|P49321	Control	0.469833	41	0.00193957	TRUE	0.002 **	0.469833	0.0270563	TRUE	0.027	0.0171 **
TTC9B|Q8N6N2	Control	0.469802	41	0.00194108	TRUE	0.002 **	0.469802	0.027071	TRUE	0.027	0.0171 **
ATG9A|Q7Z3C6	Control	-0.469706	41	0.00194584	TRUE	0.002 **	-0.469706	0.0271165	TRUE	0.027	0.0172 **
PLCH1|Q4KWH8	Control	0.469458	41	0.00195806	TRUE	0.002 **	0.469458	0.0272315	TRUE	0.027	0.0172 **
RELA|Q04206	Control	0.469646	41	0.00194875	TRUE	0.002 **	0.469646	0.0271439	TRUE	0.027	0.0172 **
TPM1|P09493	Control	0.469562	41	0.00195292	TRUE	0.002 **	0.469562	0.0271837	TRUE	0.027	0.0172 **
TRAPPC10|P48553	Control	-0.469614	41	0.00195037	TRUE	0.002 **	-0.469614	0.0271593	TRUE	0.027	0.0172 **
ZW10|O43264	Control	-0.469625	41	0.0019498	TRUE	0.002 **	-0.469625	0.0271542	TRUE	0.027	0.0172 **
COMMD4|Q9H0A8	Control	-0.46935	41	0.00196343	TRUE	0.002 **	-0.46935	0.0272832	TRUE	0.027	0.0173 **
DGKE|P52429	Control	-0.469112	41	0.00197524	TRUE	0.002 **	-0.469112	0.0273943	TRUE	0.027	0.0173 **
FGGY|Q96C11	Control	-0.469408	41	0.00196054	TRUE	0.002 **	-0.469408	0.0272552	TRUE	0.027	0.0173 **
MRPL30|Q8TCC3	Control	0.469381	41	0.00196186	TRUE	0.002 **	0.469381	0.0272677	TRUE	0.027	0.0173 **
NAE1|Q13564	Control	-0.469252	41	0.00196829	TRUE	0.002 **	-0.469252	0.0273293	TRUE	0.027	0.0173 **
WDR45B|Q5MNZ6	Control	-0.469138	41	0.00197396	TRUE	0.002 **	-0.469138	0.0273821	TRUE	0.027	0.0173 **
BECN1|Q14457	Control	-0.468688	41	0.00199647	TRUE	0.002 **	-0.468688	0.0275927	TRUE	0.028	0.0175 **
RBKS|Q9H477	Control	-0.468483	41	0.00200685	TRUE	0.002 **	-0.468483	0.0276904	TRUE	0.028	0.0175 **
SNCG|O76070	Control	0.4685	41	0.00200596	TRUE	0.002 **	0.4685	0.027682	TRUE	0.028	0.0175 **
STK38L|Q9Y2H1	Control	-0.468513	41	0.0020053	TRUE	0.002 **	-0.468513	0.0276756	TRUE	0.028	0.0175 **
GRB2|P62993	Control	0.46839	41	0.00201153	TRUE	0.002 **	0.46839	0.0277352	TRUE	0.028	0.0176 **
IMPA1|P29218	Control	-0.468382	41	0.00201194	TRUE	0.002 **	-0.468382	0.0277389	TRUE	0.028	0.0176 **
REPS2|Q8NFH8	Control	0.468372	41	0.00201245	TRUE	0.002 **	0.468372	0.0277435	TRUE	0.028	0.0176 **
STRIP1|Q5VSL9	Control	-0.468305	41	0.00201584	TRUE	0.002 **	-0.468305	0.0277752	TRUE	0.028	0.0176 **
ADSL|P30566	Control	-0.468096	41	0.0020265	TRUE	0.002 **	-0.468096	0.0278746	TRUE	0.028	0.0177 **
FIBP|O43427	Control	-0.467871	41	0.00203797	TRUE	0.002 **	-0.467871	0.0279815	TRUE	0.028	0.0177 **
PNPLA7|Q6ZV29	Control	-0.467897	41	0.00203665	TRUE	0.002 **	-0.467897	0.0279695	TRUE	0.028	0.0177 **
RIPOR1|Q6ZS17	Control	0.467714	41	0.00204605	TRUE	0.002 **	0.467714	0.0280573	TRUE	0.028	0.0178 **
CCDC92|Q53HC0	Control	0.467124	41	0.00207659	TRUE	0.002 **	0.467124	0.0283422	TRUE	0.028	0.0179 **
MTUS2|Q5JR59	Control	0.467171	41	0.00207414	TRUE	0.002 **	0.467171	0.0283195	TRUE	0.028	0.0179 **
SMARCA1|P28370	Control	-0.467309	41	0.00206696	TRUE	0.002 **	-0.467309	0.0282532	TRUE	0.028	0.0179 **
CASK|O14936	Control	-0.467023	41	0.00208185	TRUE	0.002 **	-0.467023	0.0283907	TRUE	0.028	0.018 **
GCA|P28676	Control	0.466979	41	0.00208414	TRUE	0.002 **	0.466979	0.0284114	TRUE	0.028	0.018 **
MFSD6|Q6ZSS7	Control	-0.466949	41	0.0020857	TRUE	0.002 **	-0.466949	0.0284263	TRUE	0.028	0.018 **
ARF6|P62330	Control	-0.466578	41	0.00210519	TRUE	0.002 **	-0.466578	0.0286053	TRUE	0.029	0.0181 **
PNISR|Q8TF01	Control	0.466782	41	0.00209446	TRUE	0.002 **	0.466782	0.0285073	TRUE	0.029	0.0181 **
TUBB4B|P68371	Control	-0.466621	41	0.00210292	TRUE	0.002 **	-0.466621	0.0285843	TRUE	0.029	0.0181 **
YTHDF2|Q9Y5A9	Control	0.466618	41	0.00210308	TRUE	0.002 **	0.466618	0.0285858	TRUE	0.029	0.0181 **
MLIP|Q5VWP3	Control	0.466205	41	0.00212496	TRUE	0.002 **	0.466205	0.0287858	TRUE	0.029	0.0182 **
PDZD11|Q5EBL8	Control	0.466166	41	0.00212705	TRUE	0.002 **	0.466166	0.0288049	TRUE	0.029	0.0182 **
SRSF12|Q8WXF0	Control	0.466329	41	0.00211835	TRUE	0.002 **	0.466329	0.0287252	TRUE	0.029	0.0182 **
ATP11A|P98196	Control	-0.466112	41	0.00212991	TRUE	0.002 **	-0.466112	0.0288315	TRUE	0.029	0.0183 **
BABAM1|Q9NWV8	Control	0.465918	41	0.00214026	TRUE	0.002 **	0.465918	0.028926	TRUE	0.029	0.0183 **
RASA4B|C9J798	Control	-0.466068	41	0.00213224	TRUE	0.002 **	-0.466068	0.0288528	TRUE	0.029	0.0183 **
SGSM1|Q2NKQ1	Control	-0.46604	41	0.00213374	TRUE	0.002 **	-0.46604	0.0288662	TRUE	0.029	0.0183 **
TACC2|O95359	Control	0.465952	41	0.00213846	TRUE	0.002 **	0.465952	0.0289098	TRUE	0.029	0.0183 **
TNPO3|Q9Y5L0	Control	-0.466074	41	0.00213194	TRUE	0.002 **	-0.466074	0.0288498	TRUE	0.029	0.0183 **
CTNNBIP1|Q9NSA3	Control	0.465766	41	0.00214842	TRUE	0.002 **	0.465766	0.0290011	TRUE	0.029	0.0184 **
IGHA1|P01876	Control	-0.465714	41	0.00215123	TRUE	0.002 **	-0.465714	0.029026	TRUE	0.029	0.0184 **
PEX12|O00623	Control	-0.55544	28	0.00215252	TRUE	0.002 **	-0.55544	0.0290378	TRUE	0.029	0.0184 **
AK3|Q9UIJ7	Control	0.465232	41	0.00217725	TRUE	0.002 **	0.465232	0.0292621	TRUE	0.029	0.0185 **
ARMCX3|Q9UH62	Control	-0.465317	41	0.00217263	TRUE	0.002 **	-0.465317	0.0292199	TRUE	0.029	0.0185 **
HYOU1|Q9Y4L1	Control	0.46491	41	0.00219483	TRUE	0.002 **	0.46491	0.0294225	TRUE	0.029	0.0186 **
VLDLR|P98155	Control	0.464915	41	0.00219453	TRUE	0.002 **	0.464915	0.0294199	TRUE	0.029	0.0186 **
AIMP1|Q12904	Control	0.464706	41	0.00220599	TRUE	0.002 **	0.464706	0.0295225	TRUE	0.03	0.0187 **
PFKL|P17858	Control	-0.464716	41	0.00220544	TRUE	0.002 **	-0.464716	0.0295175	TRUE	0.03	0.0187 **
STAT5B|P51692	Control	-0.464751	41	0.00220352	TRUE	0.002 **	-0.464751	0.0294996	TRUE	0.029	0.0187 **
PFDN5|Q99471	Control	0.464252	41	0.0022311	TRUE	0.002 **	0.464252	0.0297504	TRUE	0.03	0.0188 **
SLC25A12|O75746	Control	-0.464358	41	0.00222522	TRUE	0.002 **	-0.464358	0.029697	TRUE	0.03	0.0188 **
ZNF598|Q86UK7	Control	0.464499	41	0.00221738	TRUE	0.002 **	0.464499	0.029626	TRUE	0.03	0.0188 **
CTBP1|Q13363	Control	0.464049	41	0.00224235	TRUE	0.002 **	0.464049	0.0298521	TRUE	0.03	0.0189 **
KCND2|Q9NZV8	Control	-0.463994	41	0.00224542	TRUE	0.002 **	-0.463994	0.0298799	TRUE	0.03	0.0189 **
OSTC|Q9NRP0	Control	-0.464173	41	0.00223548	TRUE	0.002 **	-0.464173	0.0297899	TRUE	0.03	0.0189 **
PGM3|O95394	Control	-0.464073	41	0.00224105	TRUE	0.002 **	-0.464073	0.0298406	TRUE	0.03	0.0189 **
TACC1|O75410	Control	0.464198	41	0.00223408	TRUE	0.002 **	0.464198	0.0297772	TRUE	0.03	0.0189 **
LSG1|Q9H089	Control	-0.463857	41	0.00225312	TRUE	0.002 **	-0.463857	0.0299497	TRUE	0.03	0.019 **
WDR12|Q9GZL7	Control	-0.463856	41	0.00225315	TRUE	0.002 **	-0.463856	0.02995	TRUE	0.03	0.019 **
KIAA1217|Q5T5P2	Control	0.463568	41	0.00226934	TRUE	0.002 **	0.463568	0.0300962	TRUE	0.03	0.0191 **
DIP2C|Q9Y2E4	Control	-0.463045	41	0.00229897	TRUE	0.002 **	-0.463045	0.0303607	TRUE	0.03	0.0192 **
NAV3|Q8IVL0	Control	0.46319	41	0.00229074	TRUE	0.002 **	0.46319	0.030287	TRUE	0.03	0.0192 **
NDUFB2|O95178	Control	-0.463193	41	0.00229055	TRUE	0.002 **	-0.463193	0.0302855	TRUE	0.03	0.0192 **
TAGLN2|P37802	Control	0.463154	41	0.00229277	TRUE	0.002 **	0.463154	0.0303051	TRUE	0.03	0.0192 **
EIF2B3|Q9NR50	Control	-0.462925	41	0.00230581	TRUE	0.002 **	-0.462925	0.030422	TRUE	0.03	0.0193 **
NUP93|Q8N1F7	Control	-0.46296	41	0.0023038	TRUE	0.002 **	-0.46296	0.0304041	TRUE	0.03	0.0193 **
PFN2|P35080	Control	0.462764	41	0.00231505	TRUE	0.002 **	0.462764	0.0305045	TRUE	0.031	0.0193 **
RAB39B|Q96DA2	Control	-0.462726	41	0.00231723	TRUE	0.002 **	-0.462726	0.030524	TRUE	0.031	0.0193 **
TPM4|P67936	Control	0.462872	41	0.00230887	TRUE	0.002 **	0.462872	0.0304492	TRUE	0.03	0.0193 **
KCNC2|Q96PR1	Control	-0.462552	41	0.0023272	TRUE	0.002 **	-0.462552	0.0306121	TRUE	0.031	0.0194 **
UNK|Q9C0B0	Control	0.462598	41	0.00232455	TRUE	0.002 **	0.462598	0.0305888	TRUE	0.031	0.0194 **
VPS33B|Q9H267	Control	-0.46249	41	0.0023308	TRUE	0.002 **	-0.46249	0.0306441	TRUE	0.031	0.0194 **
ATXN2|Q99700	Control	0.462285	41	0.00234266	TRUE	0.002 **	0.462285	0.0307475	TRUE	0.031	0.0195 **
KDM1A|O60341	Control	0.46226	41	0.00234411	TRUE	0.002 **	0.46226	0.0307604	TRUE	0.031	0.0195 **
PCP4|P48539	Control	0.462258	41	0.00234418	TRUE	0.002 **	0.462258	0.030761	TRUE	0.031	0.0195 **
TTBK1|Q5TCY1	Control	0.461897	41	0.00236521	TRUE	0.002 **	0.461897	0.0309467	TRUE	0.031	0.0196 **
APH1B|Q8WW43	Control	-0.550769	28	0.00238783	TRUE	0.002 **	-0.550769	0.0311471	TRUE	0.031	0.0197 **
CLDN5|O00501	Control	-0.550976	28	0.00237693	TRUE	0.002 **	-0.550976	0.0310509	TRUE	0.031	0.0197 **
WNK1|Q9H4A3	Control	0.461418	41	0.00239336	TRUE	0.002 **	0.461418	0.0311954	TRUE	0.031	0.0198 **
CHMP2A|O43633	Control	0.460619	41	0.00244093	TRUE	0.002 **	0.460619	0.0316116	TRUE	0.032	0.02 **
NACA|E9PAV3	Control	0.460607	41	0.00244169	TRUE	0.002 **	0.460607	0.0316181	TRUE	0.032	0.02 **
RXFP2|Q8WXD0	Control	0.460805	41	0.00242978	TRUE	0.002 **	0.460805	0.0315145	TRUE	0.032	0.02 **
UTP11|Q9Y3A2	Control	0.549928	28	0.00243245	TRUE	0.002 **	0.549928	0.0315379	TRUE	0.032	0.02 **
MAOA|P21397	Control	-0.460408	41	0.00245362	TRUE	0.002 **	-0.460408	0.0317226	TRUE	0.032	0.0201 **
ABCB7|O75027	Control	-0.460073	41	0.00247395	TRUE	0.002 **	-0.460073	0.0318996	TRUE	0.032	0.0202 **
ENAH|Q8N8S7	Control	0.460023	41	0.00247698	TRUE	0.002 **	0.460023	0.0319261	TRUE	0.032	0.0202 **
MSI2|Q96DH6	Control	0.459941	41	0.00248198	TRUE	0.002 **	0.459941	0.0319704	TRUE	0.032	0.0202 **
LIG3|P49916	Control	-0.459908	41	0.00248396	TRUE	0.002 **	-0.459908	0.0319873	TRUE	0.032	0.0203 **
SERBP1|Q8NC51	Control	0.459545	41	0.00250619	TRUE	0.003 **	0.459545	0.0321811	TRUE	0.032	0.0204 **
NCEH1|Q6PIU2	Control	-0.459169	41	0.0025294	TRUE	0.003 **	-0.459169	0.0323806	TRUE	0.032	0.0205 **
PAFAH1B1|P43034	Control	-0.459242	41	0.00252491	TRUE	0.003 **	-0.459242	0.0323417	TRUE	0.032	0.0205 **
PPM1E|Q8WY54	Control	0.459175	41	0.00252906	TRUE	0.003 **	0.459175	0.0323775	TRUE	0.032	0.0205 **
PSMD4|P55036	Control	0.45909	41	0.00253433	TRUE	0.003 **	0.45909	0.0324227	TRUE	0.032	0.0205 **
STAT3|P40763	Control	-0.459286	41	0.00252218	TRUE	0.003 **	-0.459286	0.0323174	TRUE	0.032	0.0205 **
EPS15L1|Q9UBC2	Control	0.458775	41	0.00255397	TRUE	0.003 **	0.458775	0.0325926	TRUE	0.033	0.0206 **
NDUFA12|Q9UI09	Control	0.458981	41	0.00254108	TRUE	0.003 **	0.458981	0.0324807	TRUE	0.032	0.0206 **
PARK7|Q99497	Control	0.458822	41	0.00255099	TRUE	0.003 **	0.458822	0.0325664	TRUE	0.033	0.0206 **
RET|P07949	Control	-0.556954	27	0.00254815	TRUE	0.003 **	-0.556954	0.0325423	TRUE	0.033	0.0206 **
CRELD2|Q6UXH1	Control	0.458618	41	0.00256378	TRUE	0.003 **	0.458618	0.0326769	TRUE	0.033	0.0207 **
DYNC1LI1|Q9Y6G9	Control	0.458685	41	0.00255957	TRUE	0.003 **	0.458685	0.0326404	TRUE	0.033	0.0207 **
ITPKA|P23677	Control	0.458703	41	0.00255849	TRUE	0.003 **	0.458703	0.0326313	TRUE	0.033	0.0207 **
BTF3L4|Q96K17	Control	0.458364	41	0.00257976	TRUE	0.003 **	0.458364	0.0328138	TRUE	0.033	0.0208 **
NEK6|Q9HC98	Control	-0.458265	41	0.00258601	TRUE	0.003 **	-0.458265	0.0328661	TRUE	0.033	0.0208 **
TOM1L2|Q6ZVM7	Control	0.458431	41	0.00257552	TRUE	0.003 **	0.458431	0.0327781	TRUE	0.033	0.0208 **
AHNAK2|Q8IVF2	Control	0.458104	41	0.00259619	TRUE	0.003 **	0.458104	0.0329533	TRUE	0.033	0.0209 **
CHERP|Q8IWX8	Control	0.458012	41	0.00260206	TRUE	0.003 **	0.458012	0.0330037	TRUE	0.033	0.0209 **
MME|P08473	Control	0.45797	41	0.0026047	TRUE	0.003 **	0.45797	0.0330262	TRUE	0.033	0.0209 **
PIP4P1|Q86T03	Control	-0.45808	41	0.00259771	TRUE	0.003 **	-0.45808	0.0329662	TRUE	0.033	0.0209 **
SNAP91|O60641	Control	0.458123	41	0.00259497	TRUE	0.003 **	0.458123	0.032943	TRUE	0.033	0.0209 **
MIPEP|Q99797	Control	-0.457702	41	0.00262183	TRUE	0.003 **	-0.457702	0.0331712	TRUE	0.033	0.021 **
MRPS33|Q9Y291	Control	0.457704	41	0.0026217	TRUE	0.003 **	0.457704	0.0331699	TRUE	0.033	0.021 **
NAPRT|Q6XQN6	Control	-0.457823	41	0.00261409	TRUE	0.003 **	-0.457823	0.0331049	TRUE	0.033	0.021 **
AIP|O00170	Control	-0.457238	41	0.00265164	TRUE	0.003 **	-0.457238	0.033426	TRUE	0.033	0.0212 **
ATP8A1|Q9Y2Q0	Control	-0.457244	41	0.00265124	TRUE	0.003 **	-0.457244	0.0334227	TRUE	0.033	0.0212 **
MTREX|P42285	Control	-0.457139	41	0.00265804	TRUE	0.003 **	-0.457139	0.0334811	TRUE	0.033	0.0212 **
PARVA|Q9NVD7	Control	-0.457264	41	0.00264995	TRUE	0.003 **	-0.457264	0.0334119	TRUE	0.033	0.0212 **
MRPL55|Q7Z7F7	Control	0.456939	41	0.00267099	TRUE	0.003 **	0.456939	0.0335911	TRUE	0.034	0.0213 **
PTPA|Q15257	Control	-0.456983	41	0.00266815	TRUE	0.003 **	-0.456983	0.0335669	TRUE	0.034	0.0213 **
UGP2|Q16851	Control	-0.456948	41	0.00267044	TRUE	0.003 **	-0.456948	0.0335865	TRUE	0.034	0.0213 **
PRPSAP1|Q14558	Control	-0.456492	41	0.00270023	TRUE	0.003 **	-0.456492	0.0338391	TRUE	0.034	0.0214 **
SLC22A17|Q8WUG5	Control	-0.456504	41	0.00269947	TRUE	0.003 **	-0.456504	0.0338326	TRUE	0.034	0.0214 **
HIF1AN|Q9NWT6	Control	-0.456305	41	0.00271255	TRUE	0.003 **	-0.456305	0.0339425	TRUE	0.034	0.0215 **
VPS4A|Q9UN37	Control	0.456173	41	0.00272125	TRUE	0.003 **	0.456173	0.0340153	TRUE	0.034	0.0215 **
BRD8|Q9H0E9	Control	0.456073	41	0.00272783	TRUE	0.003 **	0.456073	0.0340708	TRUE	0.034	0.0216 **
PYCR2|Q96C36	Control	0.456001	41	0.0027326	TRUE	0.003 **	0.456001	0.0341109	TRUE	0.034	0.0216 **
AES|Q08117	Control	0.455599	41	0.00275942	TRUE	0.003 **	0.455599	0.0343339	TRUE	0.034	0.0217 **
HARS2|P49590	Control	-0.455641	41	0.00275663	TRUE	0.003 **	-0.455641	0.0343104	TRUE	0.034	0.0217 **
PKLR|P30613	Control	-0.455489	41	0.0027668	TRUE	0.003 **	-0.455489	0.0343953	TRUE	0.034	0.0218 **
SPRYD4|Q8WW59	Control	0.455358	41	0.00277555	TRUE	0.003 **	0.455358	0.0344679	TRUE	0.034	0.0218 **
WASF3|Q9UPY6	Control	0.455569	41	0.00276139	TRUE	0.003 **	0.455569	0.0343508	TRUE	0.034	0.0218 **
AUH|Q13825	Control	0.455073	41	0.0027948	TRUE	0.003 **	0.455073	0.0346302	TRUE	0.035	0.0219 **
PPP1R21|Q6ZMI0	Control	-0.455086	41	0.00279393	TRUE	0.003 **	-0.455086	0.034623	TRUE	0.035	0.0219 **
DLGAP3|O95886	Control	0.455011	41	0.002799	TRUE	0.003 **	0.455011	0.0346651	TRUE	0.035	0.022 **
RIMBP2|O15034	Control	0.454732	41	0.00281797	TRUE	0.003 **	0.454732	0.0348229	TRUE	0.035	0.0221 **
RIMS1|Q86UR5	Control	0.454554	41	0.00283008	TRUE	0.003 **	0.454554	0.0349235	TRUE	0.035	0.0221 **
RCHY1|Q96PM5	Control	-0.454381	41	0.00284193	TRUE	0.003 **	-0.454381	0.0350223	TRUE	0.035	0.0222 **
ASNA1|O43681	Control	-0.453918	41	0.00287391	TRUE	0.003 **	-0.453918	0.0352904	TRUE	0.035	0.0223 **
CHMP4A|Q9BY43	Control	0.453926	41	0.00287333	TRUE	0.003 **	0.453926	0.0352856	TRUE	0.035	0.0223 **
DIS3|Q9Y2L1	Control	-0.453913	41	0.00287423	TRUE	0.003 **	-0.453913	0.0352932	TRUE	0.035	0.0223 **
INAFM2|P0DMQ5	Control	0.551343	27	0.00287442	TRUE	0.003 **	0.551343	0.0352947	TRUE	0.035	0.0223 **
ITFG2|Q969R8	Control	-0.454091	41	0.00286195	TRUE	0.003 **	-0.454091	0.0351893	TRUE	0.035	0.0223 **
NMD3|Q96D46	Control	-0.454024	41	0.00286659	TRUE	0.003 **	-0.454024	0.0352288	TRUE	0.035	0.0223 **
SNX3|O60493	Control	0.454093	41	0.0028618	TRUE	0.003 **	0.454093	0.0351881	TRUE	0.035	0.0223 **
INF2|Q27J81	Control	0.453341	41	0.00291418	TRUE	0.003 **	0.453341	0.0356217	TRUE	0.036	0.0226 **
KIF3C|O14782	Control	0.453187	41	0.00292497	TRUE	0.003 **	0.453187	0.0357108	TRUE	0.036	0.0226 **
MRPL51|Q4U2R6	Control	0.453343	41	0.00291399	TRUE	0.003 **	0.453343	0.0356201	TRUE	0.036	0.0226 **
RHOC|P08134	Control	-0.453032	41	0.00293594	TRUE	0.003 **	-0.453032	0.0358008	TRUE	0.036	0.0227 **
VWA1|Q6PCB0	Control	0.452864	41	0.00294783	TRUE	0.003 **	0.452864	0.0358973	TRUE	0.036	0.0227 **
ZC2HC1A|Q96GY0	Control	0.452883	41	0.00294645	TRUE	0.003 **	0.452883	0.0358859	TRUE	0.036	0.0227 **
GNG12|Q9UBI6	Control	-0.452656	41	0.00296256	TRUE	0.003 **	-0.452656	0.0360172	TRUE	0.036	0.0228 **
FKBP1A|P62942	Control	0.452412	41	0.00298001	TRUE	0.003 **	0.452412	0.0361587	TRUE	0.036	0.0229 **
IST1|P53990	Control	0.452267	41	0.00299041	TRUE	0.003 **	0.452267	0.0362437	TRUE	0.036	0.0229 **
MDH1|P40925	Control	-0.452277	41	0.0029897	TRUE	0.003 **	-0.452277	0.0362378	TRUE	0.036	0.0229 **
RICTOR|Q6R327	Control	-0.452509	41	0.00297304	TRUE	0.003 **	-0.452509	0.0361023	TRUE	0.036	0.0229 **
RLBP1|P12271	Control	-0.452413	41	0.0029799	TRUE	0.003 **	-0.452413	0.036158	TRUE	0.036	0.0229 **
SPATS2L|Q9NUQ6	Control	0.45237	41	0.00298299	TRUE	0.003 **	0.45237	0.0361836	TRUE	0.036	0.0229 **
ARL6IP1|Q15041	Control	-0.451788	41	0.00302496	TRUE	0.003 **	-0.451788	0.0365222	TRUE	0.037	0.0231 **
HSPA5|P11021	Control	0.451894	41	0.00301726	TRUE	0.003 **	0.451894	0.0364596	TRUE	0.036	0.0231 **
PSMF1|Q92530	Control	0.451866	41	0.00301929	TRUE	0.003 **	0.451866	0.0364757	TRUE	0.036	0.0231 **
ACVR1B|P36896	Control	-0.451489	41	0.00304671	TRUE	0.003 **	-0.451489	0.0366982	TRUE	0.037	0.0232 **
NFU1|Q9UMS0	Control	0.451585	41	0.0030397	TRUE	0.003 **	0.451585	0.0366416	TRUE	0.037	0.0232 **
APLNR|P35414	Control	-0.451324	41	0.00305876	TRUE	0.003 **	-0.451324	0.0367942	TRUE	0.037	0.0233 **
LRRC4B|Q9NT99	Control	0.451367	41	0.00305564	TRUE	0.003 **	0.451367	0.0367697	TRUE	0.037	0.0233 **
STRADA|Q7RTN6	Control	-0.451351	41	0.00305682	TRUE	0.003 **	-0.451351	0.0367788	TRUE	0.037	0.0233 **
THEM6|Q8WUY1	Control	-0.451275	41	0.00306232	TRUE	0.003 **	-0.451275	0.0368231	TRUE	0.037	0.0233 **
CAPG|P40121	Control	-0.45104	41	0.00307965	TRUE	0.003 **	-0.45104	0.0369637	TRUE	0.037	0.0234 **
GBA2|Q9HCG7	Control	-0.451179	41	0.00306938	TRUE	0.003 **	-0.451179	0.0368815	TRUE	0.037	0.0234 **
TRPV2|Q9Y5S1	Control	-0.451157	41	0.00307101	TRUE	0.003 **	-0.451157	0.0368946	TRUE	0.037	0.0234 **
HEXB|P07686	Control	0.450717	41	0.00310353	TRUE	0.003 **	0.450717	0.0371571	TRUE	0.037	0.0235 **
RSU1|Q15404	Control	0.450908	41	0.00308934	TRUE	0.003 **	0.450908	0.037042	TRUE	0.037	0.0235 **
SPOCK3|Q9BQ16	Control	-0.450664	41	0.00310745	TRUE	0.003 **	-0.450664	0.0371895	TRUE	0.037	0.0235 **
CDC34|P49427	Control	0.450509	41	0.00311896	TRUE	0.003 **	0.450509	0.0372805	TRUE	0.037	0.0236 **
DCLK1|O15075	Control	0.450585	41	0.00311328	TRUE	0.003 **	0.450585	0.0372354	TRUE	0.037	0.0236 **
SCCPDH|Q8NBX0	Control	-0.450556	41	0.00311547	TRUE	0.003 **	-0.450556	0.037253	TRUE	0.037	0.0236 **
SELENOF|O60613	Control	0.45057	41	0.00311442	TRUE	0.003 **	0.45057	0.0372448	TRUE	0.037	0.0236 **
KDSR|Q06136	Control	-0.450391	41	0.00312773	TRUE	0.003 **	-0.450391	0.037351	TRUE	0.037	0.0237 **
MT1E|P04732	Control	-0.450322	41	0.0031329	TRUE	0.003 **	-0.450322	0.0373919	TRUE	0.037	0.0237 **
RTL8A|Q9BWD3	Control	0.450238	41	0.00313922	TRUE	0.003 **	0.450238	0.0374427	TRUE	0.037	0.0237 **
APBB1|O00213	Control	0.449999	41	0.00315718	TRUE	0.003 **	0.449999	0.0375859	TRUE	0.038	0.0238 **
SDR39U1|Q9NRG7	Control	0.45003	41	0.00315478	TRUE	0.003 **	0.45003	0.0375667	TRUE	0.038	0.0238 **
FGFR1OP2|Q9NVK5	Control	0.449816	41	0.00317097	TRUE	0.003 **	0.449816	0.0376958	TRUE	0.038	0.0239 **
NDRG3|Q9UGV2	Control	-0.449757	41	0.00317543	TRUE	0.003 **	-0.449757	0.0377308	TRUE	0.038	0.0239 **
RAB11B|Q15907	Control	-0.449662	41	0.00318259	TRUE	0.003 **	-0.449662	0.037787	TRUE	0.038	0.0239 **
TXNL4B|Q9NX01	Control	0.449808	41	0.00317152	TRUE	0.003 **	0.449808	0.0377002	TRUE	0.038	0.0239 **
ZNF512B|Q96KM6	Control	0.449737	41	0.00317695	TRUE	0.003 **	0.449737	0.0377428	TRUE	0.038	0.0239 **
MCRIP1|C9JLW8	Control	0.449369	41	0.00320492	TRUE	0.003 **	0.449369	0.0379661	TRUE	0.038	0.024 **
ANKRD24|Q8TF21	Control	0.44878	41	0.00325009	TRUE	0.003 **	0.44878	0.0383219	TRUE	0.038	0.0243 **
GAS2L1|Q99501	Control	0.448571	41	0.00326628	TRUE	0.003 **	0.448571	0.0384495	TRUE	0.038	0.0243 **
PFKM|P08237	Control	-0.448323	41	0.00328559	TRUE	0.003 **	-0.448323	0.0386002	TRUE	0.039	0.0244 **
TPD52|P55327	Control	0.448338	41	0.0032844	TRUE	0.003 **	0.448338	0.0385906	TRUE	0.039	0.0244 **
GAPDH|P04406	Control	0.448145	41	0.00329948	TRUE	0.003 **	0.448145	0.0387092	TRUE	0.039	0.0245 **
C4orf48|Q5BLP8	Control	-0.447926	41	0.0033166	TRUE	0.003 **	-0.447926	0.0388434	TRUE	0.039	0.0246 **
GIPC1|O14908	Control	0.447655	41	0.00333801	TRUE	0.003 **	0.447655	0.0390114	TRUE	0.039	0.0247 **
PAFAH1B3|Q15102	Control	-0.447706	41	0.00333399	TRUE	0.003 **	-0.447706	0.0389804	TRUE	0.039	0.0247 **
TMEM9|Q9P0T7	Control	-0.4476	41	0.00334238	TRUE	0.003 **	-0.4476	0.0390459	TRUE	0.039	0.0247 **
CLVS2|Q5SYC1	Control	-0.447313	41	0.0033651	TRUE	0.003 **	-0.447313	0.0392227	TRUE	0.039	0.0248 **
DNAJC8|O75937	Control	0.447135	41	0.00337936	TRUE	0.003 **	0.447135	0.0393339	TRUE	0.039	0.0249 **
GPAT4|Q86UL3	Control	-0.447148	41	0.00337826	TRUE	0.003 **	-0.447148	0.0393258	TRUE	0.039	0.0249 **
IQSEC3|Q9UPP2	Control	0.447085	41	0.00338331	TRUE	0.003 **	0.447085	0.0393645	TRUE	0.039	0.0249 **
CCT8|P50990	Control	-0.446829	41	0.00340386	TRUE	0.003 **	-0.446829	0.0395245	TRUE	0.04	0.025 **
CLCN7|P51798	Control	-0.446087	41	0.00346397	TRUE	0.003 **	-0.446087	0.0399932	TRUE	0.04	0.0253 **
ARMH3|Q5T2E6	Control	-0.445775	41	0.00348951	TRUE	0.003 **	-0.445775	0.0401897	TRUE	0.04	0.0254 **
LYAR|Q9NX58	Control	0.445962	41	0.0034742	TRUE	0.003 **	0.445962	0.0400707	TRUE	0.04	0.0254 **
STAG1|Q8WVM7	Control	-0.445773	41	0.00348967	TRUE	0.003 **	-0.445773	0.0401909	TRUE	0.04	0.0254 **
PUF60|Q9UHX1	Control	0.445316	41	0.00352741	TRUE	0.004 **	0.445316	0.0404809	TRUE	0.04	0.0256 **
SCIN|Q9Y6U3	Control	-0.445363	41	0.00352357	TRUE	0.004 **	-0.445363	0.0404508	TRUE	0.04	0.0256 **
SV2A|Q7L0J3	Control	-0.445315	41	0.00352752	TRUE	0.004 **	-0.445315	0.0404817	TRUE	0.04	0.0256 **
PHYHD1|Q5SRE7	Control	-0.445113	41	0.00354435	TRUE	0.004 **	-0.445113	0.04061	TRUE	0.041	0.0257 **
SLC2A13|Q96QE2	Control	-0.445058	41	0.00354886	TRUE	0.004 **	-0.445058	0.0406444	TRUE	0.041	0.0257 **
STARD10|Q9Y365	Control	-0.444919	41	0.00356052	TRUE	0.004 **	-0.444919	0.0407324	TRUE	0.041	0.0258 **
NDUFA3|O95167	Control	0.444694	41	0.00357938	TRUE	0.004 **	0.444694	0.0408751	TRUE	0.041	0.0259 **
PHYKPL|Q8IUZ5	Control	-0.444757	41	0.00357408	TRUE	0.004 **	-0.444757	0.0408353	TRUE	0.041	0.0259 **
SPATA2|Q9UM82	Control	-0.444379	41	0.00360589	TRUE	0.004 **	-0.444379	0.0410781	TRUE	0.041	0.026 **
PLCB3|Q01970	Control	-0.444049	41	0.00363387	TRUE	0.004 **	-0.444049	0.0412902	TRUE	0.041	0.0261 **
PPWD1|Q96BP3	Control	-0.531344	28	0.00361928	TRUE	0.004 **	-0.531344	0.0411801	TRUE	0.041	0.0261 **
SLC18B1|Q6NT16	Control	-0.444058	41	0.00363318	TRUE	0.004 **	-0.444058	0.0412853	TRUE	0.041	0.0261 **
TXN|P10599	Control	0.444186	41	0.00362229	TRUE	0.004 **	0.444186	0.041203	TRUE	0.041	0.0261 **
B4GAT1|O43505	Control	-0.444017	41	0.00363666	TRUE	0.004 **	-0.444017	0.0413107	TRUE	0.041	0.0262 **
BIN3|Q9NQY0	Control	0.443953	41	0.00364209	TRUE	0.004 **	0.443953	0.0413517	TRUE	0.041	0.0262 **
GOSR1|O95249	Control	0.443999	41	0.00363818	TRUE	0.004 **	0.443999	0.0413221	TRUE	0.041	0.0262 **
MRPL17|Q9NRX2	Control	0.443877	41	0.00364859	TRUE	0.004 **	0.443877	0.0414003	TRUE	0.041	0.0262 **
NPC2|P61916	Control	-0.44391	41	0.00364575	TRUE	0.004 **	-0.44391	0.0413791	TRUE	0.041	0.0262 **
TMEM56|Q96MV1	Control	-0.443862	41	0.00364983	TRUE	0.004 **	-0.443862	0.0414098	TRUE	0.041	0.0262 **
ARFGAP2|Q8N6H7	Control	0.44367	41	0.0036663	TRUE	0.004 **	0.44367	0.0415351	TRUE	0.042	0.0263 **
GDI1|P31150	Control	-0.443703	41	0.00366346	TRUE	0.004 **	-0.443703	0.0415136	TRUE	0.042	0.0263 **
RPP25|Q9BUL9	Control	0.443692	41	0.00366445	TRUE	0.004 **	0.443692	0.0415213	TRUE	0.042	0.0263 **
THOC2|Q8NI27	Control	-0.443585	41	0.00367361	TRUE	0.004 **	-0.443585	0.0415906	TRUE	0.042	0.0263 **
FAM136A|Q96C01	Control	0.443326	41	0.00369594	TRUE	0.004 **	0.443326	0.0417588	TRUE	0.042	0.0264 **
JPH4|Q96JJ6	Control	0.443436	41	0.00368646	TRUE	0.004 **	0.443436	0.0416878	TRUE	0.042	0.0264 **
UBXN2B|Q14CS0	Control	0.443395	41	0.00369	TRUE	0.004 **	0.443395	0.0417138	TRUE	0.042	0.0264 **
SCAMP1|O15126	Control	-0.443234	41	0.0037039	TRUE	0.004 **	-0.443234	0.0418184	TRUE	0.042	0.0265 **
LRRFIP2|Q9Y608	Control	0.443026	41	0.00372196	TRUE	0.004 **	0.443026	0.0419535	TRUE	0.042	0.0266 **
MIEN1|Q9BRT3	Control	0.442884	41	0.00373431	TRUE	0.004 **	0.442884	0.042046	TRUE	0.042	0.0266 **
RAB34|Q9BZG1	Control	-0.443012	41	0.00372312	TRUE	0.004 **	-0.443012	0.0419624	TRUE	0.042	0.0266 **
ATL2|Q8NHH9	Control	-0.442802	41	0.00374141	TRUE	0.004 **	-0.442802	0.0420995	TRUE	0.042	0.0267 **
BCL7C|Q8WUZ0	Control	0.538206	27	0.00378103	TRUE	0.004 **	0.538206	0.0423948	TRUE	0.042	0.0268 **
L3HYPDH|Q96EM0	Control	-0.442349	41	0.00378116	TRUE	0.004 **	-0.442349	0.0423956	TRUE	0.042	0.0268 **
MT2A|P02795	Control	-0.442355	41	0.00378063	TRUE	0.004 **	-0.442355	0.0423921	TRUE	0.042	0.0268 **
PEX10|O60683	Control	-0.529349	28	0.00377206	TRUE	0.004 **	-0.529349	0.0423281	TRUE	0.042	0.0268 **
DCAF1|Q9Y4B6	Control	-0.442295	41	0.00378599	TRUE	0.004 **	-0.442295	0.0424312	TRUE	0.042	0.0269 **
HMGB3|O15347	Control	0.442315	41	0.00378423	TRUE	0.004 **	0.442315	0.0424178	TRUE	0.042	0.0269 **
PIK3IP1|Q96FE7	Control	0.442218	41	0.00379273	TRUE	0.004 **	0.442218	0.0424809	TRUE	0.042	0.0269 **
CPNE8|Q86YQ8	Control	-0.44198	41	0.00381382	TRUE	0.004 **	-0.44198	0.0426379	TRUE	0.043	0.027 **
FAM171A2|A8MVW0	Control	0.442092	41	0.00380389	TRUE	0.004 **	0.442092	0.0425644	TRUE	0.043	0.027 **
HNRNPA3|P51991	Control	0.441975	41	0.00381431	TRUE	0.004 **	0.441975	0.0426414	TRUE	0.043	0.027 **
SF3A1|Q15459	Control	0.441674	41	0.00384113	TRUE	0.004 **	0.441674	0.0428405	TRUE	0.043	0.0271 **
L2HGDH|Q9H9P8	Control	0.441576	41	0.00384987	TRUE	0.004 **	0.441576	0.0429057	TRUE	0.043	0.0272 **
LPIN1|Q14693	Control	-0.441449	41	0.00386122	TRUE	0.004 **	-0.441449	0.0429908	TRUE	0.043	0.0272 **
COL9A3|Q14050	Control	0.528059	28	0.00387376	TRUE	0.004 **	0.528059	0.0430832	TRUE	0.043	0.0273 **
EHD1|Q9H4M9	Control	-0.441179	41	0.00388555	TRUE	0.004 **	-0.441179	0.0431696	TRUE	0.043	0.0273 **
HNRNPAB|Q99729	Control	0.441176	41	0.00388582	TRUE	0.004 **	0.441176	0.0431718	TRUE	0.043	0.0273 **
SMARCA2|P51531	Control	0.441283	41	0.00387618	TRUE	0.004 **	0.441283	0.0431006	TRUE	0.043	0.0273 **
STX2|P32856	Control	-0.441016	41	0.00390028	TRUE	0.004 **	-0.441016	0.0432797	TRUE	0.043	0.0274 **
NEDD8|Q15843	Control	0.440799	41	0.00392001	TRUE	0.004 **	0.440799	0.0434256	TRUE	0.043	0.0275 **
PSMD14|O00487	Control	0.440693	41	0.00392961	TRUE	0.004 **	0.440693	0.0434965	TRUE	0.043	0.0275 **
VSTM2B|A6NLU5	Control	0.440712	41	0.00392791	TRUE	0.004 **	0.440712	0.0434841	TRUE	0.043	0.0275 **
CAPZA1|P52907	Control	0.440477	41	0.00394942	TRUE	0.004 **	0.440477	0.0436426	TRUE	0.044	0.0276 **
LRRC73|Q5JTD7	Control	0.440542	41	0.00394338	TRUE	0.004 **	0.440542	0.0435982	TRUE	0.044	0.0276 **
NAGK|Q9UJ70	Control	-0.440502	41	0.00394705	TRUE	0.004 **	-0.440502	0.0436257	TRUE	0.044	0.0276 **
RPS12|P25398	Control	0.440665	41	0.00393224	TRUE	0.004 **	0.440665	0.0435159	TRUE	0.044	0.0276 **
SERGEF|Q9UGK8	Control	-0.445788	40	0.00394048	TRUE	0.004 **	-0.445788	0.0435769	TRUE	0.044	0.0276 **
RRM1|P23921	Control	0.440263	41	0.00396897	TRUE	0.004 **	0.440263	0.0437866	TRUE	0.044	0.0277 **
TBK1|Q9UHD2	Control	-0.440215	41	0.00397345	TRUE	0.004 **	-0.440215	0.0438194	TRUE	0.044	0.0277 **
IRF2BP1|Q8IU81	Control	0.440014	41	0.003992	TRUE	0.004 **	0.440014	0.0439548	TRUE	0.044	0.0278 **
MAT2A|P31153	Control	-0.440108	41	0.00398327	TRUE	0.004 **	-0.440108	0.0438913	TRUE	0.044	0.0278 **
SHANK3|Q9BYB0	Control	0.440006	41	0.00399267	TRUE	0.004 **	0.440006	0.0439594	TRUE	0.044	0.0278 **
PPP1R12A|O14974	Control	0.439817	41	0.00401022	TRUE	0.004 **	0.439817	0.0440869	TRUE	0.044	0.0279 **
TBC1D4|O60343	Control	-0.439754	41	0.00401602	TRUE	0.004 **	-0.439754	0.0441302	TRUE	0.044	0.0279 **
EIF2B2|P49770	Control	-0.439652	41	0.00402556	TRUE	0.004 **	-0.439652	0.0442002	TRUE	0.044	0.028 **
CLDN11|O75508	Control	0.439463	41	0.00404317	TRUE	0.004 **	0.439463	0.0443289	TRUE	0.044	0.0281 **
NRIP3|Q9NQ35	Control	0.439128	41	0.00407458	TRUE	0.004 **	0.439128	0.0445564	TRUE	0.045	0.0282 **
FABP6|P51161	Control	0.438917	41	0.00409449	TRUE	0.004 **	0.438917	0.0447016	TRUE	0.045	0.0283 **
RPL26L1|Q9UNX3	Control	0.438864	41	0.00409952	TRUE	0.004 **	0.438864	0.0447388	TRUE	0.045	0.0283 **
EMC4|Q5J8M3	Control	-0.438795	41	0.00410601	TRUE	0.004 **	-0.438795	0.044787	TRUE	0.045	0.0284 **
MAP2|P11137	Control	0.438434	41	0.00414031	TRUE	0.004 **	0.438434	0.0450361	TRUE	0.045	0.0285 **
RPS26|P62854	Control	0.438181	41	0.00416457	TRUE	0.004 **	0.438181	0.0452102	TRUE	0.045	0.0286 **
SYTL4|Q96C24	Control	-0.43834	41	0.00414933	TRUE	0.004 **	-0.43834	0.0451002	TRUE	0.045	0.0286 **
TAB3|Q8N5C8	Control	0.438303	41	0.00415284	TRUE	0.004 **	0.438303	0.0451255	TRUE	0.045	0.0286 **
OSBPL11|Q9BXB4	Control	-0.437741	41	0.00420693	TRUE	0.004 **	-0.437741	0.0455176	TRUE	0.046	0.0288 **
CIAPIN1|Q6FI81	Control	0.437641	41	0.00421656	TRUE	0.004 **	0.437641	0.045586	TRUE	0.046	0.0289 **
HIP1R|O75146	Control	-0.437514	41	0.00422896	TRUE	0.004 **	-0.437514	0.0456759	TRUE	0.046	0.0289 **
ARPC5|O15511	Control	0.437367	41	0.00424318	TRUE	0.004 **	0.437367	0.0457766	TRUE	0.046	0.029 **
GBE1|Q04446	Control	-0.437319	41	0.00424791	TRUE	0.004 **	-0.437319	0.0458102	TRUE	0.046	0.029 **
OLFM1|Q99784	Control	0.437423	41	0.00423775	TRUE	0.004 **	0.437423	0.0457383	TRUE	0.046	0.029 **
SMCR8|Q8TEV9	Control	-0.437293	41	0.00425042	TRUE	0.004 **	-0.437293	0.0458278	TRUE	0.046	0.029 **
SRSF11|Q05519	Control	0.437438	41	0.00423633	TRUE	0.004 **	0.437438	0.0457282	TRUE	0.046	0.029 **
LYRM4|Q9HD34	Control	0.437107	41	0.00426864	TRUE	0.004 **	0.437107	0.0459586	TRUE	0.046	0.0291 **
ARHGAP32|A7KAX9	Control	0.436791	41	0.00429973	TRUE	0.004 **	0.436791	0.0461806	TRUE	0.046	0.0292 **
LYRM7|Q5U5X0	Control	0.43679	41	0.0042998	TRUE	0.004 **	0.43679	0.046181	TRUE	0.046	0.0292 **
TKT|P29401	Control	-0.436877	41	0.00429118	TRUE	0.004 **	-0.436877	0.0461194	TRUE	0.046	0.0292 **
WDR6|Q9NNW5	Control	-0.436835	41	0.0042954	TRUE	0.004 **	-0.436835	0.0461495	TRUE	0.046	0.0292 **
BBS7|Q8IWZ6	Control	-0.436752	41	0.00430355	TRUE	0.004 **	-0.436752	0.0462085	TRUE	0.046	0.0293 **
PRKCQ|Q04759	Control	-0.43656	41	0.00432252	TRUE	0.004 **	-0.43656	0.0463427	TRUE	0.046	0.0293 **
TCAF1|Q9Y4C2	Control	-0.436755	41	0.00430325	TRUE	0.004 **	-0.436755	0.0462063	TRUE	0.046	0.0293 **
EIF4G1|Q04637	Control	0.436153	41	0.00436304	TRUE	0.004 **	0.436153	0.0466318	TRUE	0.047	0.0295 **
HNRNPC|P07910	Control	0.436214	41	0.0043569	TRUE	0.004 **	0.436214	0.0465885	TRUE	0.047	0.0295 **
PAK1|Q13153	Control	0.436195	41	0.00435877	TRUE	0.004 **	0.436195	0.0466019	TRUE	0.047	0.0295 **
ZC3H15|Q8WU90	Control	0.435984	41	0.00437988	TRUE	0.004 **	0.435984	0.0467514	TRUE	0.047	0.0296 **
CA3|P07451	Control	-0.435702	41	0.00440827	TRUE	0.004 **	-0.435702	0.0469542	TRUE	0.047	0.0297 **
GHDC|Q8N2G8	Control	-0.435747	41	0.00440366	TRUE	0.004 **	-0.435747	0.0469215	TRUE	0.047	0.0297 **
STMN4|Q9H169	Control	0.435838	41	0.00439455	TRUE	0.004 **	0.435838	0.0468566	TRUE	0.047	0.0297 **
IL6ST|P40189	Control	-0.435461	41	0.0044326	TRUE	0.004 **	-0.435461	0.047125	TRUE	0.047	0.0298 **
ANKRD34A|Q69YU3	Control	0.435067	41	0.0044726	TRUE	0.004 **	0.435067	0.0474066	TRUE	0.047	0.03 **
EIF3F|O00303	Control	0.435016	41	0.00447781	TRUE	0.004 **	0.435016	0.0474432	TRUE	0.047	0.03 **
PRPF8|Q6P2Q9	Control	-0.435152	41	0.00446399	TRUE	0.004 **	-0.435152	0.0473459	TRUE	0.047	0.03 **
RAB13|P51153	Control	-0.435116	41	0.00446765	TRUE	0.004 **	-0.435116	0.0473718	TRUE	0.047	0.03 **
VPS8|Q8N3P4	Control	-0.43484	41	0.00449582	TRUE	0.004 **	-0.43484	0.0475687	TRUE	0.048	0.0301 **
PABPC1|P11940	Control	0.434678	41	0.00451248	TRUE	0.005 **	0.434678	0.0476868	TRUE	0.048	0.0302 **
HDLBP|Q00341	Control	0.434554	41	0.00452528	TRUE	0.005 **	0.434554	0.0477755	TRUE	0.048	0.0303 **
KAT7|O95251	Control	0.520235	28	0.00454198	TRUE	0.005 **	0.520235	0.0478919	TRUE	0.048	0.0303 **
MRPL2|Q5T653	Control	0.434518	41	0.00452897	TRUE	0.005 **	0.434518	0.0478009	TRUE	0.048	0.0303 **
USP4|Q13107	Control	-0.434421	41	0.00453898	TRUE	0.005 **	-0.434421	0.0478716	TRUE	0.048	0.0303 **
VPS26B|Q4G0F5	Control	-0.434341	41	0.00454729	TRUE	0.005 **	-0.434341	0.0479284	TRUE	0.048	0.0303 **
SYNJ2BP|P57105	Control	0.434026	41	0.00457994	TRUE	0.005 **	0.434026	0.048156	TRUE	0.048	0.0305 **
OPTN|Q96CV9	Control	0.433472	41	0.00463793	TRUE	0.005 **	0.433472	0.0485608	TRUE	0.049	0.0307 **
ARID1B|Q8NFD5	Control	0.433427	41	0.00464267	TRUE	0.005 **	0.433427	0.0485939	TRUE	0.049	0.0308 **
MAF1|Q9H063	Control	-0.433377	41	0.00464796	TRUE	0.005 **	-0.433377	0.0486302	TRUE	0.049	0.0308 **
WASF1|Q92558	Control	0.433315	41	0.00465453	TRUE	0.005 **	0.433315	0.048675	TRUE	0.049	0.0308 **
C1orf122|Q6ZSJ8	Control	0.432831	41	0.00470593	TRUE	0.005 **	0.432831	0.0490288	TRUE	0.049	0.031 **
NELL2|Q99435	Control	-0.432871	41	0.00470162	TRUE	0.005 **	-0.432871	0.0489991	TRUE	0.049	0.031 **
CNOT9|Q92600	Control	-0.432731	41	0.00471659	TRUE	0.005 **	-0.432731	0.0491028	TRUE	0.049	0.0311 **
ATM|Q13315	Control	-0.432537	41	0.00473735	TRUE	0.005 **	-0.432537	0.0492444	TRUE	0.049	0.0312 **
DARS|P14868	Control	-0.432512	41	0.00474004	TRUE	0.005 **	-0.432512	0.049263	TRUE	0.049	0.0312 **
DEPDC5|O75140	Control	-0.432551	41	0.00473591	TRUE	0.005 **	-0.432551	0.049235	TRUE	0.049	0.0312 **
ITSN2|Q9NZM3	Control	0.432475	41	0.00474402	TRUE	0.005 **	0.432475	0.0492905	TRUE	0.049	0.0312 **
MRPL12|P52815	Control	0.432602	41	0.00473035	TRUE	0.005 **	0.432602	0.0491957	TRUE	0.049	0.0312 **
CNOT3|O75175	Control	0.432267	41	0.00476636	TRUE	0.005 **	0.432267	0.0494435	TRUE	0.049	0.0313 **
HOMER2|Q9NSB8	Control	0.432346	41	0.00475791	TRUE	0.005 **	0.432346	0.0493859	TRUE	0.049	0.0313 **
PSME3|P61289	Control	0.432238	41	0.00476957	TRUE	0.005 **	0.432238	0.0494658	TRUE	0.049	0.0313 **
WRB|O00258	Control	-0.432288	41	0.00476417	TRUE	0.005 **	-0.432288	0.0494285	TRUE	0.049	0.0313 **
GAP43|P17677	Control	0.431976	41	0.00479787	TRUE	0.005 **	0.431976	0.0496619	TRUE	0.05	0.0314 **
ABETA40|ABETA40	Control	-0.431795	41	0.00481754	TRUE	0.005 **	-0.431795	0.0497962	TRUE	0.05	0.0315 **
CAP1|Q01518	Control	0.431496	41	0.00485013	TRUE	0.005 **	0.431496	0.0500177	TRUE	0.05	0.0317 **
HDHD5|Q9BXW7	Control	-0.431524	41	0.00484716	TRUE	0.005 **	-0.431524	0.0499973	TRUE	0.05	0.0317 **
SMC1A|Q14683	Control	-0.431475	41	0.00485244	TRUE	0.005 **	-0.431475	0.0500332	TRUE	0.05	0.0317 **
HMG20A|Q9NP66	Control	0.431209	41	0.00488173	TRUE	0.005 **	0.431209	0.0502308	TRUE	0.05	0.0318 **
OLFML3|Q9NRN5	Control	-0.431167	41	0.00488631	TRUE	0.005 **	-0.431167	0.0502629	TRUE	0.05	0.0318 **
TMEM205|Q6UW68	Control	-0.431187	41	0.00488415	TRUE	0.005 **	-0.431187	0.0502482	TRUE	0.05	0.0318 **
MRPS28|Q9Y2Q9	Control	0.430966	41	0.00490856	TRUE	0.005 **	0.430966	0.0504134	TRUE	0.05	0.0319 **
CLIC1|O00299	Control	-0.430559	41	0.00495376	TRUE	0.005 **	-0.430559	0.0507203	TRUE	0.051	0.0321 **
MARC2|Q969Z3	Control	-0.430409	41	0.00497043	TRUE	0.005 **	-0.430409	0.0508334	TRUE	0.051	0.0322 **
NIPSNAP1|Q9BPW8	Control	0.430467	41	0.00496402	TRUE	0.005 **	0.430467	0.0507901	TRUE	0.051	0.0322 **
ASDURF|L0R819	Control	0.43027	41	0.00498608	TRUE	0.005 **	0.43027	0.050939	TRUE	0.051	0.0323 **
GLRX5|Q86SX6	Control	0.430205	41	0.00499336	TRUE	0.005 **	0.430205	0.0509879	TRUE	0.051	0.0323 **
RPA1|P27694	Control	-0.429917	41	0.00502577	TRUE	0.005 **	-0.429917	0.0512054	TRUE	0.051	0.0324 **
GPT|P24298	Control	-0.429845	41	0.00503393	TRUE	0.005 **	-0.429845	0.0512619	TRUE	0.051	0.0325 **
MAPK3|P27361	Control	-0.429674	41	0.00505333	TRUE	0.005 **	-0.429674	0.051392	TRUE	0.051	0.0325 **
XRCC5|P13010	Control	-0.429702	41	0.00505013	TRUE	0.005 **	-0.429702	0.0513703	TRUE	0.051	0.0325 **
NUP54|Q7Z3B4	Control	0.429579	41	0.00506405	TRUE	0.005 **	0.429579	0.0514634	TRUE	0.051	0.0326 **
WNK2|Q9Y3S1	Control	0.429528	41	0.00506981	TRUE	0.005 **	0.429528	0.0515028	TRUE	0.052	0.0326 **
OBSL1|O75147	Control	-0.523377	27	0.00508678	TRUE	0.005 **	-0.523377	0.0516169	TRUE	0.052	0.0327 **
SEC63|Q9UGP8	Control	-0.429277	41	0.00509852	TRUE	0.005 **	-0.429277	0.051695	TRUE	0.052	0.0327 **
TANC2|Q9HCD6	Control	0.429003	41	0.00512996	TRUE	0.005 **	0.429003	0.0519031	TRUE	0.052	0.0329 **
TECR|Q9NZ01	Control	-0.428844	41	0.00514822	TRUE	0.005 **	-0.428844	0.0520244	TRUE	0.052	0.0329 **
CNRIP1|Q96F85	Control	0.428665	41	0.00516884	TRUE	0.005 **	0.428665	0.0521608	TRUE	0.052	0.033 **
FOXJ3|Q9UPW0	Control	0.428667	41	0.00516864	TRUE	0.005 **	0.428667	0.0521595	TRUE	0.052	0.033 **
CTNNB1|P35222	Control	-0.428436	41	0.00519546	TRUE	0.005 **	-0.428436	0.0523367	TRUE	0.052	0.0331 **
UBE2G2|P60604	Control	0.428432	41	0.00519596	TRUE	0.005 **	0.428432	0.05234	TRUE	0.052	0.0331 **
SF3B1|O75533	Control	-0.428264	41	0.0052155	TRUE	0.005 **	-0.428264	0.0524694	TRUE	0.052	0.0332 **
TMEM87A|Q8NBN3	Control	-0.428408	41	0.00519873	TRUE	0.005 **	-0.428408	0.0523586	TRUE	0.052	0.0332 **
SNX12|Q9UMY4	Control	0.428023	41	0.00524359	TRUE	0.005 **	0.428023	0.0526561	TRUE	0.053	0.0333 **
NCOA1|Q15788	Control	0.427939	41	0.00525352	TRUE	0.005 **	0.427939	0.0527221	TRUE	0.053	0.0334 **
SESN1|Q9Y6P5	Control	-0.427894	41	0.00525882	TRUE	0.005 **	-0.427894	0.0527571	TRUE	0.053	0.0334 **
SIK3|Q9Y2K2	Control	0.427721	41	0.00527913	TRUE	0.005 **	0.427721	0.0528907	TRUE	0.053	0.0335 **
HS1BP3|Q53T59	Control	0.427479	41	0.00530771	TRUE	0.005 **	0.427479	0.0530804	TRUE	0.053	0.0336 **
STAM2|O75886	Control	0.427443	41	0.005312	TRUE	0.005 **	0.427443	0.0531094	TRUE	0.053	0.0336 **
CERK|Q8TCT0	Control	-0.427376	41	0.00531987	TRUE	0.005 **	-0.427376	0.0531621	TRUE	0.053	0.0337 **
SHD|Q96IW2	Control	0.520819	27	0.00534678	TRUE	0.005 **	0.520819	0.05334	TRUE	0.053	0.0338 **
BTBD11|A6QL63	Control	-0.426767	41	0.00539265	TRUE	0.005 **	-0.426767	0.0536398	TRUE	0.054	0.034 **
MCTS1|Q9ULC4	Control	0.426629	41	0.00540924	TRUE	0.005 **	0.426629	0.0537479	TRUE	0.054	0.034 **
RPL23|P62829	Control	0.426715	41	0.00539886	TRUE	0.005 **	0.426715	0.0536798	TRUE	0.054	0.034 **
FBXO3|Q9UK99	Control	-0.426493	41	0.00542554	TRUE	0.005 **	-0.426493	0.0538539	TRUE	0.054	0.0341 **
TSPYL5|Q86VY4	Control	0.426549	41	0.00541887	TRUE	0.005 **	0.426549	0.0538109	TRUE	0.054	0.0341 **
ZBTB8OS|Q8IWT0	Control	0.426414	41	0.00543518	TRUE	0.005 **	0.426414	0.0539174	TRUE	0.054	0.0341 **
PPEF1|O14829	Control	0.426388	41	0.00543827	TRUE	0.005 **	0.426388	0.0539376	TRUE	0.054	0.0342 **
TMEM199|Q8N511	Control	-0.426328	41	0.00544558	TRUE	0.005 **	-0.426328	0.0539864	TRUE	0.054	0.0342 **
BTF3|P20290	Control	0.426108	41	0.00547218	TRUE	0.005 **	0.426108	0.0541584	TRUE	0.054	0.0343 **
FBXL20|Q96IG2	Control	-0.426007	41	0.00548452	TRUE	0.005 **	-0.426007	0.0542379	TRUE	0.054	0.0343 **
KRR1|Q13601	Control	0.510693	28	0.00548768	TRUE	0.005 **	0.510693	0.0542591	TRUE	0.054	0.0344 **
RPS24|P62847	Control	0.425834	41	0.00550562	TRUE	0.006 **	0.425834	0.0543763	TRUE	0.054	0.0344 **
KRT2|P35908	Control	0.425702	41	0.00552175	TRUE	0.006 **	0.425702	0.0544807	TRUE	0.054	0.0345 **
MRPL11|Q9Y3B7	Control	0.425685	41	0.00552386	TRUE	0.006 **	0.425685	0.0544932	TRUE	0.054	0.0345 **
RRBP1|Q9P2E9	Control	0.425789	41	0.00551118	TRUE	0.006 **	0.425789	0.0544123	TRUE	0.054	0.0345 **
SMYD3|Q9H7B4	Control	-0.42579	41	0.00551096	TRUE	0.006 **	-0.42579	0.054411	TRUE	0.054	0.0345 **
FUBP3|Q96I24	Control	0.425427	41	0.00555552	TRUE	0.006 **	0.425427	0.0546995	TRUE	0.055	0.0346 **
UBR5|O95071	Control	0.430516	40	0.00555414	TRUE	0.006 **	0.430516	0.0546907	TRUE	0.055	0.0346 **
IPO5|O00410	Control	-0.425254	41	0.00557692	TRUE	0.006 **	-0.425254	0.0548383	TRUE	0.055	0.0347 **
AJM1|C9J069	Control	0.424862	41	0.00562551	TRUE	0.006 **	0.424862	0.055151	TRUE	0.055	0.0349 **
ALAD|P13716	Control	-0.42494	41	0.00561587	TRUE	0.006 **	-0.42494	0.0550894	TRUE	0.055	0.0349 **
CRIP2|P52943	Control	0.424774	41	0.00563655	TRUE	0.006 **	0.424774	0.0552223	TRUE	0.055	0.035 **
NPR2|P20594	Control	-0.424785	41	0.00563508	TRUE	0.006 **	-0.424785	0.0552126	TRUE	0.055	0.035 **
NXF1|Q9UBU9	Control	-0.42464	41	0.00565325	TRUE	0.006 **	-0.42464	0.05533	TRUE	0.055	0.035 **
PTPRF|P10586	Control	0.424656	41	0.00565129	TRUE	0.006 **	0.424656	0.0553171	TRUE	0.055	0.035 **
RUFY1|Q96T51	Control	-0.424662	41	0.00565047	TRUE	0.006 **	-0.424662	0.0553117	TRUE	0.055	0.035 **
ATAD3A|Q9NVI7	Control	0.424412	41	0.00568178	TRUE	0.006 **	0.424412	0.055514	TRUE	0.056	0.0352 **
SLC15A2|Q16348	Control	-0.424254	41	0.00570169	TRUE	0.006 **	-0.424254	0.0556406	TRUE	0.056	0.0352 **
DGKG|P49619	Control	-0.424119	41	0.00571869	TRUE	0.006 **	-0.424119	0.0557503	TRUE	0.056	0.0353 **
GPI|P06744	Control	-0.424107	41	0.00572023	TRUE	0.006 **	-0.424107	0.0557597	TRUE	0.056	0.0353 **
PGAM2|P15259	Control	-0.424084	41	0.00572309	TRUE	0.006 **	-0.424084	0.0557773	TRUE	0.056	0.0353 **
TMEM47|Q9BQJ4	Control	-0.424099	41	0.00572121	TRUE	0.006 **	-0.424099	0.0557653	TRUE	0.056	0.0353 **
GIGYF2|Q6Y7W6	Control	0.424004	41	0.00573323	TRUE	0.006 **	0.424004	0.0558417	TRUE	0.056	0.0354 **
GLCCI1|Q86VQ1	Control	0.423792	41	0.00576013	TRUE	0.006 **	0.423792	0.056013	TRUE	0.056	0.0355 **
KIAA1549L|Q6ZVL6	Control	0.423808	41	0.00575814	TRUE	0.006 **	0.423808	0.0560001	TRUE	0.056	0.0355 **
SCGN|O76038	Control	-0.423711	41	0.00577043	TRUE	0.006 **	-0.423711	0.0560779	TRUE	0.056	0.0355 **
USP13|Q92995	Control	-0.423623	41	0.00578163	TRUE	0.006 **	-0.423623	0.0561479	TRUE	0.056	0.0356 **
MYO9A|B2RTY4	Control	-0.423378	41	0.00581301	TRUE	0.006 **	-0.423378	0.0563496	TRUE	0.056	0.0357 **
EPS8|Q12929	Control	0.423202	41	0.00583552	TRUE	0.006 **	0.423202	0.0564941	TRUE	0.056	0.0358 **
SAMD14|Q8IZD0	Control	0.423129	41	0.00584501	TRUE	0.006 **	0.423129	0.0565549	TRUE	0.057	0.0358 **
STX8|Q9UNK0	Control	-0.423205	41	0.00583515	TRUE	0.006 **	-0.423205	0.0564917	TRUE	0.056	0.0358 **
ARHGDIA|P52565	Control	0.423006	41	0.00586088	TRUE	0.006 **	0.423006	0.056657	TRUE	0.057	0.0359 **
CRTC1|Q6UUV9	Control	0.422757	41	0.00589303	TRUE	0.006 **	0.422757	0.0568606	TRUE	0.057	0.036 **
SF3B2|Q13435	Control	0.422748	41	0.00589422	TRUE	0.006 **	0.422748	0.0568677	TRUE	0.057	0.036 **
SYT12|Q8IV01	Control	0.422716	41	0.00589834	TRUE	0.006 **	0.422716	0.0568948	TRUE	0.057	0.036 **
ATP2B3|Q16720	Control	-0.422486	41	0.00592831	TRUE	0.006 **	-0.422486	0.0570847	TRUE	0.057	0.0361 **
BCAS2|O75934	Control	0.422579	41	0.00591615	TRUE	0.006 **	0.422579	0.0570077	TRUE	0.057	0.0361 **
CDH20|Q9HBT6	Control	-0.422195	41	0.00596625	TRUE	0.006 **	-0.422195	0.0573264	TRUE	0.057	0.0363 **
TOM1L1|O75674	Control	0.42225	41	0.0059591	TRUE	0.006 **	0.42225	0.0572809	TRUE	0.057	0.0363 **
DNAL1|Q4LDG9	Control	0.422096	41	0.00597922	TRUE	0.006 **	0.422096	0.0574085	TRUE	0.057	0.0364 **
ADAP1|O75689	Control	0.421855	41	0.00601097	TRUE	0.006 **	0.421855	0.0576072	TRUE	0.058	0.0365 **
ANO10|Q9NW15	Control	-0.421894	41	0.00600582	TRUE	0.006 **	-0.421894	0.0575744	TRUE	0.058	0.0365 **
ATP5PD|O75947	Control	0.421745	41	0.0060255	TRUE	0.006 **	0.421745	0.0576983	TRUE	0.058	0.0365 **
CRKL|P46109	Control	0.421558	41	0.00605027	TRUE	0.006 **	0.421558	0.0578536	TRUE	0.058	0.0366 **
PSMC5|P62195	Control	0.421658	41	0.00603694	TRUE	0.006 **	0.421658	0.0577698	TRUE	0.058	0.0366 **
SAP30BP|Q9UHR5	Control	0.421533	41	0.0060536	TRUE	0.006 **	0.421533	0.0578743	TRUE	0.058	0.0366 **
UNC13D|Q70J99	Control	-0.421469	41	0.00606208	TRUE	0.006 **	-0.421469	0.0579281	TRUE	0.058	0.0367 **
CACYBP|Q9HB71	Control	0.421289	41	0.00608596	TRUE	0.006 **	0.421289	0.0580769	TRUE	0.058	0.0368 **
CAMK2N2|Q96S95	Control	0.514129	27	0.00608049	TRUE	0.006 **	0.514129	0.0580423	TRUE	0.058	0.0368 **
DESI1|Q6ICB0	Control	0.421212	41	0.00609624	TRUE	0.006 **	0.421212	0.0581406	TRUE	0.058	0.0368 **
EXD2|Q9NVH0	Control	-0.421158	41	0.00610346	TRUE	0.006 **	-0.421158	0.0581853	TRUE	0.058	0.0368 **
PSMD2|Q13200	Control	-0.421187	41	0.00609963	TRUE	0.006 **	-0.421187	0.0581617	TRUE	0.058	0.0368 **
UBR4|Q5T4S7	Control	-0.421148	41	0.00610479	TRUE	0.006 **	-0.421148	0.0581936	TRUE	0.058	0.0368 **
WNK3|Q9BYP7	Control	0.42126	41	0.00608994	TRUE	0.006 **	0.42126	0.058102	TRUE	0.058	0.0368 **
LZIC|Q8WZA0	Control	0.421058	41	0.00611692	TRUE	0.006 **	0.421058	0.0582715	TRUE	0.058	0.0369 **
DDX39B|Q13838	Control	-0.420904	41	0.00613757	TRUE	0.006 **	-0.420904	0.0584016	TRUE	0.058	0.037 **
MB21D2|Q8IYB1	Control	-0.420869	41	0.00614219	TRUE	0.006 **	-0.420869	0.0584304	TRUE	0.058	0.037 **
MTMR1|Q13613	Control	-0.420942	41	0.00613246	TRUE	0.006 **	-0.420942	0.0583684	TRUE	0.058	0.037 **
TRAPPC9|Q96Q05	Control	-0.420441	41	0.0062	TRUE	0.006 **	-0.420441	0.0587922	TRUE	0.059	0.0372 **
DNAJC16|Q9Y2G8	Control	-0.420393	41	0.00620644	TRUE	0.006 **	-0.420393	0.0588315	TRUE	0.059	0.0373 **
GYG2|O15488	Control	-0.420163	41	0.00623768	TRUE	0.006 **	-0.420163	0.0590267	TRUE	0.059	0.0374 **
JAKMIP1|Q96N16	Control	0.420183	41	0.00623496	TRUE	0.006 **	0.420183	0.0590096	TRUE	0.059	0.0374 **
C9orf64|Q5T6V5	Control	-0.419993	41	0.00626096	TRUE	0.006 **	-0.419993	0.0591707	TRUE	0.059	0.0375 **
IK|Q13123	Control	0.419808	41	0.0062862	TRUE	0.006 **	0.419808	0.0593262	TRUE	0.059	0.0376 **
RBM22|Q9NW64	Control	0.419604	41	0.0063142	TRUE	0.006 **	0.419604	0.0594979	TRUE	0.059	0.0377 **
PAK3|O75914	Control	0.419431	41	0.00633809	TRUE	0.006 **	0.419431	0.059647	TRUE	0.06	0.0378 **
QTRT2|Q9H974	Control	0.511963	27	0.00633558	TRUE	0.006 **	0.511963	0.0596309	TRUE	0.06	0.0378 **
HSPA12B|Q96MM6	Control	-0.419142	41	0.00637805	TRUE	0.006 **	-0.419142	0.0598956	TRUE	0.06	0.0379 **
FAM160B1|Q5W0V3	Control	-0.418595	41	0.00645445	TRUE	0.006 **	-0.418595	0.0603647	TRUE	0.06	0.0382 **
MTPN|P58546	Control	0.418612	41	0.00645204	TRUE	0.006 **	0.418612	0.0603504	TRUE	0.06	0.0382 **
AGPAT1|Q99943	Control	0.418465	41	0.00647264	TRUE	0.006 **	0.418465	0.0604752	TRUE	0.06	0.0383 **
BZW1|Q7L1Q6	Control	-0.418171	41	0.00651409	TRUE	0.007 **	-0.418171	0.0607273	TRUE	0.061	0.0385 **
CSTF1|Q05048	Control	-0.417942	41	0.0065466	TRUE	0.007 **	-0.417942	0.0609246	TRUE	0.061	0.0386 **
GET4|Q7L5D6	Control	-0.417946	41	0.00654607	TRUE	0.007 **	-0.417946	0.0609215	TRUE	0.061	0.0386 **
MESD|Q14696	Control	0.417871	41	0.00655666	TRUE	0.007 **	0.417871	0.0609858	TRUE	0.061	0.0386 **
MVB12B|Q9H7P6	Control	0.417916	41	0.00655034	TRUE	0.007 **	0.417916	0.0609475	TRUE	0.061	0.0386 **
PGPEP1|Q9NXJ5	Control	-0.417864	41	0.00655767	TRUE	0.007 **	-0.417864	0.0609915	TRUE	0.061	0.0386 **
SNTB2|Q13425	Control	-0.417989	41	0.00653986	TRUE	0.007 **	-0.417989	0.0608843	TRUE	0.061	0.0386 **
IFIT3|O14879	Control	-0.417636	41	0.00659011	TRUE	0.007 **	-0.417636	0.0611895	TRUE	0.061	0.0387 **
HK1|P19367	Control	-0.417582	41	0.00659792	TRUE	0.007 **	-0.417582	0.0612374	TRUE	0.061	0.0388 **
RGS19|P49795	Control	-0.416617	41	0.00673708	TRUE	0.007 **	-0.416617	0.0620782	TRUE	0.062	0.0393 **
ZFAND5|O76080	Control	0.416646	41	0.00673283	TRUE	0.007 **	0.416646	0.0620518	TRUE	0.062	0.0393 **
BDH1|Q02338	Control	0.416486	41	0.00675613	TRUE	0.007 **	0.416486	0.0621933	TRUE	0.062	0.0394 **
DVL3|Q92997	Control	0.416244	41	0.00679161	TRUE	0.007 **	0.416244	0.0624052	TRUE	0.062	0.0395 **
GCN1|Q92616	Control	-0.416294	41	0.00678425	TRUE	0.007 **	-0.416294	0.0623618	TRUE	0.062	0.0395 **
RAB29|O14966	Control	-0.416191	41	0.00679936	TRUE	0.007 **	-0.416191	0.0624524	TRUE	0.062	0.0395 **
TANK|Q92844	Control	0.416275	41	0.00678708	TRUE	0.007 **	0.416275	0.0623783	TRUE	0.062	0.0395 **
FAM177A1|Q8N128	Control	0.41601	41	0.006826	TRUE	0.007 **	0.41601	0.0626117	TRUE	0.063	0.0396 **
GNAQ|P50148	Control	-0.415839	41	0.00685117	TRUE	0.007 **	-0.415839	0.0627633	TRUE	0.063	0.0397 **
SIPA1L1|O43166	Control	0.415983	41	0.00682992	TRUE	0.007 **	0.415983	0.0626351	TRUE	0.063	0.0397 **
COQ9|O75208	Control	0.415696	41	0.00687228	TRUE	0.007 **	0.415696	0.0628882	TRUE	0.063	0.0398 **
CNNM2|Q9H8M5	Control	-0.415576	41	0.00689011	TRUE	0.007 **	-0.415576	0.0629942	TRUE	0.063	0.0399 **
DBN1|Q16643	Control	0.41537	41	0.0069207	TRUE	0.007 **	0.41537	0.0631777	TRUE	0.063	0.04 **
PUM2|Q8TB72	Control	0.4154	41	0.00691622	TRUE	0.007 **	0.4154	0.0631505	TRUE	0.063	0.04 **
CPEB2|Q7Z5Q1	Control	0.498487	28	0.00693641	TRUE	0.007 **	0.498487	0.0632723	TRUE	0.063	0.0401 **
U2AF1L5|P0DN76	Control	0.415271	41	0.00693543	TRUE	0.007 **	0.415271	0.0632666	TRUE	0.063	0.0401 **
CEP290|O15078	Control	-0.415076	41	0.00696466	TRUE	0.007 **	-0.415076	0.0634415	TRUE	0.063	0.0402 **
CHCHD1|Q96BP2	Control	0.415053	41	0.00696803	TRUE	0.007 **	0.415053	0.0634611	TRUE	0.063	0.0402 **
TXNDC17|Q9BRA2	Control	0.415108	41	0.00695978	TRUE	0.007 **	0.415108	0.0634134	TRUE	0.063	0.0402 **
USP20|Q9Y2K6	Control	-0.414989	41	0.00697773	TRUE	0.007 **	-0.414989	0.063519	TRUE	0.064	0.0402 **
GPC5|P78333	Control	-0.414766	41	0.00701121	TRUE	0.007 **	-0.414766	0.0637178	TRUE	0.064	0.0403 **
RIC8A|Q9NPQ8	Control	-0.414859	41	0.00699718	TRUE	0.007 **	-0.414859	0.0636343	TRUE	0.064	0.0403 **
YBX1|P67809	Control	0.414835	41	0.00700086	TRUE	0.007 **	0.414835	0.0636562	TRUE	0.064	0.0403 **
GMPPB|Q9Y5P6	Control	-0.414653	41	0.00702816	TRUE	0.007 **	-0.414653	0.0638196	TRUE	0.064	0.0404 **
MAP7D2|Q96T17	Control	0.414746	41	0.00701422	TRUE	0.007 **	0.414746	0.0637358	TRUE	0.064	0.0404 **
SBF2|Q86WG5	Control	-0.414667	41	0.00702608	TRUE	0.007 **	-0.414667	0.0638068	TRUE	0.064	0.0404 **
PLPP3|O14495	Control	-0.414534	41	0.00704617	TRUE	0.007 **	-0.414534	0.0639261	TRUE	0.064	0.0405 **
TCOF1|Q13428	Control	0.414584	41	0.00703872	TRUE	0.007 **	0.414584	0.063882	TRUE	0.064	0.0405 **
IGFBP7|Q16270	Control	0.414398	41	0.00706676	TRUE	0.007 **	0.414398	0.0640475	TRUE	0.064	0.0406 **
RYR2|Q92736	Control	-0.414351	41	0.00707394	TRUE	0.007 **	-0.414351	0.0640903	TRUE	0.064	0.0406 **
SAR1A|Q9NR31	Control	-0.414404	41	0.00706587	TRUE	0.007 **	-0.414404	0.0640422	TRUE	0.064	0.0406 **
SEPHS1|P49903	Control	-0.414263	41	0.00708725	TRUE	0.007 **	-0.414263	0.0641708	TRUE	0.064	0.0406 **
HSD17B10|Q99714	Control	0.414212	41	0.00709512	TRUE	0.007 **	0.414212	0.0642168	TRUE	0.064	0.0407 **
PHGDH|O43175	Control	-0.414129	41	0.00710776	TRUE	0.007 **	-0.414129	0.0642912	TRUE	0.064	0.0407 **
GAS7|O60861	Control	0.413848	41	0.00715071	TRUE	0.007 **	0.413848	0.0645425	TRUE	0.065	0.0409 **
LHFPL2|Q6ZUX7	Control	-0.413834	41	0.00715275	TRUE	0.007 **	-0.413834	0.0645541	TRUE	0.065	0.0409 **
PRKAB2|O43741	Control	-0.41375	41	0.00716567	TRUE	0.007 **	-0.41375	0.06463	TRUE	0.065	0.0409 **
RASIP1|Q5U651	Control	-0.413849	41	0.00715058	TRUE	0.007 **	-0.413849	0.0645417	TRUE	0.065	0.0409 **
RHOQ|P17081	Control	-0.413531	41	0.00719943	TRUE	0.007 **	-0.413531	0.0648271	TRUE	0.065	0.041 **
DPYS|Q14117	Control	-0.413368	41	0.00722458	TRUE	0.007 **	-0.413368	0.0649758	TRUE	0.065	0.0411 **
NUDT21|O43809	Control	0.413384	41	0.00722212	TRUE	0.007 **	0.413384	0.0649609	TRUE	0.065	0.0411 **
RRP15|Q9Y3B9	Control	0.413428	41	0.00721529	TRUE	0.007 **	0.413428	0.0649201	TRUE	0.065	0.0411 **
FXYD7|P58549	Control	0.413189	41	0.00725221	TRUE	0.007 **	0.413189	0.0651388	TRUE	0.065	0.0412 **
IER3IP1|Q9Y5U9	Control	-0.504857	27	0.00723665	TRUE	0.007 **	-0.504857	0.0650471	TRUE	0.065	0.0412 **
PCNP|Q8WW12	Control	0.413121	41	0.00726281	TRUE	0.007 **	0.413121	0.0652001	TRUE	0.065	0.0413 **
TGM3|Q08188	Control	0.49608	28	0.00725725	TRUE	0.007 **	0.49608	0.0651676	TRUE	0.065	0.0413 **
MYL6B|P14649	Control	0.412945	41	0.00729019	TRUE	0.007 **	0.412945	0.0653598	TRUE	0.065	0.0414 **
SNRNP27|Q8WVK2	Control	0.412998	41	0.00728185	TRUE	0.007 **	0.412998	0.0653106	TRUE	0.065	0.0414 **
UBA6|A0AVT1	Control	-0.41281	41	0.00731126	TRUE	0.007 **	-0.41281	0.0654838	TRUE	0.065	0.0415 **
VIPAS39|Q9H9C1	Control	-0.412618	41	0.0073413	TRUE	0.007 **	-0.412618	0.0656579	TRUE	0.066	0.0416 **
ANKRD44|Q8N8A2	Control	-0.412369	41	0.0073804	TRUE	0.007 **	-0.412369	0.065886	TRUE	0.066	0.0417 **
ARFGAP1|Q8N6T3	Control	0.412436	41	0.0073698	TRUE	0.007 **	0.412436	0.0658236	TRUE	0.066	0.0417 **
DHX36|Q9H2U1	Control	-0.412325	41	0.00738725	TRUE	0.007 **	-0.412325	0.0659266	TRUE	0.066	0.0417 **
CARD10|Q9BWT7	Control	0.495054	28	0.00739772	TRUE	0.007 **	0.495054	0.0659879	TRUE	0.066	0.0418 **
COMMD9|Q9P000	Control	-0.412164	41	0.00741275	TRUE	0.007 **	-0.412164	0.0660758	TRUE	0.066	0.0418 **
SENP8|Q96LD8	Control	-0.412288	41	0.0073932	TRUE	0.007 **	-0.412288	0.0659617	TRUE	0.066	0.0418 **
CTNNA2|P26232	Control	-0.41206	41	0.00742919	TRUE	0.007 **	-0.41206	0.066172	TRUE	0.066	0.0419 **
PHAX|Q9H814	Control	0.411763	41	0.00747629	TRUE	0.007 **	0.411763	0.0664464	TRUE	0.066	0.0421 **
TRIM9|Q9C026	Control	0.41166	41	0.00749271	TRUE	0.007 **	0.41166	0.0665428	TRUE	0.067	0.0421 **
ARL1|P40616	Control	-0.411549	41	0.00751045	TRUE	0.008 **	-0.411549	0.0666445	TRUE	0.067	0.0422 **
MDH2|P40926	Control	0.411529	41	0.00751376	TRUE	0.008 **	0.411529	0.0666629	TRUE	0.067	0.0422 **
CCT7|Q99832	Control	-0.411055	41	0.00758989	TRUE	0.008 **	-0.411055	0.0670997	TRUE	0.067	0.0425 **
FLII|Q13045	Control	-0.411	41	0.00759865	TRUE	0.008 **	-0.411	0.0671495	TRUE	0.067	0.0425 **
ASL|P04424	Control	-0.410803	41	0.00763053	TRUE	0.008 **	-0.410803	0.0673336	TRUE	0.067	0.0426 **
DYNC1H1|Q14204	Control	-0.410832	41	0.00762589	TRUE	0.008 **	-0.410832	0.0673074	TRUE	0.067	0.0426 **
LRRTM2|O43300	Control	-0.410607	41	0.00766243	TRUE	0.008 **	-0.410607	0.0675159	TRUE	0.068	0.0428 **
HEATR6|Q6AI08	Control	-0.410297	41	0.0077129	TRUE	0.008 **	-0.410297	0.0678046	TRUE	0.068	0.0429 **
PSD3|Q9NYI0	Control	0.410296	41	0.00771307	TRUE	0.008 **	0.410296	0.0678055	TRUE	0.068	0.0429 **
RIPK1|Q13546	Control	-0.410279	41	0.00771582	TRUE	0.008 **	-0.410279	0.067821	TRUE	0.068	0.0429 **
CD58|P19256	Control	-0.410185	41	0.00773122	TRUE	0.008 **	-0.410185	0.0679102	TRUE	0.068	0.043 **
CPLX1|O14810	Control	0.410147	41	0.00773755	TRUE	0.008 **	0.410147	0.0679467	TRUE	0.068	0.043 **
MAP9|Q49MG5	Control	0.410193	41	0.00772999	TRUE	0.008 **	0.410193	0.0679032	TRUE	0.068	0.043 **
COX19|Q49B96	Control	0.409832	41	0.00778926	TRUE	0.008 **	0.409832	0.0682423	TRUE	0.068	0.0432 **
RAB4A|P20338	Control	-0.409779	41	0.00779803	TRUE	0.008 **	-0.409779	0.0682918	TRUE	0.068	0.0432 **
ABHD11|Q8NFV4	Control	0.409334	41	0.00787185	TRUE	0.008 **	0.409334	0.0687146	TRUE	0.069	0.0435 **
CLPB|Q9H078	Control	-0.409386	41	0.00786324	TRUE	0.008 **	-0.409386	0.0686652	TRUE	0.069	0.0435 **
SHC1|P29353	Control	0.409348	41	0.00786947	TRUE	0.008 **	0.409348	0.0687006	TRUE	0.069	0.0435 **
AQR|O60306	Control	-0.408943	41	0.00793714	TRUE	0.008 **	-0.408943	0.0690839	TRUE	0.069	0.0437 **
PEG3|Q9GZU2	Control	0.40902	41	0.00792421	TRUE	0.008 **	0.40902	0.0690103	TRUE	0.069	0.0437 **
MRM3|Q9HC36	Control	0.408862	41	0.00795068	TRUE	0.008 **	0.408862	0.0691612	TRUE	0.069	0.0438 **
SEC23IP|Q9Y6Y8	Control	0.408862	41	0.00795078	TRUE	0.008 **	0.408862	0.0691617	TRUE	0.069	0.0438 **
CHCHD3|Q9NX63	Control	0.408673	41	0.00798253	TRUE	0.008 **	0.408673	0.0693396	TRUE	0.069	0.0439 **
NECTIN2|Q92692	Control	-0.40871	41	0.00797627	TRUE	0.008 **	-0.40871	0.0693055	TRUE	0.069	0.0439 **
OSBPL2|Q9H1P3	Control	-0.408692	41	0.00797931	TRUE	0.008 **	-0.408692	0.0693224	TRUE	0.069	0.0439 **
POLR3D|P05423	Control	0.435142	36	0.00799392	TRUE	0.008 **	0.435142	0.0694033	TRUE	0.069	0.0439 **
GNPAT|O15228	Control	-0.408497	41	0.00801225	TRUE	0.008 **	-0.408497	0.0695048	TRUE	0.07	0.044 **
LSM3|P62310	Control	0.408276	41	0.00804954	TRUE	0.008 **	0.408276	0.0697135	TRUE	0.07	0.0441 **
PPP1R12C|Q9BZL4	Control	0.408342	41	0.00803837	TRUE	0.008 **	0.408342	0.069651	TRUE	0.07	0.0441 **
RAPGEF6|Q8TEU7	Control	-0.408149	41	0.00807123	TRUE	0.008 **	-0.408149	0.0698351	TRUE	0.07	0.0442 **
PCMT1|P22061	Control	0.408041	41	0.00808953	TRUE	0.008 **	0.408041	0.0699369	TRUE	0.07	0.0443 **
PFKFB2|O60825	Control	-0.407992	41	0.00809791	TRUE	0.008 **	-0.407992	0.0699828	TRUE	0.07	0.0443 **
IGSF8|Q969P0	Control	-0.407785	41	0.00813338	TRUE	0.008 **	-0.407785	0.070183	TRUE	0.07	0.0444 **
PBLD|P30039	Control	-0.407788	41	0.00813287	TRUE	0.008 **	-0.407788	0.07018	TRUE	0.07	0.0444 **
GOLM1|Q8NBJ4	Control	-0.407593	41	0.00816624	TRUE	0.008 **	-0.407593	0.0703687	TRUE	0.07	0.0446 **
SDF2L1|Q9HCN8	Control	-0.498026	27	0.0082023	TRUE	0.008 **	-0.498026	0.0705696	TRUE	0.071	0.0447 **
GNPDA1|P46926	Control	-0.407143	41	0.00824386	TRUE	0.008 **	-0.407143	0.0708006	TRUE	0.071	0.0448 **
GTF2E2|P29084	Control	0.40717	41	0.00823922	TRUE	0.008 **	0.40717	0.0707741	TRUE	0.071	0.0448 **
OTUD6B|Q8N6M0	Control	0.407178	41	0.00823777	TRUE	0.008 **	0.407178	0.0707664	TRUE	0.071	0.0448 **
TIAL1|Q01085	Control	0.407084	41	0.00825401	TRUE	0.008 **	0.407084	0.070857	TRUE	0.071	0.0449 **
MT3|P25713	Control	0.406917	41	0.00828304	TRUE	0.008 **	0.406917	0.0710211	TRUE	0.071	0.045 **
SH3GL3|Q99963	Control	0.406916	41	0.00828325	TRUE	0.008 **	0.406916	0.0710221	TRUE	0.071	0.045 **
TRAPPC8|Q9Y2L5	Control	-0.406746	41	0.00831281	TRUE	0.008 **	-0.406746	0.0711873	TRUE	0.071	0.0451 **
CRLF3|Q8IUI8	Control	-0.406559	41	0.00834553	TRUE	0.008 **	-0.406559	0.0713713	TRUE	0.071	0.0452 **
PNN|Q9H307	Control	0.406512	41	0.0083538	TRUE	0.008 **	0.406512	0.0714173	TRUE	0.071	0.0452 **
IGKC|P01834	Control	-0.406465	41	0.00836198	TRUE	0.008 **	-0.406465	0.0714626	TRUE	0.071	0.0453 **
DAP|P51397	Control	0.406125	41	0.00842177	TRUE	0.008 **	0.406125	0.0717969	TRUE	0.072	0.0455 **
CBX3|Q13185	Control	0.405858	41	0.008469	TRUE	0.008 **	0.405858	0.0720557	TRUE	0.072	0.0456 **
FGF12|P61328	Control	0.405866	41	0.00846755	TRUE	0.008 **	0.405866	0.0720481	TRUE	0.072	0.0456 **
SLC20A2|Q08357	Control	-0.405961	41	0.00845081	TRUE	0.008 **	-0.405961	0.0719555	TRUE	0.072	0.0456 **
COX7A2|P14406	Control	0.405375	41	0.00855499	TRUE	0.009 **	0.405375	0.0725241	TRUE	0.073	0.0459 **
COPS7A|Q9UBW8	Control	0.405169	41	0.00859182	TRUE	0.009 **	0.405169	0.072727	TRUE	0.073	0.0461 **
MIEF1|L0R8F8	Control	0.405087	41	0.00860669	TRUE	0.009 **	0.405087	0.0728094	TRUE	0.073	0.0461 **
NNMT|P40261	Control	0.557696	21	0.00861746	TRUE	0.009 **	0.557696	0.0728682	TRUE	0.073	0.0461 **
CTTN|Q14247	Control	0.404635	41	0.00868819	TRUE	0.009 **	0.404635	0.0732569	TRUE	0.073	0.0464 **
DNM1|Q05193	Control	0.404569	41	0.00870014	TRUE	0.009 **	0.404569	0.0733221	TRUE	0.073	0.0464 **
TMEM43|Q9BTV4	Control	-0.404586	41	0.00869711	TRUE	0.009 **	-0.404586	0.073306	TRUE	0.073	0.0464 **
CA8|P35219	Control	-0.494677	27	0.00871373	TRUE	0.009 **	-0.494677	0.0733981	TRUE	0.073	0.0465 **
YJEFN3|A6XGL0	Control	0.404425	41	0.00872633	TRUE	0.009 **	0.404425	0.073466	TRUE	0.073	0.0465 **
ARHGEF10L|Q9HCE6	Control	-0.404179	41	0.00877109	TRUE	0.009 **	-0.404179	0.0737108	TRUE	0.074	0.0467 **
FKBP7|Q9Y680	Control	0.404168	41	0.0087732	TRUE	0.009 **	0.404168	0.0737215	TRUE	0.074	0.0467 **
KHDRBS1|Q07666	Control	0.404202	41	0.00876688	TRUE	0.009 **	0.404202	0.0736883	TRUE	0.074	0.0467 **
LZTS1|Q9Y250	Control	0.4042	41	0.00876731	TRUE	0.009 **	0.4042	0.0736904	TRUE	0.074	0.0467 **
CDK14|O94921	Control	-0.403907	41	0.00882083	TRUE	0.009 **	-0.403907	0.073981	TRUE	0.074	0.0468 **
CNOT4|O95628	Control	0.404002	41	0.00880348	TRUE	0.009 **	0.404002	0.0738877	TRUE	0.074	0.0468 **
UMAD1|C9J7I0	Control	0.403946	41	0.0088137	TRUE	0.009 **	0.403946	0.0739424	TRUE	0.074	0.0468 **
NPTX1|Q15818	Control	-0.403748	41	0.00885006	TRUE	0.009 **	-0.403748	0.074139	TRUE	0.074	0.0469 **
ATG7|O95352	Control	-0.403715	41	0.00885622	TRUE	0.009 **	-0.403715	0.0741721	TRUE	0.074	0.047 **
BICD2|Q8TD16	Control	0.403702	41	0.00885869	TRUE	0.009 **	0.403702	0.0741857	TRUE	0.074	0.047 **
HDHD2|Q9H0R4	Control	-0.40346	41	0.00890336	TRUE	0.009 **	-0.40346	0.0744257	TRUE	0.074	0.0471 **
RNLS|Q5VYX0	Control	-0.403426	41	0.00890954	TRUE	0.009 **	-0.403426	0.0744598	TRUE	0.074	0.0471 **
SUCLG2|Q96I99	Control	-0.403447	41	0.00890573	TRUE	0.009 **	-0.403447	0.0744389	TRUE	0.074	0.0471 **
EXOC6B|Q9Y2D4	Control	-0.403369	41	0.00892008	TRUE	0.009 **	-0.403369	0.0745181	TRUE	0.075	0.0472 **
NSF|P46459	Control	-0.403398	41	0.00891484	TRUE	0.009 **	-0.403398	0.0744895	TRUE	0.074	0.0472 **
SNRNP200|O75643	Control	-0.403333	41	0.0089269	TRUE	0.009 **	-0.403333	0.0745549	TRUE	0.075	0.0472 **
CCDC177|Q9NQR7	Control	0.403219	41	0.00894796	TRUE	0.009 **	0.403219	0.0746681	TRUE	0.075	0.0473 **
IRF2BPL|Q9H1B7	Control	0.403094	41	0.00897115	TRUE	0.009 **	0.403094	0.0747911	TRUE	0.075	0.0474 **
UFD1|Q92890	Control	0.403046	41	0.00898015	TRUE	0.009 **	0.403046	0.074839	TRUE	0.075	0.0474 **
ERC1|Q8IUD2	Control	0.402881	41	0.00901092	TRUE	0.009 **	0.402881	0.0750059	TRUE	0.075	0.0475 **
HTT|P42858	Control	-0.402871	41	0.00901278	TRUE	0.009 **	-0.402871	0.0750157	TRUE	0.075	0.0475 **
LRFN2|Q9ULH4	Control	0.402819	41	0.00902251	TRUE	0.009 **	0.402819	0.0750692	TRUE	0.075	0.0475 **
NFIX|Q14938	Control	-0.402841	41	0.00901841	TRUE	0.009 **	-0.402841	0.0750461	TRUE	0.075	0.0475 **
ATP1B3|P54709	Control	-0.402646	41	0.009055	TRUE	0.009 **	-0.402646	0.0752429	TRUE	0.075	0.0476 **
CDH4|P55283	Control	-0.40276	41	0.00903363	TRUE	0.009 **	-0.40276	0.0751288	TRUE	0.075	0.0476 **
COA4|Q9NYJ1	Control	0.402615	41	0.00906082	TRUE	0.009 **	0.402615	0.0752745	TRUE	0.075	0.0477 **
LGALS1|P09382	Control	-0.402572	41	0.00906889	TRUE	0.009 **	-0.402572	0.0753187	TRUE	0.075	0.0477 **
ARHGEF18|Q6ZSZ5	Control	0.402368	41	0.00910726	TRUE	0.009 **	0.402368	0.0755246	TRUE	0.076	0.0478 **
GGT7|Q9UJ14	Control	-0.402307	41	0.00911889	TRUE	0.009 **	-0.402307	0.0755876	TRUE	0.076	0.0479 **
CDK16|Q00536	Control	0.402136	41	0.0091512	TRUE	0.009 **	0.402136	0.0757604	TRUE	0.076	0.048 **
DPH2|Q9BQC3	Control	0.402131	41	0.00915214	TRUE	0.009 **	0.402131	0.0757654	TRUE	0.076	0.048 **
NOL7|Q9UMY1	Control	0.401724	41	0.00922954	TRUE	0.009 **	0.401724	0.0761793	TRUE	0.076	0.0482 **
DCAKD|Q8WVC6	Control	-0.4016	41	0.00925315	TRUE	0.009 **	-0.4016	0.0763035	TRUE	0.076	0.0483 **
FAU|P62861	Control	0.401671	41	0.00923958	TRUE	0.009 **	0.401671	0.0762326	TRUE	0.076	0.0483 **
JCHAIN|P01591	Control	-0.401597	41	0.00925383	TRUE	0.009 **	-0.401597	0.0763072	TRUE	0.076	0.0483 **
SOGA3|Q5TF21	Control	-0.401692	41	0.0092356	TRUE	0.009 **	-0.401692	0.0762118	TRUE	0.076	0.0483 **
COPZ1|P61923	Control	-0.401141	41	0.00934129	TRUE	0.009 **	-0.401141	0.0767719	TRUE	0.077	0.0486 **
LANCL3|Q6ZV70	Control	-0.490793	27	0.00934024	TRUE	0.009 **	-0.490793	0.0767658	TRUE	0.077	0.0486 **
PRKAR1B|P31321	Control	0.401102	41	0.00934878	TRUE	0.009 **	0.401102	0.076812	TRUE	0.077	0.0486 **
C1QBP|Q07021	Control	0.400793	41	0.00940863	TRUE	0.009 **	0.400793	0.0771276	TRUE	0.077	0.0488 **
FARSA|Q9Y285	Control	0.400869	41	0.00939398	TRUE	0.009 **	0.400869	0.0770508	TRUE	0.077	0.0488 **
GALNT16|Q8N428	Control	-0.400581	41	0.00944981	TRUE	0.009 **	-0.400581	0.0773438	TRUE	0.077	0.049 **
YBX3|P16989	Control	0.400563	41	0.00945331	TRUE	0.009 **	0.400563	0.0773621	TRUE	0.077	0.049 **
LRRC20|Q8TCA0	Control	0.400391	41	0.00948696	TRUE	0.009 **	0.400391	0.0775406	TRUE	0.078	0.0491 **
SUN1|O94901	Control	-0.400314	41	0.00950196	TRUE	0.01 **	-0.400314	0.077619	TRUE	0.078	0.0491 **
RPS3A|P61247	Control	0.400212	41	0.00952186	TRUE	0.01 **	0.400212	0.0777231	TRUE	0.078	0.0492 **
COX15|Q7KZN9	Control	-0.400087	41	0.00954647	TRUE	0.01 **	-0.400087	0.077851	TRUE	0.078	0.0493 **
SEPT10|Q9P0V9	Control	-0.400071	41	0.00954965	TRUE	0.01 **	-0.400071	0.0778674	TRUE	0.078	0.0493 **
LMO7|Q8WWI1	Control	0.39998	41	0.00956745	TRUE	0.01 **	0.39998	0.0779613	TRUE	0.078	0.0494 **
FOXK1|P85037	Control	0.399812	41	0.00960057	TRUE	0.01 **	0.399812	0.0781355	TRUE	0.078	0.0495 **
PLCB4|Q15147	Control	-0.399718	41	0.00961912	TRUE	0.01 **	-0.399718	0.0782344	TRUE	0.078	0.0495 **
CHCHD7|Q9BUK0	Control	0.399675	41	0.00962771	TRUE	0.01 **	0.399675	0.0782797	TRUE	0.078	0.0496 **
NT5DC2|Q9H857	Control	-0.489099	27	0.00962502	TRUE	0.01 **	-0.489099	0.0782655	TRUE	0.078	0.0496 **
ARAP1|Q96P48	Control	-0.399438	41	0.00967472	TRUE	0.01 **	-0.399438	0.0785267	TRUE	0.079	0.0497 **
ZFYVE19|Q96K21	Control	0.399541	41	0.00965419	TRUE	0.01 **	0.399541	0.0784187	TRUE	0.078	0.0497 **
ZMYND11|Q15326	Control	0.488831	27	0.00967072	TRUE	0.01 **	0.488831	0.0785054	TRUE	0.079	0.0497 **
PDCD4|Q53EL6	Control	-0.399347	41	0.00969266	TRUE	0.01 **	-0.399347	0.0786218	TRUE	0.079	0.0498 **
FDFT1|P37268	Control	0.399149	41	0.00973222	TRUE	0.01 **	0.399149	0.0788303	TRUE	0.079	0.0499 **
PLRG1|O43660	Control	0.399153	41	0.00973139	TRUE	0.01 **	0.399153	0.0788259	TRUE	0.079	0.0499 **
KCNN3|Q9UGI6	Control	-0.399005	41	0.00976091	TRUE	0.01	-0.399005	0.0789811	TRUE	0.079	0.05
ZRANB2|O95218	Control	0.398954	41	0.00977114	TRUE	0.01	0.398954	0.0790358	TRUE	0.079	0.05
PANK3|Q9H999	Control	-0.48821	27	0.00977744	TRUE	0.01	-0.48821	0.0790691	TRUE	0.079	0.0501
SLCO1C1|Q9NYB5	Control	-0.398782	41	0.00980578	TRUE	0.01	-0.398782	0.079218	TRUE	0.079	0.0502
TAF15|Q92804	Control	0.398662	41	0.00982994	TRUE	0.01	0.398662	0.079343	TRUE	0.079	0.0502
CCS|O14618	Control	0.398527	41	0.00985705	TRUE	0.01	0.398527	0.0794824	TRUE	0.079	0.0503
CHD1L|Q86WJ1	Control	-0.398619	41	0.00983853	TRUE	0.01	-0.398619	0.0793873	TRUE	0.079	0.0503
DCX|O43602	Control	0.398543	41	0.00985389	TRUE	0.01	0.398543	0.0794664	TRUE	0.079	0.0503
NCAN|O14594	Control	0.398614	41	0.00983948	TRUE	0.01	0.398614	0.0793922	TRUE	0.079	0.0503
ALS2|Q96Q42	Control	-0.398389	41	0.00988495	TRUE	0.01	-0.398389	0.0796277	TRUE	0.08	0.0504
JAK2|O60674	Control	-0.398443	41	0.00987417	TRUE	0.01	-0.398443	0.0795719	TRUE	0.08	0.0504
PCSK2|P16519	Control	-0.398412	41	0.00988042	TRUE	0.01	-0.398412	0.079604	TRUE	0.08	0.0504
TERF2IP|Q9NYB0	Control	0.398218	41	0.00991974	TRUE	0.01	0.398218	0.0798089	TRUE	0.08	0.0505
CSDC2|Q9Y534	Control	0.39791	41	0.00998234	TRUE	0.01	0.39791	0.0801322	TRUE	0.08	0.0507
POP7|O75817	Control	0.478605	28	0.00998325	TRUE	0.01	0.478605	0.0801369	TRUE	0.08	0.0507
TRIM62|Q9BVG3	Control	0.398034	41	0.00995699	TRUE	0.01	0.398034	0.0800016	TRUE	0.08	0.0507
PDCD5|O14737	Control	0.397866	41	0.00999133	TRUE	0.01	0.397866	0.0801782	TRUE	0.08	0.0508
CFL1|P23528	Control	0.397664	41	0.0100327	TRUE	0.01	0.397664	0.0803911	TRUE	0.08	0.0509
RWDD1|Q9H446	Control	0.397601	41	0.0100456	TRUE	0.01	0.397601	0.0804572	TRUE	0.08	0.0509
DCPS|Q96C86	Control	-0.397585	41	0.010049	TRUE	0.01	-0.397585	0.0804744	TRUE	0.08	0.051
PHF20L1|A8MW92	Control	0.397452	41	0.0100762	TRUE	0.01	0.397452	0.0806165	TRUE	0.081	0.051
HVCN1|Q96D96	Control	-0.39735	41	0.0100972	TRUE	0.01	-0.39735	0.0807249	TRUE	0.081	0.0511
C1S|P09871	Control	-0.397063	41	0.0101564	TRUE	0.01	-0.397063	0.0810273	TRUE	0.081	0.0513
ZC3H4|Q9UPT8	Control	0.397101	41	0.0101486	TRUE	0.01	0.397101	0.0809864	TRUE	0.081	0.0513
MLYCD|O95822	Control	-0.396878	41	0.0101948	TRUE	0.01	-0.396878	0.0812224	TRUE	0.081	0.0514
THYN1|Q9P016	Control	0.396614	41	0.0102499	TRUE	0.01	0.396614	0.0815057	TRUE	0.082	0.0516
VWA8|A3KMH1	Control	0.396655	41	0.0102413	TRUE	0.01	0.396655	0.0814613	TRUE	0.081	0.0516
ELAVL4|P26378	Control	0.396483	41	0.0102772	TRUE	0.01	0.396483	0.0816451	TRUE	0.082	0.0517
GRM5|P41594	Control	-0.396425	41	0.0102893	TRUE	0.01	-0.396425	0.0817082	TRUE	0.082	0.0517
LYPLA2|O95372	Control	0.39651	41	0.0102716	TRUE	0.01	0.39651	0.0816178	TRUE	0.082	0.0517
BROX|Q5VW32	Control	-0.396262	41	0.0103236	TRUE	0.01	-0.396262	0.0818819	TRUE	0.082	0.0518
CPD|O75976	Control	-0.396274	41	0.0103211	TRUE	0.01	-0.396274	0.0818695	TRUE	0.082	0.0518
NCK2|O43639	Control	0.396265	41	0.0103229	TRUE	0.01	0.396265	0.0818788	TRUE	0.082	0.0518
USP7|Q93009	Control	-0.39635	41	0.0103052	TRUE	0.01	-0.39635	0.0817881	TRUE	0.082	0.0518
CPEB3|Q8NE35	Control	0.396226	41	0.010331	TRUE	0.01	0.396226	0.0819201	TRUE	0.082	0.0519
UQCRC2|P22695	Control	0.39621	41	0.0103346	TRUE	0.01	0.39621	0.0819385	TRUE	0.082	0.0519
DIP2A|Q14689	Control	-0.395836	41	0.0104133	TRUE	0.01	-0.395836	0.0823423	TRUE	0.082	0.0521
MAN2A2|P49641	Control	-0.395624	41	0.0104584	TRUE	0.01	-0.395624	0.0825744	TRUE	0.083	0.0523
NBEAL2|Q6ZNJ1	Control	0.484405	27	0.0104525	TRUE	0.01	0.484405	0.0825438	TRUE	0.083	0.0523
TTPAL|Q9BTX7	Control	0.395605	41	0.0104623	TRUE	0.01	0.395605	0.0825945	TRUE	0.083	0.0523
CTNNA1|P35221	Control	-0.395369	41	0.0105127	TRUE	0.011	-0.395369	0.0828519	TRUE	0.083	0.0525
PPP3CB|P16298	Control	0.395341	41	0.0105186	TRUE	0.011	0.395341	0.0828816	TRUE	0.083	0.0525
SMARCD1|Q96GM5	Control	0.395244	41	0.0105393	TRUE	0.011	0.395244	0.0829864	TRUE	0.083	0.0525
FAM192A|Q9GZU8	Control	0.395074	41	0.0105756	TRUE	0.011	0.395074	0.0831687	TRUE	0.083	0.0527
NDUFAF7|Q7L592	Control	0.394844	41	0.0106251	TRUE	0.011	0.394844	0.0834199	TRUE	0.083	0.0528
CDIPT|O14735	Control	-0.394691	41	0.010658	TRUE	0.011	-0.394691	0.083585	TRUE	0.084	0.0529
LEMD2|Q8NC56	Control	-0.394549	41	0.0106887	TRUE	0.011	-0.394549	0.0837395	TRUE	0.084	0.053
PAFAH1B2|P68402	Control	-0.394527	41	0.0106936	TRUE	0.011	-0.394527	0.0837649	TRUE	0.084	0.053
NRIP2|Q9BQI9	Control	-0.394391	41	0.0107229	TRUE	0.011	-0.394391	0.0839128	TRUE	0.084	0.0531
UBQLN4|Q9NRR5	Control	0.394408	41	0.0107192	TRUE	0.011	0.394408	0.0838945	TRUE	0.084	0.0531
OSGEP|Q9NPF4	Control	-0.394328	41	0.0107365	TRUE	0.011	-0.394328	0.0839802	TRUE	0.084	0.0532
SLC25A29|Q8N8R3	Control	-0.394012	41	0.0108054	TRUE	0.011	-0.394012	0.0843255	TRUE	0.084	0.0534
C1orf167|Q5SNV9	Control	-0.393849	41	0.010841	TRUE	0.011	-0.393849	0.0845057	TRUE	0.085	0.0535
CNOT7|Q9UIV1	Control	-0.39376	41	0.0108606	TRUE	0.011	-0.39376	0.0846013	TRUE	0.085	0.0536
EIF4EBP2|Q13542	Control	0.393702	41	0.0108733	TRUE	0.011	0.393702	0.0846657	TRUE	0.085	0.0536
PPAT|Q06203	Control	-0.393678	41	0.0108787	TRUE	0.011	-0.393678	0.0846925	TRUE	0.085	0.0536
PLD3|Q8IV08	Control	-0.39351	41	0.0109155	TRUE	0.011	-0.39351	0.0848742	TRUE	0.085	0.0537
RABL6|Q3YEC7	Control	0.393598	41	0.0108961	TRUE	0.011	0.393598	0.0847781	TRUE	0.085	0.0537
C7orf25|Q9BPX7	Control	0.481818	27	0.0109332	TRUE	0.011	0.481818	0.0849637	TRUE	0.085	0.0538
EPM2AIP1|Q7L775	Control	-0.393442	41	0.0109305	TRUE	0.011	-0.393442	0.08495	TRUE	0.085	0.0538
NIPSNAP2|O75323	Control	0.393215	41	0.0109807	TRUE	0.011	0.393215	0.0852004	TRUE	0.085	0.0539
COQ8B|Q96D53	Control	-0.481483	27	0.0109967	TRUE	0.011	-0.481483	0.0852803	TRUE	0.085	0.054
PCSK1N|Q9UHG2	Control	0.392996	41	0.0110293	TRUE	0.011	0.392996	0.0854431	TRUE	0.085	0.0541
WIPF2|Q8TF74	Control	0.392907	41	0.0110491	TRUE	0.011	0.392907	0.0855411	TRUE	0.086	0.0542
ACO1|P21399	Control	0.392776	41	0.0110783	TRUE	0.011	0.392776	0.0856883	TRUE	0.086	0.0543
CCDC50|Q8IVM0	Control	0.392774	41	0.0110787	TRUE	0.011	0.392774	0.0856903	TRUE	0.086	0.0543
ADH4|P08319	Control	0.472539	28	0.0111105	TRUE	0.011	0.472539	0.0858473	TRUE	0.086	0.0544
ABCC1|P33527	Control	0.392462	41	0.0111486	TRUE	0.011	0.392462	0.0860375	TRUE	0.086	0.0545
HS6ST1|O60243	Control	-0.392454	41	0.0111503	TRUE	0.011	-0.392454	0.0860458	TRUE	0.086	0.0545
LDB3|O75112	Control	0.392408	41	0.0111606	TRUE	0.011	0.392408	0.0860966	TRUE	0.086	0.0545
TLE3|Q04726	Control	0.392401	41	0.0111622	TRUE	0.011	0.392401	0.0861045	TRUE	0.086	0.0545
ADCYAP1|P18509	Control	0.402027	39	0.0111798	TRUE	0.011	0.402027	0.0861914	TRUE	0.086	0.0546
RANBP6|O60518	Control	-0.392221	41	0.0112027	TRUE	0.011	-0.392221	0.086303	TRUE	0.086	0.0546
CDV3|Q9UKY7	Control	0.391957	41	0.0112621	TRUE	0.011	0.391957	0.0865965	TRUE	0.087	0.0548
EPHA5|P54756	Control	0.391956	41	0.0112624	TRUE	0.011	0.391956	0.0865978	TRUE	0.087	0.0548
PRKG2|Q13237	Control	0.391952	41	0.0112633	TRUE	0.011	0.391952	0.0866019	TRUE	0.087	0.0548
RPL29|P47914	Control	0.391955	41	0.0112627	TRUE	0.011	0.391955	0.0865989	TRUE	0.087	0.0548
SLC25A1|P53007	Control	-0.392019	41	0.0112482	TRUE	0.011	-0.392019	0.0865275	TRUE	0.087	0.0548
AGPAT5|Q9NUQ2	Control	-0.391882	41	0.0112793	TRUE	0.011	-0.391882	0.0866795	TRUE	0.087	0.0549
JAG2|Q9Y219	Control	-0.47159	28	0.0112961	TRUE	0.011	-0.47159	0.086762	TRUE	0.087	0.0549
PSMC3|P17980	Control	0.391858	41	0.0112847	TRUE	0.011	0.391858	0.0867064	TRUE	0.087	0.0549
NHEJ1|Q9H9Q4	Control	-0.391688	41	0.0113232	TRUE	0.011	-0.391688	0.0868948	TRUE	0.087	0.055
SAP130|Q9H0E3	Control	0.391768	41	0.011305	TRUE	0.011	0.391768	0.0868047	TRUE	0.087	0.055
CDC26|Q8NHZ8	Control	0.391548	41	0.0113551	TRUE	0.011	0.391548	0.0870512	TRUE	0.087	0.0551
POMK|Q9H5K3	Control	-0.391619	41	0.0113389	TRUE	0.011	-0.391619	0.0869714	TRUE	0.087	0.0551
SPEG|Q15772	Control	0.39164	41	0.0113341	TRUE	0.011	0.39164	0.0869484	TRUE	0.087	0.0551
CTSF|Q9UBX1	Control	-0.391099	41	0.0114578	TRUE	0.011	-0.391099	0.0875522	TRUE	0.088	0.0554
CACNA1G|O43497	Control	-0.391008	41	0.0114787	TRUE	0.011	-0.391008	0.087654	TRUE	0.088	0.0555
GADD45GIP1|Q8TAE8	Control	0.39104	41	0.0114713	TRUE	0.011	0.39104	0.0876188	TRUE	0.088	0.0555
RAB5IF|Q9BUV8	Control	-0.470735	28	0.0114656	TRUE	0.011	-0.470735	0.0875903	TRUE	0.088	0.0555
SNX4|O95219	Control	0.391033	41	0.0114729	TRUE	0.011	0.391033	0.0876268	TRUE	0.088	0.0555
BLOC1S1|P78537	Control	0.390886	41	0.0115068	TRUE	0.012	0.390886	0.0877923	TRUE	0.088	0.0556
C12orf73|Q69YU5	Control	0.39087	41	0.0115104	TRUE	0.012	0.39087	0.0878103	TRUE	0.088	0.0556
KCTD10|Q9H3F6	Control	-0.390896	41	0.0115046	TRUE	0.012	-0.390896	0.0877813	TRUE	0.088	0.0556
MAGOHB|Q96A72	Control	-0.390868	41	0.0115109	TRUE	0.012	-0.390868	0.0878127	TRUE	0.088	0.0556
MTFR1L|Q9H019	Control	0.390921	41	0.0114988	TRUE	0.011	0.390921	0.0877531	TRUE	0.088	0.0556
GTF2A1|P52655	Control	0.390702	41	0.0115492	TRUE	0.012	0.390702	0.0880006	TRUE	0.088	0.0557
KIF5B|P33176	Control	-0.390343	41	0.0116325	TRUE	0.012	-0.390343	0.0884067	TRUE	0.088	0.056
TAOK2|Q9UL54	Control	0.390351	41	0.0116305	TRUE	0.012	0.390351	0.0883976	TRUE	0.088	0.056
SLC1A4|P43007	Control	-0.390027	41	0.0117062	TRUE	0.012	-0.390027	0.0887615	TRUE	0.089	0.0562
MAP1B|P46821	Control	0.389895	41	0.011737	TRUE	0.012	0.389895	0.0889114	TRUE	0.089	0.0563
SPRY2|O43597	Control	0.389802	41	0.011759	TRUE	0.012	0.389802	0.0890175	TRUE	0.089	0.0564
CLCC1|Q96S66	Control	-0.38955	41	0.011818	TRUE	0.012	-0.38955	0.0893	TRUE	0.089	0.0565
NRSN1|Q8IZ57	Control	-0.389489	41	0.0118325	TRUE	0.012	-0.389489	0.0893704	TRUE	0.089	0.0566
RMND1|Q9NWS8	Control	-0.389043	41	0.0119382	TRUE	0.012	-0.389043	0.089877	TRUE	0.09	0.0569
EEF1E1|O43324	Control	0.388851	41	0.0119839	TRUE	0.012	0.388851	0.0900983	TRUE	0.09	0.0571
KIF13B|Q9NQT8	Control	-0.388822	41	0.0119909	TRUE	0.012	-0.388822	0.0901324	TRUE	0.09	0.0571
MEF2D|Q14814	Control	0.388752	41	0.0120074	TRUE	0.012	0.388752	0.09021	TRUE	0.09	0.0571
CAMSAP1|Q5T5Y3	Control	0.388675	41	0.012026	TRUE	0.012	0.388675	0.0902986	TRUE	0.09	0.0572
PPP2R2A|P63151	Control	-0.388687	41	0.012023	TRUE	0.012	-0.388687	0.0902847	TRUE	0.09	0.0572
TTC21B|Q7Z4L5	Control	-0.388661	41	0.0120292	TRUE	0.012	-0.388661	0.0903135	TRUE	0.09	0.0572
PSMA1|P25786	Control	0.388316	41	0.012112	TRUE	0.012	0.388316	0.090707	TRUE	0.091	0.0574
ELP6|Q0PNE2	Control	-0.388165	41	0.0121484	TRUE	0.012	-0.388165	0.0908824	TRUE	0.091	0.0575
VPS37A|Q8NEZ2	Control	0.388279	41	0.0121209	TRUE	0.012	0.388279	0.0907503	TRUE	0.091	0.0575
FZD7|O75084	Control	-0.388147	41	0.0121528	TRUE	0.012	-0.388147	0.0909026	TRUE	0.091	0.0576
CHM|P24386	Control	-0.387975	41	0.0121943	TRUE	0.012	-0.387975	0.091104	TRUE	0.091	0.0577
HNRNPK|P61978	Control	0.387978	41	0.0121936	TRUE	0.012	0.387978	0.0911003	TRUE	0.091	0.0577
JCAD|Q9P266	Control	0.387935	41	0.012204	TRUE	0.012	0.387935	0.0911504	TRUE	0.091	0.0577
NELFE|P18615	Control	0.387923	41	0.0122069	TRUE	0.012	0.387923	0.091165	TRUE	0.091	0.0577
HLA-DRB1|Q5Y7A7	Control	-0.387681	41	0.0122657	TRUE	0.012	-0.387681	0.0914497	TRUE	0.091	0.0579
IFFO1|Q0D2I5	Control	0.38754	41	0.0123002	TRUE	0.012	0.38754	0.091614	TRUE	0.092	0.058
KIF5A|Q12840	Control	0.387563	41	0.0122944	TRUE	0.012	0.387563	0.0915865	TRUE	0.092	0.058
RRM2B|Q7LG56	Control	-0.387505	41	0.0123087	TRUE	0.012	-0.387505	0.0916545	TRUE	0.092	0.058
WDR24|Q96S15	Control	-0.387307	41	0.0123571	TRUE	0.012	-0.387307	0.0918839	TRUE	0.092	0.0582
MFAP1|P55081	Control	0.387183	41	0.0123875	TRUE	0.012	0.387183	0.0920283	TRUE	0.092	0.0583
PSMD11|O00231	Control	-0.387209	41	0.0123809	TRUE	0.012	-0.387209	0.091998	TRUE	0.092	0.0583
SLC6A17|Q9H1V8	Control	-0.387092	41	0.0124099	TRUE	0.012	-0.387092	0.0921347	TRUE	0.092	0.0583
STOM|P27105	Control	-0.387158	41	0.0123937	TRUE	0.012	-0.387158	0.0920578	TRUE	0.092	0.0583
WDTC1|Q8N5D0	Control	-0.387167	41	0.0123913	TRUE	0.012	-0.387167	0.0920464	TRUE	0.092	0.0583
RALY|Q9UKM9	Control	0.386908	41	0.0124551	TRUE	0.012	0.386908	0.0923484	TRUE	0.092	0.0585
SLC2A1|P11166	Control	-0.386844	41	0.0124707	TRUE	0.012	-0.386844	0.0924227	TRUE	0.092	0.0585
MAN1A2|O60476	Control	-0.386712	41	0.0125034	TRUE	0.013	-0.386712	0.0925775	TRUE	0.093	0.0586
NECTIN1|Q15223	Control	0.386629	41	0.0125239	TRUE	0.013	0.386629	0.092675	TRUE	0.093	0.0587
TRIOBP|Q9H2D6	Control	0.386547	41	0.0125444	TRUE	0.013	0.386547	0.0927724	TRUE	0.093	0.0587
CLGN|O14967	Control	-0.386514	41	0.0125525	TRUE	0.013	-0.386514	0.0928099	TRUE	0.093	0.0588
MGST1|P10620	Control	-0.38653	41	0.0125484	TRUE	0.013	-0.38653	0.0927912	TRUE	0.093	0.0588
PPM1J|Q5JR12	Control	-0.386459	41	0.0125661	TRUE	0.013	-0.386459	0.0928737	TRUE	0.093	0.0588
GNA13|Q14344	Control	-0.386347	41	0.0125939	TRUE	0.013	-0.386347	0.0930055	TRUE	0.093	0.0589
LIN7B|Q9HAP6	Control	0.38636	41	0.0125907	TRUE	0.013	0.38636	0.0929901	TRUE	0.093	0.0589
S100A6|P06703	Control	-0.386034	41	0.0126722	TRUE	0.013	-0.386034	0.0933757	TRUE	0.093	0.0591
CPNE3|O75131	Control	-0.38598	41	0.0126856	TRUE	0.013	-0.38598	0.0934379	TRUE	0.093	0.0592
MIB2|Q96AX9	Control	-0.385912	41	0.0127025	TRUE	0.013	-0.385912	0.0935168	TRUE	0.094	0.0592
SSH3|Q8TE77	Control	-0.385944	41	0.0126947	TRUE	0.013	-0.385944	0.0934802	TRUE	0.093	0.0592
PPP1R2|P41236	Control	0.385569	41	0.0127889	TRUE	0.013	0.385569	0.0939255	TRUE	0.094	0.0595
UBE3C|Q15386	Control	-0.385454	41	0.0128178	TRUE	0.013	-0.385454	0.0940598	TRUE	0.094	0.0596
AMD1|P17707	Control	-0.385202	41	0.0128816	TRUE	0.013	-0.385202	0.0943567	TRUE	0.094	0.0597
KLHL22|Q53GT1	Control	-0.385308	41	0.0128549	TRUE	0.013	-0.385308	0.0942325	TRUE	0.094	0.0597
RNF167|Q9H6Y7	Control	0.385312	41	0.0128538	TRUE	0.013	0.385312	0.0942275	TRUE	0.094	0.0597
RNF185|Q96GF1	Control	-0.385308	41	0.0128548	TRUE	0.013	-0.385308	0.0942322	TRUE	0.094	0.0597
TMX1|Q9H3N1	Control	-0.385238	41	0.0128724	TRUE	0.013	-0.385238	0.0943143	TRUE	0.094	0.0597
HCFC1|P51610	Control	0.384955	41	0.0129444	TRUE	0.013	0.384955	0.0946489	TRUE	0.095	0.0599
PFN1|P07737	Control	0.38496	41	0.0129432	TRUE	0.013	0.38496	0.0946431	TRUE	0.095	0.0599
CHCHD5|Q9BSY4	Control	0.384813	41	0.0129806	TRUE	0.013	0.384813	0.0948173	TRUE	0.095	0.06
MUL1|Q969V5	Control	-0.384929	41	0.012951	TRUE	0.013	-0.384929	0.0946797	TRUE	0.095	0.06
FKBP2|P26885	Control	0.384561	41	0.0130451	TRUE	0.013	0.384561	0.0951168	TRUE	0.095	0.0602
NHLRC3|Q5JS37	Control	0.38451	41	0.0130581	TRUE	0.013	0.38451	0.0951787	TRUE	0.095	0.0603
SMIM12|Q96EX1	Control	-0.384454	41	0.0130727	TRUE	0.013	-0.384454	0.0952465	TRUE	0.095	0.0603
SATB2|Q9UPW6	Control	0.384381	41	0.0130913	TRUE	0.013	0.384381	0.0953326	TRUE	0.095	0.0604
SETD7|Q8WTS6	Control	0.384321	41	0.0131069	TRUE	0.013	0.384321	0.0954059	TRUE	0.095	0.0604
UFSP2|Q9NUQ7	Control	-0.384314	41	0.0131085	TRUE	0.013	-0.384314	0.0954135	TRUE	0.095	0.0604
GALM|Q96C23	Control	-0.384076	41	0.01317	TRUE	0.013	-0.384076	0.0956974	TRUE	0.096	0.0606
HAX1|O00165	Control	0.384017	41	0.0131852	TRUE	0.013	0.384017	0.0957681	TRUE	0.096	0.0606
C18orf25|Q96B23	Control	0.383883	41	0.0132199	TRUE	0.013	0.383883	0.0959298	TRUE	0.096	0.0607
RUVBL1|Q9Y265	Control	-0.383986	41	0.0131932	TRUE	0.013	-0.383986	0.0958057	TRUE	0.096	0.0607
TSTD1|Q8NFU3	Control	0.383877	41	0.0132214	TRUE	0.013	0.383877	0.0959371	TRUE	0.096	0.0607
CSDE1|O75534	Control	0.383815	41	0.0132375	TRUE	0.013	0.383815	0.096012	TRUE	0.096	0.0608
GSDME|O60443	Control	-0.383854	41	0.0132275	TRUE	0.013	-0.383854	0.0959659	TRUE	0.096	0.0608
LYSMD2|Q8IV50	Control	0.383762	41	0.0132514	TRUE	0.013	0.383762	0.0960766	TRUE	0.096	0.0608
HINT1|P49773	Control	0.383625	41	0.0132869	TRUE	0.013	0.383625	0.0962395	TRUE	0.096	0.0609
ALYREF|Q86V81	Control	0.383551	41	0.0133063	TRUE	0.013	0.383551	0.0963284	TRUE	0.096	0.061
ARG2|P78540	Control	-0.383377	41	0.0133516	TRUE	0.013	-0.383377	0.0965356	TRUE	0.097	0.0611
GRHPR|Q9UBQ7	Control	-0.383408	41	0.0133436	TRUE	0.013	-0.383408	0.0964987	TRUE	0.096	0.0611
IRF2BP2|Q7Z5L9	Control	0.383373	41	0.0133528	TRUE	0.013	0.383373	0.096541	TRUE	0.097	0.0611
PNPLA8|Q9NP80	Control	-0.383432	41	0.0133374	TRUE	0.013	-0.383432	0.0964703	TRUE	0.096	0.0611
TMEM11|P17152	Control	-0.383478	41	0.0133254	TRUE	0.013	-0.383478	0.0964144	TRUE	0.096	0.0611
RBFOX1|Q9NWB1	Control	0.383334	41	0.0133629	TRUE	0.013	0.383334	0.0965871	TRUE	0.097	0.0612
TMEM184C|Q9NVA4	Control	-0.383258	41	0.0133829	TRUE	0.013	-0.383258	0.0966789	TRUE	0.097	0.0612
FRZB|Q92765	Control	-0.383116	41	0.01342	TRUE	0.013	-0.383116	0.0968514	TRUE	0.097	0.0613
KANK1|Q14678	Control	-0.383134	41	0.0134154	TRUE	0.013	-0.383134	0.0968298	TRUE	0.097	0.0613
PDRG1|Q9NUG6	Control	0.461631	28	0.0134051	TRUE	0.013	0.461631	0.0967815	TRUE	0.097	0.0613
PECAM1|P16284	Control	-0.383128	41	0.0134168	TRUE	0.013	-0.383128	0.0968364	TRUE	0.097	0.0613
XKR6|Q5GH73	Control	-0.383025	41	0.0134439	TRUE	0.013	-0.383025	0.0969597	TRUE	0.097	0.0614
MAPRE1|Q15691	Control	0.382483	41	0.0135872	TRUE	0.014	0.382483	0.0976163	TRUE	0.098	0.0618
MRPL14|Q6P1L8	Control	0.382431	41	0.013601	TRUE	0.014	0.382431	0.0976792	TRUE	0.098	0.0619
MRPS17|Q9Y2R5	Control	0.382224	41	0.013656	TRUE	0.014	0.382224	0.0979321	TRUE	0.098	0.062
DDX42|Q86XP3	Control	0.382172	41	0.01367	TRUE	0.014	0.382172	0.0979949	TRUE	0.098	0.0621
GLB1|P16278	Control	-0.38199	41	0.0137186	TRUE	0.014	-0.38199	0.0982147	TRUE	0.098	0.0622
PSRC1|Q6PGN9	Control	0.382011	41	0.0137128	TRUE	0.014	0.382011	0.0981889	TRUE	0.098	0.0622
PDF|Q9HBH1	Control	0.381793	41	0.0137713	TRUE	0.014	0.381793	0.0984543	TRUE	0.098	0.0623
PSEN1|P49768	Control	-0.381852	41	0.0137554	TRUE	0.014	-0.381852	0.0983802	TRUE	0.098	0.0623
SARNP|P82979	Control	0.381881	41	0.0137478	TRUE	0.014	0.381881	0.0983454	TRUE	0.098	0.0623
SELENOT|P62341	Control	-0.460062	28	0.0137654	TRUE	0.014	-0.460062	0.0984263	TRUE	0.098	0.0623
TLDC1|Q6P9B6	Control	-0.381671	41	0.0138043	TRUE	0.014	-0.381671	0.0986036	TRUE	0.099	0.0624
TCEA1|P23193	Control	0.381555	41	0.0138354	TRUE	0.014	0.381555	0.0987459	TRUE	0.099	0.0625
SNRPA|P09012	Control	0.381421	41	0.0138716	TRUE	0.014	0.381421	0.0989103	TRUE	0.099	0.0626
XRCC6|P12956	Control	-0.381399	41	0.0138775	TRUE	0.014	-0.381399	0.0989378	TRUE	0.099	0.0626
AP3S2|P59780	Control	-0.381312	41	0.0139009	TRUE	0.014	-0.381312	0.0990442	TRUE	0.099	0.0627
FASTKD2|Q9NYY8	Control	-0.459378	28	0.013925	TRUE	0.014	-0.459378	0.0991536	TRUE	0.099	0.0628
RUNDC3B|Q96NL0	Control	-0.467608	27	0.0139145	TRUE	0.014	-0.467608	0.0991061	TRUE	0.099	0.0628
TSR2|Q969E8	Control	0.381221	41	0.0139256	TRUE	0.014	0.381221	0.0991559	TRUE	0.099	0.0628
LMCD1|Q9NZU5	Control	0.381026	41	0.0139786	TRUE	0.014	0.381026	0.0993972	TRUE	0.099	0.0629
VASP|P50552	Control	0.381073	41	0.0139659	TRUE	0.014	0.381073	0.0993401	TRUE	0.099	0.0629
CTF1|Q16619	Control	-0.385568	40	0.014008	TRUE	0.014	-0.385568	0.09953	TRUE	0.1	0.063
RAD21|O60216	Control	-0.380976	41	0.0139922	TRUE	0.014	-0.380976	0.0994573	TRUE	0.099	0.063
EPHX1|P07099	Control	-0.380787	41	0.0140437	TRUE	0.014	-0.380787	0.0996931	TRUE	0.1	0.0631
MRPL27|Q9P0M9	Control	0.380787	41	0.0140436	TRUE	0.014	0.380787	0.0996927	TRUE	0.1	0.0631
SYNPO2|Q9UMS6	Control	0.380759	41	0.0140514	TRUE	0.014	0.380759	0.0997276	TRUE	0.1	0.0631
GPR155|Q7Z3F1	Control	-0.38072	41	0.0140621	TRUE	0.014	-0.38072	0.099775	TRUE	0.1	0.0632
NPRL3|Q12980	Control	-0.380678	41	0.0140733	TRUE	0.014	-0.380678	0.0998256	TRUE	0.1	0.0632
RAB5B|P61020	Control	-0.380484	41	0.0141265	TRUE	0.014	-0.380484	0.100064	FALSE		0.0634
GDAP1L1|Q96MZ0	Control	-0.380311	41	0.014174	TRUE	0.014	-0.380311	0.100278	FALSE		0.0635
SYNJ1|O43426	Control	0.380354	41	0.0141622	TRUE	0.014	0.380354	0.100225	FALSE		0.0635
TGFBRAP1|Q8WUH2	Control	-0.380312	41	0.0141739	TRUE	0.014	-0.380312	0.100278	FALSE		0.0635
PHKB|Q93100	Control	-0.380181	41	0.01421	TRUE	0.014	-0.380181	0.100439	FALSE		0.0636
ITPRID2|P28290	Control	-0.380049	41	0.0142462	TRUE	0.014	-0.380049	0.100601	FALSE		0.0637
MAST1|Q9Y2H9	Control	-0.379787	41	0.0143189	TRUE	0.014	-0.379787	0.100922	FALSE		0.0639
NDRG2|Q9UN36	Control	0.37981	41	0.0143125	TRUE	0.014	0.37981	0.100894	FALSE		0.0639
YIPF5|Q969M3	Control	-0.379745	41	0.0143306	TRUE	0.014	-0.379745	0.100974	FALSE		0.0639
CDS2|O95674	Control	-0.379705	41	0.0143417	TRUE	0.014	-0.379705	0.101024	FALSE		0.064
STAU1|O95793	Control	0.37955	41	0.0143847	TRUE	0.014	0.37955	0.101215	FALSE		0.0641
EXTL2|Q9UBQ6	Control	0.379471	41	0.0144068	TRUE	0.014	0.379471	0.101313	FALSE		0.0642
HDAC5|Q9UQL6	Control	0.379407	41	0.0144246	TRUE	0.014	0.379407	0.101392	FALSE		0.0642
PRPH|P41219	Control	0.379393	41	0.0144285	TRUE	0.014	0.379393	0.101408	FALSE		0.0642
MORN4|Q8NDC4	Control	0.37933	41	0.0144463	TRUE	0.014	0.37933	0.101485	FALSE		0.0643
WLS|Q5T9L3	Control	-0.379231	41	0.014474	TRUE	0.014	-0.379231	0.101609	FALSE		0.0643
CMTM4|Q8IZR5	Control	-0.379159	41	0.0144941	TRUE	0.014	-0.379159	0.101699	FALSE		0.0644
PIGG|Q5H8A4	Control	-0.379206	41	0.0144808	TRUE	0.014	-0.379206	0.10164	FALSE		0.0644
RAPGEF3|O95398	Control	-0.465205	27	0.0144797	TRUE	0.014	-0.465205	0.101636	FALSE		0.0644
AGPAT3|Q9NRZ7	Control	-0.37897	41	0.0145472	TRUE	0.015	-0.37897	0.101932	FALSE		0.0645
CLSTN3|Q9BQT9	Control	-0.378839	41	0.014584	TRUE	0.015	-0.378839	0.102095	FALSE		0.0646
MAPK1|P28482	Control	-0.378827	41	0.0145873	TRUE	0.015	-0.378827	0.10211	FALSE		0.0647
SRRM2|Q9UQ35	Control	0.378748	41	0.0146097	TRUE	0.015	0.378748	0.10221	FALSE		0.0647
ACTR10|Q9NZ32	Control	-0.378681	41	0.0146285	TRUE	0.015	-0.378681	0.102293	FALSE		0.0648
NUMB|P49757	Control	0.378459	41	0.0146913	TRUE	0.015	0.378459	0.102572	FALSE		0.0649
VPS52|Q8N1B4	Control	-0.378501	41	0.0146796	TRUE	0.015	-0.378501	0.10252	FALSE		0.0649
PHYHIP|Q92561	Control	-0.378444	41	0.0146956	TRUE	0.015	-0.378444	0.10259	FALSE		0.065
PFDN1|O60925	Control	0.378018	41	0.0148168	TRUE	0.015	0.378018	0.103128	FALSE		0.0653
SLC41A3|Q96GZ6	Control	-0.378062	41	0.0148043	TRUE	0.015	-0.378062	0.103074	FALSE		0.0653
SMARCE1|Q969G3	Control	0.377747	41	0.0148945	TRUE	0.015	0.377747	0.103466	FALSE		0.0655
HNRNPDL|O14979	Control	0.377685	41	0.0149122	TRUE	0.015	0.377685	0.103544	FALSE		0.0656
PDIA6|Q15084	Control	0.377591	41	0.0149394	TRUE	0.015	0.377591	0.103662	FALSE		0.0656
APOD|P05090	Control	-0.377383	41	0.0149991	TRUE	0.015	-0.377383	0.103925	FALSE		0.0658
SLC12A4|Q9UP95	Control	-0.377178	41	0.0150586	TRUE	0.015	-0.377178	0.104188	FALSE		0.066
INSR|P06213	Control	-0.377062	41	0.0150921	TRUE	0.015	-0.377062	0.104331	FALSE		0.0661
PRKRIP1|Q9H875	Control	0.462669	27	0.0150966	TRUE	0.015	0.462669	0.104351	FALSE		0.0661
NUDT16L1|Q9BRJ7	Control	-0.376917	41	0.0151342	TRUE	0.015	-0.376917	0.104517	FALSE		0.0662
PTGR1|Q14914	Control	-0.376864	41	0.0151496	TRUE	0.015	-0.376864	0.104585	FALSE		0.0662
VPS13C|Q709C8	Control	-0.376558	41	0.015239	TRUE	0.015	-0.376558	0.104976	FALSE		0.0665
HNRNPH1|P31943	Control	0.376283	41	0.0153197	TRUE	0.015	0.376283	0.105329	FALSE		0.0667
GRAMD2B|Q96HH9	Control	-0.376125	41	0.015366	TRUE	0.015	-0.376125	0.105529	FALSE		0.0668
PRAG1|Q86YV5	Control	0.376154	41	0.0153576	TRUE	0.015	0.376154	0.105493	FALSE		0.0668
RAPGEF2|Q9Y4G8	Control	-0.376135	41	0.015363	TRUE	0.015	-0.376135	0.105515	FALSE		0.0668
AKAP10|O43572	Control	-0.375917	41	0.0154273	TRUE	0.015	-0.375917	0.105795	FALSE		0.067
GAREM1|Q9H706	Control	0.461325	27	0.0154322	TRUE	0.015	0.461325	0.105816	FALSE		0.067
MPHOSPH10|O00566	Control	0.375239	41	0.0156287	TRUE	0.016	0.375239	0.106664	FALSE		0.0675
NPLOC4|Q8TAT6	Control	-0.375326	41	0.015603	TRUE	0.016	-0.375326	0.106555	FALSE		0.0675
PADI2|Q9Y2J8	Control	-0.375342	41	0.0155982	TRUE	0.016	-0.375342	0.106534	FALSE		0.0675
TFPT|P0C1Z6	Control	0.452374	28	0.0156493	TRUE	0.016	0.452374	0.106754	FALSE		0.0676
ARHGAP12|Q8IWW6	Control	-0.375009	41	0.0156979	TRUE	0.016	-0.375009	0.106961	FALSE		0.0677
JOSD2|Q8TAC2	Control	0.37464	41	0.0158087	TRUE	0.016	0.37464	0.107434	FALSE		0.068
SLC7A14|Q8TBB6	Control	-0.374426	41	0.0158735	TRUE	0.016	-0.374426	0.107714	FALSE		0.0682
ATAD3B|Q5T9A4	Control	0.37435	41	0.0158964	TRUE	0.016	0.37435	0.107813	FALSE		0.0683
ATP2B4|P23634	Control	-0.373962	41	0.0160145	TRUE	0.016	-0.373962	0.108317	FALSE		0.0686
CCZ1B|P86790	Control	-0.373989	41	0.0160061	TRUE	0.016	-0.373989	0.108282	FALSE		0.0686
FAM120A|Q9NZB2	Control	0.373949	41	0.0160183	TRUE	0.016	0.373949	0.108334	FALSE		0.0686
GABRA3|P34903	Control	-0.374002	41	0.0160022	TRUE	0.016	-0.374002	0.108266	FALSE		0.0686
GABRA4|P48169	Control	-0.373755	41	0.0160777	TRUE	0.016	-0.373755	0.108586	FALSE		0.0688
SUPV3L1|Q8IYB8	Control	-0.373698	41	0.016095	TRUE	0.016	-0.373698	0.108661	FALSE		0.0688
PLCXD3|Q63HM9	Control	-0.373584	41	0.0161299	TRUE	0.016	-0.373584	0.108808	FALSE		0.0689
LURAP1|Q96LR2	Control	0.373508	41	0.0161534	TRUE	0.016	0.373508	0.108908	FALSE		0.069
RNF214|Q8ND24	Control	0.373402	41	0.0161859	TRUE	0.016	0.373402	0.109044	FALSE		0.069
CEP170|Q5SW79	Control	0.373338	41	0.0162058	TRUE	0.016	0.373338	0.109128	FALSE		0.0691
GNAL|P38405	Control	0.373301	41	0.0162171	TRUE	0.016	0.373301	0.109175	FALSE		0.0691
PDXP|Q96GD0	Control	0.37321	41	0.0162452	TRUE	0.016	0.37321	0.109297	FALSE		0.0692
AKT1S1|Q96B36	Control	0.372969	41	0.0163198	TRUE	0.016	0.372969	0.109616	FALSE		0.0694
ECPAS|Q5VYK3	Control	-0.373014	41	0.0163058	TRUE	0.016	-0.373014	0.109555	FALSE		0.0694
SDC4|P31431	Control	-0.372736	41	0.016392	TRUE	0.016	-0.372736	0.109917	FALSE		0.0696
SHPK|Q9UHJ6	Control	-0.372699	41	0.0164035	TRUE	0.016	-0.372699	0.109965	FALSE		0.0696
TOMM40L|Q969M1	Control	-0.37257	41	0.0164437	TRUE	0.016	-0.37257	0.110132	FALSE		0.0697
SARS|P49591	Control	-0.372319	41	0.0165221	TRUE	0.017	-0.372319	0.110466	FALSE		0.0699
HNRNPR|O43390	Control	0.372292	41	0.0165306	TRUE	0.017	0.372292	0.110502	FALSE		0.07
KRT1|P04264	Control	0.3721	41	0.0165909	TRUE	0.017	0.3721	0.110754	FALSE		0.0701
LMAN1|P49257	Control	-0.372143	41	0.0165776	TRUE	0.017	-0.372143	0.110698	FALSE		0.0701
CTBP2|P56545	Control	0.371898	41	0.0166544	TRUE	0.017	0.371898	0.111024	FALSE		0.0703
CCDC8|Q9H0W5	Control	0.371813	41	0.0166812	TRUE	0.017	0.371813	0.111137	FALSE		0.0704
LSM14A|Q8ND56	Control	0.371745	41	0.0167028	TRUE	0.017	0.371745	0.111227	FALSE		0.0704
MTX3|Q5HYI7	Control	0.371832	41	0.0166752	TRUE	0.017	0.371832	0.111113	FALSE		0.0704
PIP5K1C|O60331	Control	0.371651	41	0.0167325	TRUE	0.017	0.371651	0.111351	FALSE		0.0705
USO1|O60763	Control	-0.371566	41	0.0167594	TRUE	0.017	-0.371566	0.111465	FALSE		0.0706
HIST1H1D|P16402	Control	0.37139	41	0.0168152	TRUE	0.017	0.37139	0.1117	FALSE		0.0707
ZMAT3|Q9HA38	Control	0.371476	41	0.0167881	TRUE	0.017	0.371476	0.111586	FALSE		0.0707
UBR7|Q8N806	Control	-0.371345	41	0.0168296	TRUE	0.017	-0.371345	0.111761	FALSE		0.0708
PHC2|Q8IXK0	Control	0.371224	41	0.0168683	TRUE	0.017	0.371224	0.111924	FALSE		0.0709
SMARCC2|Q8TAQ2	Control	0.371202	41	0.0168752	TRUE	0.017	0.371202	0.111953	FALSE		0.0709
RAB11FIP4|Q86YS3	Control	0.371105	41	0.0169062	TRUE	0.017	0.371105	0.112082	FALSE		0.071
FUS|P35637	Control	0.370862	41	0.0169838	TRUE	0.017	0.370862	0.112407	FALSE		0.0712
ENDOG|Q14249	Control	0.370686	41	0.0170404	TRUE	0.017	0.370686	0.112641	FALSE		0.0713
DENR|O43583	Control	0.370551	41	0.0170838	TRUE	0.017	0.370551	0.112822	FALSE		0.0714
CNOT10|Q9H9A5	Control	-0.370369	41	0.0171426	TRUE	0.017	-0.370369	0.113066	FALSE		0.0716
MPI|P34949	Control	-0.370367	41	0.0171432	TRUE	0.017	-0.370367	0.113069	FALSE		0.0716
TROVE2|P10155	Control	-0.370342	41	0.0171512	TRUE	0.017	-0.370342	0.113102	FALSE		0.0716
MTMR12|Q9C0I1	Control	-0.370234	41	0.0171863	TRUE	0.017	-0.370234	0.113247	FALSE		0.0717
GPRIN3|Q6ZVF9	Control	0.370088	41	0.0172336	TRUE	0.017	0.370088	0.11344	FALSE		0.0718
PPM1L|Q5SGD2	Control	-0.370095	41	0.0172312	TRUE	0.017	-0.370095	0.11343	FALSE		0.0718
CASD1|Q96PB1	Control	-0.369972	41	0.0172712	TRUE	0.017	-0.369972	0.113594	FALSE		0.0719
VAMP1|P23763	Control	-0.36998	41	0.0172686	TRUE	0.017	-0.36998	0.113584	FALSE		0.0719
VEZT|Q9HBM0	Control	-0.36999	41	0.0172652	TRUE	0.017	-0.36999	0.113569	FALSE		0.0719
WBP11|Q9Y2W2	Control	0.370042	41	0.0172485	TRUE	0.017	0.370042	0.113501	FALSE		0.0719
MRPL58|Q14197	Control	0.369741	41	0.0173464	TRUE	0.017	0.369741	0.113908	FALSE		0.0721
AK6|Q9Y3D8	Control	-0.369671	41	0.0173693	TRUE	0.017	-0.369671	0.114004	FALSE		0.0722
SYT4|Q9H2B2	Control	-0.369664	41	0.0173716	TRUE	0.017	-0.369664	0.114013	FALSE		0.0722
CUL7|Q14999	Control	-0.374105	40	0.0174023	TRUE	0.017	-0.374105	0.114139	FALSE		0.0723
DYNC2H1|Q8NCM8	Control	-0.369501	41	0.017425	TRUE	0.017	-0.369501	0.114231	FALSE		0.0723
BCAR1|P56945	Control	0.369375	41	0.0174661	TRUE	0.017	0.369375	0.114401	FALSE		0.0724
CCSAP|Q6IQ19	Control	0.369282	41	0.0174968	TRUE	0.017	0.369282	0.114527	FALSE		0.0725
SDF4|Q9BRK5	Control	0.369347	41	0.0174755	TRUE	0.017	0.369347	0.11444	FALSE		0.0725
WDYHV1|Q96HA8	Control	-0.480457	24	0.0174835	TRUE	0.017	-0.480457	0.114472	FALSE		0.0725
CTPS1|P17812	Control	-0.369152	41	0.0175394	TRUE	0.018	-0.369152	0.114703	FALSE		0.0726
PRKAB1|Q9Y478	Control	0.36908	41	0.0175634	TRUE	0.018	0.36908	0.114803	FALSE		0.0727
ZC3HAV1|Q7Z2W4	Control	-0.369121	41	0.0175498	TRUE	0.018	-0.369121	0.114747	FALSE		0.0727
CEP120|Q8N960	Control	-0.368937	41	0.0176103	TRUE	0.018	-0.368937	0.114995	FALSE		0.0728
THUMPD3|Q9BV44	Control	-0.368882	41	0.0176286	TRUE	0.018	-0.368882	0.115072	FALSE		0.0729
NUP88|Q99567	Control	-0.368677	41	0.0176965	TRUE	0.018	-0.368677	0.115348	FALSE		0.073
SNX30|Q5VWJ9	Control	0.368618	41	0.0177161	TRUE	0.018	0.368618	0.11543	FALSE		0.0731
CNPY2|Q9Y2B0	Control	0.368369	41	0.0177991	TRUE	0.018	0.368369	0.115766	FALSE		0.0733
TSSC4|Q9Y5U2	Control	0.36798	41	0.0179291	TRUE	0.018	0.36798	0.116295	FALSE		0.0736
NEK7|Q8TDX7	Control	-0.367903	41	0.017955	TRUE	0.018	-0.367903	0.1164	FALSE		0.0737
OCLN|Q16625	Control	-0.367461	41	0.018104	TRUE	0.018	-0.367461	0.117003	FALSE		0.0741
SNRPB|P14678	Control	0.367443	41	0.0181098	TRUE	0.018	0.367443	0.117026	FALSE		0.0741
WTAP|Q15007	Control	0.367418	41	0.0181185	TRUE	0.018	0.367418	0.117062	FALSE		0.0741
MRPL32|Q9BYC8	Control	0.367298	41	0.0181592	TRUE	0.018	0.367298	0.117227	FALSE		0.0742
GSPT1|P15170	Control	-0.367197	41	0.0181934	TRUE	0.018	-0.367197	0.117364	FALSE		0.0743
PRDX5|P30044	Control	0.367258	41	0.0181726	TRUE	0.018	0.367258	0.117282	FALSE		0.0743
STRN4|Q9NRL3	Control	0.367079	41	0.0182336	TRUE	0.018	0.367079	0.117526	FALSE		0.0744
DUSP26|Q9BV47	Control	0.366979	41	0.0182674	TRUE	0.018	0.366979	0.117662	FALSE		0.0745
PPP1CA|P62136	Control	0.36693	41	0.0182842	TRUE	0.018	0.36693	0.117731	FALSE		0.0745
CRYM|Q14894	Control	0.366667	41	0.0183743	TRUE	0.018	0.366667	0.118094	FALSE		0.0748
DENND1A|Q8TEH3	Control	0.366688	41	0.0183668	TRUE	0.018	0.366688	0.118064	FALSE		0.0748
EEF1G|P26641	Control	-0.366599	41	0.0183975	TRUE	0.018	-0.366599	0.11819	FALSE		0.0748
RARS|P54136	Control	-0.366644	41	0.0183819	TRUE	0.018	-0.366644	0.118125	FALSE		0.0748
ZFYVE28|Q9HCC9	Control	-0.36662	41	0.0183901	TRUE	0.018	-0.36662	0.118159	FALSE		0.0748
SLC32A1|Q9H598	Control	-0.366497	41	0.0184323	TRUE	0.018	-0.366497	0.118331	FALSE		0.0749
TRMT11|Q7Z4G4	Control	-0.366552	41	0.0184137	TRUE	0.018	-0.366552	0.118256	FALSE		0.0749
ATP6V1H|Q9UI12	Control	-0.366378	41	0.0184733	TRUE	0.018	-0.366378	0.118497	FALSE		0.075
PEF1|Q9UBV8	Control	0.366067	41	0.0185805	TRUE	0.019	0.366067	0.118931	FALSE		0.0753
VANGL2|Q9ULK5	Control	-0.44973	27	0.0185917	TRUE	0.019	-0.44973	0.118976	FALSE		0.0753
IGLV2-11|P01706	Control	-0.365915	41	0.0186332	TRUE	0.019	-0.365915	0.119143	FALSE		0.0754
TRAPPC6B|Q86SZ2	Control	0.36596	41	0.0186176	TRUE	0.019	0.36596	0.11908	FALSE		0.0754
CALB1|P05937	Control	0.365837	41	0.0186602	TRUE	0.019	0.365837	0.119249	FALSE		0.0755
UBE2H|P62256	Control	0.365647	41	0.0187263	TRUE	0.019	0.365647	0.119513	FALSE		0.0757
NUP62|P37198	Control	0.365405	41	0.0188106	TRUE	0.019	0.365405	0.11985	FALSE		0.0759
PIK3CA|P42336	Control	-0.36522	41	0.0188754	TRUE	0.019	-0.36522	0.120109	FALSE		0.0761
RAB30|Q15771	Control	-0.365188	41	0.0188865	TRUE	0.019	-0.365188	0.120152	FALSE		0.0761
FMN2|Q9NZ56	Control	0.364997	41	0.0189535	TRUE	0.019	0.364997	0.120416	FALSE		0.0762
NAP1L4|Q99733	Control	0.364911	41	0.0189838	TRUE	0.019	0.364911	0.120535	FALSE		0.0763
ATP6V0A2|Q9Y487	Control	-0.43978	28	0.0191931	TRUE	0.019	-0.43978	0.121357	FALSE		0.0768
SF1|Q15637	Control	0.364362	41	0.019178	TRUE	0.019	0.364362	0.121298	FALSE		0.0768
SFPQ|P23246	Control	0.36435	41	0.0191822	TRUE	0.019	0.36435	0.121314	FALSE		0.0768
TBC1D25|Q3MII6	Control	-0.364384	41	0.0191701	TRUE	0.019	-0.364384	0.121267	FALSE		0.0768
KLHL36|Q8N4N3	Control	-0.364294	41	0.019202	TRUE	0.019	-0.364294	0.121392	FALSE		0.0769
NCL|P19338	Control	0.364236	41	0.0192229	TRUE	0.019	0.364236	0.121476	FALSE		0.0769
VPS13D|Q5THJ4	Control	-0.364277	41	0.019208	TRUE	0.019	-0.364277	0.121416	FALSE		0.0769
CTTNBP2NL|Q9P2B4	Control	0.364188	41	0.0192399	TRUE	0.019	0.364188	0.121544	FALSE		0.077
SUN2|Q9UH99	Control	-0.364107	41	0.0192686	TRUE	0.019	-0.364107	0.121658	FALSE		0.077
ACOT13|Q9NPJ3	Control	0.363955	41	0.019323	TRUE	0.019	0.363955	0.121872	FALSE		0.0772
LIN7C|Q9NUP9	Control	0.363868	41	0.0193541	TRUE	0.019	0.363868	0.121993	FALSE		0.0772
LSAMP|Q13449	Control	-0.363855	41	0.0193589	TRUE	0.019	-0.363855	0.122013	FALSE		0.0773
IQGAP1|P46940	Control	-0.363656	41	0.0194302	TRUE	0.019	-0.363656	0.122294	FALSE		0.0774
SYNGAP1|Q96PV0	Control	0.363708	41	0.0194112	TRUE	0.019	0.363708	0.12222	FALSE		0.0774
CIRBP|Q14011	Control	0.363545	41	0.01947	TRUE	0.019	0.363545	0.122453	FALSE		0.0775
CHMP6|Q96FZ7	Control	0.363453	41	0.019503	TRUE	0.02	0.363453	0.122582	FALSE		0.0776
DGKZ|Q13574	Control	0.363452	41	0.0195035	TRUE	0.02	0.363452	0.122584	FALSE		0.0776
ARMCX2|Q7L311	Control	0.363358	41	0.0195372	TRUE	0.02	0.363358	0.122718	FALSE		0.0777
CREB1|P16220	Control	0.36332	41	0.0195508	TRUE	0.02	0.36332	0.122773	FALSE		0.0777
NARS|O43776	Control	-0.363265	41	0.0195707	TRUE	0.02	-0.363265	0.122851	FALSE		0.0778
PCNX1|Q96RV3	Control	-0.438455	28	0.0196016	TRUE	0.02	-0.438455	0.122974	FALSE		0.0779
SF3B4|Q15427	Control	0.363144	41	0.0196145	TRUE	0.02	0.363144	0.123027	FALSE		0.0779
ARHGAP33|O14559	Control	0.363049	41	0.019649	TRUE	0.02	0.363049	0.123162	FALSE		0.078
BBS9|Q3SYG4	Control	-0.363089	41	0.0196345	TRUE	0.02	-0.363089	0.123104	FALSE		0.078
BCL11A|Q9H165	Control	0.362725	41	0.0197667	TRUE	0.02	0.362725	0.123622	FALSE		0.0783
SH3PXD2A|Q5TCZ1	Control	0.362604	41	0.0198106	TRUE	0.02	0.362604	0.123797	FALSE		0.0784
VDAC1|P21796	Control	0.362589	41	0.0198162	TRUE	0.02	0.362589	0.123818	FALSE		0.0784
C9orf78|Q9NZ63	Control	0.362427	41	0.0198753	TRUE	0.02	0.362427	0.124046	FALSE		0.0785
MKRN2|Q9H000	Control	-0.362219	41	0.0199515	TRUE	0.02	-0.362219	0.124342	FALSE		0.0787
WDR11|Q9BZH6	Control	0.362189	41	0.0199627	TRUE	0.02	0.362189	0.124385	FALSE		0.0788
S100A10|P60903	Control	-0.362076	41	0.0200043	TRUE	0.02	-0.362076	0.124545	FALSE		0.0789
SLC35E1|Q96K37	Control	-0.362054	41	0.0200123	TRUE	0.02	-0.362054	0.124577	FALSE		0.0789
SYNPR|Q8TBG9	Control	-0.362088	41	0.0199996	TRUE	0.02	-0.362088	0.124527	FALSE		0.0789
ILK|Q13418	Control	-0.361816	41	0.0201001	TRUE	0.02	-0.361816	0.124918	FALSE		0.0791
ITGB3|P05106	Control	-0.444812	27	0.0200834	TRUE	0.02	-0.444812	0.124854	FALSE		0.0791
NUCKS1|Q9H1E3	Control	0.361778	41	0.020114	TRUE	0.02	0.361778	0.124974	FALSE		0.0791
AGO3|Q9H9G7	Control	-0.361698	41	0.0201436	TRUE	0.02	-0.361698	0.125088	FALSE		0.0792
TXN2|Q99757	Control	0.361702	41	0.0201421	TRUE	0.02	0.361702	0.125081	FALSE		0.0792
DDOST|P39656	Control	-0.36161	41	0.0201763	TRUE	0.02	-0.36161	0.125216	FALSE		0.0793
EIF3L|Q9Y262	Control	-0.36161	41	0.0201761	TRUE	0.02	-0.36161	0.125215	FALSE		0.0793
IPO13|O94829	Control	0.3615	41	0.020217	TRUE	0.02	0.3615	0.125372	FALSE		0.0794
IGHM|P01871	Control	-0.361369	41	0.0202657	TRUE	0.02	-0.361369	0.125561	FALSE		0.0795
N4BP3|O15049	Control	0.436329	28	0.0202717	TRUE	0.02	0.436329	0.125583	FALSE		0.0795
NBAS|A2RRP1	Control	-0.361361	41	0.0202685	TRUE	0.02	-0.361361	0.125571	FALSE		0.0795
PITPNB|P48739	Control	-0.361393	41	0.0202567	TRUE	0.02	-0.361393	0.125527	FALSE		0.0795
TUBA4A|P68366	Control	-0.361424	41	0.0202453	TRUE	0.02	-0.361424	0.125483	FALSE		0.0795
ATP6V1C1|P21283	Control	-0.361286	41	0.0202965	TRUE	0.02	-0.361286	0.125678	FALSE		0.0796
ZBTB16|Q05516	Control	0.36129	41	0.020295	TRUE	0.02	0.36129	0.125672	FALSE		0.0796
ATP6V1G1|O75348	Control	0.361205	41	0.0203268	TRUE	0.02	0.361205	0.125796	FALSE		0.0797
OXSM|Q9NWU1	Control	0.361108	41	0.020363	TRUE	0.02	0.361108	0.125938	FALSE		0.0797
SORD|Q00796	Control	-0.361116	41	0.02036	TRUE	0.02	-0.361116	0.125927	FALSE		0.0797
PRRT1|Q99946	Control	0.361	41	0.0204034	TRUE	0.02	0.361	0.126092	FALSE		0.0798
STX1B|P61266	Control	-0.361001	41	0.0204028	TRUE	0.02	-0.361001	0.12609	FALSE		0.0798
USP9X|Q93008	Control	-0.361036	41	0.0203897	TRUE	0.02	-0.361036	0.126041	FALSE		0.0798
HDAC2|Q92769	Control	-0.360982	41	0.0204099	TRUE	0.02	-0.360982	0.126118	FALSE		0.0799
LSP1|P33241	Control	-0.360882	41	0.0204472	TRUE	0.02	-0.360882	0.126262	FALSE		0.0799
NRN1|Q9NPD7	Control	0.360757	41	0.0204944	TRUE	0.02	0.360757	0.126445	FALSE		0.0801
TREX1|Q9NSU2	Control	-0.360358	41	0.0206446	TRUE	0.021	-0.360358	0.127022	FALSE		0.0804
GDPD2|Q9HCC8	Control	-0.45125	26	0.0206746	TRUE	0.021	-0.45125	0.127138	FALSE		0.0805
PRPSAP2|O60256	Control	-0.360261	41	0.0206813	TRUE	0.021	-0.360261	0.127164	FALSE		0.0805
EPHA7|Q15375	Control	-0.360171	41	0.0207151	TRUE	0.021	-0.360171	0.127293	FALSE		0.0806
FHL1|Q13642	Control	-0.360005	41	0.0207781	TRUE	0.021	-0.360005	0.127532	FALSE		0.0808
SMARCAD1|Q9H4L7	Control	-0.434736	28	0.0207861	TRUE	0.021	-0.434736	0.127563	FALSE		0.0808
NRBF2|Q96F24	Control	0.359841	41	0.0208407	TRUE	0.021	0.359841	0.12777	FALSE		0.0809
TXNDC12|O95881	Control	0.359884	41	0.0208242	TRUE	0.021	0.359884	0.127707	FALSE		0.0809
SPATA20|Q8TB22	Control	-0.359744	41	0.0208774	TRUE	0.021	-0.359744	0.127913	FALSE		0.081
PTER|Q96BW5	Control	-0.359645	41	0.0209153	TRUE	0.021	-0.359645	0.128059	FALSE		0.0811
SPAST|Q9UBP0	Control	0.359614	41	0.0209271	TRUE	0.021	0.359614	0.128103	FALSE		0.0811
TMEM87B|Q96K49	Control	-0.442043	27	0.0209652	TRUE	0.021	-0.442043	0.128248	FALSE		0.0812
EIF4ENIF1|Q9NRA8	Control	0.359462	41	0.0209853	TRUE	0.021	0.359462	0.128325	FALSE		0.0813
TRAPPC12|Q8WVT3	Control	-0.359466	41	0.0209838	TRUE	0.021	-0.359466	0.128319	FALSE		0.0813
GTF2H2|Q13888	Control	-0.441818	27	0.0210384	TRUE	0.021	-0.441818	0.128527	FALSE		0.0814
NOP58|Q9Y2X3	Control	-0.359294	41	0.0210498	TRUE	0.021	-0.359294	0.128571	FALSE		0.0814
FAM110B|Q8TC76	Control	0.359152	41	0.0211042	TRUE	0.021	0.359152	0.12878	FALSE		0.0815
ASAH1|Q13510	Control	-0.359038	41	0.0211479	TRUE	0.021	-0.359038	0.128946	FALSE		0.0816
COX16|Q9P0S2	Control	0.35896	41	0.021178	TRUE	0.021	0.35896	0.12906	FALSE		0.0817
NRP1|O14786	Control	-0.358833	41	0.0212271	TRUE	0.021	-0.358833	0.129245	FALSE		0.0818
PRRC2A|P48634	Control	0.358834	41	0.0212267	TRUE	0.021	0.358834	0.129244	FALSE		0.0818
TUBA8|Q9NY65	Control	-0.358892	41	0.0212042	TRUE	0.021	-0.358892	0.129159	FALSE		0.0818
JPH1|Q9HDC5	Control	0.358783	41	0.0212467	TRUE	0.021	0.358783	0.12932	FALSE		0.0819
COPRS|Q9NQ92	Control	-0.35861	41	0.0213135	TRUE	0.021	-0.35861	0.129572	FALSE		0.082
SOBP|A7XYQ1	Control	0.358464	41	0.0213704	TRUE	0.021	0.358464	0.129789	FALSE		0.0822
GFOD1|Q9NXC2	Control	-0.35836	41	0.0214105	TRUE	0.021	-0.35836	0.129942	FALSE		0.0823
BCAS3|Q9H6U6	Control	0.35777	41	0.0216416	TRUE	0.022	0.35777	0.130809	FALSE		0.0828
PARD6A|Q9NPB6	Control	0.357811	41	0.0216255	TRUE	0.022	0.357811	0.130749	FALSE		0.0828
SEC24D|O94855	Control	0.357796	41	0.0216314	TRUE	0.022	0.357796	0.130771	FALSE		0.0828
TPH2|Q8IWU9	Control	0.357758	41	0.0216461	TRUE	0.022	0.357758	0.130826	FALSE		0.0828
ACAD8|Q9UKU7	Control	-0.357664	41	0.0216832	TRUE	0.022	-0.357664	0.130964	FALSE		0.0829
COPS3|Q9UNS2	Control	-0.357673	41	0.0216797	TRUE	0.022	-0.357673	0.130951	FALSE		0.0829
MT-CO1|P00395	Control	-0.357683	41	0.0216758	TRUE	0.022	-0.357683	0.130936	FALSE		0.0829
TMUB1|Q9BVT8	Control	-0.357675	41	0.0216789	TRUE	0.022	-0.357675	0.130947	FALSE		0.0829
NRGN|Q92686	Control	0.35762	41	0.0217005	TRUE	0.022	0.35762	0.131029	FALSE		0.083
FAM102A|Q5T9C2	Control	0.357527	41	0.021737	TRUE	0.022	0.357527	0.131165	FALSE		0.0831
OR51V1|Q9H2C8	Control	0.43956	27	0.0217829	TRUE	0.022	0.43956	0.131336	FALSE		0.0832
PAPOLA|P51003	Control	-0.35735	41	0.0218071	TRUE	0.022	-0.35735	0.131427	FALSE		0.0832
PRKCB|P05771	Control	-0.357406	41	0.021785	TRUE	0.022	-0.357406	0.131345	FALSE		0.0832
RALB|P11234	Control	0.357209	41	0.021863	TRUE	0.022	0.357209	0.131637	FALSE		0.0834
MANSC1|Q9H8J5	Control	-0.35702	41	0.0219376	TRUE	0.022	-0.35702	0.131914	FALSE		0.0835
NOVA1|P51513	Control	0.357034	41	0.0219324	TRUE	0.022	0.357034	0.131895	FALSE		0.0835
SCARA3|Q6AZY7	Control	-0.357077	41	0.021915	TRUE	0.022	-0.357077	0.131831	FALSE		0.0835
KIAA1109|Q2LD37	Control	-0.356932	41	0.0219728	TRUE	0.022	-0.356932	0.132047	FALSE		0.0836
NRXN2|Q9P2S2	Control	-0.356934	41	0.0219721	TRUE	0.022	-0.356934	0.132044	FALSE		0.0836
SLCO1B1|Q9Y6L6	Control	-0.356904	41	0.0219839	TRUE	0.022	-0.356904	0.132087	FALSE		0.0836
IGHG2|P01859	Control	-0.3567	41	0.0220654	TRUE	0.022	-0.3567	0.132388	FALSE		0.0838
TMEM97|Q5BJF2	Control	-0.356692	41	0.0220685	TRUE	0.022	-0.356692	0.132401	FALSE		0.0838
NOS1|P29475	Control	0.356586	41	0.0221108	TRUE	0.022	0.356586	0.132558	FALSE		0.0839
MYL6|P60660	Control	0.356544	41	0.0221275	TRUE	0.022	0.356544	0.132618	FALSE		0.084
ALG11|Q2TAA5	Control	-0.356409	41	0.0221816	TRUE	0.022	-0.356409	0.13282	FALSE		0.0841
MAP1A|P78559	Control	0.356402	41	0.0221844	TRUE	0.022	0.356402	0.132831	FALSE		0.0841
PTPRT|O14522	Control	-0.356419	41	0.0221776	TRUE	0.022	-0.356419	0.132805	FALSE		0.0841
SRD5A3|Q9H8P0	Control	0.438342	27	0.0221932	TRUE	0.022	0.438342	0.132863	FALSE		0.0841
ITSN1|Q15811	Control	0.35635	41	0.0222052	TRUE	0.022	0.35635	0.132908	FALSE		0.0842
POR|P16435	Control	-0.356064	41	0.0223203	TRUE	0.022	-0.356064	0.133334	FALSE		0.0844
DFFA|O00273	Control	0.355954	41	0.022365	TRUE	0.022	0.355954	0.133497	FALSE		0.0845
DTNA|Q9Y4J8	Control	-0.3559	41	0.0223868	TRUE	0.022	-0.3559	0.133578	FALSE		0.0846
SAMHD1|Q9Y3Z3	Control	-0.355919	41	0.022379	TRUE	0.022	-0.355919	0.133548	FALSE		0.0846
TCF25|Q9BQ70	Control	-0.355877	41	0.022396	TRUE	0.022	-0.355877	0.133612	FALSE		0.0846
CNKSR2|Q8WXI2	Control	-0.355786	41	0.0224328	TRUE	0.022	-0.355786	0.133751	FALSE		0.0847
TBC1D14|Q9P2M4	Control	0.437611	27	0.0224424	TRUE	0.022	0.437611	0.133787	FALSE		0.0847
HSP90B1|P14625	Control	0.355646	41	0.0224895	TRUE	0.022	0.355646	0.133964	FALSE		0.0848
PUM1|Q14671	Control	0.355688	41	0.0224724	TRUE	0.022	0.355688	0.133901	FALSE		0.0848
CACNA1B|Q00975	Control	-0.355456	41	0.0225665	TRUE	0.023	-0.355456	0.134246	FALSE		0.085
RBM17|Q96I25	Control	0.355393	41	0.0225922	TRUE	0.023	0.355393	0.13434	FALSE		0.0851
CDC27|P30260	Control	-0.355263	41	0.0226455	TRUE	0.023	-0.355263	0.134532	FALSE		0.0852
SNCB|Q16143	Control	0.355244	41	0.022653	TRUE	0.023	0.355244	0.13456	FALSE		0.0852
WIPF3|A6NGB9	Control	0.355297	41	0.0226315	TRUE	0.023	0.355297	0.134482	FALSE		0.0852
TAOK3|Q9H2K8	Control	0.355117	41	0.0227051	TRUE	0.023	0.355117	0.134755	FALSE		0.0853
AMER2|Q8N7J2	Control	0.3549	41	0.0227937	TRUE	0.023	0.3549	0.135084	FALSE		0.0855
MMS19|Q96T76	Control	-0.354918	41	0.0227866	TRUE	0.023	-0.354918	0.135058	FALSE		0.0855
SCAMP4|Q969E2	Control	0.354978	41	0.0227619	TRUE	0.023	0.354978	0.134965	FALSE		0.0855
TMEM145|Q8NBT3	Control	-0.436506	27	0.0228238	TRUE	0.023	-0.436506	0.135194	FALSE		0.0856
GKAP1|Q5VSY0	Control	0.354695	41	0.0228782	TRUE	0.023	0.354695	0.135396	FALSE		0.0857
AASS|Q9UDR5	Control	-0.354598	41	0.0229179	TRUE	0.023	-0.354598	0.135542	FALSE		0.0858
NOCT|Q9UK39	Control	0.354649	41	0.022897	TRUE	0.023	0.354649	0.135465	FALSE		0.0858
NTNG2|Q96CW9	Control	0.354515	41	0.0229524	TRUE	0.023	0.354515	0.135668	FALSE		0.0859
PARG|Q86W56	Control	-0.354539	41	0.0229425	TRUE	0.023	-0.354539	0.135631	FALSE		0.0859
PDYN|P01213	Control	-0.35443	41	0.0229872	TRUE	0.023	-0.35443	0.135796	FALSE		0.086
TUB|P50607	Control	0.354196	41	0.0230844	TRUE	0.023	0.354196	0.136151	FALSE		0.0862
EIF3M|Q7L2H7	Control	-0.354006	41	0.0231632	TRUE	0.023	-0.354006	0.13644	FALSE		0.0864
GRIPAP1|Q4V328	Control	0.354048	41	0.0231456	TRUE	0.023	0.354048	0.136374	FALSE		0.0864
LAMTOR2|Q9Y2Q5	Control	0.354005	41	0.0231636	TRUE	0.023	0.354005	0.136441	FALSE		0.0864
MRPL52|Q86TS9	Control	0.354017	41	0.0231585	TRUE	0.023	0.354017	0.136422	FALSE		0.0864
C2orf88|Q9BSF0	Control	-0.35387	41	0.0232195	TRUE	0.023	-0.35387	0.136646	FALSE		0.0865
ARMC9|Q7Z3E5	Control	-0.353797	41	0.02325	TRUE	0.023	-0.353797	0.136757	FALSE		0.0866
ARF4|P18085	Control	-0.353545	41	0.0233556	TRUE	0.023	-0.353545	0.137137	FALSE		0.0868
PECR|Q9BY49	Control	-0.353566	41	0.0233466	TRUE	0.023	-0.353566	0.137105	FALSE		0.0868
C5orf22|Q49AR2	Control	-0.353426	41	0.0234054	TRUE	0.023	-0.353426	0.137318	FALSE		0.087
DOCK2|Q92608	Control	-0.353146	41	0.023523	TRUE	0.024	-0.353146	0.137744	FALSE		0.0872
ACADS|P16219	Control	0.353075	41	0.023553	TRUE	0.024	0.353075	0.137852	FALSE		0.0873
RPLP1|P05386	Control	0.353031	41	0.0235713	TRUE	0.024	0.353031	0.137917	FALSE		0.0873
RNF181|Q9P0P0	Control	0.434284	27	0.0236064	TRUE	0.024	0.434284	0.138046	FALSE		0.0874
SLC39A10|Q9ULF5	Control	0.35285	41	0.0236481	TRUE	0.024	0.35285	0.138197	FALSE		0.0875
PTDSS2|Q9BVG9	Control	-0.352742	41	0.0236936	TRUE	0.024	-0.352742	0.138362	FALSE		0.0876
HTR2A|P28223	Control	0.352598	41	0.0237547	TRUE	0.024	0.352598	0.138581	FALSE		0.0878
SLC8A1|P32418	Control	-0.352506	41	0.023794	TRUE	0.024	-0.352506	0.138721	FALSE		0.0878
CUL4A|Q13619	Control	-0.352291	41	0.0238853	TRUE	0.024	-0.352291	0.139049	FALSE		0.088
IGHV5-10-1|A0A0J9YXX1	Control	-0.352352	41	0.0238594	TRUE	0.024	-0.352352	0.138955	FALSE		0.088
MBP|P02686	Control	0.352213	41	0.0239187	TRUE	0.024	0.352213	0.139169	FALSE		0.0881
MCF2L|O15068	Control	-0.352188	41	0.0239295	TRUE	0.024	-0.352188	0.139207	FALSE		0.0881
GGPS1|O95749	Control	-0.352165	41	0.0239392	TRUE	0.024	-0.352165	0.139241	FALSE		0.0882
POLR3A|O14802	Control	0.35209	41	0.0239713	TRUE	0.024	0.35209	0.139357	FALSE		0.0882
CST3|P01034	Control	0.352079	41	0.0239758	TRUE	0.024	0.352079	0.139373	FALSE		0.0883
FEM1B|Q9UK73	Control	-0.352028	41	0.0239977	TRUE	0.024	-0.352028	0.139453	FALSE		0.0883
SLC25A18|Q9H1K4	Control	-0.352049	41	0.0239888	TRUE	0.024	-0.352049	0.139421	FALSE		0.0883
TDRD7|Q8NHU6	Control	-0.433173	27	0.0240059	TRUE	0.024	-0.433173	0.139482	FALSE		0.0883
PLPPR4|Q7Z2D5	Control	0.351932	41	0.0240388	TRUE	0.024	0.351932	0.139599	FALSE		0.0884
GPRASP2|Q96D09	Control	-0.351838	41	0.0240792	TRUE	0.024	-0.351838	0.139744	FALSE		0.0885
ARNT2|Q9HBZ2	Control	0.351721	41	0.0241295	TRUE	0.024	0.351721	0.13992	FALSE		0.0886
WDR1|O75083	Control	-0.351709	41	0.0241349	TRUE	0.024	-0.351709	0.13994	FALSE		0.0886
PRUNE2|Q8WUY3	Control	-0.351466	41	0.0242393	TRUE	0.024	-0.351466	0.140313	FALSE		0.0888
CEP68|Q76N32	Control	0.351293	41	0.0243145	TRUE	0.024	0.351293	0.140583	FALSE		0.089
FAM107B|Q9H098	Control	0.351335	41	0.0242959	TRUE	0.024	0.351335	0.140517	FALSE		0.089
HMGA1|P17096	Control	0.351325	41	0.0243005	TRUE	0.024	0.351325	0.140532	FALSE		0.089
RPS27A|P62979	Control	0.351354	41	0.0242879	TRUE	0.024	0.351354	0.140488	FALSE		0.089
TBC1D9B|Q66K14	Control	-0.351328	41	0.0242991	TRUE	0.024	-0.351328	0.140527	FALSE		0.089
RFT1|Q96AA3	Control	0.351172	41	0.0243666	TRUE	0.024	0.351172	0.140768	FALSE		0.0891
[truncated: 6,213 more rows]

## Sheet: AsymAD
measure1	measure2	r	n	P	sig_p	p_if_sig	r_if_sig	P_adj	sig_p_adj	p_adj_if_sig	q_val
VPS18|Q9P253	AsymAD	0.580058	41	7.03979e-05	TRUE	0 **	0.580058	0.00260904	TRUE	0.003	0.0017 **
SLC41A3|Q96GZ6	AsymAD	0.574498	41	8.56583e-05	TRUE	0 **	0.574498	0.00300743	TRUE	0.003	0.0019 **
DNAJB6|O75190	AsymAD	-0.570859	41	9.72123e-05	TRUE	0 **	-0.570859	0.00329565	TRUE	0.003	0.0021 **
VPS33B|Q9H267	AsymAD	0.565786	41	0.000115676	TRUE	0 **	0.565786	0.00373629	TRUE	0.004	0.0024 **
MBD3|O95983	AsymAD	-0.561188	41	0.000135099	TRUE	0 **	-0.561188	0.00417696	TRUE	0.004	0.0026 **
RSRC1|Q96IZ7	AsymAD	-0.559679	41	0.000142084	TRUE	0 **	-0.559679	0.00432975	TRUE	0.004	0.0027 **
ANAPC7|Q9UJX3	AsymAD	0.557272	41	0.000153912	TRUE	0 **	0.557272	0.00458538	TRUE	0.005	0.0029 **
MARCKSL1|P49006	AsymAD	-0.557462	41	0.000152946	TRUE	0 **	-0.557462	0.00456499	TRUE	0.005	0.0029 **
LZIC|Q8WZA0	AsymAD	-0.54845	41	0.000205256	TRUE	0 **	-0.54845	0.0056348	TRUE	0.006	0.0036 **
DDB1|Q16531	AsymAD	0.546408	41	0.000219146	TRUE	0 **	0.546408	0.00590553	TRUE	0.006	0.0037 **
ZNF622|Q969S3	AsymAD	-0.545916	41	0.000222622	TRUE	0 **	-0.545916	0.00597177	TRUE	0.006	0.0038 **
LRRFIP2|Q9Y608	AsymAD	-0.540509	41	0.000264171	TRUE	0 **	-0.540509	0.00674638	TRUE	0.007	0.0043 **
CIAO3|Q9H6Q4	AsymAD	0.533555	41	0.000327832	TRUE	0 **	0.533555	0.00786612	TRUE	0.008	0.005 **
MLEC|Q14165	AsymAD	0.530747	41	0.000357223	TRUE	0 **	0.530747	0.00835789	TRUE	0.008	0.0053 **
BRD4|O60885	AsymAD	-0.529436	41	0.00037174	TRUE	0 **	-0.529436	0.00859543	TRUE	0.009	0.0054 **
SAP18|O00422	AsymAD	-0.530007	41	0.000365356	TRUE	0 **	-0.530007	0.00849063	TRUE	0.008	0.0054 **
STXBP1|P61764	AsymAD	0.529401	41	0.000372131	TRUE	0 **	0.529401	0.0086021	TRUE	0.009	0.0054 **
CTNNB1|P35222	AsymAD	0.52865	41	0.000380697	TRUE	0 **	0.52865	0.00874144	TRUE	0.009	0.0055 **
RABEPK|Q7Z6M1	AsymAD	-0.534874	40	0.000376917	TRUE	0 **	-0.534874	0.00868009	TRUE	0.009	0.0055 **
LIN7C|Q9NUP9	AsymAD	-0.527794	41	0.000390659	TRUE	0 **	-0.527794	0.00890132	TRUE	0.009	0.0056 **
LUC7L|Q9NQ29	AsymAD	-0.525627	41	0.000416959	TRUE	0 **	-0.525627	0.00931934	TRUE	0.009	0.0059 **
MLF2|Q15773	AsymAD	-0.521654	41	0.000469336	TRUE	0 **	-0.521654	0.0101271	TRUE	0.01	0.0064 **
ATL2|Q8NHH9	AsymAD	0.520777	41	0.000481665	TRUE	0 **	0.520777	0.0103143	TRUE	0.01	0.0065 **
RPS26|P62854	AsymAD	-0.520831	41	0.000480892	TRUE	0 **	-0.520831	0.0103026	TRUE	0.01	0.0065 **
TNPO3|Q9Y5L0	AsymAD	0.519519	41	0.000499845	TRUE	0 **	0.519519	0.0105862	TRUE	0.011	0.0067 **
ACSL3|O95573	AsymAD	0.518622	41	0.000513185	TRUE	0.001 **	0.518622	0.0107844	TRUE	0.011	0.0068 **
LUC7L2|Q9Y383	AsymAD	-0.512638	41	0.000610651	TRUE	0.001 **	-0.512638	0.0121829	TRUE	0.012	0.0077 **
PDZD11|Q5EBL8	AsymAD	-0.512612	41	0.000611113	TRUE	0.001 **	-0.512612	0.0121897	TRUE	0.012	0.0077 **
SLU7|O95391	AsymAD	-0.512618	41	0.000611003	TRUE	0.001 **	-0.512618	0.0121881	TRUE	0.012	0.0077 **
SMUG1|Q53HV7	AsymAD	-0.512299	41	0.000616639	TRUE	0.001 **	-0.512299	0.0122664	TRUE	0.012	0.0078 **
EML4|Q9HC35	AsymAD	0.510594	41	0.000647541	TRUE	0.001 **	0.510594	0.0126928	TRUE	0.013	0.008 **
EMC2|Q15006	AsymAD	-0.510078	41	0.00065716	TRUE	0.001 **	-0.510078	0.0128238	TRUE	0.013	0.0081 **
VPS52|Q8N1B4	AsymAD	0.50693	41	0.000718685	TRUE	0.001 **	0.50693	0.0136508	TRUE	0.014	0.0086 **
SCN2B|O60939	AsymAD	0.506237	41	0.000732898	TRUE	0.001 **	0.506237	0.01384	TRUE	0.014	0.0088 **
MOB1B|Q7L9L4	AsymAD	0.505347	41	0.00075152	TRUE	0.001 **	0.505347	0.0140855	TRUE	0.014	0.0089 **
ADRM1|Q16186	AsymAD	-0.504124	41	0.000777811	TRUE	0.001 **	-0.504124	0.0144273	TRUE	0.014	0.0091 **
AKAP8L|Q9ULX6	AsymAD	-0.503509	41	0.000791341	TRUE	0.001 **	-0.503509	0.0146022	TRUE	0.015	0.0092 **
HECTD1|Q9ULT8	AsymAD	0.503659	41	0.000788026	TRUE	0.001 **	0.503659	0.0145599	TRUE	0.015	0.0092 **
FXN|Q16595	AsymAD	-0.502946	41	0.000803903	TRUE	0.001 **	-0.502946	0.0147628	TRUE	0.015	0.0093 **
ZC3H18|Q86VM9	AsymAD	-0.502419	41	0.000815824	TRUE	0.001 **	-0.502419	0.0149144	TRUE	0.015	0.0094 **
STAU1|O95793	AsymAD	-0.502345	41	0.000817502	TRUE	0.001 **	-0.502345	0.0149356	TRUE	0.015	0.0095 **
C18orf25|Q96B23	AsymAD	-0.500562	41	0.000859071	TRUE	0.001 **	-0.500562	0.0154582	TRUE	0.015	0.0098 **
MAPRE1|Q15691	AsymAD	-0.500536	41	0.000859701	TRUE	0.001 **	-0.500536	0.0154662	TRUE	0.015	0.0098 **
SEC11A|P67812	AsymAD	0.500327	41	0.000864693	TRUE	0.001 **	0.500327	0.0155288	TRUE	0.016	0.0098 **
BCL11B|Q9C0K0	AsymAD	-0.602794	27	0.00087557	TRUE	0.001 **	-0.602794	0.0156638	TRUE	0.016	0.0099 **
DNAJC13|O75165	AsymAD	0.499291	41	0.000889865	TRUE	0.001 **	0.499291	0.0158411	TRUE	0.016	0.01 **
GIGYF2|Q6Y7W6	AsymAD	-0.499311	41	0.000889373	TRUE	0.001 **	-0.499311	0.0158352	TRUE	0.016	0.01 **
CSTF2|P33240	AsymAD	-0.499131	41	0.000893805	TRUE	0.001 **	-0.499131	0.0158897	TRUE	0.016	0.0101 **
NCL|P19338	AsymAD	-0.498677	41	0.000905085	TRUE	0.001 **	-0.498677	0.0160282	TRUE	0.016	0.0101 **
SRSF1|Q07955	AsymAD	-0.498677	41	0.00090507	TRUE	0.001 **	-0.498677	0.016028	TRUE	0.016	0.0101 **
RASSF8|Q8NHQ8	AsymAD	-0.591095	28	0.000925501	TRUE	0.001 **	-0.591095	0.0162788	TRUE	0.016	0.0103 **
PSMD4|P55036	AsymAD	-0.496789	41	0.000953345	TRUE	0.001 **	-0.496789	0.0166152	TRUE	0.017	0.0105 **
KIAA1324|Q6UXG2	AsymAD	0.49647	41	0.000961709	TRUE	0.001 **	0.49647	0.016716	TRUE	0.017	0.0106 **
RPLP2|P05387	AsymAD	-0.496037	41	0.000973181	TRUE	0.001 **	-0.496037	0.0168545	TRUE	0.017	0.0107 **
LRRFIP1|Q32MZ4	AsymAD	-0.49484	41	0.00100555	TRUE	0.001 **	-0.49484	0.0172409	TRUE	0.017	0.0109 **
SH3BGRL|O75368	AsymAD	-0.49446	41	0.00101601	TRUE	0.001 **	-0.49446	0.0173658	TRUE	0.017	0.011 **
HNRNPH3|P31942	AsymAD	-0.493381	41	0.00104626	TRUE	0.001 **	-0.493381	0.0177208	TRUE	0.018	0.0112 **
SRSF3|P84103	AsymAD	-0.49318	41	0.00105198	TRUE	0.001 **	-0.49318	0.0177873	TRUE	0.018	0.0113 **
TRNT1|Q96Q11	AsymAD	-0.493107	41	0.00105409	TRUE	0.001 **	-0.493107	0.0178124	TRUE	0.018	0.0113 **
SPEG|Q15772	AsymAD	-0.492518	41	0.00107103	TRUE	0.001 **	-0.492518	0.0180102	TRUE	0.018	0.0114 **
GSK3A|P49840	AsymAD	0.491896	41	0.0010892	TRUE	0.001 **	0.491896	0.018221	TRUE	0.018	0.0115 **
PDRG1|Q9NUG6	AsymAD	-0.58491	28	0.00107891	TRUE	0.001 **	-0.58491	0.0181015	TRUE	0.018	0.0115 **
RBM22|Q9NW64	AsymAD	-0.491167	41	0.00111087	TRUE	0.001 **	-0.491167	0.0184699	TRUE	0.018	0.0117 **
ZMAT2|Q96NC0	AsymAD	-0.491171	41	0.00111075	TRUE	0.001 **	-0.491171	0.0184686	TRUE	0.018	0.0117 **
ABCE1|P61221	AsymAD	0.490372	41	0.00113492	TRUE	0.001 **	0.490372	0.0187452	TRUE	0.019	0.0119 **
SUMO2|P61956	AsymAD	-0.490253	41	0.00113854	TRUE	0.001 **	-0.490253	0.0187866	TRUE	0.019	0.0119 **
DDT|P30046	AsymAD	-0.489939	41	0.0011482	TRUE	0.001 **	-0.489939	0.0188967	TRUE	0.019	0.012 **
PLRG1|O43660	AsymAD	-0.489864	41	0.00115051	TRUE	0.001 **	-0.489864	0.0189228	TRUE	0.019	0.012 **
ZC3H15|Q8WU90	AsymAD	-0.489642	41	0.00115739	TRUE	0.001 **	-0.489642	0.0190007	TRUE	0.019	0.012 **
TSSC4|Q9Y5U2	AsymAD	-0.488765	41	0.00118493	TRUE	0.001 **	-0.488765	0.0193124	TRUE	0.019	0.0122 **
CTNNA2|P26232	AsymAD	0.487066	41	0.00123994	TRUE	0.001 **	0.487066	0.0199285	TRUE	0.02	0.0126 **
SLC1A3|P43003	AsymAD	0.487107	41	0.00123858	TRUE	0.001 **	0.487107	0.0199133	TRUE	0.02	0.0126 **
DNAJC8|O75937	AsymAD	-0.486682	41	0.00125269	TRUE	0.001 **	-0.486682	0.0200702	TRUE	0.02	0.0127 **
PRMT1|Q99873	AsymAD	0.486648	41	0.00125383	TRUE	0.001 **	0.486648	0.0200827	TRUE	0.02	0.0127 **
U2AF2|P26368	AsymAD	-0.486865	41	0.00124659	TRUE	0.001 **	-0.486865	0.0200028	TRUE	0.02	0.0127 **
BTF3|P20290	AsymAD	-0.485016	41	0.00130934	TRUE	0.001 **	-0.485016	0.0206929	TRUE	0.021	0.0131 **
CRKL|P46109	AsymAD	-0.48515	41	0.00130468	TRUE	0.001 **	-0.48515	0.0206415	TRUE	0.021	0.0131 **
ANP32A|P39687	AsymAD	-0.484795	41	0.00131701	TRUE	0.001 **	-0.484795	0.0207765	TRUE	0.021	0.0132 **
NEDD8|Q15843	AsymAD	-0.48451	41	0.00132696	TRUE	0.001 **	-0.48451	0.0208845	TRUE	0.021	0.0132 **
NOVA1|P51513	AsymAD	-0.48463	41	0.00132276	TRUE	0.001 **	-0.48463	0.020839	TRUE	0.021	0.0132 **
COMMD1|Q8N668	AsymAD	-0.484356	41	0.00133238	TRUE	0.001 **	-0.484356	0.0209438	TRUE	0.021	0.0133 **
NUP54|Q7Z3B4	AsymAD	-0.484128	41	0.00134044	TRUE	0.001 **	-0.484128	0.0210297	TRUE	0.021	0.0133 **
STAT6|P42226	AsymAD	0.483729	41	0.00135463	TRUE	0.001 **	0.483729	0.0211826	TRUE	0.021	0.0134 **
RBM8A|Q9Y5S9	AsymAD	-0.483307	41	0.00136976	TRUE	0.001 **	-0.483307	0.0213443	TRUE	0.021	0.0135 **
RBM12|Q9NTZ6	AsymAD	-0.482471	41	0.00140022	TRUE	0.001 **	-0.482471	0.0216695	TRUE	0.022	0.0137 **
MYL6B|P14649	AsymAD	-0.48232	41	0.00140581	TRUE	0.001 **	-0.48232	0.0217284	TRUE	0.022	0.0138 **
SLC16A3|O15427	AsymAD	0.48233	41	0.00140542	TRUE	0.001 **	0.48233	0.0217242	TRUE	0.022	0.0138 **
TRA2B|P62995	AsymAD	-0.482095	41	0.00141412	TRUE	0.001 **	-0.482095	0.0218165	TRUE	0.022	0.0138 **
USP7|Q93009	AsymAD	0.481678	41	0.00142968	TRUE	0.001 **	0.481678	0.021981	TRUE	0.022	0.0139 **
MAPT|P10636	AsymAD	-0.481497	41	0.00143648	TRUE	0.001 **	-0.481497	0.0220529	TRUE	0.022	0.014 **
ARMC10|Q8N2F6	AsymAD	0.480856	41	0.00146077	TRUE	0.001 **	0.480856	0.0223078	TRUE	0.022	0.0141 **
SCRN2|Q96FV2	AsymAD	-0.480795	41	0.00146309	TRUE	0.001 **	-0.480795	0.0223321	TRUE	0.022	0.0141 **
YBX1|P67809	AsymAD	-0.480501	41	0.00147438	TRUE	0.001 **	-0.480501	0.0224505	TRUE	0.022	0.0142 **
BACH1|O14867	AsymAD	0.503686	37	0.0014825	TRUE	0.001 **	0.503686	0.0225349	TRUE	0.023	0.0143 **
C9orf40|Q8IXQ3	AsymAD	-0.478984	41	0.00153384	TRUE	0.002 **	-0.478984	0.0230667	TRUE	0.023	0.0146 **
WDR47|O94967	AsymAD	0.47887	41	0.0015384	TRUE	0.002 **	0.47887	0.023114	TRUE	0.023	0.0146 **
CDIP1|Q9H305	AsymAD	0.478512	41	0.00155277	TRUE	0.002 **	0.478512	0.0232609	TRUE	0.023	0.0147 **
PABPC4|Q13310	AsymAD	-0.478511	41	0.0015528	TRUE	0.002 **	-0.478511	0.0232612	TRUE	0.023	0.0147 **
CAMK2N2|Q96S95	AsymAD	-0.578928	27	0.00155691	TRUE	0.002 **	-0.578928	0.0233034	TRUE	0.023	0.0148 **
RUNDC3A|Q59EK9	AsymAD	0.478401	41	0.00155725	TRUE	0.002 **	0.478401	0.0233068	TRUE	0.023	0.0148 **
ANKRD45|Q5TZF3	AsymAD	0.577343	27	0.00161507	TRUE	0.002 **	0.577343	0.0238911	TRUE	0.024	0.0151 **
CC2D1A|Q6P1N0	AsymAD	-0.476684	41	0.00162801	TRUE	0.002 **	-0.476684	0.0240202	TRUE	0.024	0.0152 **
GORASP2|Q9H8Y8	AsymAD	-0.4756	41	0.00167417	TRUE	0.002 **	-0.4756	0.0244817	TRUE	0.024	0.0155 **
PAIP1|Q9H074	AsymAD	0.475613	41	0.0016736	TRUE	0.002 **	0.475613	0.024476	TRUE	0.024	0.0155 **
RNF126|Q9BV68	AsymAD	-0.475367	41	0.00168423	TRUE	0.002 **	-0.475367	0.0245823	TRUE	0.025	0.0156 **
PABPC1|P11940	AsymAD	-0.474897	41	0.00170469	TRUE	0.002 **	-0.474897	0.024785	TRUE	0.025	0.0157 **
PABPN1|Q86U42	AsymAD	-0.474829	41	0.00170767	TRUE	0.002 **	-0.474829	0.0248144	TRUE	0.025	0.0157 **
CBX5|P45973	AsymAD	-0.474265	41	0.00173257	TRUE	0.002 **	-0.474265	0.0250624	TRUE	0.025	0.0159 **
RPS7|P62081	AsymAD	-0.473646	41	0.00176025	TRUE	0.002 **	-0.473646	0.0253343	TRUE	0.025	0.016 **
SRSF10|O75494	AsymAD	-0.473423	41	0.00177033	TRUE	0.002 **	-0.473423	0.0254334	TRUE	0.025	0.0161 **
DCTN2|Q13561	AsymAD	-0.473044	41	0.00178756	TRUE	0.002 **	-0.473044	0.0255996	TRUE	0.026	0.0162 **
RBM4B|Q9BQ04	AsymAD	-0.473149	41	0.00178278	TRUE	0.002 **	-0.473149	0.0255533	TRUE	0.026	0.0162 **
CEP170|Q5SW79	AsymAD	-0.472566	41	0.00180948	TRUE	0.002 **	-0.472566	0.0258133	TRUE	0.026	0.0163 **
TMOD2|Q9NZR1	AsymAD	-0.472208	41	0.00182609	TRUE	0.002 **	-0.472208	0.0259717	TRUE	0.026	0.0164 **
TRAF6|Q9Y4K3	AsymAD	0.47183	41	0.00184373	TRUE	0.002 **	0.47183	0.026141	TRUE	0.026	0.0166 **
EPHA4|P54764	AsymAD	0.471218	41	0.00187267	TRUE	0.002 **	0.471218	0.0264191	TRUE	0.026	0.0167 **
MED4|Q9NPJ6	AsymAD	-0.561906	28	0.00185987	TRUE	0.002 **	-0.561906	0.0262968	TRUE	0.026	0.0167 **
SRCIN1|Q9C0H9	AsymAD	-0.471113	41	0.00187766	TRUE	0.002 **	-0.471113	0.026467	TRUE	0.026	0.0168 **
HNRNPL|P14866	AsymAD	-0.470551	41	0.00190464	TRUE	0.002 **	-0.470551	0.0267248	TRUE	0.027	0.0169 **
RPP25|Q9BUL9	AsymAD	-0.470605	41	0.001902	TRUE	0.002 **	-0.470605	0.0266994	TRUE	0.027	0.0169 **
SRP54|P61011	AsymAD	-0.470478	41	0.00190814	TRUE	0.002 **	-0.470478	0.0267578	TRUE	0.027	0.0169 **
FAM98B|Q52LJ0	AsymAD	-0.470221	41	0.00192063	TRUE	0.002 **	-0.470221	0.0268764	TRUE	0.027	0.017 **
SRSF4|Q08170	AsymAD	-0.469544	41	0.00195381	TRUE	0.002 **	-0.469544	0.027192	TRUE	0.027	0.0172 **
ARL6IP1|Q15041	AsymAD	0.46918	41	0.00197184	TRUE	0.002 **	0.46918	0.0273621	TRUE	0.027	0.0173 **
CRK|P46108	AsymAD	-0.469297	41	0.00196602	TRUE	0.002 **	-0.469297	0.0273075	TRUE	0.027	0.0173 **
HTRA2|O43464	AsymAD	-0.468928	41	0.00198445	TRUE	0.002 **	-0.468928	0.0274805	TRUE	0.027	0.0174 **
PTGR2|Q8N8N7	AsymAD	-0.469086	41	0.00197653	TRUE	0.002 **	-0.469086	0.0274064	TRUE	0.027	0.0174 **
SZRD1|Q7Z422	AsymAD	-0.469005	41	0.00198059	TRUE	0.002 **	-0.469005	0.0274444	TRUE	0.027	0.0174 **
EPHX4|Q8IUS5	AsymAD	0.467874	41	0.00203782	TRUE	0.002 **	0.467874	0.0279803	TRUE	0.028	0.0177 **
PI4KA|P42356	AsymAD	0.467942	41	0.00203432	TRUE	0.002 **	0.467942	0.0279476	TRUE	0.028	0.0177 **
TK2|O00142	AsymAD	0.467904	41	0.00203629	TRUE	0.002 **	0.467904	0.027966	TRUE	0.028	0.0177 **
PFDN1|O60925	AsymAD	-0.467645	41	0.00204957	TRUE	0.002 **	-0.467645	0.0280903	TRUE	0.028	0.0178 **
SRSF6|Q13247	AsymAD	-0.467581	41	0.00205291	TRUE	0.002 **	-0.467581	0.0281215	TRUE	0.028	0.0178 **
GALNT2|Q10471	AsymAD	0.466955	41	0.00208543	TRUE	0.002 **	0.466955	0.0284237	TRUE	0.028	0.018 **
HNRNPR|O43390	AsymAD	-0.466457	41	0.00211161	TRUE	0.002 **	-0.466457	0.0286635	TRUE	0.029	0.0181 **
HP|P00738	AsymAD	-0.466043	41	0.0021336	TRUE	0.002 **	-0.466043	0.0288651	TRUE	0.029	0.0183 **
RPS17|P08708	AsymAD	-0.465822	41	0.0021454	TRUE	0.002 **	-0.465822	0.0289732	TRUE	0.029	0.0183 **
RPS29|P62273	AsymAD	-0.465946	41	0.00213878	TRUE	0.002 **	-0.465946	0.0289127	TRUE	0.029	0.0183 **
SCN2A|Q99250	AsymAD	0.465642	41	0.00215506	TRUE	0.002 **	0.465642	0.0290608	TRUE	0.029	0.0184 **
SMARCC2|Q8TAQ2	AsymAD	-0.465176	41	0.00218029	TRUE	0.002 **	-0.465176	0.0292897	TRUE	0.029	0.0185 **
COPS8|Q99627	AsymAD	-0.465094	41	0.0021848	TRUE	0.002 **	-0.465094	0.0293305	TRUE	0.029	0.0186 **
MT-ND6|P03923	AsymAD	0.465088	41	0.00218508	TRUE	0.002 **	0.465088	0.029333	TRUE	0.029	0.0186 **
SNRNP70|P08621	AsymAD	-0.464967	41	0.00219171	TRUE	0.002 **	-0.464967	0.0293942	TRUE	0.029	0.0186 **
SRI|P30626	AsymAD	-0.464831	41	0.00219915	TRUE	0.002 **	-0.464831	0.029461	TRUE	0.029	0.0187 **
C9orf78|Q9NZ63	AsymAD	-0.464429	41	0.00222128	TRUE	0.002 **	-0.464429	0.0296612	TRUE	0.03	0.0188 **
UFM1|P61960	AsymAD	-0.464387	41	0.00222358	TRUE	0.002 **	-0.464387	0.0296824	TRUE	0.03	0.0188 **
TCERG1|O14776	AsymAD	-0.463735	41	0.00225994	TRUE	0.002 **	-0.463735	0.0300114	TRUE	0.03	0.019 **
PSPC1|Q8WXF1	AsymAD	-0.463434	41	0.0022769	TRUE	0.002 **	-0.463434	0.0301639	TRUE	0.03	0.0191 **
SRRM1|Q8IYB3	AsymAD	-0.462416	41	0.00233507	TRUE	0.002 **	-0.462416	0.0306813	TRUE	0.031	0.0194 **
SRSF2|Q01130	AsymAD	-0.461728	41	0.00237512	TRUE	0.002 **	-0.461728	0.0310344	TRUE	0.031	0.0197 **
VPS13A|Q96RL7	AsymAD	0.461507	41	0.0023881	TRUE	0.002 **	0.461507	0.0311496	TRUE	0.031	0.0197 **
ANAPC5|Q9UJX4	AsymAD	0.461377	41	0.00239578	TRUE	0.002 **	0.461377	0.0312163	TRUE	0.031	0.0198 **
HNRNPC|P07910	AsymAD	-0.46122	41	0.0024051	TRUE	0.002 **	-0.46122	0.0312991	TRUE	0.031	0.0198 **
CNOT4|O95628	AsymAD	-0.460949	41	0.00242117	TRUE	0.002 **	-0.460949	0.0314392	TRUE	0.031	0.0199 **
COG5|Q9UP83	AsymAD	0.460856	41	0.00242672	TRUE	0.002 **	0.460856	0.0314879	TRUE	0.031	0.0199 **
HDGFL3|Q9Y3E1	AsymAD	-0.460918	41	0.00242303	TRUE	0.002 **	-0.460918	0.0314556	TRUE	0.031	0.0199 **
HMGN5|P82970	AsymAD	-0.46111	41	0.00241158	TRUE	0.002 **	-0.46111	0.0313559	TRUE	0.031	0.0199 **
SET|Q01105	AsymAD	-0.461102	41	0.00241209	TRUE	0.002 **	-0.461102	0.0313605	TRUE	0.031	0.0199 **
RPS28|P62857	AsymAD	-0.460414	41	0.00245329	TRUE	0.002 **	-0.460414	0.0317198	TRUE	0.032	0.0201 **
SRRT|Q9BXP5	AsymAD	-0.46007	41	0.00247412	TRUE	0.002 **	-0.46007	0.031901	TRUE	0.032	0.0202 **
CDIPT|O14735	AsymAD	0.45902	41	0.00253865	TRUE	0.003 **	0.45902	0.0324595	TRUE	0.032	0.0206 **
IPO5|O00410	AsymAD	0.45872	41	0.00255742	TRUE	0.003 **	0.45872	0.0326223	TRUE	0.033	0.0207 **
PDCD5|O14737	AsymAD	-0.458547	41	0.00256825	TRUE	0.003 **	-0.458547	0.0327155	TRUE	0.033	0.0207 **
WNK1|Q9H4A3	AsymAD	-0.458434	41	0.00257535	TRUE	0.003 **	-0.458434	0.0327767	TRUE	0.033	0.0208 **
RANBP1|P43487	AsymAD	-0.457898	41	0.00260927	TRUE	0.003 **	-0.457898	0.0330644	TRUE	0.033	0.0209 **
VPS11|Q9H270	AsymAD	0.45815	41	0.0025933	TRUE	0.003 **	0.45815	0.0329285	TRUE	0.033	0.0209 **
VPS51|Q9UID3	AsymAD	0.457716	41	0.00262092	TRUE	0.003 **	0.457716	0.0331632	TRUE	0.033	0.021 **
PTMA|P06454	AsymAD	-0.457373	41	0.00264294	TRUE	0.003 **	-0.457373	0.0333517	TRUE	0.033	0.0211 **
RPS19|P39019	AsymAD	-0.456999	41	0.00266712	TRUE	0.003 **	-0.456999	0.0335583	TRUE	0.034	0.0212 **
SF3B4|Q15427	AsymAD	-0.457219	41	0.00265287	TRUE	0.003 **	-0.457219	0.0334367	TRUE	0.033	0.0212 **
SEC31A|O94979	AsymAD	-0.456823	41	0.00267854	TRUE	0.003 **	-0.456823	0.0336554	TRUE	0.034	0.0213 **
TUB|P50607	AsymAD	-0.456216	41	0.0027184	TRUE	0.003 **	-0.456216	0.0339914	TRUE	0.034	0.0215 **
SELENOH|Q8IZQ5	AsymAD	-0.455703	41	0.00275244	TRUE	0.003 **	-0.455703	0.034276	TRUE	0.034	0.0217 **
TMF1|P82094	AsymAD	-0.455701	41	0.00275262	TRUE	0.003 **	-0.455701	0.0342774	TRUE	0.034	0.0217 **
PIK3CD|O00329	AsymAD	0.455561	41	0.00276196	TRUE	0.003 **	0.455561	0.0343553	TRUE	0.034	0.0218 **
RPL17|P18621	AsymAD	-0.455342	41	0.00277663	TRUE	0.003 **	-0.455342	0.0344771	TRUE	0.034	0.0218 **
MARCKS|P29966	AsymAD	-0.455075	41	0.00279466	TRUE	0.003 **	-0.455075	0.0346291	TRUE	0.035	0.0219 **
LRRC14|Q15048	AsymAD	0.454897	41	0.00280671	TRUE	0.003 **	0.454897	0.03473	TRUE	0.035	0.022 **
TARDBP|Q13148	AsymAD	-0.454953	41	0.00280295	TRUE	0.003 **	-0.454953	0.0346976	TRUE	0.035	0.022 **
VSTM2A|Q8TAG5	AsymAD	-0.454578	41	0.00282849	TRUE	0.003 **	-0.454578	0.0349103	TRUE	0.035	0.0221 **
CAPZB|P47756	AsymAD	0.454425	41	0.0028389	TRUE	0.003 **	0.454425	0.0349968	TRUE	0.035	0.0222 **
NDRG3|Q9UGV2	AsymAD	0.454248	41	0.00285112	TRUE	0.003 **	0.454248	0.0350991	TRUE	0.035	0.0222 **
AP2S1|P53680	AsymAD	0.453932	41	0.00287293	TRUE	0.003 **	0.453932	0.0352821	TRUE	0.035	0.0223 **
SYNCRIP|O60506	AsymAD	-0.454025	41	0.00286647	TRUE	0.003 **	-0.454025	0.0352277	TRUE	0.035	0.0223 **
CLIP1|P30622	AsymAD	-0.453815	41	0.00288107	TRUE	0.003 **	-0.453815	0.0353495	TRUE	0.035	0.0224 **
UGGT1|Q9NYU2	AsymAD	0.453814	41	0.00288115	TRUE	0.003 **	0.453814	0.0353501	TRUE	0.035	0.0224 **
PTMS|P20962	AsymAD	-0.453418	41	0.00290877	TRUE	0.003 **	-0.453418	0.0355773	TRUE	0.036	0.0225 **
MTOR|P42345	AsymAD	0.452815	41	0.00295128	TRUE	0.003 **	0.452815	0.0359259	TRUE	0.036	0.0227 **
RPL6|Q02878	AsymAD	-0.452829	41	0.00295025	TRUE	0.003 **	-0.452829	0.035917	TRUE	0.036	0.0227 **
SNRK|Q9NRH2	AsymAD	0.452995	41	0.00293852	TRUE	0.003 **	0.452995	0.0358213	TRUE	0.036	0.0227 **
ARFGEF1|Q9Y6D6	AsymAD	0.452441	41	0.00297793	TRUE	0.003 **	0.452441	0.0361421	TRUE	0.036	0.0229 **
WDR48|Q8TAF3	AsymAD	0.45235	41	0.00298441	TRUE	0.003 **	0.45235	0.0361949	TRUE	0.036	0.0229 **
HNRNPH1|P31943	AsymAD	-0.452058	41	0.00300539	TRUE	0.003 **	-0.452058	0.0363642	TRUE	0.036	0.023 **
RPS27A|P62979	AsymAD	-0.452025	41	0.00300781	TRUE	0.003 **	-0.452025	0.0363842	TRUE	0.036	0.023 **
S100A16|Q96FQ6	AsymAD	-0.451761	41	0.00302694	TRUE	0.003 **	-0.451761	0.036538	TRUE	0.037	0.0231 **
CCDC28A|Q8IWP9	AsymAD	-0.451562	41	0.00304141	TRUE	0.003 **	-0.451562	0.0366551	TRUE	0.037	0.0232 **
MYEF2|Q9P2K5	AsymAD	-0.451672	41	0.00303336	TRUE	0.003 **	-0.451672	0.0365901	TRUE	0.037	0.0232 **
PREP|P48147	AsymAD	0.451442	41	0.0030501	TRUE	0.003 **	0.451442	0.0367252	TRUE	0.037	0.0233 **
EIF4B|P23588	AsymAD	-0.451103	41	0.00307495	TRUE	0.003 **	-0.451103	0.0369259	TRUE	0.037	0.0234 **
HNRNPU|Q00839	AsymAD	-0.450965	41	0.00308518	TRUE	0.003 **	-0.450965	0.0370076	TRUE	0.037	0.0234 **
CDC42BPB|Q9Y5S2	AsymAD	0.450907	41	0.00308946	TRUE	0.003 **	0.450907	0.037043	TRUE	0.037	0.0235 **
TIAL1|Q01085	AsymAD	-0.450813	41	0.0030964	TRUE	0.003 **	-0.450813	0.0370991	TRUE	0.037	0.0235 **
TTYH1|Q9H313	AsymAD	0.449467	41	0.00319743	TRUE	0.003 **	0.449467	0.0379063	TRUE	0.038	0.024 **
DRAP1|Q14919	AsymAD	-0.449153	41	0.00322143	TRUE	0.003 **	-0.449153	0.0380962	TRUE	0.038	0.0241 **
TMEM11|P17152	AsymAD	0.449218	41	0.00321646	TRUE	0.003 **	0.449218	0.038057	TRUE	0.038	0.0241 **
HCCS|P53701	AsymAD	0.448852	41	0.00324456	TRUE	0.003 **	0.448852	0.0382781	TRUE	0.038	0.0242 **
GID8|Q9NWU2	AsymAD	-0.448709	41	0.00325558	TRUE	0.003 **	-0.448709	0.0383652	TRUE	0.038	0.0243 **
SRSF7|Q16629	AsymAD	-0.448731	41	0.00325387	TRUE	0.003 **	-0.448731	0.0383518	TRUE	0.038	0.0243 **
WDR41|Q9HAD4	AsymAD	0.448725	41	0.00325432	TRUE	0.003 **	0.448725	0.0383557	TRUE	0.038	0.0243 **
ALDH5A1|P51649	AsymAD	0.448143	41	0.00329961	TRUE	0.003 **	0.448143	0.0387101	TRUE	0.039	0.0245 **
RPL21|P46778	AsymAD	-0.447675	41	0.00333644	TRUE	0.003 **	-0.447675	0.0389993	TRUE	0.039	0.0247 **
SF3B2|Q13435	AsymAD	-0.447329	41	0.00336383	TRUE	0.003 **	-0.447329	0.0392128	TRUE	0.039	0.0248 **
TCOF1|Q13428	AsymAD	-0.4473	41	0.00336613	TRUE	0.003 **	-0.4473	0.0392307	TRUE	0.039	0.0248 **
UBQLN4|Q9NRR5	AsymAD	-0.447464	41	0.00335314	TRUE	0.003 **	-0.447464	0.0391299	TRUE	0.039	0.0248 **
DYNLRB1|Q9NP97	AsymAD	-0.446943	41	0.00339469	TRUE	0.003 **	-0.446943	0.0394536	TRUE	0.039	0.025 **
STK38L|Q9Y2H1	AsymAD	0.446694	41	0.00341476	TRUE	0.003 **	0.446694	0.0396111	TRUE	0.04	0.0251 **
DGCR2|P98153	AsymAD	-0.542534	27	0.0034587	TRUE	0.003 **	-0.542534	0.039952	TRUE	0.04	0.0253 **
ENAH|Q8N8S7	AsymAD	-0.4461	41	0.00346288	TRUE	0.003 **	-0.4461	0.0399845	TRUE	0.04	0.0253 **
CHMP1B|Q7LBR1	AsymAD	-0.445887	41	0.00348035	TRUE	0.003 **	-0.445887	0.0401183	TRUE	0.04	0.0254 **
RTRAF|Q9Y224	AsymAD	-0.44571	41	0.00349492	TRUE	0.003 **	-0.44571	0.0402307	TRUE	0.04	0.0255 **
CCDC92|Q53HC0	AsymAD	-0.445281	41	0.0035303	TRUE	0.004 **	-0.445281	0.0405032	TRUE	0.041	0.0256 **
CWC15|Q9P013	AsymAD	-0.541131	27	0.00356053	TRUE	0.004 **	-0.541131	0.0407325	TRUE	0.041	0.0258 **
SGF29|Q96ES7	AsymAD	-0.444968	41	0.00355642	TRUE	0.004 **	-0.444968	0.0407011	TRUE	0.041	0.0258 **
HNRNPK|P61978	AsymAD	-0.444473	41	0.00359797	TRUE	0.004 **	-0.444473	0.0410179	TRUE	0.041	0.026 **
EIF1AX|P47813	AsymAD	-0.444017	41	0.00363662	TRUE	0.004 **	-0.444017	0.0413104	TRUE	0.041	0.0262 **
EIF3F|O00303	AsymAD	-0.443826	41	0.00365293	TRUE	0.004 **	-0.443826	0.041433	TRUE	0.041	0.0262 **
RPL38|P63173	AsymAD	-0.443894	41	0.00364714	TRUE	0.004 **	-0.443894	0.0413892	TRUE	0.041	0.0262 **
ARGLU1|Q9NWB6	AsymAD	-0.443019	41	0.00372254	TRUE	0.004 **	-0.443019	0.041958	TRUE	0.042	0.0266 **
PTBP2|Q9UKA9	AsymAD	-0.443019	41	0.00372251	TRUE	0.004 **	-0.443019	0.0419577	TRUE	0.042	0.0266 **
HDGFL2|Q7Z4V5	AsymAD	-0.442505	41	0.00376744	TRUE	0.004 **	-0.442505	0.0422937	TRUE	0.042	0.0268 **
HK1|P19367	AsymAD	0.442506	41	0.00376734	TRUE	0.004 **	0.442506	0.0422929	TRUE	0.042	0.0268 **
MOCS2|O96033	AsymAD	-0.442549	41	0.00376358	TRUE	0.004 **	-0.442549	0.0422645	TRUE	0.042	0.0268 **
CPSF6|Q16630	AsymAD	-0.442071	41	0.00380576	TRUE	0.004 **	-0.442071	0.0425788	TRUE	0.043	0.027 **
HMG20A|Q9NP66	AsymAD	-0.441844	41	0.00382591	TRUE	0.004 **	-0.441844	0.0427282	TRUE	0.043	0.0271 **
PSMC3|P17980	AsymAD	-0.441794	41	0.00383041	TRUE	0.004 **	-0.441794	0.0427613	TRUE	0.043	0.0271 **
HOMER3|Q9NSC5	AsymAD	-0.441611	41	0.00384672	TRUE	0.004 **	-0.441611	0.0428825	TRUE	0.043	0.0272 **
EEF1D|P29692	AsymAD	-0.441151	41	0.00388808	TRUE	0.004 **	-0.441151	0.0431887	TRUE	0.043	0.0273 **
MLYCD|O95822	AsymAD	0.441296	41	0.00387502	TRUE	0.004 **	0.441296	0.0430921	TRUE	0.043	0.0273 **
SNCB|Q16143	AsymAD	-0.441297	41	0.00387492	TRUE	0.004 **	-0.441297	0.0430912	TRUE	0.043	0.0273 **
RPL36|Q9Y3U8	AsymAD	-0.441026	41	0.00389942	TRUE	0.004 **	-0.441026	0.0432732	TRUE	0.043	0.0274 **
ARPC5L|Q9BPX5	AsymAD	-0.440373	41	0.00395889	TRUE	0.004 **	-0.440373	0.043713	TRUE	0.044	0.0277 **
NOL3|O60936	AsymAD	-0.440399	41	0.00395652	TRUE	0.004 **	-0.440399	0.0436951	TRUE	0.044	0.0277 **
RAB22A|Q9UL26	AsymAD	0.440215	41	0.00397344	TRUE	0.004 **	0.440215	0.0438194	TRUE	0.044	0.0277 **
LSM1|O15116	AsymAD	-0.439881	41	0.00400426	TRUE	0.004 **	-0.439881	0.0440429	TRUE	0.044	0.0279 **
NOVA2|Q9UNW9	AsymAD	-0.439937	41	0.00399909	TRUE	0.004 **	-0.439937	0.0440055	TRUE	0.044	0.0279 **
MMTAG2|Q9BU76	AsymAD	-0.439611	41	0.00402932	TRUE	0.004 **	-0.439611	0.0442278	TRUE	0.044	0.028 **
MYCBP|Q99417	AsymAD	-0.534967	27	0.00403873	TRUE	0.004 **	-0.534967	0.0442965	TRUE	0.044	0.028 **
SUB1|P53999	AsymAD	-0.439736	41	0.00401768	TRUE	0.004 **	-0.439736	0.0441427	TRUE	0.044	0.028 **
PFDN6|O15212	AsymAD	-0.439379	41	0.00405105	TRUE	0.004 **	-0.439379	0.0443865	TRUE	0.044	0.0281 **
SNRPA|P09012	AsymAD	-0.439276	41	0.00406071	TRUE	0.004 **	-0.439276	0.0444564	TRUE	0.044	0.0281 **
CNNM2|Q9H8M5	AsymAD	0.43909	41	0.00407816	TRUE	0.004 **	0.43909	0.0445833	TRUE	0.045	0.0282 **
EIF4ENIF1|Q9NRA8	AsymAD	-0.43915	41	0.00407254	TRUE	0.004 **	-0.43915	0.0445415	TRUE	0.045	0.0282 **
NDUFB3|O43676	AsymAD	0.439074	41	0.0040797	TRUE	0.004 **	0.439074	0.0445947	TRUE	0.045	0.0282 **
NFX1|Q12986	AsymAD	-0.439031	41	0.0040837	TRUE	0.004 **	-0.439031	0.0446237	TRUE	0.045	0.0283 **
WBP11|Q9Y2W2	AsymAD	-0.438893	41	0.00409673	TRUE	0.004 **	-0.438893	0.0447184	TRUE	0.045	0.0283 **
ZBTB47|Q9UFB7	AsymAD	-0.438851	41	0.0041007	TRUE	0.004 **	-0.438851	0.0447475	TRUE	0.045	0.0283 **
PLPP3|O14495	AsymAD	0.438441	41	0.00413962	TRUE	0.004 **	0.438441	0.0450313	TRUE	0.045	0.0285 **
SNRPA1|P09661	AsymAD	-0.438561	41	0.00412824	TRUE	0.004 **	-0.438561	0.0449481	TRUE	0.045	0.0285 **
ASDURF|L0R819	AsymAD	-0.438158	41	0.00416673	TRUE	0.004 **	-0.438158	0.0452263	TRUE	0.045	0.0286 **
DPF2|Q92785	AsymAD	-0.438001	41	0.00418184	TRUE	0.004 **	-0.438001	0.045337	TRUE	0.045	0.0287 **
ILF3|Q12906	AsymAD	-0.438103	41	0.004172	TRUE	0.004 **	-0.438103	0.0452656	TRUE	0.045	0.0287 **
POLR2K|P53803	AsymAD	-0.438049	41	0.0041772	TRUE	0.004 **	-0.438049	0.0453031	TRUE	0.045	0.0287 **
RBFOX1|Q9NWB1	AsymAD	-0.437779	41	0.00420324	TRUE	0.004 **	-0.437779	0.0454908	TRUE	0.045	0.0288 **
STX1B|P61266	AsymAD	0.437822	41	0.00419912	TRUE	0.004 **	0.437822	0.0454614	TRUE	0.045	0.0288 **
CPLX2|Q6PUV4	AsymAD	-0.437169	41	0.00426257	TRUE	0.004 **	-0.437169	0.0459148	TRUE	0.046	0.0291 **
HMGA1|P17096	AsymAD	-0.437087	41	0.00427056	TRUE	0.004 **	-0.437087	0.0459719	TRUE	0.046	0.0291 **
COIL|P38432	AsymAD	-0.436728	41	0.00430595	TRUE	0.004 **	-0.436728	0.0462253	TRUE	0.046	0.0293 **
PARK7|Q99497	AsymAD	-0.436687	41	0.00430994	TRUE	0.004 **	-0.436687	0.0462541	TRUE	0.046	0.0293 **
SRC|P12931	AsymAD	0.436566	41	0.00432196	TRUE	0.004 **	0.436566	0.0463385	TRUE	0.046	0.0293 **
VPS8|Q8N3P4	AsymAD	0.43651	41	0.00432746	TRUE	0.004 **	0.43651	0.046378	TRUE	0.046	0.0294 **
NACAD|O15069	AsymAD	-0.436197	41	0.00435865	TRUE	0.004 **	-0.436197	0.0466012	TRUE	0.047	0.0295 **
RAB35|Q15286	AsymAD	0.435452	41	0.00443351	TRUE	0.004 **	0.435452	0.0471315	TRUE	0.047	0.0298 **
AGFG1|P52594	AsymAD	-0.43524	41	0.00445503	TRUE	0.004 **	-0.43524	0.0472831	TRUE	0.047	0.0299 **
GAMT|Q14353	AsymAD	-0.435389	41	0.00443984	TRUE	0.004 **	-0.435389	0.0471759	TRUE	0.047	0.0299 **
MKRN2|Q9H000	AsymAD	0.435225	41	0.00445657	TRUE	0.004 **	0.435225	0.0472939	TRUE	0.047	0.0299 **
ATP9A|O75110	AsymAD	0.435103	41	0.00446899	TRUE	0.004 **	0.435103	0.0473814	TRUE	0.047	0.03 **
RPS2|P15880	AsymAD	-0.435037	41	0.00447569	TRUE	0.004 **	-0.435037	0.0474284	TRUE	0.047	0.03 **
CHERP|Q8IWX8	AsymAD	-0.434446	41	0.00453633	TRUE	0.005 **	-0.434446	0.0478523	TRUE	0.048	0.0303 **
SCOC|Q9UIL1	AsymAD	-0.434437	41	0.0045373	TRUE	0.005 **	-0.434437	0.0478593	TRUE	0.048	0.0303 **
ZNF706|Q9Y5V0	AsymAD	-0.43447	41	0.00453395	TRUE	0.005 **	-0.43447	0.0478356	TRUE	0.048	0.0303 **
AP2A1|O95782	AsymAD	0.434307	41	0.0045508	TRUE	0.005 **	0.434307	0.0479532	TRUE	0.048	0.0304 **
ARHGAP26|Q9UNA1	AsymAD	0.434276	41	0.00455394	TRUE	0.005 **	0.434276	0.0479749	TRUE	0.048	0.0304 **
EPHX2|P34913	AsymAD	-0.434181	41	0.00456382	TRUE	0.005 **	-0.434181	0.0480445	TRUE	0.048	0.0304 **
FIP1L1|Q6UN15	AsymAD	-0.434273	41	0.00455426	TRUE	0.005 **	-0.434273	0.0479771	TRUE	0.048	0.0304 **
RPL22|P35268	AsymAD	-0.434178	41	0.00456411	TRUE	0.005 **	-0.434178	0.0480464	TRUE	0.048	0.0304 **
RPS14|P62263	AsymAD	-0.434011	41	0.00458156	TRUE	0.005 **	-0.434011	0.0481662	TRUE	0.048	0.0305 **
ARRDC1|Q8N5I2	AsymAD	-0.433688	41	0.00461533	TRUE	0.005 **	-0.433688	0.0484026	TRUE	0.048	0.0306 **
BAG5|Q9UL15	AsymAD	0.433885	41	0.00459467	TRUE	0.005 **	0.433885	0.0482575	TRUE	0.048	0.0306 **
INPP5K|Q9BT40	AsymAD	0.43389	41	0.00459411	TRUE	0.005 **	0.43389	0.0482536	TRUE	0.048	0.0306 **
RNPS1|Q15287	AsymAD	-0.433528	41	0.00463212	TRUE	0.005 **	-0.433528	0.0485204	TRUE	0.049	0.0307 **
LAMTOR5|O43504	AsymAD	-0.43345	41	0.00464026	TRUE	0.005 **	-0.43345	0.0485771	TRUE	0.049	0.0308 **
C17orf75|Q9HAS0	AsymAD	0.433114	41	0.00467585	TRUE	0.005 **	0.433114	0.0488214	TRUE	0.049	0.0309 **
COX7C|P15954	AsymAD	0.433198	41	0.00466693	TRUE	0.005 **	0.433198	0.0487607	TRUE	0.049	0.0309 **
H2AFX|P16104	AsymAD	-0.432891	41	0.00469947	TRUE	0.005 **	-0.432891	0.0489842	TRUE	0.049	0.031 **
WBP4|O75554	AsymAD	-0.432897	41	0.00469888	TRUE	0.005 **	-0.432897	0.0489803	TRUE	0.049	0.031 **
ATP5F1E|P56381	AsymAD	-0.432756	41	0.00471388	TRUE	0.005 **	-0.432756	0.0490839	TRUE	0.049	0.0311 **
C9orf72|Q96LT7	AsymAD	0.432771	41	0.00471233	TRUE	0.005 **	0.432771	0.0490729	TRUE	0.049	0.0311 **
AP2M1|Q96CW1	AsymAD	0.432357	41	0.00475667	TRUE	0.005 **	0.432357	0.0493777	TRUE	0.049	0.0313 **
DDX17|Q92841	AsymAD	-0.432259	41	0.00476729	TRUE	0.005 **	-0.432259	0.0494499	TRUE	0.049	0.0313 **
PBRM1|Q86U86	AsymAD	-0.432323	41	0.00476036	TRUE	0.005 **	-0.432323	0.0494024	TRUE	0.049	0.0313 **
NUDC|Q9Y266	AsymAD	-0.432002	41	0.0047951	TRUE	0.005 **	-0.432002	0.0496424	TRUE	0.05	0.0314 **
EIF3G|O75821	AsymAD	-0.431783	41	0.00481885	TRUE	0.005 **	-0.431783	0.0498055	TRUE	0.05	0.0315 **
SRSF9|Q13242	AsymAD	-0.431545	41	0.00484486	TRUE	0.005 **	-0.431545	0.0499811	TRUE	0.05	0.0316 **
SYNRG|Q9UMZ2	AsymAD	-0.431538	41	0.00484564	TRUE	0.005 **	-0.431538	0.0499864	TRUE	0.05	0.0317 **
SEC24C|P53992	AsymAD	-0.431017	41	0.00490286	TRUE	0.005 **	-0.431017	0.0503748	TRUE	0.05	0.0319 **
CPEB3|Q8NE35	AsymAD	-0.43048	41	0.00496258	TRUE	0.005 **	-0.43048	0.0507802	TRUE	0.051	0.0322 **
RPL37A|P61513	AsymAD	-0.430253	41	0.00498796	TRUE	0.005 **	-0.430253	0.0509515	TRUE	0.051	0.0323 **
SAMD4B|Q5PRF9	AsymAD	-0.430184	41	0.00499568	TRUE	0.005 **	-0.430184	0.0510033	TRUE	0.051	0.0323 **
HCFC1|P51610	AsymAD	-0.429958	41	0.00502114	TRUE	0.005 **	-0.429958	0.0511743	TRUE	0.051	0.0324 **
C1QBP|Q07021	AsymAD	-0.429684	41	0.00505213	TRUE	0.005 **	-0.429684	0.0513841	TRUE	0.051	0.0325 **
CACNA2D3|Q8IZS8	AsymAD	0.429736	41	0.00504619	TRUE	0.005 **	0.429736	0.0513435	TRUE	0.051	0.0325 **
SAFB|Q15424	AsymAD	-0.42984	41	0.00503447	TRUE	0.005 **	-0.42984	0.0512656	TRUE	0.051	0.0325 **
DIDO1|Q9BTC0	AsymAD	-0.429583	41	0.00506361	TRUE	0.005 **	-0.429583	0.0514605	TRUE	0.051	0.0326 **
CLINT1|Q14677	AsymAD	-0.429354	41	0.00508971	TRUE	0.005 **	-0.429354	0.0516362	TRUE	0.052	0.0327 **
PIK3C3|Q8NEB9	AsymAD	0.429372	41	0.00508762	TRUE	0.005 **	0.429372	0.0516227	TRUE	0.052	0.0327 **
SNRPD2|P62316	AsymAD	-0.429227	41	0.00510426	TRUE	0.005 **	-0.429227	0.0517329	TRUE	0.052	0.0328 **
EPS15L1|Q9UBC2	AsymAD	-0.428913	41	0.00514029	TRUE	0.005 **	-0.428913	0.0519719	TRUE	0.052	0.0329 **
HNRNPM|P52272	AsymAD	-0.428835	41	0.00514923	TRUE	0.005 **	-0.428835	0.0520315	TRUE	0.052	0.0329 **
IRF2BPL|Q9H1B7	AsymAD	-0.428642	41	0.00517154	TRUE	0.005 **	-0.428642	0.0521789	TRUE	0.052	0.033 **
VWA1|Q6PCB0	AsymAD	-0.428725	41	0.00516194	TRUE	0.005 **	-0.428725	0.0521152	TRUE	0.052	0.033 **
HDHD5|Q9BXW7	AsymAD	0.428438	41	0.00519525	TRUE	0.005 **	0.428438	0.0523352	TRUE	0.052	0.0331 **
RPS25|P62851	AsymAD	-0.428514	41	0.00518635	TRUE	0.005 **	-0.428514	0.0522774	TRUE	0.052	0.0331 **
RSU1|Q15404	AsymAD	-0.428302	41	0.00521103	TRUE	0.005 **	-0.428302	0.05244	TRUE	0.052	0.0332 **
LAS1L|Q9Y4W2	AsymAD	0.428147	41	0.00522915	TRUE	0.005 **	0.428147	0.0525601	TRUE	0.053	0.0333 **
PPP2CA|P67775	AsymAD	0.42802	41	0.005244	TRUE	0.005 **	0.42802	0.0526586	TRUE	0.053	0.0333 **
ADCY1|Q08828	AsymAD	0.427895	41	0.00525869	TRUE	0.005 **	0.427895	0.0527562	TRUE	0.053	0.0334 **
HNRNPA2B1|P22626	AsymAD	-0.427948	41	0.00525247	TRUE	0.005 **	-0.427948	0.0527153	TRUE	0.053	0.0334 **
SEC14L5|O43304	AsymAD	0.437989	39	0.00529253	TRUE	0.005 **	0.437989	0.0529807	TRUE	0.053	0.0335 **
HTD2|P86397	AsymAD	0.427571	41	0.00529682	TRUE	0.005 **	0.427571	0.0530088	TRUE	0.053	0.0336 **
HADH|Q16836	AsymAD	-0.427382	41	0.00531925	TRUE	0.005 **	-0.427382	0.0531577	TRUE	0.053	0.0337 **
RTL8A|Q9BWD3	AsymAD	-0.427043	41	0.00535952	TRUE	0.005 **	-0.427043	0.0534237	TRUE	0.053	0.0338 **
CPD|O75976	AsymAD	0.426823	41	0.00538585	TRUE	0.005 **	0.426823	0.0535952	TRUE	0.054	0.0339 **
NDUFS2|O75306	AsymAD	0.426841	41	0.00538371	TRUE	0.005 **	0.426841	0.0535815	TRUE	0.054	0.0339 **
ATP5MD|Q96IX5	AsymAD	0.426639	41	0.00540804	TRUE	0.005 **	0.426639	0.0537399	TRUE	0.054	0.034 **
CLTB|P09497	AsymAD	-0.426608	41	0.00541173	TRUE	0.005 **	-0.426608	0.0537649	TRUE	0.054	0.034 **
ETFDH|Q16134	AsymAD	0.426741	41	0.00539573	TRUE	0.005 **	0.426741	0.0536595	TRUE	0.054	0.034 **
GOSR1|O95249	AsymAD	-0.426713	41	0.00539915	TRUE	0.005 **	-0.426713	0.0536817	TRUE	0.054	0.034 **
RPS21|P63220	AsymAD	-0.426612	41	0.00541119	TRUE	0.005 **	-0.426612	0.0537611	TRUE	0.054	0.034 **
ZC3H4|Q9UPT8	AsymAD	-0.426733	41	0.00539666	TRUE	0.005 **	-0.426733	0.0536658	TRUE	0.054	0.034 **
CD59|P13987	AsymAD	0.426181	41	0.00546333	TRUE	0.005 **	0.426181	0.0541019	TRUE	0.054	0.0343 **
ST13|P50502	AsymAD	-0.426151	41	0.00546704	TRUE	0.005 **	-0.426151	0.0541256	TRUE	0.054	0.0343 **
NUDT2|P50583	AsymAD	0.425798	41	0.00551001	TRUE	0.006 **	0.425798	0.0544048	TRUE	0.054	0.0344 **
POGLUT1|Q8NBL1	AsymAD	0.510426	28	0.0055163	TRUE	0.006 **	0.510426	0.0544455	TRUE	0.054	0.0345 **
PSMD7|P51665	AsymAD	-0.425373	41	0.00556222	TRUE	0.006 **	-0.425373	0.0547419	TRUE	0.055	0.0347 **
RBM15|Q96T37	AsymAD	-0.425239	41	0.00557874	TRUE	0.006 **	-0.425239	0.0548502	TRUE	0.055	0.0347 **
CTTNBP2|Q8WZ74	AsymAD	-0.424963	41	0.00561301	TRUE	0.006 **	-0.424963	0.0550711	TRUE	0.055	0.0349 **
DIP2C|Q9Y2E4	AsymAD	0.424693	41	0.00564668	TRUE	0.006 **	0.424693	0.0552871	TRUE	0.055	0.035 **
RABL6|Q3YEC7	AsymAD	-0.424687	41	0.00564737	TRUE	0.006 **	-0.424687	0.0552916	TRUE	0.055	0.035 **
GABARAPL2|P60520	AsymAD	-0.424456	41	0.00567631	TRUE	0.006 **	-0.424456	0.0554789	TRUE	0.055	0.0351 **
WIPF2|Q8TF74	AsymAD	-0.42455	41	0.00566445	TRUE	0.006 **	-0.42455	0.0554021	TRUE	0.055	0.0351 **
CELF1|Q92879	AsymAD	-0.424309	41	0.00569479	TRUE	0.006 **	-0.424309	0.0555961	TRUE	0.056	0.0352 **
MFAP1|P55081	AsymAD	-0.424233	41	0.0057044	TRUE	0.006 **	-0.424233	0.0556587	TRUE	0.056	0.0352 **
CBX3|Q13185	AsymAD	-0.424077	41	0.00572403	TRUE	0.006 **	-0.424077	0.0557837	TRUE	0.056	0.0353 **
IK|Q13123	AsymAD	-0.424148	41	0.0057151	TRUE	0.006 **	-0.424148	0.0557273	TRUE	0.056	0.0353 **
PRPF40A|O75400	AsymAD	-0.423988	41	0.0057353	TRUE	0.006 **	-0.423988	0.0558553	TRUE	0.056	0.0354 **
STAM2|O75886	AsymAD	-0.423731	41	0.00576794	TRUE	0.006 **	-0.423731	0.0560622	TRUE	0.056	0.0355 **
PIN4|Q9Y237	AsymAD	-0.423446	41	0.00580433	TRUE	0.006 **	-0.423446	0.056294	TRUE	0.056	0.0356 **
CDC26|Q8NHZ8	AsymAD	-0.423353	41	0.00581625	TRUE	0.006 **	-0.423353	0.0563698	TRUE	0.056	0.0357 **
CMC4|P56277	AsymAD	-0.423337	41	0.00581822	TRUE	0.006 **	-0.423337	0.0563823	TRUE	0.056	0.0357 **
SLC1A2|P43004	AsymAD	0.423299	41	0.00582314	TRUE	0.006 **	0.423299	0.0564148	TRUE	0.056	0.0357 **
SNCA|P37840	AsymAD	-0.422869	41	0.00587851	TRUE	0.006 **	-0.422869	0.0567689	TRUE	0.057	0.0359 **
DPP8|Q6V1X1	AsymAD	0.422562	41	0.0059183	TRUE	0.006 **	0.422562	0.0570212	TRUE	0.057	0.0361 **
SF3A2|Q15428	AsymAD	-0.422532	41	0.00592223	TRUE	0.006 **	-0.422532	0.0570465	TRUE	0.057	0.0361 **
ATL1|Q8WXF7	AsymAD	0.422297	41	0.00595287	TRUE	0.006 **	0.422297	0.0572408	TRUE	0.057	0.0362 **
NDUFB1|O75438	AsymAD	0.422366	41	0.00594395	TRUE	0.006 **	0.422366	0.0571842	TRUE	0.057	0.0362 **
AKT3|Q9Y243	AsymAD	0.422128	41	0.00597511	TRUE	0.006 **	0.422128	0.0573829	TRUE	0.057	0.0363 **
MBNL2|Q5VZF2	AsymAD	-0.422136	41	0.00597405	TRUE	0.006 **	-0.422136	0.0573761	TRUE	0.057	0.0363 **
NCKAP1L|P55160	AsymAD	0.422139	41	0.00597358	TRUE	0.006 **	0.422139	0.0573728	TRUE	0.057	0.0363 **
SUMO3|P55854	AsymAD	-0.42219	41	0.00596688	TRUE	0.006 **	-0.42219	0.0573301	TRUE	0.057	0.0363 **
CRBN|Q96SW2	AsymAD	0.422096	41	0.00597927	TRUE	0.006 **	0.422096	0.0574088	TRUE	0.057	0.0364 **
RSRC2|Q7L4I2	AsymAD	-0.421929	41	0.00600117	TRUE	0.006 **	-0.421929	0.0575459	TRUE	0.058	0.0364 **
HNRNPA3|P51991	AsymAD	-0.421787	41	0.00601995	TRUE	0.006 **	-0.421787	0.0576638	TRUE	0.058	0.0365 **
SRSF12|Q8WXF0	AsymAD	-0.421466	41	0.00606246	TRUE	0.006 **	-0.421466	0.0579304	TRUE	0.058	0.0367 **
DNAJA3|Q96EY1	AsymAD	-0.421262	41	0.00608956	TRUE	0.006 **	-0.421262	0.0580996	TRUE	0.058	0.0368 **
IGFBP4|P22692	AsymAD	-0.42119	41	0.00609923	TRUE	0.006 **	-0.42119	0.0581593	TRUE	0.058	0.0368 **
SAMM50|Q9Y512	AsymAD	0.421308	41	0.00608348	TRUE	0.006 **	0.421308	0.0580613	TRUE	0.058	0.0368 **
TBCA|O75347	AsymAD	-0.421001	41	0.00612451	TRUE	0.006 **	-0.421001	0.0583177	TRUE	0.058	0.0369 **
EXOC5|O00471	AsymAD	0.42083	41	0.00614751	TRUE	0.006 **	0.42083	0.0584635	TRUE	0.058	0.037 **
MNAT1|P51948	AsymAD	-0.504812	28	0.00614984	TRUE	0.006 **	-0.504812	0.0584778	TRUE	0.058	0.037 **
RBM39|Q14498	AsymAD	-0.420496	41	0.00619251	TRUE	0.006 **	-0.420496	0.0587444	TRUE	0.059	0.0372 **
CCDC25|Q86WR0	AsymAD	-0.419901	41	0.00627353	TRUE	0.006 **	-0.419901	0.0592489	TRUE	0.059	0.0375 **
FAM49A|Q9H0Q0	AsymAD	0.419941	41	0.00626801	TRUE	0.006 **	0.419941	0.0592143	TRUE	0.059	0.0375 **
SON|P18583	AsymAD	-0.41969	41	0.00630242	TRUE	0.006 **	-0.41969	0.0594253	TRUE	0.059	0.0376 **
TERF2IP|Q9NYB0	AsymAD	-0.419709	41	0.00629985	TRUE	0.006 **	-0.419709	0.0594094	TRUE	0.059	0.0376 **
PPM1N|Q8N819	AsymAD	0.511805	27	0.00635451	TRUE	0.006 **	0.511805	0.0597497	TRUE	0.06	0.0378 **
PRKCE|Q02156	AsymAD	0.419324	41	0.00635288	TRUE	0.006 **	0.419324	0.059739	TRUE	0.06	0.0378 **
EIF2S2|P20042	AsymAD	-0.419257	41	0.00636215	TRUE	0.006 **	-0.419257	0.059797	TRUE	0.06	0.0379 **
PBDC1|Q9BVG4	AsymAD	-0.418967	41	0.00640245	TRUE	0.006 **	-0.418967	0.0600474	TRUE	0.06	0.038 **
EEF1E1|O43324	AsymAD	-0.41862	41	0.00645096	TRUE	0.006 **	-0.41862	0.0603437	TRUE	0.06	0.0382 **
GPM6A|P51674	AsymAD	0.418673	41	0.00644353	TRUE	0.006 **	0.418673	0.0602982	TRUE	0.06	0.0382 **
CCDC85B|Q15834	AsymAD	-0.418405	41	0.00648108	TRUE	0.006 **	-0.418405	0.0605271	TRUE	0.061	0.0383 **
RPL23A|P62750	AsymAD	-0.418528	41	0.00646389	TRUE	0.006 **	-0.418528	0.0604219	TRUE	0.06	0.0383 **
ACAD9|Q9H845	AsymAD	0.417964	41	0.00654346	TRUE	0.007 **	0.417964	0.0609062	TRUE	0.061	0.0386 **
NAP1L5|Q96NT1	AsymAD	-0.417951	41	0.00654527	TRUE	0.007 **	-0.417951	0.0609168	TRUE	0.061	0.0386 **
PUM3|Q15397	AsymAD	0.417978	41	0.00654147	TRUE	0.007 **	0.417978	0.0608943	TRUE	0.061	0.0386 **
TCP11L1|Q9NUJ3	AsymAD	0.417945	41	0.00654615	TRUE	0.007 **	0.417945	0.060922	TRUE	0.061	0.0386 **
TSNAX|Q99598	AsymAD	-0.417837	41	0.00656147	TRUE	0.007 **	-0.417837	0.0610147	TRUE	0.061	0.0386 **
AGPS|O00116	AsymAD	0.417137	41	0.00666171	TRUE	0.007 **	0.417137	0.0616224	TRUE	0.062	0.039 **
RANBP2|P49792	AsymAD	-0.417103	41	0.00666672	TRUE	0.007 **	-0.417103	0.0616525	TRUE	0.062	0.039 **
ATP6V1D|Q9Y5K8	AsymAD	-0.416953	41	0.00668837	TRUE	0.007 **	-0.416953	0.061783	TRUE	0.062	0.0391 **
ARL6IP4|Q66PJ3	AsymAD	-0.416788	41	0.0067122	TRUE	0.007 **	-0.416788	0.0619279	TRUE	0.062	0.0392 **
PFDN2|Q9UHV9	AsymAD	-0.416447	41	0.0067618	TRUE	0.007 **	-0.416447	0.0622273	TRUE	0.062	0.0394 **
RPL32|P62910	AsymAD	-0.416511	41	0.00675252	TRUE	0.007 **	-0.416511	0.0621714	TRUE	0.062	0.0394 **
GDI2|P50395	AsymAD	0.416156	41	0.00680446	TRUE	0.007 **	0.416156	0.062483	TRUE	0.062	0.0396 **
IARS2|Q9NSE4	AsymAD	0.416059	41	0.00681866	TRUE	0.007 **	0.416059	0.0625681	TRUE	0.063	0.0396 **
IST1|P53990	AsymAD	-0.416046	41	0.00682065	TRUE	0.007 **	-0.416046	0.0625791	TRUE	0.063	0.0396 **
UVRAG|Q9P2Y5	AsymAD	0.415917	41	0.0068397	TRUE	0.007 **	0.415917	0.0626947	TRUE	0.063	0.0397 **
NELFE|P18615	AsymAD	-0.41563	41	0.00688204	TRUE	0.007 **	-0.41563	0.0629462	TRUE	0.063	0.0399 **
TCEAL1|Q15170	AsymAD	-0.415527	41	0.0068973	TRUE	0.007 **	-0.415527	0.0630369	TRUE	0.063	0.0399 **
GDPD1|Q8N9F7	AsymAD	0.415224	41	0.0069425	TRUE	0.007 **	0.415224	0.0633089	TRUE	0.063	0.0401 **
RPS23|P62266	AsymAD	-0.415165	41	0.00695135	TRUE	0.007 **	-0.415165	0.0633629	TRUE	0.063	0.0401 **
TPD52L2|O43399	AsymAD	-0.415199	41	0.00694619	TRUE	0.007 **	-0.415199	0.0633312	TRUE	0.063	0.0401 **
H2AFZ|P0C0S5	AsymAD	-0.415025	41	0.00697222	TRUE	0.007 **	-0.415025	0.0634861	TRUE	0.063	0.0402 **
SUPT4H1|P63272	AsymAD	-0.414971	41	0.00698036	TRUE	0.007 **	-0.414971	0.0635341	TRUE	0.064	0.0402 **
ELAVL1|Q15717	AsymAD	-0.4149	41	0.00699101	TRUE	0.007 **	-0.4149	0.063598	TRUE	0.064	0.0403 **
PIK3CB|P42338	AsymAD	0.414845	41	0.00699936	TRUE	0.007 **	0.414845	0.0636473	TRUE	0.064	0.0403 **
SRRM2|Q9UQ35	AsymAD	-0.414844	41	0.00699946	TRUE	0.007 **	-0.414844	0.0636479	TRUE	0.064	0.0403 **
EIF4H|Q15056	AsymAD	-0.414697	41	0.0070216	TRUE	0.007 **	-0.414697	0.06378	TRUE	0.064	0.0404 **
RPL8|P62917	AsymAD	-0.414615	41	0.00703399	TRUE	0.007 **	-0.414615	0.0638541	TRUE	0.064	0.0404 **
EPN2|O95208	AsymAD	-0.414537	41	0.00704576	TRUE	0.007 **	-0.414537	0.0639236	TRUE	0.064	0.0405 **
PTK2B|Q14289	AsymAD	0.414413	41	0.00706456	TRUE	0.007 **	0.414413	0.0640347	TRUE	0.064	0.0405 **
SFSWAP|Q12872	AsymAD	-0.414517	41	0.00704875	TRUE	0.007 **	-0.414517	0.0639408	TRUE	0.064	0.0405 **
SLC15A4|Q8N697	AsymAD	0.497388	28	0.00708137	TRUE	0.007 **	0.497388	0.0641351	TRUE	0.064	0.0406 **
KHDRBS3|O75525	AsymAD	-0.414141	41	0.00710584	TRUE	0.007 **	-0.414141	0.0642795	TRUE	0.064	0.0407 **
UBR1|Q8IWV7	AsymAD	0.414208	41	0.00709572	TRUE	0.007 **	0.414208	0.0642204	TRUE	0.064	0.0407 **
CHMP5|Q9NZZ3	AsymAD	-0.413886	41	0.00714477	TRUE	0.007 **	-0.413886	0.0645082	TRUE	0.065	0.0408 **
CLSTN3|Q9BQT9	AsymAD	0.413908	41	0.0071414	TRUE	0.007 **	0.413908	0.0644884	TRUE	0.064	0.0408 **
ELAVL4|P26378	AsymAD	-0.41393	41	0.00713803	TRUE	0.007 **	-0.41393	0.0644685	TRUE	0.064	0.0408 **
H1F0|P07305	AsymAD	-0.413957	41	0.00713398	TRUE	0.007 **	-0.413957	0.0644443	TRUE	0.064	0.0408 **
AMPH|P49418	AsymAD	-0.413705	41	0.00717255	TRUE	0.007 **	-0.413705	0.0646698	TRUE	0.065	0.0409 **
ELP1|O95163	AsymAD	0.413859	41	0.00714901	TRUE	0.007 **	0.413859	0.0645326	TRUE	0.065	0.0409 **
SEPT2|Q15019	AsymAD	-0.413877	41	0.00714621	TRUE	0.007 **	-0.413877	0.0645166	TRUE	0.065	0.0409 **
VKORC1L1|Q8N0U8	AsymAD	0.413848	41	0.00715066	TRUE	0.007 **	0.413848	0.0645422	TRUE	0.065	0.0409 **
DPP6|P42658	AsymAD	0.413299	41	0.00723527	TRUE	0.007 **	0.413299	0.0650386	TRUE	0.065	0.0412 **
EIF4E2|O60573	AsymAD	-0.413352	41	0.00722693	TRUE	0.007 **	-0.413352	0.0649894	TRUE	0.065	0.0412 **
ATP1B2|P14415	AsymAD	0.412647	41	0.00733675	TRUE	0.007 **	0.412647	0.0656315	TRUE	0.066	0.0416 **
C2orf49|Q9BVC5	AsymAD	-0.412609	41	0.00734275	TRUE	0.007 **	-0.412609	0.0656663	TRUE	0.066	0.0416 **
CCDC124|Q96CT7	AsymAD	-0.412509	41	0.00735839	TRUE	0.007 **	-0.412509	0.0657565	TRUE	0.066	0.0416 **
COMMD10|Q9Y6G5	AsymAD	-0.412591	41	0.00734558	TRUE	0.007 **	-0.412591	0.0656832	TRUE	0.066	0.0416 **
DPAGT1|Q9H3H5	AsymAD	0.412653	41	0.00733576	TRUE	0.007 **	0.412653	0.0656258	TRUE	0.066	0.0416 **
ERH|P84090	AsymAD	-0.412546	41	0.00735259	TRUE	0.007 **	-0.412546	0.0657231	TRUE	0.066	0.0416 **
OTUB1|Q96FW1	AsymAD	0.412562	41	0.0073501	TRUE	0.007 **	0.412562	0.0657086	TRUE	0.066	0.0416 **
PACSIN3|Q9UKS6	AsymAD	-0.41252	41	0.00735659	TRUE	0.007 **	-0.41252	0.0657462	TRUE	0.066	0.0416 **
SPAG9|O60271	AsymAD	-0.412333	41	0.007386	TRUE	0.007 **	-0.412333	0.065919	TRUE	0.066	0.0417 **
PPP2R2A|P63151	AsymAD	0.412228	41	0.0074026	TRUE	0.007 **	0.412228	0.0660165	TRUE	0.066	0.0418 **
CRLF3|Q8IUI8	AsymAD	0.411934	41	0.0074492	TRUE	0.007 **	0.411934	0.0662887	TRUE	0.066	0.042 **
NSFL1C|Q9UNZ2	AsymAD	-0.411925	41	0.00745059	TRUE	0.007 **	-0.411925	0.0662963	TRUE	0.066	0.042 **
STAT5B|P51692	AsymAD	0.411868	41	0.00745967	TRUE	0.007 **	0.411868	0.0663485	TRUE	0.066	0.042 **
SYNE1|Q8NF91	AsymAD	0.411926	41	0.0074504	TRUE	0.007 **	0.411926	0.0662954	TRUE	0.066	0.042 **
ATXN2|Q99700	AsymAD	-0.411563	41	0.00750821	TRUE	0.008 **	-0.411563	0.0666316	TRUE	0.067	0.0422 **
MOGS|Q13724	AsymAD	0.411477	41	0.00752202	TRUE	0.008 **	0.411477	0.0667098	TRUE	0.067	0.0422 **
RPL26L1|Q9UNX3	AsymAD	-0.411527	41	0.00751404	TRUE	0.008 **	-0.411527	0.0666643	TRUE	0.067	0.0422 **
SNRPB2|P08579	AsymAD	-0.411439	41	0.00752806	TRUE	0.008 **	-0.411439	0.066745	TRUE	0.067	0.0423 **
SPTBN1|Q01082	AsymAD	0.411394	41	0.00753523	TRUE	0.008 **	0.411394	0.0667862	TRUE	0.067	0.0423 **
ALYREF|Q86V81	AsymAD	-0.410973	41	0.00760308	TRUE	0.008 **	-0.410973	0.0671757	TRUE	0.067	0.0425 **
RAP2A|P10114	AsymAD	0.411007	41	0.00759764	TRUE	0.008 **	0.411007	0.0671437	TRUE	0.067	0.0425 **
SLC25A11|Q02978	AsymAD	0.410924	41	0.00761095	TRUE	0.008 **	0.410924	0.0672209	TRUE	0.067	0.0426 **
LMNB2|Q03252	AsymAD	-0.410567	41	0.00766882	TRUE	0.008 **	-0.410567	0.067553	TRUE	0.068	0.0428 **
PLAA|Q9Y263	AsymAD	0.410518	41	0.00767692	TRUE	0.008 **	0.410518	0.0675997	TRUE	0.068	0.0428 **
CENPV|Q7Z7K6	AsymAD	-0.410434	41	0.00769062	TRUE	0.008 **	-0.410434	0.0676776	TRUE	0.068	0.0429 **
CNOT11|Q9UKZ1	AsymAD	-0.410439	41	0.00768972	TRUE	0.008 **	-0.410439	0.0676725	TRUE	0.068	0.0429 **
UBQLN1|Q9UMX0	AsymAD	-0.41033	41	0.00770759	TRUE	0.008 **	-0.41033	0.0677748	TRUE	0.068	0.0429 **
CWC27|Q6UX04	AsymAD	-0.410203	41	0.00772839	TRUE	0.008 **	-0.410203	0.0678942	TRUE	0.068	0.043 **
MRPS27|Q92552	AsymAD	0.409958	41	0.00776854	TRUE	0.008 **	0.409958	0.0681247	TRUE	0.068	0.0431 **
SRP9|P49458	AsymAD	-0.409807	41	0.0077934	TRUE	0.008 **	-0.409807	0.068266	TRUE	0.068	0.0432 **
TTC7B|Q86TV6	AsymAD	0.409823	41	0.0077908	TRUE	0.008 **	0.409823	0.0682516	TRUE	0.068	0.0432 **
ATP11A|P98196	AsymAD	0.409601	41	0.00782746	TRUE	0.008 **	0.409601	0.068458	TRUE	0.068	0.0433 **
CFL2|Q9Y281	AsymAD	-0.409751	41	0.00780275	TRUE	0.008 **	-0.409751	0.0683185	TRUE	0.068	0.0433 **
GRM8|O00222	AsymAD	0.409762	41	0.00780082	TRUE	0.008 **	0.409762	0.0683075	TRUE	0.068	0.0433 **
ARMCX3|Q9UH62	AsymAD	0.409298	41	0.0078778	TRUE	0.008 **	0.409298	0.0687483	TRUE	0.069	0.0435 **
CNNM4|Q6P4Q7	AsymAD	0.409269	41	0.00788257	TRUE	0.008 **	0.409269	0.0687751	TRUE	0.069	0.0435 **
ANP32B|Q92688	AsymAD	-0.409221	41	0.0078907	TRUE	0.008 **	-0.409221	0.0688203	TRUE	0.069	0.0436 **
PRRC2C|Q9Y520	AsymAD	-0.408944	41	0.007937	TRUE	0.008 **	-0.408944	0.0690831	TRUE	0.069	0.0437 **
SLC2A12|Q8TD20	AsymAD	0.408963	41	0.00793373	TRUE	0.008 **	0.408963	0.0690642	TRUE	0.069	0.0437 **
CUEDC2|Q9H467	AsymAD	-0.408799	41	0.00796122	TRUE	0.008 **	-0.408799	0.0692206	TRUE	0.069	0.0438 **
CLIC5|Q9NZA1	AsymAD	0.413597	40	0.00798203	TRUE	0.008 **	0.413597	0.069337	TRUE	0.069	0.0439 **
LSM3|P62310	AsymAD	-0.408445	41	0.00802093	TRUE	0.008 **	-0.408445	0.069554	TRUE	0.07	0.044 **
TMEM126B|Q8IUX1	AsymAD	0.408545	41	0.00800413	TRUE	0.008 **	0.408545	0.0694599	TRUE	0.069	0.044 **
KIAA1143|Q96AT1	AsymAD	-0.408358	41	0.00803575	TRUE	0.008 **	-0.408358	0.0696364	TRUE	0.07	0.0441 **
MAP6|Q96JE9	AsymAD	-0.408383	41	0.0080315	TRUE	0.008 **	-0.408383	0.0696123	TRUE	0.07	0.0441 **
ABR|Q12979	AsymAD	0.408138	41	0.00807303	TRUE	0.008 **	0.408138	0.0698449	TRUE	0.07	0.0442 **
AK1|P00568	AsymAD	-0.408074	41	0.00808392	TRUE	0.008 **	-0.408074	0.0699054	TRUE	0.07	0.0443 **
CIC|Q96RK0	AsymAD	-0.407993	41	0.00809779	TRUE	0.008 **	-0.407993	0.069982	TRUE	0.07	0.0443 **
YLPM1|P49750	AsymAD	-0.407961	41	0.00810327	TRUE	0.008 **	-0.407961	0.0700128	TRUE	0.07	0.0443 **
MT-ATP6|P00846	AsymAD	0.407789	41	0.00813259	TRUE	0.008 **	0.407789	0.0701784	TRUE	0.07	0.0444 **
NCEH1|Q6PIU2	AsymAD	0.407323	41	0.00821266	TRUE	0.008 **	0.407323	0.0706273	TRUE	0.071	0.0447 **
ETNPPL|Q8TBG4	AsymAD	0.407044	41	0.00826095	TRUE	0.008 **	0.407044	0.0708962	TRUE	0.071	0.0449 **
MMS19|Q96T76	AsymAD	0.406846	41	0.0082954	TRUE	0.008 **	0.406846	0.0710901	TRUE	0.071	0.045 **
CSDC2|Q9Y534	AsymAD	-0.406512	41	0.00835383	TRUE	0.008 **	-0.406512	0.0714175	TRUE	0.071	0.0452 **
TAF15|Q92804	AsymAD	-0.406506	41	0.00835477	TRUE	0.008 **	-0.406506	0.0714228	TRUE	0.071	0.0452 **
TUFM|P49411	AsymAD	0.406604	41	0.00833767	TRUE	0.008 **	0.406604	0.0713276	TRUE	0.071	0.0452 **
ANKRD13D|Q6ZTN6	AsymAD	0.406309	41	0.00838946	TRUE	0.008 **	0.406309	0.0716164	TRUE	0.072	0.0453 **
EDF1|O60869	AsymAD	-0.406323	41	0.00838699	TRUE	0.008 **	-0.406323	0.0716026	TRUE	0.072	0.0453 **
PAFAH1B1|P43034	AsymAD	0.406354	41	0.00838152	TRUE	0.008 **	0.406354	0.0715717	TRUE	0.072	0.0453 **
TOP3B|O95985	AsymAD	-0.496938	27	0.00836558	TRUE	0.008 **	-0.496938	0.0714826	TRUE	0.071	0.0453 **
NSF|P46459	AsymAD	0.40628	41	0.00839449	TRUE	0.008 **	0.40628	0.0716444	TRUE	0.072	0.0454 **
MED22|Q15528	AsymAD	-0.406139	41	0.00841936	TRUE	0.008 **	-0.406139	0.071784	TRUE	0.072	0.0455 **
SCAF4|O95104	AsymAD	-0.405941	41	0.00845423	TRUE	0.008 **	-0.405941	0.0719747	TRUE	0.072	0.0456 **
MAP1LC3B2|A6NCE7	AsymAD	-0.405772	41	0.00848427	TRUE	0.008 **	-0.405772	0.0721394	TRUE	0.072	0.0457 **
CAST|P20810	AsymAD	-0.405511	41	0.00853066	TRUE	0.009 **	-0.405511	0.0723912	TRUE	0.072	0.0458 **
TRA2A|Q13595	AsymAD	-0.405513	41	0.00853036	TRUE	0.009 **	-0.405513	0.0723896	TRUE	0.072	0.0458 **
CETN2|P41208	AsymAD	-0.405393	41	0.00855185	TRUE	0.009 **	-0.405393	0.0725066	TRUE	0.073	0.0459 **
SV2B|Q7L1I2	AsymAD	0.405344	41	0.0085606	TRUE	0.009 **	0.405344	0.0725557	TRUE	0.073	0.0459 **
CUL5|Q93034	AsymAD	0.405274	41	0.00857296	TRUE	0.009 **	0.405274	0.0726244	TRUE	0.073	0.046 **
DPP10|Q8N608	AsymAD	0.405035	41	0.00861588	TRUE	0.009 **	0.405035	0.0728594	TRUE	0.073	0.0461 **
MYCBP2|O75592	AsymAD	0.405127	41	0.0085995	TRUE	0.009 **	0.405127	0.0727701	TRUE	0.073	0.0461 **
HTATSF1|O43719	AsymAD	-0.404925	41	0.00863569	TRUE	0.009 **	-0.404925	0.0729696	TRUE	0.073	0.0462 **
SLC35B1|P78383	AsymAD	0.404826	41	0.00865355	TRUE	0.009 **	0.404826	0.0730678	TRUE	0.073	0.0463 **
EEFSEC|P57772	AsymAD	0.404636	41	0.00868802	TRUE	0.009 **	0.404636	0.073256	TRUE	0.073	0.0464 **
EFHD2|Q96C19	AsymAD	-0.404587	41	0.00869684	TRUE	0.009 **	-0.404587	0.0733047	TRUE	0.073	0.0464 **
RAD23B|P54727	AsymAD	-0.4046	41	0.00869443	TRUE	0.009 **	-0.4046	0.0732919	TRUE	0.073	0.0464 **
CANX|P27824	AsymAD	0.404102	41	0.00878516	TRUE	0.009 **	0.404102	0.0737873	TRUE	0.074	0.0467 **
FNTA|P49354	AsymAD	-0.404033	41	0.0087979	TRUE	0.009 **	-0.404033	0.0738571	TRUE	0.074	0.0468 **
PUF60|Q9UHX1	AsymAD	-0.403999	41	0.00880407	TRUE	0.009 **	-0.403999	0.0738913	TRUE	0.074	0.0468 **
LAMTOR3|Q9UHA4	AsymAD	-0.403604	41	0.00887661	TRUE	0.009 **	-0.403604	0.0742812	TRUE	0.074	0.047 **
SLC9A3R1|O14745	AsymAD	-0.403704	41	0.00885818	TRUE	0.009 **	-0.403704	0.0741828	TRUE	0.074	0.047 **
GPR37L1|O60883	AsymAD	0.403366	41	0.00892064	TRUE	0.009 **	0.403366	0.0745212	TRUE	0.075	0.0472 **
RPL24|P83731	AsymAD	-0.403411	41	0.00891241	TRUE	0.009 **	-0.403411	0.0744759	TRUE	0.074	0.0472 **
CHMP4B|Q9H444	AsymAD	-0.403042	41	0.00898093	TRUE	0.009 **	-0.403042	0.0748432	TRUE	0.075	0.0474 **
DNM2|P50570	AsymAD	-0.403105	41	0.0089692	TRUE	0.009 **	-0.403105	0.0747808	TRUE	0.075	0.0474 **
ATG5|Q9H1Y0	AsymAD	0.402796	41	0.00902697	TRUE	0.009 **	0.402796	0.0750932	TRUE	0.075	0.0475 **
MYL12A|P19105	AsymAD	-0.40289	41	0.00900921	TRUE	0.009 **	-0.40289	0.0749966	TRUE	0.075	0.0475 **
RPS13|P62277	AsymAD	-0.402828	41	0.00902095	TRUE	0.009 **	-0.402828	0.0750605	TRUE	0.075	0.0475 **
STXBP5L|Q9Y2K9	AsymAD	0.402854	41	0.00901608	TRUE	0.009 **	0.402854	0.0750336	TRUE	0.075	0.0475 **
KHDRBS1|Q07666	AsymAD	-0.402676	41	0.0090493	TRUE	0.009 **	-0.402676	0.0752124	TRUE	0.075	0.0476 **
WDR62|O43379	AsymAD	-0.484059	28	0.00905312	TRUE	0.009 **	-0.484059	0.0752326	TRUE	0.075	0.0476 **
ARID2|Q68CP9	AsymAD	-0.492385	27	0.00907905	TRUE	0.009 **	-0.492385	0.0753732	TRUE	0.075	0.0477 **
ARFGEF2|Q9Y6D5	AsymAD	0.402217	41	0.00913581	TRUE	0.009 **	0.402217	0.0756786	TRUE	0.076	0.0479 **
FUBP1|Q96AE4	AsymAD	-0.402267	41	0.00912648	TRUE	0.009 **	-0.402267	0.0756283	TRUE	0.076	0.0479 **
TM9SF4|Q92544	AsymAD	0.402193	41	0.00914035	TRUE	0.009 **	0.402193	0.075703	TRUE	0.076	0.0479 **
UBE4B|O95155	AsymAD	0.402183	41	0.00914224	TRUE	0.009 **	0.402183	0.0757131	TRUE	0.076	0.0479 **
BLMH|Q13867	AsymAD	0.402111	41	0.00915599	TRUE	0.009 **	0.402111	0.0757852	TRUE	0.076	0.048 **
NSG1|P42857	AsymAD	0.402008	41	0.00917549	TRUE	0.009 **	0.402008	0.0758903	TRUE	0.076	0.0481 **
MFSD6|Q6ZSS7	AsymAD	0.401595	41	0.00925406	TRUE	0.009 **	0.401595	0.0763084	TRUE	0.076	0.0483 **
SNRPB|P14678	AsymAD	-0.401699	41	0.00923423	TRUE	0.009 **	-0.401699	0.0762048	TRUE	0.076	0.0483 **
SLC9A3R2|Q15599	AsymAD	-0.401478	41	0.00927655	TRUE	0.009 **	-0.401478	0.0764276	TRUE	0.076	0.0484 **
ZC3H14|Q6PJT7	AsymAD	-0.401465	41	0.00927908	TRUE	0.009 **	-0.401465	0.0764412	TRUE	0.076	0.0484 **
DYNLT3|P51808	AsymAD	0.401323	41	0.00930624	TRUE	0.009 **	0.401323	0.0765847	TRUE	0.077	0.0485 **
MERTK|Q12866	AsymAD	0.401277	41	0.00931512	TRUE	0.009 **	0.401277	0.0766324	TRUE	0.077	0.0485 **
UBL4A|P11441	AsymAD	-0.401164	41	0.00933698	TRUE	0.009 **	-0.401164	0.0767482	TRUE	0.077	0.0486 **
PRKAG1|P54619	AsymAD	0.400841	41	0.00939937	TRUE	0.009 **	0.400841	0.0770786	TRUE	0.077	0.0488 **
COA4|Q9NYJ1	AsymAD	-0.400756	41	0.00941575	TRUE	0.009 **	-0.400756	0.0771654	TRUE	0.077	0.0489 **
ENSA|O43768	AsymAD	-0.400396	41	0.00948591	TRUE	0.009 **	-0.400396	0.0775348	TRUE	0.078	0.0491 **
PCNP|Q8WW12	AsymAD	-0.400286	41	0.00950746	TRUE	0.01 **	-0.400286	0.077648	TRUE	0.078	0.0492 **
BTF3L4|Q96K17	AsymAD	-0.400047	41	0.00955421	TRUE	0.01 **	-0.400047	0.0778903	TRUE	0.078	0.0493 **
KCNMA1|Q12791	AsymAD	0.40011	41	0.00954195	TRUE	0.01 **	0.40011	0.0778277	TRUE	0.078	0.0493 **
TNIP1|Q15025	AsymAD	-0.400109	41	0.00954208	TRUE	0.01 **	-0.400109	0.0778283	TRUE	0.078	0.0493 **
HSPE1|P61604	AsymAD	-0.399857	41	0.00959164	TRUE	0.01 **	-0.399857	0.0780889	TRUE	0.078	0.0494 **
ERO1A|Q96HE7	AsymAD	0.399779	41	0.00960712	TRUE	0.01 **	0.399779	0.0781703	TRUE	0.078	0.0495 **
HDDC3|Q8N4P3	AsymAD	-0.399726	41	0.00961761	TRUE	0.01 **	-0.399726	0.078226	TRUE	0.078	0.0495 **
HPRT1|P00492	AsymAD	0.399636	41	0.00963535	TRUE	0.01 **	0.399636	0.0783198	TRUE	0.078	0.0496 **
LPCAT1|Q8NF37	AsymAD	0.399619	41	0.00963883	TRUE	0.01 **	0.399619	0.0783374	TRUE	0.078	0.0496 **
SMARCA2|P51531	AsymAD	-0.399416	41	0.00967907	TRUE	0.01 **	-0.399416	0.0785499	TRUE	0.079	0.0497 **
CPSF7|Q8N684	AsymAD	-0.399352	41	0.00969183	TRUE	0.01 **	-0.399352	0.0786172	TRUE	0.079	0.0498 **
GSKIP|Q9P0R6	AsymAD	-0.399347	41	0.00969269	TRUE	0.01 **	-0.399347	0.0786219	TRUE	0.079	0.0498 **
VIPAS39|Q9H9C1	AsymAD	0.399142	41	0.00973357	TRUE	0.01 **	0.399142	0.0788373	TRUE	0.079	0.0499 **
SV2A|Q7L0J3	AsymAD	0.399006	41	0.00976091	TRUE	0.01	0.399006	0.0789811	TRUE	0.079	0.05
PPP1R2|P41236	AsymAD	-0.399034	41	0.00975517	TRUE	0.01	-0.399034	0.0789511	TRUE	0.079	0.05 **
CUL2|Q13617	AsymAD	0.398874	41	0.00978733	TRUE	0.01	0.398874	0.0791211	TRUE	0.079	0.0501
RPL13|P26373	AsymAD	-0.398891	41	0.00978378	TRUE	0.01	-0.398891	0.0791024	TRUE	0.079	0.0501
RNF123|Q5XPI4	AsymAD	0.398555	41	0.00985146	TRUE	0.01	0.398555	0.0794542	TRUE	0.079	0.0503
PSMC1|P62191	AsymAD	-0.398491	41	0.00986428	TRUE	0.01	-0.398491	0.0795193	TRUE	0.08	0.0504
SERPINA7|P05543	AsymAD	0.487205	27	0.00995197	TRUE	0.01	0.487205	0.0799758	TRUE	0.08	0.0506
GSTP1|P09211	AsymAD	-0.397988	41	0.00996643	TRUE	0.01	-0.397988	0.0800504	TRUE	0.08	0.0507
RPL27A|P46776	AsymAD	-0.397958	41	0.0099725	TRUE	0.01	-0.397958	0.0800818	TRUE	0.08	0.0507
RCOR3|Q9P2K3	AsymAD	-0.397707	41	0.0100239	TRUE	0.01	-0.397707	0.0803462	TRUE	0.08	0.0509
ROCK2|O75116	AsymAD	0.397595	41	0.0100468	TRUE	0.01	0.397595	0.0804629	TRUE	0.08	0.0509
SLC16A1|P53985	AsymAD	0.397656	41	0.0100343	TRUE	0.01	0.397656	0.080399	TRUE	0.08	0.0509
TTBK1|Q5TCY1	AsymAD	-0.397602	41	0.0100453	TRUE	0.01	-0.397602	0.0804555	TRUE	0.08	0.0509
PIK3R4|Q99570	AsymAD	0.397461	41	0.0100743	TRUE	0.01	0.397461	0.0806066	TRUE	0.081	0.051
ATP1A3|P13637	AsymAD	0.397386	41	0.0100899	TRUE	0.01	0.397386	0.0806874	TRUE	0.081	0.0511
TMEM143|Q96AN5	AsymAD	0.3974	41	0.0100869	TRUE	0.01	0.3974	0.0806728	TRUE	0.081	0.0511
ATP5PB|P24539	AsymAD	0.39716	41	0.0101365	TRUE	0.01	0.39716	0.0809248	TRUE	0.081	0.0512
PSMC5|P62195	AsymAD	-0.397052	41	0.0101587	TRUE	0.01	-0.397052	0.0810389	TRUE	0.081	0.0513
FAM221A|A4D161	AsymAD	0.396857	41	0.0101993	TRUE	0.01	0.396857	0.0812458	TRUE	0.081	0.0514
DPY30|Q9C005	AsymAD	-0.396769	41	0.0102175	TRUE	0.01	-0.396769	0.0813384	TRUE	0.081	0.0515
SF3B6|Q9Y3B4	AsymAD	-0.396554	41	0.0102624	TRUE	0.01	-0.396554	0.0815705	TRUE	0.082	0.0517
TPR|P12270	AsymAD	-0.396425	41	0.0102894	TRUE	0.01	-0.396425	0.0817088	TRUE	0.082	0.0517
IGHV3-9|P01782	AsymAD	0.396281	41	0.0103195	TRUE	0.01	0.396281	0.0818606	TRUE	0.082	0.0518
PTPN23|Q9H3S7	AsymAD	-0.396346	41	0.0103059	TRUE	0.01	-0.396346	0.0817918	TRUE	0.082	0.0518
HDGF|P51858	AsymAD	-0.396002	41	0.0103783	TRUE	0.01	-0.396002	0.0821621	TRUE	0.082	0.052
MAP2K4|P45985	AsymAD	0.396007	41	0.0103771	TRUE	0.01	0.396007	0.0821562	TRUE	0.082	0.052
TMEM259|Q4ZIN3	AsymAD	0.484903	27	0.010362	TRUE	0.01	0.484903	0.0820778	TRUE	0.082	0.052
KAZN|Q674X7	AsymAD	-0.395833	41	0.010414	TRUE	0.01	-0.395833	0.082346	TRUE	0.082	0.0521
MTUS2|Q5JR59	AsymAD	-0.395917	41	0.0103963	TRUE	0.01	-0.395917	0.0822556	TRUE	0.082	0.0521
RPL7A|P62424	AsymAD	-0.395943	41	0.0103908	TRUE	0.01	-0.395943	0.0822266	TRUE	0.082	0.0521
POP7|O75817	AsymAD	-0.475763	28	0.0104989	TRUE	0.01	-0.475763	0.0827822	TRUE	0.083	0.0524
PPP2R1A|P30153	AsymAD	0.395492	41	0.0104863	TRUE	0.01	0.395492	0.0827171	TRUE	0.083	0.0524
AGTPBP1|Q9UPW5	AsymAD	0.395298	41	0.0105277	TRUE	0.011	0.395298	0.0829274	TRUE	0.083	0.0525
BANF1|O75531	AsymAD	-0.395237	41	0.0105407	TRUE	0.011	-0.395237	0.0829934	TRUE	0.083	0.0526
C6orf203|Q9P0P8	AsymAD	-0.395139	41	0.0105618	TRUE	0.011	-0.395139	0.0830989	TRUE	0.083	0.0526
MAPK8IP1|Q9UQF2	AsymAD	-0.395119	41	0.0105659	TRUE	0.011	-0.395119	0.083119	TRUE	0.083	0.0526
TBC1D7|Q9P0N9	AsymAD	0.395035	41	0.0105839	TRUE	0.011	0.395035	0.0832111	TRUE	0.083	0.0527
USP5|P45974	AsymAD	0.394809	41	0.0106327	TRUE	0.011	0.394809	0.0834576	TRUE	0.083	0.0528
YTHDC1|Q96MU7	AsymAD	-0.394845	41	0.0106248	TRUE	0.011	-0.394845	0.0834186	TRUE	0.083	0.0528
LYSMD1|Q96S90	AsymAD	-0.394524	41	0.0106942	TRUE	0.011	-0.394524	0.0837683	TRUE	0.084	0.053
USP47|Q96K76	AsymAD	0.394485	41	0.0107025	TRUE	0.011	0.394485	0.0838105	TRUE	0.084	0.0531
CLSTN1|O94985	AsymAD	0.394296	41	0.0107436	TRUE	0.011	0.394296	0.0840153	TRUE	0.084	0.0532
CC2D1B|Q5T0F9	AsymAD	-0.394165	41	0.010772	TRUE	0.011	-0.394165	0.0841589	TRUE	0.084	0.0533
CLPTM1|O96005	AsymAD	0.393974	41	0.0108137	TRUE	0.011	0.393974	0.0843673	TRUE	0.084	0.0534
RWDD1|Q9H446	AsymAD	-0.394058	41	0.0107954	TRUE	0.011	-0.394058	0.0842754	TRUE	0.084	0.0534
CCSAP|Q6IQ19	AsymAD	-0.393796	41	0.0108527	TRUE	0.011	-0.393796	0.0845625	TRUE	0.085	0.0535
PCDHGB6|Q9Y5F9	AsymAD	0.474012	28	0.0108275	TRUE	0.011	0.474012	0.0844364	TRUE	0.084	0.0535
STAM|Q92783	AsymAD	-0.393817	41	0.0108481	TRUE	0.011	-0.393817	0.0845399	TRUE	0.085	0.0535
TLE3|Q04726	AsymAD	-0.393906	41	0.0108285	TRUE	0.011	-0.393906	0.0844415	TRUE	0.084	0.0535
DEK|P35659	AsymAD	-0.39356	41	0.0109045	TRUE	0.011	-0.39356	0.0848204	TRUE	0.085	0.0537
STAMBP|O95630	AsymAD	-0.393347	41	0.0109514	TRUE	0.011	-0.393347	0.0850558	TRUE	0.085	0.0539
FECH|P22830	AsymAD	0.393187	41	0.0109869	TRUE	0.011	0.393187	0.0852314	TRUE	0.085	0.054
NONO|Q15233	AsymAD	-0.393136	41	0.0109983	TRUE	0.011	-0.393136	0.0852884	TRUE	0.085	0.054
RBM17|Q96I25	AsymAD	-0.393186	41	0.0109872	TRUE	0.011	-0.393186	0.0852332	TRUE	0.085	0.054
UBE2L3|P68036	AsymAD	-0.393156	41	0.0109938	TRUE	0.011	-0.393156	0.0852656	TRUE	0.085	0.054
SF3A1|Q15459	AsymAD	-0.393012	41	0.0110257	TRUE	0.011	-0.393012	0.0854253	TRUE	0.085	0.0541
C5orf30|Q96GV9	AsymAD	-0.392788	41	0.0110757	TRUE	0.011	-0.392788	0.0856752	TRUE	0.086	0.0542
OGDH|Q02218	AsymAD	0.392734	41	0.0110877	TRUE	0.011	0.392734	0.0857346	TRUE	0.086	0.0543
TRIM28|Q13263	AsymAD	-0.392745	41	0.0110851	TRUE	0.011	-0.392745	0.0857217	TRUE	0.086	0.0543
DDAH2|O95865	AsymAD	-0.392513	41	0.0111371	TRUE	0.011	-0.392513	0.0859804	TRUE	0.086	0.0544
CBX1|P83916	AsymAD	-0.392466	41	0.0111477	TRUE	0.011	-0.392466	0.0860331	TRUE	0.086	0.0545
ARL8B|Q9NVJ2	AsymAD	0.392327	41	0.0111789	TRUE	0.011	0.392327	0.0861866	TRUE	0.086	0.0546
DNPH1|O43598	AsymAD	-0.392096	41	0.0112308	TRUE	0.011	-0.392096	0.0864426	TRUE	0.086	0.0547
AKT1|P31749	AsymAD	0.392027	41	0.0112465	TRUE	0.011	0.392027	0.0865196	TRUE	0.087	0.0548
TGFBRAP1|Q8WUH2	AsymAD	0.391943	41	0.0112654	TRUE	0.011	0.391943	0.0866125	TRUE	0.087	0.0548
TTC9C|Q8N5M4	AsymAD	-0.391996	41	0.0112535	TRUE	0.011	-0.391996	0.0865537	TRUE	0.087	0.0548
IMPACT|Q9P2X3	AsymAD	0.39182	41	0.0112933	TRUE	0.011	0.39182	0.0867486	TRUE	0.087	0.0549
PORCN|Q9H237	AsymAD	0.391846	41	0.0112873	TRUE	0.011	0.391846	0.0867197	TRUE	0.087	0.0549
RPLP0|P05388	AsymAD	-0.391811	41	0.0112953	TRUE	0.011	-0.391811	0.0867579	TRUE	0.087	0.0549
RPL26|P61254	AsymAD	-0.391754	41	0.0113083	TRUE	0.011	-0.391754	0.0868211	TRUE	0.087	0.055
RPL35A|P18077	AsymAD	-0.39138	41	0.0113934	TRUE	0.011	-0.39138	0.0872392	TRUE	0.087	0.0552
SBF1|O95248	AsymAD	0.391267	41	0.0114192	TRUE	0.011	0.391267	0.0873646	TRUE	0.087	0.0553
BORCS6|Q96GS4	AsymAD	-0.391162	41	0.0114434	TRUE	0.011	-0.391162	0.087482	TRUE	0.087	0.0554
AK3|Q9UIJ7	AsymAD	-0.390935	41	0.0114955	TRUE	0.011	-0.390935	0.0877368	TRUE	0.088	0.0556
ROGDI|Q9GZN7	AsymAD	0.390895	41	0.0115047	TRUE	0.012	0.390895	0.0877823	TRUE	0.088	0.0556
ACSBG1|Q96GR2	AsymAD	0.390625	41	0.0115669	TRUE	0.012	0.390625	0.0880869	TRUE	0.088	0.0558
ANXA11|P50995	AsymAD	-0.390649	41	0.0115615	TRUE	0.012	-0.390649	0.0880611	TRUE	0.088	0.0558
TRAPPC3|O43617	AsymAD	0.39063	41	0.0115659	TRUE	0.012	0.39063	0.0880821	TRUE	0.088	0.0558
CPS1|P31327	AsymAD	0.390439	41	0.0116103	TRUE	0.012	0.390439	0.0882991	TRUE	0.088	0.0559
P4HB|P07237	AsymAD	0.39047	41	0.011603	TRUE	0.012	0.39047	0.0882641	TRUE	0.088	0.0559
ABCB10|Q9NRK6	AsymAD	0.390257	41	0.0116526	TRUE	0.012	0.390257	0.0885059	TRUE	0.089	0.056
EIF3J|O75822	AsymAD	-0.390292	41	0.0116444	TRUE	0.012	-0.390292	0.0884656	TRUE	0.088	0.056
UBE3B|Q7Z3V4	AsymAD	0.390247	41	0.0116548	TRUE	0.012	0.390247	0.0885163	TRUE	0.089	0.056
EIF1B|O60739	AsymAD	-0.390123	41	0.0116837	TRUE	0.012	-0.390123	0.0886558	TRUE	0.089	0.0561
PTGFRN|Q9P2B2	AsymAD	0.39023	41	0.0116588	TRUE	0.012	0.39023	0.0885359	TRUE	0.089	0.0561
SPIRE2|Q8WWL2	AsymAD	0.390236	41	0.0116575	TRUE	0.012	0.390236	0.0885292	TRUE	0.089	0.0561
RAB1A|P62820	AsymAD	0.389897	41	0.0117365	TRUE	0.012	0.389897	0.0889092	TRUE	0.089	0.0563
TMSB4X|P62328	AsymAD	-0.389941	41	0.0117262	TRUE	0.012	-0.389941	0.0888586	TRUE	0.089	0.0563
CACYBP|Q9HB71	AsymAD	-0.389725	41	0.011777	TRUE	0.012	-0.389725	0.0891023	TRUE	0.089	0.0564
PDPK1|O15530	AsymAD	0.389763	41	0.011768	TRUE	0.012	0.389763	0.0890592	TRUE	0.089	0.0564
PTPA|Q15257	AsymAD	0.389663	41	0.0117914	TRUE	0.012	0.389663	0.0891707	TRUE	0.089	0.0565
PPP2R5D|Q14738	AsymAD	0.38942	41	0.0118487	TRUE	0.012	0.38942	0.0894487	TRUE	0.089	0.0566
CPA3|P15088	AsymAD	0.477104	27	0.0118567	TRUE	0.012	0.477104	0.0894871	TRUE	0.089	0.0567
ICA1L|Q8NDH6	AsymAD	0.38923	41	0.0118938	TRUE	0.012	0.38923	0.0896639	TRUE	0.09	0.0568
SPAG7|O75391	AsymAD	-0.389242	41	0.011891	TRUE	0.012	-0.389242	0.0896506	TRUE	0.09	0.0568
S100A1|P23297	AsymAD	-0.388998	41	0.0119489	TRUE	0.012	-0.388998	0.0899303	TRUE	0.09	0.0569
EPB41L1|Q9H4G0	AsymAD	0.388938	41	0.0119632	TRUE	0.012	0.388938	0.089999	TRUE	0.09	0.057
GTF2A1|P52655	AsymAD	-0.38886	41	0.0119817	TRUE	0.012	-0.38886	0.090088	TRUE	0.09	0.057
PNN|Q9H307	AsymAD	-0.388741	41	0.0120101	TRUE	0.012	-0.388741	0.0902222	TRUE	0.09	0.0571
RAI14|Q9P0K7	AsymAD	0.388665	41	0.0120283	TRUE	0.012	0.388665	0.090309	TRUE	0.09	0.0572
SLC3A2|P08195	AsymAD	0.388604	41	0.012043	TRUE	0.012	0.388604	0.0903795	TRUE	0.09	0.0572
TOLLIP|Q9H0E2	AsymAD	-0.388602	41	0.0120433	TRUE	0.012	-0.388602	0.090381	TRUE	0.09	0.0572
ANKRD35|Q8N283	AsymAD	0.388518	41	0.0120635	TRUE	0.012	0.388518	0.0904753	TRUE	0.09	0.0573
AP4B1|Q9Y6B7	AsymAD	-0.475964	27	0.0120896	TRUE	0.012	-0.475964	0.0906	TRUE	0.091	0.0574
ATAT1|Q5SQI0	AsymAD	-0.388434	41	0.0120838	TRUE	0.012	-0.388434	0.0905724	TRUE	0.091	0.0574
GABRB2|P47870	AsymAD	0.388245	41	0.0121292	TRUE	0.012	0.388245	0.0907891	TRUE	0.091	0.0575
GTF2F2|P13984	AsymAD	-0.388047	41	0.012177	TRUE	0.012	-0.388047	0.0910201	TRUE	0.091	0.0576
STX1A|Q16623	AsymAD	0.388103	41	0.0121634	TRUE	0.012	0.388103	0.0909549	TRUE	0.091	0.0576
CBY1|Q9Y3M2	AsymAD	-0.475427	27	0.0122005	TRUE	0.012	-0.475427	0.0911326	TRUE	0.091	0.0577
NDE1|Q9NXR1	AsymAD	-0.387856	41	0.0122233	TRUE	0.012	-0.387856	0.0912446	TRUE	0.091	0.0578
RPS10|P46783	AsymAD	-0.387669	41	0.0122687	TRUE	0.012	-0.387669	0.0914648	TRUE	0.091	0.0579
THEMIS|Q8N1K5	AsymAD	-0.387667	41	0.0122692	TRUE	0.012	-0.387667	0.0914674	TRUE	0.091	0.0579
HNRNPAB|Q99729	AsymAD	-0.387381	41	0.0123389	TRUE	0.012	-0.387381	0.0917978	TRUE	0.092	0.0581
LRRC8B|Q6P9F7	AsymAD	0.387391	41	0.0123364	TRUE	0.012	0.387391	0.0917857	TRUE	0.092	0.0581
SMARCE1|Q969G3	AsymAD	-0.387379	41	0.0123395	TRUE	0.012	-0.387379	0.0918005	TRUE	0.092	0.0581
AKAP8|O43823	AsymAD	-0.387229	41	0.012376	TRUE	0.012	-0.387229	0.0919743	TRUE	0.092	0.0582
RAB2B|Q8WUD1	AsymAD	0.387272	41	0.0123655	TRUE	0.012	0.387272	0.0919243	TRUE	0.092	0.0582
RC3H1|Q5TC82	AsymAD	-0.47467	27	0.0123582	TRUE	0.012	-0.47467	0.091889	TRUE	0.092	0.0582
SFPQ|P23246	AsymAD	-0.387207	41	0.0123815	TRUE	0.012	-0.387207	0.0920001	TRUE	0.092	0.0583
CMC2|Q9NRP2	AsymAD	-0.386934	41	0.0124486	TRUE	0.012	-0.386934	0.0923169	TRUE	0.092	0.0585
BCLAF1|Q9NYF8	AsymAD	-0.386677	41	0.0125121	TRUE	0.013	-0.386677	0.0926187	TRUE	0.093	0.0586
PIK3CA|P42336	AsymAD	0.386761	41	0.0124914	TRUE	0.012	0.386761	0.0925202	TRUE	0.093	0.0586
RAB11FIP5|Q9BXF6	AsymAD	-0.386769	41	0.0124894	TRUE	0.012	-0.386769	0.0925109	TRUE	0.093	0.0586
SERBP1|Q8NC51	AsymAD	-0.386688	41	0.0125094	TRUE	0.013	-0.386688	0.0926062	TRUE	0.093	0.0586
TCEAL5|Q5H9L2	AsymAD	-0.38673	41	0.012499	TRUE	0.012	-0.38673	0.0925564	TRUE	0.093	0.0586
KHSRP|Q92945	AsymAD	-0.386458	41	0.0125665	TRUE	0.013	-0.386458	0.0928755	TRUE	0.093	0.0588
LRCH1|Q9Y2L9	AsymAD	0.386329	41	0.0125985	TRUE	0.013	0.386329	0.0930266	TRUE	0.093	0.0589
LRRC20|Q8TCA0	AsymAD	-0.38614	41	0.0126456	TRUE	0.013	-0.38614	0.0932497	TRUE	0.093	0.059
HIST1H1E|P10412	AsymAD	-0.386027	41	0.0126738	TRUE	0.013	-0.386027	0.0933834	TRUE	0.093	0.0591
MT1X|P80297	AsymAD	0.385923	41	0.0126997	TRUE	0.013	0.385923	0.0935035	TRUE	0.094	0.0592
AP3D1|O14617	AsymAD	0.385839	41	0.012721	TRUE	0.013	0.385839	0.0936025	TRUE	0.094	0.0593
PICK1|Q9NRD5	AsymAD	0.385636	41	0.0127719	TRUE	0.013	0.385636	0.0938458	TRUE	0.094	0.0594
RPL29|P47914	AsymAD	-0.38567	41	0.0127633	TRUE	0.013	-0.38567	0.0938043	TRUE	0.094	0.0594
CACNB1|Q02641	AsymAD	-0.385509	41	0.012804	TRUE	0.013	-0.385509	0.0939956	TRUE	0.094	0.0595
GLO1|Q04760	AsymAD	-0.385594	41	0.0127825	TRUE	0.013	-0.385594	0.0938958	TRUE	0.094	0.0595
IRF2BP1|Q8IU81	AsymAD	-0.385482	41	0.0128108	TRUE	0.013	-0.385482	0.094028	TRUE	0.094	0.0595
MARCH5|Q9NX47	AsymAD	0.385471	41	0.0128135	TRUE	0.013	0.385471	0.09404	TRUE	0.094	0.0595
RPL31|P62899	AsymAD	-0.385564	41	0.0127902	TRUE	0.013	-0.385564	0.0939311	TRUE	0.094	0.0595
TRHDE|Q9UKU6	AsymAD	0.385477	41	0.012812	TRUE	0.013	0.385477	0.0940335	TRUE	0.094	0.0595
ENY2|Q9NPA8	AsymAD	-0.46405	28	0.012865	TRUE	0.013	-0.46405	0.0942792	TRUE	0.094	0.0597
BIN3|Q9NQY0	AsymAD	-0.385099	41	0.0129078	TRUE	0.013	-0.385099	0.0944782	TRUE	0.094	0.0598
PPP3CA|Q08209	AsymAD	0.385181	41	0.0128869	TRUE	0.013	0.385181	0.0943814	TRUE	0.094	0.0598
RPS8|P62241	AsymAD	-0.384774	41	0.0129905	TRUE	0.013	-0.384774	0.0948629	TRUE	0.095	0.0601
SDHB|P21912	AsymAD	0.384711	41	0.0130066	TRUE	0.013	0.384711	0.0949375	TRUE	0.095	0.0601
SESN3|P58005	AsymAD	0.384726	41	0.0130028	TRUE	0.013	0.384726	0.0949195	TRUE	0.095	0.0601
SLC30A1|Q9Y6M5	AsymAD	0.384551	41	0.0130476	TRUE	0.013	0.384551	0.0951285	TRUE	0.095	0.0602
MINDY3|Q9H8M7	AsymAD	0.384127	41	0.0131568	TRUE	0.013	0.384127	0.0956353	TRUE	0.096	0.0606
EFNA3|P52797	AsymAD	0.383879	41	0.013221	TRUE	0.013	0.383879	0.0959349	TRUE	0.096	0.0607
MT1E|P04732	AsymAD	0.383846	41	0.0132295	TRUE	0.013	0.383846	0.095975	TRUE	0.096	0.0608
THRAP3|Q9Y2W1	AsymAD	-0.383799	41	0.0132416	TRUE	0.013	-0.383799	0.0960321	TRUE	0.096	0.0608
TSPAN7|P41732	AsymAD	0.383809	41	0.0132392	TRUE	0.013	0.383809	0.0960207	TRUE	0.096	0.0608
FYN|P06241	AsymAD	0.383613	41	0.0132902	TRUE	0.013	0.383613	0.0962539	TRUE	0.096	0.0609
DAP|P51397	AsymAD	-0.383459	41	0.0133302	TRUE	0.013	-0.383459	0.0964365	TRUE	0.096	0.0611
ESYT2|A0FGR8	AsymAD	0.383004	41	0.0134496	TRUE	0.013	0.383004	0.096986	TRUE	0.097	0.0614
PDAP1|Q13442	AsymAD	-0.383042	41	0.0134396	TRUE	0.013	-0.383042	0.0969404	TRUE	0.097	0.0614
TBC1D1|Q86TI0	AsymAD	0.383081	41	0.0134293	TRUE	0.013	0.383081	0.0968942	TRUE	0.097	0.0614
IFIT3|O14879	AsymAD	0.382789	41	0.0135062	TRUE	0.014	0.382789	0.0972448	TRUE	0.097	0.0616
SNRPGP15|A8MWD9	AsymAD	-0.382784	41	0.0135076	TRUE	0.014	-0.382784	0.0972511	TRUE	0.097	0.0616
SAE1|Q9UBE0	AsymAD	-0.382651	41	0.0135426	TRUE	0.014	-0.382651	0.097413	TRUE	0.097	0.0617
SLC27A4|Q6P1M0	AsymAD	0.38262	41	0.0135509	TRUE	0.014	0.38262	0.0974494	TRUE	0.097	0.0617
USP46|P62068	AsymAD	0.38217	41	0.0136706	TRUE	0.014	0.38217	0.0979975	TRUE	0.098	0.0621
M6PR|P20645	AsymAD	0.381818	41	0.0137647	TRUE	0.014	0.381818	0.0984235	TRUE	0.098	0.0623
ABI1|Q8IZP0	AsymAD	-0.381772	41	0.0137769	TRUE	0.014	-0.381772	0.0984797	TRUE	0.098	0.0624
PFKP|Q01813	AsymAD	0.381717	41	0.0137918	TRUE	0.014	0.381717	0.0985486	TRUE	0.099	0.0624
EXOC8|Q8IYI6	AsymAD	0.381617	41	0.0138185	TRUE	0.014	0.381617	0.0986692	TRUE	0.099	0.0625
FAM98A|Q8NCA5	AsymAD	-0.381611	41	0.0138204	TRUE	0.014	-0.381611	0.0986776	TRUE	0.099	0.0625
SPIN1|Q9Y657	AsymAD	-0.381603	41	0.0138226	TRUE	0.014	-0.381603	0.0986876	TRUE	0.099	0.0625
XPO1|O14980	AsymAD	0.381631	41	0.013815	TRUE	0.014	0.381631	0.0986524	TRUE	0.099	0.0625
ARSA|P15289	AsymAD	-0.381481	41	0.0138555	TRUE	0.014	-0.381481	0.0988366	TRUE	0.099	0.0626
DCTN3|O75935	AsymAD	-0.381522	41	0.0138443	TRUE	0.014	-0.381522	0.098785	TRUE	0.099	0.0626
SLC29A1|Q99808	AsymAD	0.467851	27	0.0138584	TRUE	0.014	0.467851	0.0988499	TRUE	0.099	0.0626
GRB2|P62993	AsymAD	-0.381292	41	0.0139064	TRUE	0.014	-0.381292	0.0990694	TRUE	0.099	0.0627
URI1|O94763	AsymAD	-0.381318	41	0.0138994	TRUE	0.014	-0.381318	0.099037	TRUE	0.099	0.0627
PHYHIPL|Q96FC7	AsymAD	0.381119	41	0.0139533	TRUE	0.014	0.381119	0.0992825	TRUE	0.099	0.0629
NRBF2|Q96F24	AsymAD	-0.38101	41	0.0139828	TRUE	0.014	-0.38101	0.0994164	TRUE	0.099	0.063
JPH1|Q9HDC5	AsymAD	-0.380776	41	0.0140467	TRUE	0.014	-0.380776	0.0997066	TRUE	0.1	0.0631
ZNF207|O43670	AsymAD	-0.380656	41	0.0140795	TRUE	0.014	-0.380656	0.0998541	TRUE	0.1	0.0632
CAMSAP3|Q9P1Y5	AsymAD	-0.380456	41	0.0141344	TRUE	0.014	-0.380456	0.1001	FALSE		0.0634
HNRNPCL3|B7ZW38	AsymAD	-0.38044	41	0.0141387	TRUE	0.014	-0.38044	0.100119	FALSE		0.0634
VPS25|Q9BRG1	AsymAD	0.380282	41	0.014182	TRUE	0.014	0.380282	0.100314	FALSE		0.0635
VPS41|P49754	AsymAD	0.38035	41	0.0141635	TRUE	0.014	0.38035	0.100231	FALSE		0.0635
ARF5|P84085	AsymAD	0.380218	41	0.0141997	TRUE	0.014	0.380218	0.100392	FALSE		0.0636
UBE3A|Q05086	AsymAD	0.379977	41	0.0142661	TRUE	0.014	0.379977	0.100688	FALSE		0.0638
ATP6V0A1|Q93050	AsymAD	0.379635	41	0.014361	TRUE	0.014	0.379635	0.101109	FALSE		0.064
UBE2G2|P60604	AsymAD	-0.379715	41	0.0143387	TRUE	0.014	-0.379715	0.101011	FALSE		0.064
ATP2A2|P16615	AsymAD	0.379405	41	0.0144252	TRUE	0.014	0.379405	0.101394	FALSE		0.0642
CD46|P15529	AsymAD	0.379464	41	0.0144087	TRUE	0.014	0.379464	0.10132	FALSE		0.0642
AMER2|Q8N7J2	AsymAD	-0.37919	41	0.0144852	TRUE	0.014	-0.37919	0.101659	FALSE		0.0644
ICA1|Q05084	AsymAD	0.379142	41	0.0144988	TRUE	0.014	0.379142	0.10172	FALSE		0.0644
SUPV3L1|Q8IYB8	AsymAD	0.379146	41	0.0144976	TRUE	0.014	0.379146	0.101715	FALSE		0.0644
CELF2|O95319	AsymAD	-0.378986	41	0.0145425	TRUE	0.015	-0.378986	0.101911	FALSE		0.0645
DRG2|P55039	AsymAD	0.37906	41	0.0145219	TRUE	0.015	0.37906	0.101821	FALSE		0.0645
NOLC1|Q14978	AsymAD	-0.37894	41	0.0145555	TRUE	0.015	-0.37894	0.101969	FALSE		0.0646
SMNDC1|O75940	AsymAD	-0.37891	41	0.0145639	TRUE	0.015	-0.37891	0.102006	FALSE		0.0646
COX7B|P24311	AsymAD	0.378726	41	0.0146159	TRUE	0.015	0.378726	0.102238	FALSE		0.0647
GUF1|Q8N442	AsymAD	0.378798	41	0.0145956	TRUE	0.015	0.378798	0.102148	FALSE		0.0647
TRAPPC11|Q7Z392	AsymAD	0.378604	41	0.0146503	TRUE	0.015	0.378604	0.102391	FALSE		0.0648
XPO4|Q9C0E2	AsymAD	0.378655	41	0.0146359	TRUE	0.015	0.378655	0.102326	FALSE		0.0648
ALG11|Q2TAA5	AsymAD	0.378372	41	0.0147161	TRUE	0.015	0.378372	0.102683	FALSE		0.065
ATP6V1C1|P21283	AsymAD	0.378353	41	0.0147214	TRUE	0.015	0.378353	0.102706	FALSE		0.065
FAM184B|Q9ULE4	AsymAD	-0.456054	28	0.0147226	TRUE	0.015	-0.456054	0.102711	FALSE		0.065
HMGB1|P09429	AsymAD	-0.378229	41	0.0147567	TRUE	0.015	-0.378229	0.102863	FALSE		0.0651
SH3KBP1|Q96B97	AsymAD	-0.378225	41	0.014758	TRUE	0.015	-0.378225	0.102869	FALSE		0.0651
CYTH3|O43739	AsymAD	0.378183	41	0.0147698	TRUE	0.015	0.378183	0.102921	FALSE		0.0652
NRGN|Q92686	AsymAD	-0.377914	41	0.0148467	TRUE	0.015	-0.377914	0.103259	FALSE		0.0654
ITSN1|Q15811	AsymAD	-0.37773	41	0.0148993	TRUE	0.015	-0.37773	0.103487	FALSE		0.0655
TMX4|Q9H1E5	AsymAD	0.377758	41	0.0148913	TRUE	0.015	0.377758	0.103452	FALSE		0.0655
VPS4B|O75351	AsymAD	-0.377786	41	0.0148832	TRUE	0.015	-0.377786	0.103417	FALSE		0.0655
ADRA1B|P35368	AsymAD	-0.463227	27	0.0149592	TRUE	0.015	-0.463227	0.103749	FALSE		0.0657
EML1|O00423	AsymAD	0.37747	41	0.0149741	TRUE	0.015	0.37747	0.103813	FALSE		0.0657
FLAD1|Q8NFF5	AsymAD	0.377469	41	0.0149744	TRUE	0.015	0.377469	0.103815	FALSE		0.0657
SLC25A46|Q96AG3	AsymAD	0.377388	41	0.0149979	TRUE	0.015	0.377388	0.103919	FALSE		0.0658
ADCY2|Q08462	AsymAD	0.377257	41	0.0150357	TRUE	0.015	0.377257	0.104087	FALSE		0.0659
CCZ1B|P86790	AsymAD	0.37726	41	0.0150349	TRUE	0.015	0.37726	0.104083	FALSE		0.0659
HEATR1|Q9H583	AsymAD	-0.462825	27	0.015058	TRUE	0.015	-0.462825	0.104185	FALSE		0.066
CHCHD6|Q9BRQ6	AsymAD	-0.377033	41	0.0151005	TRUE	0.015	-0.377033	0.104367	FALSE		0.0661
ZRANB3|Q5FWF4	AsymAD	-0.377047	41	0.0150964	TRUE	0.015	-0.377047	0.104349	FALSE		0.0661
BSDC1|Q9NW68	AsymAD	-0.376469	41	0.0152649	TRUE	0.015	-0.376469	0.10509	FALSE		0.0665
TSC22D1|Q15714	AsymAD	-0.376555	41	0.0152397	TRUE	0.015	-0.376555	0.104979	FALSE		0.0665
ANKRD17|O75179	AsymAD	-0.376367	41	0.015295	TRUE	0.015	-0.376367	0.105222	FALSE		0.0666
PHAX|Q9H814	AsymAD	-0.376441	41	0.0152733	TRUE	0.015	-0.376441	0.105127	FALSE		0.0666
PHYHIP|Q92561	AsymAD	0.376391	41	0.0152877	TRUE	0.015	0.376391	0.10519	FALSE		0.0666
GNPAT|O15228	AsymAD	0.376165	41	0.0153541	TRUE	0.015	0.376165	0.105477	FALSE		0.0668
NUFIP2|Q7Z417	AsymAD	-0.376099	41	0.0153736	TRUE	0.015	-0.376099	0.105562	FALSE		0.0668
FBXW11|Q9UKB1	AsymAD	0.376044	41	0.0153899	TRUE	0.015	0.376044	0.105632	FALSE		0.0669
TMEM62|Q0P6H9	AsymAD	0.453312	28	0.0154086	TRUE	0.015	0.453312	0.105712	FALSE		0.0669
SUGP1|Q8IWZ8	AsymAD	-0.37563	41	0.0155124	TRUE	0.016	-0.37563	0.106165	FALSE		0.0672
CPSF2|Q9P2I0	AsymAD	-0.37535	41	0.0155958	TRUE	0.016	-0.37535	0.106524	FALSE		0.0675
LSM6|P62312	AsymAD	-0.375236	41	0.0156297	TRUE	0.016	-0.375236	0.106668	FALSE		0.0675
VPS39|Q96JC1	AsymAD	0.375279	41	0.0156168	TRUE	0.016	0.375279	0.106614	FALSE		0.0675
PDCD6IP|Q8WUM4	AsymAD	-0.37504	41	0.0156884	TRUE	0.016	-0.37504	0.106921	FALSE		0.0677
PPP4R2|Q9NY27	AsymAD	-0.375018	41	0.015695	TRUE	0.016	-0.375018	0.106948	FALSE		0.0677
RPE|Q96AT9	AsymAD	-0.375067	41	0.0156804	TRUE	0.016	-0.375067	0.106886	FALSE		0.0677
U2AF1L5|P0DN76	AsymAD	-0.374993	41	0.0157025	TRUE	0.016	-0.374993	0.10698	FALSE		0.0677
PDCD6|O75340	AsymAD	0.374957	41	0.0157133	TRUE	0.016	0.374957	0.107026	FALSE		0.0678
PKIA|P61925	AsymAD	-0.374933	41	0.0157205	TRUE	0.016	-0.374933	0.107057	FALSE		0.0678
TLN2|Q9Y4G6	AsymAD	0.374834	41	0.0157504	TRUE	0.016	0.374834	0.107185	FALSE		0.0679
TAF7|Q15545	AsymAD	-0.374717	41	0.0157856	TRUE	0.016	-0.374717	0.107336	FALSE		0.068
VPS16|Q9H269	AsymAD	0.374718	41	0.0157852	TRUE	0.016	0.374718	0.107334	FALSE		0.068
PHB2|Q99623	AsymAD	-0.374396	41	0.0158825	TRUE	0.016	-0.374396	0.107753	FALSE		0.0682
CHMP1A|Q9HD42	AsymAD	-0.374255	41	0.0159251	TRUE	0.016	-0.374255	0.107937	FALSE		0.0683
SAP30BP|Q9UHR5	AsymAD	-0.374311	41	0.0159081	TRUE	0.016	-0.374311	0.107865	FALSE		0.0683
ANKMY2|Q8IV38	AsymAD	0.374202	41	0.0159413	TRUE	0.016	0.374202	0.108007	FALSE		0.0684
TRAPPC13|A5PLN9	AsymAD	0.374139	41	0.0159604	TRUE	0.016	0.374139	0.108088	FALSE		0.0684
TUBA4A|P68366	AsymAD	0.374139	41	0.0159605	TRUE	0.016	0.374139	0.108089	FALSE		0.0684
MRPS36|P82909	AsymAD	-0.37401	41	0.0159998	TRUE	0.016	-0.37401	0.108256	FALSE		0.0685
NAA10|P41227	AsymAD	-0.374104	41	0.0159713	TRUE	0.016	-0.374104	0.108135	FALSE		0.0685
SFXN5|Q8TD22	AsymAD	-0.37397	41	0.0160118	TRUE	0.016	-0.37397	0.108307	FALSE		0.0686
DBN1|Q16643	AsymAD	-0.373765	41	0.0160745	TRUE	0.016	-0.373765	0.108572	FALSE		0.0687
MT1F|P04733	AsymAD	0.373765	41	0.0160745	TRUE	0.016	0.373765	0.108572	FALSE		0.0687
BAG6|P46379	AsymAD	-0.373648	41	0.0161104	TRUE	0.016	-0.373648	0.108726	FALSE		0.0688
ABCD1|P33897	AsymAD	0.373385	41	0.0161912	TRUE	0.016	0.373385	0.109067	FALSE		0.0691
IL1RAPL1|Q9NZN1	AsymAD	0.373212	41	0.0162444	TRUE	0.016	0.373212	0.109294	FALSE		0.0692
AIMP1|Q12904	AsymAD	-0.373124	41	0.0162719	TRUE	0.016	-0.373124	0.10941	FALSE		0.0693
GNAZ|P19086	AsymAD	0.373118	41	0.0162737	TRUE	0.016	0.373118	0.109418	FALSE		0.0693
SCCPDH|Q8NBX0	AsymAD	0.372973	41	0.0163183	TRUE	0.016	0.372973	0.109609	FALSE		0.0694
SMARCD1|Q96GM5	AsymAD	-0.372937	41	0.0163297	TRUE	0.016	-0.372937	0.109658	FALSE		0.0694
MTDH|Q86UE4	AsymAD	-0.37276	41	0.0163847	TRUE	0.016	-0.37276	0.109887	FALSE		0.0696
UBE2O|Q9C0C9	AsymAD	-0.372787	41	0.0163761	TRUE	0.016	-0.372787	0.109852	FALSE		0.0696
CUEDC1|Q9NWM3	AsymAD	-0.372643	41	0.0164209	TRUE	0.016	-0.372643	0.110037	FALSE		0.0697
SLC25A3|Q00325	AsymAD	0.372645	41	0.0164204	TRUE	0.016	0.372645	0.110035	FALSE		0.0697
CSNK1G3|Q9Y6M4	AsymAD	0.372498	41	0.0164662	TRUE	0.016	0.372498	0.110228	FALSE		0.0698
PURB|Q96QR8	AsymAD	-0.372531	41	0.0164559	TRUE	0.016	-0.372531	0.110185	FALSE		0.0698
ELAVL3|Q14576	AsymAD	-0.372434	41	0.0164861	TRUE	0.016	-0.372434	0.110313	FALSE		0.0699
FAM192A|Q9GZU8	AsymAD	-0.372361	41	0.0165091	TRUE	0.017	-0.372361	0.11041	FALSE		0.0699
NAXD|Q8IW45	AsymAD	-0.372374	41	0.0165049	TRUE	0.017	-0.372374	0.110391	FALSE		0.0699
RPS20|P60866	AsymAD	-0.372099	41	0.0165912	TRUE	0.017	-0.372099	0.110755	FALSE		0.0701
FGD1|P98174	AsymAD	-0.456737	27	0.0166248	TRUE	0.017	-0.456737	0.110899	FALSE		0.0702
LHFPL2|Q6ZUX7	AsymAD	0.371976	41	0.0166299	TRUE	0.017	0.371976	0.110921	FALSE		0.0702
DAG1|Q14118	AsymAD	-0.371495	41	0.0167819	TRUE	0.017	-0.371495	0.111559	FALSE		0.0706
PUM2|Q8TB72	AsymAD	-0.371503	41	0.0167794	TRUE	0.017	-0.371503	0.111549	FALSE		0.0706
PPIF|P30405	AsymAD	-0.371429	41	0.0168029	TRUE	0.017	-0.371429	0.111649	FALSE		0.0707
JOSD1|Q15040	AsymAD	-0.45589	27	0.0168531	TRUE	0.017	-0.45589	0.11186	FALSE		0.0708
BNIP3L|O60238	AsymAD	-0.371019	41	0.0169335	TRUE	0.017	-0.371019	0.112196	FALSE		0.071
PPP1R7|Q15435	AsymAD	-0.371052	41	0.016923	TRUE	0.017	-0.371052	0.112152	FALSE		0.071
TSPAN5|P62079	AsymAD	0.370801	41	0.0170033	TRUE	0.017	0.370801	0.112487	FALSE		0.0712
CPEB4|Q17RY0	AsymAD	-0.370685	41	0.0170408	TRUE	0.017	-0.370685	0.112643	FALSE		0.0713
SNRPD3|P62318	AsymAD	-0.370514	41	0.0170957	TRUE	0.017	-0.370514	0.112872	FALSE		0.0715
UBA5|Q9GZZ9	AsymAD	0.370499	41	0.0171006	TRUE	0.017	0.370499	0.112893	FALSE		0.0715
GNAI1|P63096	AsymAD	0.370304	41	0.0171635	TRUE	0.017	0.370304	0.113153	FALSE		0.0716
USP31|Q70CQ4	AsymAD	-0.370107	41	0.0172272	TRUE	0.017	-0.370107	0.113414	FALSE		0.0718
CLTA|P09496	AsymAD	-0.369974	41	0.0172706	TRUE	0.017	-0.369974	0.113592	FALSE		0.0719
CCDC6|Q16204	AsymAD	-0.369907	41	0.0172924	TRUE	0.017	-0.369907	0.113683	FALSE		0.072
CRTC1|Q6UUV9	AsymAD	-0.369881	41	0.0173006	TRUE	0.017	-0.369881	0.113716	FALSE		0.072
VPS53|Q5VIR6	AsymAD	0.369915	41	0.0172898	TRUE	0.017	0.369915	0.113672	FALSE		0.072
HNRNPD|Q14103	AsymAD	-0.369575	41	0.0174006	TRUE	0.017	-0.369575	0.114131	FALSE		0.0723
PPP1R14C|Q8TAE6	AsymAD	-0.369529	41	0.0174156	TRUE	0.017	-0.369529	0.114194	FALSE		0.0723
TM6SF1|Q9BZW5	AsymAD	0.369521	41	0.0174182	TRUE	0.017	0.369521	0.114204	FALSE		0.0723
DDX19B|Q9UMR2	AsymAD	-0.378692	39	0.0174407	TRUE	0.017	-0.378692	0.114298	FALSE		0.0724
PSMD9|O00233	AsymAD	-0.369469	41	0.0174355	TRUE	0.017	-0.369469	0.114275	FALSE		0.0724
KHDC4|Q7Z7F0	AsymAD	-0.369279	41	0.0174976	TRUE	0.017	-0.369279	0.11453	FALSE		0.0725
RAD23A|P54725	AsymAD	-0.369342	41	0.017477	TRUE	0.017	-0.369342	0.114446	FALSE		0.0725
CDC16|Q13042	AsymAD	0.368635	41	0.0177106	TRUE	0.018	0.368635	0.115407	FALSE		0.0731
KCNB2|Q92953	AsymAD	0.452756	27	0.0177202	TRUE	0.018	0.452756	0.115446	FALSE		0.0731
RPL4|P36578	AsymAD	-0.36846	41	0.0177686	TRUE	0.018	-0.36846	0.115642	FALSE		0.0732
TBC1D24|Q9ULP9	AsymAD	0.368534	41	0.0177439	TRUE	0.018	0.368534	0.115543	FALSE		0.0732
KDM1A|O60341	AsymAD	-0.36833	41	0.0178119	TRUE	0.018	-0.36833	0.115817	FALSE		0.0733
ACIN1|Q9UKV3	AsymAD	-0.368255	41	0.0178369	TRUE	0.018	-0.368255	0.115919	FALSE		0.0734
GPD1L|Q8N335	AsymAD	0.368314	41	0.0178174	TRUE	0.018	0.368314	0.11584	FALSE		0.0734
AGPAT3|Q9NRZ7	AsymAD	0.368153	41	0.017871	TRUE	0.018	0.368153	0.11606	FALSE		0.0735
ATP5MF|P56134	AsymAD	0.368147	41	0.0178732	TRUE	0.018	0.368147	0.116069	FALSE		0.0735
TMEM205|Q6UW68	AsymAD	0.36756	41	0.0180703	TRUE	0.018	0.36756	0.116868	FALSE		0.074
WDFY2|Q96P53	AsymAD	0.367563	41	0.0180695	TRUE	0.018	0.367563	0.116865	FALSE		0.074
FAM8A1|Q9UBU6	AsymAD	-0.443374	28	0.0181206	TRUE	0.018	-0.443374	0.117071	FALSE		0.0741
NAPB|Q9H115	AsymAD	0.367327	41	0.0181493	TRUE	0.018	0.367327	0.117187	FALSE		0.0742
NAA15|Q9BXJ9	AsymAD	0.367252	41	0.0181747	TRUE	0.018	0.367252	0.11729	FALSE		0.0743
TRIM65|Q6PJ69	AsymAD	-0.36715	41	0.0182093	TRUE	0.018	-0.36715	0.117428	FALSE		0.0744
PSIP1|O75475	AsymAD	-0.367031	41	0.0182498	TRUE	0.018	-0.367031	0.117591	FALSE		0.0745
FAM122A|Q96E09	AsymAD	-0.366678	41	0.0183703	TRUE	0.018	-0.366678	0.118078	FALSE		0.0748
MT-ND4|P03905	AsymAD	0.366639	41	0.0183836	TRUE	0.018	0.366639	0.118133	FALSE		0.0748
POMK|Q9H5K3	AsymAD	0.36666	41	0.0183764	TRUE	0.018	0.36666	0.118102	FALSE		0.0748
FMN1|Q68DA7	AsymAD	-0.366572	41	0.0184067	TRUE	0.018	-0.366572	0.118227	FALSE		0.0749
MCTP1|Q6DN14	AsymAD	0.366555	41	0.0184125	TRUE	0.018	0.366555	0.11825	FALSE		0.0749
MRPS11|P82912	AsymAD	-0.366487	41	0.0184359	TRUE	0.018	-0.366487	0.118345	FALSE		0.0749
ABCB1|P08183	AsymAD	0.366308	41	0.0184975	TRUE	0.018	0.366308	0.118595	FALSE		0.0751
TDRKH|Q9Y2W6	AsymAD	0.366239	41	0.0185211	TRUE	0.019	0.366239	0.118691	FALSE		0.0752
CCAR1|Q8IX12	AsymAD	-0.366113	41	0.0185649	TRUE	0.019	-0.366113	0.118867	FALSE		0.0753
CD47|Q08722	AsymAD	0.366057	41	0.0185842	TRUE	0.019	0.366057	0.118946	FALSE		0.0753
ATP1B4|Q9UN42	AsymAD	0.449653	27	0.0186142	TRUE	0.019	0.449653	0.119067	FALSE		0.0754
MOB2|Q70IA6	AsymAD	0.365958	41	0.0186182	TRUE	0.019	0.365958	0.119083	FALSE		0.0754
CPLX3|Q8WVH0	AsymAD	-0.365533	41	0.018766	TRUE	0.019	-0.365533	0.119669	FALSE		0.0758
GGA1|Q9UJY5	AsymAD	-0.365558	41	0.0187573	TRUE	0.019	-0.365558	0.119636	FALSE		0.0758
LETM1|O95202	AsymAD	0.365553	41	0.0187591	TRUE	0.019	0.365553	0.119642	FALSE		0.0758
NELL2|Q99435	AsymAD	0.365527	41	0.0187682	TRUE	0.019	0.365527	0.119678	FALSE		0.0758
SF3B5|Q9BWJ5	AsymAD	-0.365526	41	0.0187684	TRUE	0.019	-0.365526	0.119679	FALSE		0.0758
ATP2B1|P20020	AsymAD	0.365408	41	0.0188098	TRUE	0.019	0.365408	0.119847	FALSE		0.0759
RBM25|P49756	AsymAD	-0.365434	41	0.0188005	TRUE	0.019	-0.365434	0.119809	FALSE		0.0759
HIST1H2BK|O60814	AsymAD	-0.365274	41	0.0188564	TRUE	0.019	-0.365274	0.120032	FALSE		0.076
RPL35|P42766	AsymAD	-0.365175	41	0.018891	TRUE	0.019	-0.365175	0.120171	FALSE		0.0761
SAFB2|Q14151	AsymAD	-0.365124	41	0.0189092	TRUE	0.019	-0.365124	0.120241	FALSE		0.0761
ZNF318|Q5VUA4	AsymAD	-0.365121	41	0.01891	TRUE	0.019	-0.365121	0.120244	FALSE		0.0761
HNRNPH2|P55795	AsymAD	-0.36509	41	0.018921	TRUE	0.019	-0.36509	0.120288	FALSE		0.0762
AGL|P35573	AsymAD	0.364899	41	0.0189881	TRUE	0.019	0.364899	0.120552	FALSE		0.0763
FXR2|P51116	AsymAD	-0.364828	41	0.0190131	TRUE	0.019	-0.364828	0.120649	FALSE		0.0764
GPS1|Q13098	AsymAD	0.364655	41	0.0190743	TRUE	0.019	0.364655	0.120891	FALSE		0.0765
HMGN1|P05114	AsymAD	-0.364723	41	0.0190503	TRUE	0.019	-0.364723	0.120797	FALSE		0.0765
GGA3|Q9NZ52	AsymAD	-0.364613	41	0.0190891	TRUE	0.019	-0.364613	0.120949	FALSE		0.0766
IQSEC2|Q5JU85	AsymAD	-0.364547	41	0.0191123	TRUE	0.019	-0.364547	0.12104	FALSE		0.0766
CHCHD2|Q9Y6H1	AsymAD	-0.364502	41	0.0191284	TRUE	0.019	-0.364502	0.121103	FALSE		0.0767
YTHDF3|Q7Z739	AsymAD	-0.364434	41	0.0191526	TRUE	0.019	-0.364434	0.121199	FALSE		0.0767
OR2A14|Q96R47	AsymAD	-0.447612	27	0.0192226	TRUE	0.019	-0.447612	0.121474	FALSE		0.0769
RPSA|P08865	AsymAD	-0.364205	41	0.0192338	TRUE	0.019	-0.364205	0.12152	FALSE		0.0769
PNPLA8|Q9NP80	AsymAD	0.363985	41	0.0193122	TRUE	0.019	0.363985	0.121828	FALSE		0.0771
PPP1R12C|Q9BZL4	AsymAD	-0.364028	41	0.0192968	TRUE	0.019	-0.364028	0.121768	FALSE		0.0771
RBBP6|Q7Z6E9	AsymAD	-0.363937	41	0.0193295	TRUE	0.019	-0.363937	0.121897	FALSE		0.0772
PCDHGC3|Q9UN70	AsymAD	0.363799	41	0.0193786	TRUE	0.019	0.363799	0.12209	FALSE		0.0773
GDI1|P31150	AsymAD	0.363694	41	0.0194164	TRUE	0.019	0.363694	0.12224	FALSE		0.0774
BIN1|O00499	AsymAD	-0.363589	41	0.019454	TRUE	0.019	-0.363589	0.122389	FALSE		0.0775
ATP6V1G2|O95670	AsymAD	-0.363391	41	0.0195253	TRUE	0.02	-0.363391	0.122671	FALSE		0.0777
KIF5C|O60282	AsymAD	0.363378	41	0.0195299	TRUE	0.02	0.363378	0.12269	FALSE		0.0777
NTRK3|Q16288	AsymAD	0.362948	41	0.0196856	TRUE	0.02	0.362948	0.123307	FALSE		0.0781
RPL9|P32969	AsymAD	-0.362943	41	0.0196874	TRUE	0.02	-0.362943	0.123314	FALSE		0.0781
SMIM18|P0DKX4	AsymAD	0.362962	41	0.0196804	TRUE	0.02	0.362962	0.123286	FALSE		0.0781
HERC4|Q5GLZ8	AsymAD	0.36286	41	0.0197176	TRUE	0.02	0.36286	0.123432	FALSE		0.0782
PARS2|Q7L3T8	AsymAD	0.362847	41	0.0197222	TRUE	0.02	0.362847	0.123449	FALSE		0.0782
BORCS7|Q96B45	AsymAD	-0.362706	41	0.0197737	TRUE	0.02	-0.362706	0.123651	FALSE		0.0783
MANBA|O00462	AsymAD	-0.44584	27	0.0197638	TRUE	0.02	-0.44584	0.123611	FALSE		0.0783
SLC22A17|Q8WUG5	AsymAD	0.362711	41	0.0197716	TRUE	0.02	0.362711	0.123642	FALSE		0.0783
DCUN1D1|Q96GG9	AsymAD	0.362582	41	0.0198189	TRUE	0.02	0.362582	0.123828	FALSE		0.0784
RANBP9|Q96S59	AsymAD	-0.362627	41	0.0198022	TRUE	0.02	-0.362627	0.123763	FALSE		0.0784
TMA16|Q96EY4	AsymAD	-0.445643	27	0.0198245	TRUE	0.02	-0.445643	0.12385	FALSE		0.0784
DVL3|Q92997	AsymAD	-0.362425	41	0.0198762	TRUE	0.02	-0.362425	0.124049	FALSE		0.0785
TRIM33|Q9UPN9	AsymAD	-0.362399	41	0.0198855	TRUE	0.02	-0.362399	0.124085	FALSE		0.0786
ASCC3|Q8N3C0	AsymAD	0.362135	41	0.0199823	TRUE	0.02	0.362135	0.124461	FALSE		0.0788
GOLGA7B|Q2TAP0	AsymAD	0.362031	41	0.0200207	TRUE	0.02	0.362031	0.124609	FALSE		0.0789
RBX1|P62877	AsymAD	-0.362004	41	0.0200307	TRUE	0.02	-0.362004	0.124649	FALSE		0.0789
POLR2D|O15514	AsymAD	-0.361926	41	0.0200595	TRUE	0.02	-0.361926	0.12476	FALSE		0.079
SPOCK1|Q08629	AsymAD	-0.361974	41	0.0200417	TRUE	0.02	-0.361974	0.124691	FALSE		0.079
SNAP29|O95721	AsymAD	-0.361789	41	0.0201101	TRUE	0.02	-0.361789	0.124958	FALSE		0.0791
ARF1|P84077	AsymAD	0.444448	27	0.0201974	TRUE	0.02	0.444448	0.125297	FALSE		0.0793
SLC8A2|Q9UPR5	AsymAD	0.361586	41	0.0201849	TRUE	0.02	0.361586	0.125248	FALSE		0.0793
SULT4A1|Q9BR01	AsymAD	0.361578	41	0.0201881	TRUE	0.02	0.361578	0.125261	FALSE		0.0793
ZNF438|Q7Z4V0	AsymAD	-0.44449	27	0.0201842	TRUE	0.02	-0.44449	0.125246	FALSE		0.0793
PFN2|P35080	AsymAD	-0.361497	41	0.0202181	TRUE	0.02	-0.361497	0.125377	FALSE		0.0794
TRAPPC8|Q9Y2L5	AsymAD	0.361426	41	0.0202446	TRUE	0.02	0.361426	0.12548	FALSE		0.0795
CARM1|Q86X55	AsymAD	0.361264	41	0.0203046	TRUE	0.02	0.361264	0.125709	FALSE		0.0796
POLR2B|P30876	AsymAD	0.361183	41	0.0203349	TRUE	0.02	0.361183	0.125827	FALSE		0.0797
SARNP|P82979	AsymAD	-0.361182	41	0.0203353	TRUE	0.02	-0.361182	0.125829	FALSE		0.0797
PTPN11|Q06124	AsymAD	0.360977	41	0.0204118	TRUE	0.02	0.360977	0.126125	FALSE		0.0799
DMAP1|Q9NPF5	AsymAD	-0.36086	41	0.0204554	TRUE	0.02	-0.36086	0.126294	FALSE		0.08
OSCP1|Q8WVF1	AsymAD	0.360788	41	0.0204826	TRUE	0.02	0.360788	0.126399	FALSE		0.08
ACTR3|P61158	AsymAD	0.360707	41	0.0205132	TRUE	0.021	0.360707	0.126518	FALSE		0.0801
EPN1|Q9Y6I3	AsymAD	-0.36077	41	0.0204894	TRUE	0.02	-0.36077	0.126425	FALSE		0.0801
ARL6IP5|O75915	AsymAD	0.360506	41	0.0205886	TRUE	0.021	0.360506	0.12681	FALSE		0.0803
RPL23|P62829	AsymAD	-0.360463	41	0.020605	TRUE	0.021	-0.360463	0.126874	FALSE		0.0803
HEXIM2|Q96MH2	AsymAD	-0.360426	41	0.0206188	TRUE	0.021	-0.360426	0.126925	FALSE		0.0804
PLXNA4|Q9HCM2	AsymAD	0.360362	41	0.0206429	TRUE	0.021	0.360362	0.127016	FALSE		0.0804
RETSAT|Q6NUM9	AsymAD	0.360284	41	0.0206726	TRUE	0.021	0.360284	0.12713	FALSE		0.0805
RAB39B|Q96DA2	AsymAD	0.360225	41	0.0206949	TRUE	0.021	0.360225	0.127216	FALSE		0.0806
CHID1|Q9BWS9	AsymAD	0.360023	41	0.0207713	TRUE	0.021	0.360023	0.127508	FALSE		0.0807
CDK11B|P21127	AsymAD	-0.359807	41	0.0208534	TRUE	0.021	-0.359807	0.12782	FALSE		0.0809
SLTM|Q9NWH9	AsymAD	-0.359816	41	0.0208501	TRUE	0.021	-0.359816	0.127807	FALSE		0.0809
CNOT3|O75175	AsymAD	-0.359709	41	0.0208908	TRUE	0.021	-0.359709	0.127964	FALSE		0.081
RPL30|P62888	AsymAD	-0.359757	41	0.0208725	TRUE	0.021	-0.359757	0.127893	FALSE		0.081
UBAP2|Q5T6F2	AsymAD	-0.359784	41	0.0208622	TRUE	0.021	-0.359784	0.127854	FALSE		0.081
NDUFS1|P28331	AsymAD	0.359673	41	0.0209047	TRUE	0.021	0.359673	0.128018	FALSE		0.0811
GJB6|O95452	AsymAD	0.359429	41	0.0209979	TRUE	0.021	0.359429	0.128373	FALSE		0.0813
WHAMM|Q8TF30	AsymAD	-0.359399	41	0.0210094	TRUE	0.021	-0.359399	0.128417	FALSE		0.0813
KIAA1191|Q96A73	AsymAD	-0.359316	41	0.0210411	TRUE	0.021	-0.359316	0.128538	FALSE		0.0814
TRRAP|Q9Y4A5	AsymAD	-0.35927	41	0.0210588	TRUE	0.021	-0.35927	0.128606	FALSE		0.0814
MGST3|O14880	AsymAD	0.359239	41	0.0210706	TRUE	0.021	0.359239	0.128651	FALSE		0.0815
CISD2|Q8N5K1	AsymAD	0.359041	41	0.0211468	TRUE	0.021	0.359041	0.128942	FALSE		0.0816
EXOC3|O60645	AsymAD	0.359138	41	0.0211095	TRUE	0.021	0.359138	0.1288	FALSE		0.0816
KCNIP2|Q9NS61	AsymAD	-0.35908	41	0.0211319	TRUE	0.021	-0.35908	0.128883	FALSE		0.0816
HNRNPF|P52597	AsymAD	-0.358932	41	0.021189	TRUE	0.021	-0.358932	0.129102	FALSE		0.0817
TNPO2|O14787	AsymAD	0.358944	41	0.0211841	TRUE	0.021	0.358944	0.129083	FALSE		0.0817
RBM12B|Q8IXT5	AsymAD	-0.358876	41	0.0212106	TRUE	0.021	-0.358876	0.129183	FALSE		0.0818
ADD1|P35611	AsymAD	0.358687	41	0.0212836	TRUE	0.021	0.358687	0.129459	FALSE		0.082
C11orf68|Q9H3H3	AsymAD	-0.358683	41	0.0212852	TRUE	0.021	-0.358683	0.129464	FALSE		0.082
TFG|Q92734	AsymAD	-0.358649	41	0.0212983	TRUE	0.021	-0.358649	0.129514	FALSE		0.082
CSPP1|Q1MSJ5	AsymAD	-0.432966	28	0.0213701	TRUE	0.021	-0.432966	0.129788	FALSE		0.0822
FUS|P35637	AsymAD	-0.35837	41	0.0214067	TRUE	0.021	-0.35837	0.129928	FALSE		0.0823
WDR37|Q9Y2I8	AsymAD	0.35839	41	0.021399	TRUE	0.021	0.35839	0.129899	FALSE		0.0823
A2M|P01023	AsymAD	0.358174	41	0.0214833	TRUE	0.021	0.358174	0.130216	FALSE		0.0825
TTLL1|O95922	AsymAD	-0.367157	39	0.0214907	TRUE	0.021	-0.367157	0.130243	FALSE		0.0825
ARMT1|Q9H993	AsymAD	0.358054	41	0.0215302	TRUE	0.022	0.358054	0.130391	FALSE		0.0826
IDH3B|O43837	AsymAD	-0.358048	41	0.0215324	TRUE	0.022	-0.358048	0.1304	FALSE		0.0826
RMND1|Q9NWS8	AsymAD	0.357905	41	0.0215886	TRUE	0.022	0.357905	0.13061	FALSE		0.0827
CAPRIN1|Q14444	AsymAD	-0.357812	41	0.0216248	TRUE	0.022	-0.357812	0.130747	FALSE		0.0828
NRG2|O14511	AsymAD	-0.432174	28	0.0216358	TRUE	0.022	-0.432174	0.130788	FALSE		0.0828
ATP1B1|P05026	AsymAD	0.357678	41	0.0216776	TRUE	0.022	0.357678	0.130943	FALSE		0.0829
GIMAP4|Q9NUV9	AsymAD	0.357544	41	0.0217304	TRUE	0.022	0.357544	0.13114	FALSE		0.083
RAPGEF4|Q8WZA2	AsymAD	0.357518	41	0.0217408	TRUE	0.022	0.357518	0.131179	FALSE		0.0831
ZMAT3|Q9HA38	AsymAD	-0.357316	41	0.0218205	TRUE	0.022	-0.357316	0.131478	FALSE		0.0833
UBE2N|P61088	AsymAD	-0.357033	41	0.0219325	TRUE	0.022	-0.357033	0.131895	FALSE		0.0835
AP3S2|P59780	AsymAD	0.356785	41	0.0220313	TRUE	0.022	0.356785	0.132262	FALSE		0.0837
LYPLA2|O95372	AsymAD	-0.356854	41	0.0220037	TRUE	0.022	-0.356854	0.132161	FALSE		0.0837
SYT7|O43581	AsymAD	0.356804	41	0.0220238	TRUE	0.022	0.356804	0.132235	FALSE		0.0837
ARID1B|Q8NFD5	AsymAD	-0.356686	41	0.022071	TRUE	0.022	-0.356686	0.132409	FALSE		0.0838
PGRMC2|O15173	AsymAD	0.356739	41	0.0220497	TRUE	0.022	0.356739	0.132331	FALSE		0.0838
SLC8A1|P32418	AsymAD	0.356698	41	0.0220661	TRUE	0.022	0.356698	0.132391	FALSE		0.0838
AASDHPPT|Q9NRN7	AsymAD	-0.356661	41	0.0220809	TRUE	0.022	-0.356661	0.132446	FALSE		0.0839
TCEAL7|Q9BRU2	AsymAD	-0.356537	41	0.0221304	TRUE	0.022	-0.356537	0.132629	FALSE		0.084
ACACA|Q13085	AsymAD	0.356428	41	0.0221739	TRUE	0.022	0.356428	0.132792	FALSE		0.0841
COPB2|P35606	AsymAD	0.356416	41	0.0221791	TRUE	0.022	0.356416	0.132811	FALSE		0.0841
ENO3|P13929	AsymAD	-0.35641	41	0.0221812	TRUE	0.022	-0.35641	0.132818	FALSE		0.0841
PPIE|Q9UNP9	AsymAD	-0.356399	41	0.0221856	TRUE	0.022	-0.356399	0.132835	FALSE		0.0841
CELF4|Q9BZC1	AsymAD	-0.356242	41	0.0222488	TRUE	0.022	-0.356242	0.133071	FALSE		0.0843
TIMM10|P62072	AsymAD	-0.356145	41	0.0222877	TRUE	0.022	-0.356145	0.133216	FALSE		0.0844
MLF1|P58340	AsymAD	-0.356029	41	0.0223346	TRUE	0.022	-0.356029	0.133387	FALSE		0.0845
TBRG4|Q969Z0	AsymAD	0.355835	41	0.0224129	TRUE	0.022	0.355835	0.133677	FALSE		0.0846
VPS13C|Q709C8	AsymAD	0.355923	41	0.0223774	TRUE	0.022	0.355923	0.133542	FALSE		0.0846
DSC2|Q02487	AsymAD	-0.437669	27	0.0224226	TRUE	0.022	-0.437669	0.133713	FALSE		0.0847
HMGB3|O15347	AsymAD	-0.35574	41	0.0224512	TRUE	0.022	-0.35574	0.133821	FALSE		0.0847
CADPS|Q9ULU8	AsymAD	0.355655	41	0.0224858	TRUE	0.022	0.355655	0.133951	FALSE		0.0848
CNTN1|Q12860	AsymAD	0.355438	41	0.0225739	TRUE	0.023	0.355438	0.134273	FALSE		0.085
ERGIC1|Q969X5	AsymAD	0.355303	41	0.0226292	TRUE	0.023	0.355303	0.134473	FALSE		0.0851
NYAP1|Q6ZVC0	AsymAD	-0.355279	41	0.0226388	TRUE	0.023	-0.355279	0.134509	FALSE		0.0852
SVOP|Q8N4V2	AsymAD	0.355113	41	0.0227065	TRUE	0.023	0.355113	0.13476	FALSE		0.0853
NUCB2|P80303	AsymAD	-0.355032	41	0.0227397	TRUE	0.023	-0.355032	0.134883	FALSE		0.0854
RABGEF1|Q9UJ41	AsymAD	0.355064	41	0.0227268	TRUE	0.023	0.355064	0.134835	FALSE		0.0854
WTAP|Q15007	AsymAD	-0.355056	41	0.0227298	TRUE	0.023	-0.355056	0.134846	FALSE		0.0854
STAT4|Q14765	AsymAD	0.354909	41	0.02279	TRUE	0.023	0.354909	0.13507	FALSE		0.0855
PDK3|Q15120	AsymAD	0.354847	41	0.0228154	TRUE	0.023	0.354847	0.135164	FALSE		0.0856
RPS11|P62280	AsymAD	-0.354789	41	0.0228394	TRUE	0.023	-0.354789	0.135253	FALSE		0.0856
C16orf62|Q7Z3J2	AsymAD	0.354647	41	0.0228978	TRUE	0.023	0.354647	0.135468	FALSE		0.0858
DBI|P07108	AsymAD	-0.354657	41	0.0228936	TRUE	0.023	-0.354657	0.135452	FALSE		0.0858
RUVBL2|Q9Y230	AsymAD	-0.354165	41	0.023097	TRUE	0.023	-0.354165	0.136197	FALSE		0.0862
TBCD|Q9BTW9	AsymAD	0.354151	41	0.023103	TRUE	0.023	0.354151	0.136219	FALSE		0.0863
CHTOP|Q9Y3Y2	AsymAD	-0.354019	41	0.0231577	TRUE	0.023	-0.354019	0.136419	FALSE		0.0864
GABARAPL1|Q9H0R8	AsymAD	-0.353876	41	0.0232173	TRUE	0.023	-0.353876	0.136638	FALSE		0.0865
PYM1|Q9BRP8	AsymAD	-0.353902	41	0.0232065	TRUE	0.023	-0.353902	0.136599	FALSE		0.0865
MSI2|Q96DH6	AsymAD	-0.353774	41	0.0232599	TRUE	0.023	-0.353774	0.136791	FALSE		0.0866
PDK2|Q15119	AsymAD	0.353843	41	0.023231	TRUE	0.023	0.353843	0.136688	FALSE		0.0866
RANBP3|Q9H6Z4	AsymAD	-0.35368	41	0.0232988	TRUE	0.023	-0.35368	0.136932	FALSE		0.0867
ABCA3|Q99758	AsymAD	0.353316	41	0.0234516	TRUE	0.023	0.353316	0.137482	FALSE		0.0871
LRRTM2|O43300	AsymAD	0.353228	41	0.0234886	TRUE	0.023	0.353228	0.137616	FALSE		0.0871
RRAS2|P62070	AsymAD	0.353218	41	0.0234925	TRUE	0.023	0.353218	0.137631	FALSE		0.0871
SRP14|P37108	AsymAD	-0.353268	41	0.0234717	TRUE	0.023	-0.353268	0.137557	FALSE		0.0871
FKBP15|Q5T1M5	AsymAD	-0.353118	41	0.023535	TRUE	0.024	-0.353118	0.137787	FALSE		0.0872
AMDHD2|Q9Y303	AsymAD	-0.352934	41	0.0236125	TRUE	0.024	-0.352934	0.138069	FALSE		0.0874
NACA|E9PAV3	AsymAD	-0.352953	41	0.0236046	TRUE	0.024	-0.352953	0.13804	FALSE		0.0874
RPL27|P61353	AsymAD	-0.352925	41	0.0236163	TRUE	0.024	-0.352925	0.138082	FALSE		0.0874
MECP2|P51608	AsymAD	-0.352905	41	0.0236246	TRUE	0.024	-0.352905	0.138112	FALSE		0.0875
TSPYL2|Q9H2G4	AsymAD	-0.352904	41	0.0236249	TRUE	0.024	-0.352904	0.138114	FALSE		0.0875
ZRANB2|O95218	AsymAD	-0.352816	41	0.0236625	TRUE	0.024	-0.352816	0.13825	FALSE		0.0875
PNISR|Q8TF01	AsymAD	-0.352536	41	0.0237812	TRUE	0.024	-0.352536	0.138676	FALSE		0.0878
EIF3H|O15372	AsymAD	-0.352396	41	0.0238406	TRUE	0.024	-0.352396	0.138888	FALSE		0.0879
FARS2|O95363	AsymAD	0.352398	41	0.0238397	TRUE	0.024	0.352398	0.138885	FALSE		0.0879
PTN|P21246	AsymAD	-0.351984	41	0.0240167	TRUE	0.024	-0.351984	0.13952	FALSE		0.0883
VSNL1|P62760	AsymAD	0.351991	41	0.0240135	TRUE	0.024	0.351991	0.139509	FALSE		0.0883
HNRNPA1|P09651	AsymAD	-0.351896	41	0.0240544	TRUE	0.024	-0.351896	0.139655	FALSE		0.0884
PQBP1|O60828	AsymAD	-0.351972	41	0.024022	TRUE	0.024	-0.351972	0.13954	FALSE		0.0884
ATP1A1|P05023	AsymAD	0.351811	41	0.024091	TRUE	0.024	0.351811	0.139785	FALSE		0.0885
CAMKK2|Q96RR4	AsymAD	0.351824	41	0.0240852	TRUE	0.024	0.351824	0.139765	FALSE		0.0885
TMEM88B|A6NKF7	AsymAD	-0.432927	27	0.0240949	TRUE	0.024	-0.432927	0.1398	FALSE		0.0885
KCNK9|Q9NPC2	AsymAD	0.425095	28	0.0241325	TRUE	0.024	0.425095	0.139931	FALSE		0.0886
PHKB|Q93100	AsymAD	0.351447	41	0.0242478	TRUE	0.024	0.351447	0.140344	FALSE		0.0889
RBMX|P38159	AsymAD	-0.351418	41	0.0242601	TRUE	0.024	-0.351418	0.14039	FALSE		0.0889
FOXJ3|Q9UPW0	AsymAD	-0.351091	41	0.024402	TRUE	0.024	-0.351091	0.140894	FALSE		0.0892
NUP62|P37198	AsymAD	-0.351075	41	0.0244087	TRUE	0.024	-0.351075	0.140918	FALSE		0.0892
SYP|P08247	AsymAD	0.351154	41	0.0243747	TRUE	0.024	0.351154	0.140796	FALSE		0.0892
TTC39B|Q5VTQ0	AsymAD	0.351095	41	0.0244002	TRUE	0.024	0.351095	0.140888	FALSE		0.0892
PKM|P14618	AsymAD	0.351026	41	0.02443	TRUE	0.024	0.351026	0.140994	FALSE		0.0893
HNRNPUL1|Q9BUJ2	AsymAD	-0.350852	41	0.0245061	TRUE	0.025	-0.350852	0.141263	FALSE		0.0894
MFN2|O95140	AsymAD	0.350871	41	0.0244978	TRUE	0.024	0.350871	0.141235	FALSE		0.0894
NAP1L4|Q99733	AsymAD	-0.350918	41	0.024477	TRUE	0.024	-0.350918	0.141161	FALSE		0.0894
CCDC43|Q96MW1	AsymAD	-0.350845	41	0.024509	TRUE	0.025	-0.350845	0.141274	FALSE		0.0895
GLMN|Q92990	AsymAD	0.350657	41	0.0245912	TRUE	0.025	0.350657	0.141566	FALSE		0.0896
MME|P08473	AsymAD	-0.350652	41	0.0245931	TRUE	0.025	-0.350652	0.141572	FALSE		0.0896
TMEM109|Q9BVC6	AsymAD	0.350452	41	0.0246809	TRUE	0.025	0.350452	0.141885	FALSE		0.0898
SSBP1|Q04837	AsymAD	-0.350382	41	0.0247114	TRUE	0.025	-0.350382	0.141993	FALSE		0.0899
ARL2BP|Q9Y2Y0	AsymAD	-0.350314	41	0.0247413	TRUE	0.025	-0.350314	0.142101	FALSE		0.09
UBQLN2|Q9UHD9	AsymAD	-0.35034	41	0.02473	TRUE	0.025	-0.35034	0.142059	FALSE		0.09
GPM6B|Q13491	AsymAD	0.350147	41	0.0248147	TRUE	0.025	0.350147	0.142363	FALSE		0.0901
NDRG4|Q9ULP0	AsymAD	0.350239	41	0.0247743	TRUE	0.025	0.350239	0.142218	FALSE		0.0901
TCEAL2|Q9H3H9	AsymAD	-0.350221	41	0.0247822	TRUE	0.025	-0.350221	0.142246	FALSE		0.0901
MAGI2|Q86UL8	AsymAD	-0.350059	41	0.0248534	TRUE	0.025	-0.350059	0.1425	FALSE		0.0902
ELMOD2|Q8IZ81	AsymAD	0.349996	41	0.0248813	TRUE	0.025	0.349996	0.142597	FALSE		0.0903
GABRA2|P47869	AsymAD	0.349991	41	0.0248836	TRUE	0.025	0.349991	0.142605	FALSE		0.0903
TMED5|Q9Y3A6	AsymAD	0.350027	41	0.0248677	TRUE	0.025	0.350027	0.14255	FALSE		0.0903
MIF|P14174	AsymAD	-0.349867	41	0.0249385	TRUE	0.025	-0.349867	0.1428	FALSE		0.0904
JAG2|Q9Y219	AsymAD	0.422809	28	0.0249871	TRUE	0.025	0.422809	0.142972	FALSE		0.0905
ATP1A2|P50993	AsymAD	0.349701	41	0.0250119	TRUE	0.025	0.349701	0.143061	FALSE		0.0906
COMMD7|Q86VX2	AsymAD	0.34973	41	0.0249988	TRUE	0.025	0.34973	0.143014	FALSE		0.0906
EXOC1|Q9NV70	AsymAD	0.34966	41	0.0250301	TRUE	0.025	0.34966	0.143126	FALSE		0.0906
ANXA7|P20073	AsymAD	-0.349601	41	0.0250562	TRUE	0.025	-0.349601	0.143219	FALSE		0.0907
SMPDL3B|Q92485	AsymAD	0.422567	28	0.0250792	TRUE	0.025	0.422567	0.143301	FALSE		0.0907
SPATS2|Q86XZ4	AsymAD	-0.349532	41	0.0250867	TRUE	0.025	-0.349532	0.143328	FALSE		0.0908
AIF1L|Q9BQI0	AsymAD	-0.349362	41	0.0251624	TRUE	0.025	-0.349362	0.143597	FALSE		0.0909
ETFRF1|Q6IPR1	AsymAD	-0.349384	41	0.0251526	TRUE	0.025	-0.349384	0.143563	FALSE		0.0909
CCK|P06307	AsymAD	-0.349241	41	0.0252166	TRUE	0.025	-0.349241	0.143788	FALSE		0.091
DSCR3|O14972	AsymAD	0.349315	41	0.0251834	TRUE	0.025	0.349315	0.143672	FALSE		0.091
TRAPPC2L|Q9UL33	AsymAD	0.349302	41	0.0251891	TRUE	0.025	0.349302	0.143693	FALSE		0.091
TXLNA|P40222	AsymAD	-0.349186	41	0.0252409	TRUE	0.025	-0.349186	0.143872	FALSE		0.0911
FKBP3|Q00688	AsymAD	-0.349067	41	0.0252944	TRUE	0.025	-0.349067	0.144059	FALSE		0.0912
PRMT5|O14744	AsymAD	0.349087	41	0.0252852	TRUE	0.025	0.349087	0.144026	FALSE		0.0912
ELOA|Q14241	AsymAD	-0.348966	41	0.0253396	TRUE	0.025	-0.348966	0.144217	FALSE		0.0913
DGUOK|Q16854	AsymAD	0.348898	41	0.0253698	TRUE	0.025	0.348898	0.144325	FALSE		0.0914
NCOA1|Q15788	AsymAD	-0.348775	41	0.0254251	TRUE	0.025	-0.348775	0.144517	FALSE		0.0915
SSBP2|P81877	AsymAD	-0.348676	41	0.0254697	TRUE	0.025	-0.348676	0.144673	FALSE		0.0916
ATP5PF|P18859	AsymAD	-0.348582	41	0.0255119	TRUE	0.026	-0.348582	0.144821	FALSE		0.0917
MTX1|Q13505	AsymAD	0.348557	41	0.0255231	TRUE	0.026	0.348557	0.144858	FALSE		0.0917
PLCL2|Q9UPR0	AsymAD	0.348577	41	0.0255143	TRUE	0.026	0.348577	0.144828	FALSE		0.0917
RPS6|P62753	AsymAD	-0.348553	41	0.0255249	TRUE	0.026	-0.348553	0.144864	FALSE		0.0917
CTTN|Q14247	AsymAD	-0.348392	41	0.0255975	TRUE	0.026	-0.348392	0.14512	FALSE		0.0919
KIF2A|O00139	AsymAD	0.348429	41	0.0255809	TRUE	0.026	0.348429	0.145062	FALSE		0.0919
XPNPEP3|Q9NQH7	AsymAD	0.348372	41	0.0256065	TRUE	0.026	0.348372	0.145151	FALSE		0.0919
PCP4L1|A6NKN8	AsymAD	-0.348078	41	0.02574	TRUE	0.026	-0.348078	0.145617	FALSE		0.0922
SUPT5H|O00267	AsymAD	-0.348085	41	0.0257368	TRUE	0.026	-0.348085	0.145606	FALSE		0.0922
TRAPPC5|Q8IUR0	AsymAD	0.34811	41	0.0257252	TRUE	0.026	0.34811	0.145565	FALSE		0.0922
CASKIN1|Q8WXD9	AsymAD	-0.347998	41	0.0257761	TRUE	0.026	-0.347998	0.145743	FALSE		0.0923
IFI27L2|Q9H2X8	AsymAD	-0.347882	41	0.0258289	TRUE	0.026	-0.347882	0.145925	FALSE		0.0924
ANAPC2|Q9UJX6	AsymAD	0.347739	41	0.0258944	TRUE	0.026	0.347739	0.146153	FALSE		0.0925
GRIA2|P42262	AsymAD	0.34781	41	0.0258617	TRUE	0.026	0.34781	0.146039	FALSE		0.0925
LSM4|Q9Y4Z0	AsymAD	-0.347791	41	0.0258704	TRUE	0.026	-0.347791	0.146069	FALSE		0.0925
WDR17|Q8IZU2	AsymAD	0.347706	41	0.0259091	TRUE	0.026	0.347706	0.146204	FALSE		0.0926
C2CD5|Q86YS7	AsymAD	0.347628	41	0.0259447	TRUE	0.026	0.347628	0.14633	FALSE		0.0927
ENC1|O14682	AsymAD	0.347433	41	0.0260341	TRUE	0.026	0.347433	0.146637	FALSE		0.0929
MAP7D2|Q96T17	AsymAD	-0.347388	41	0.0260548	TRUE	0.026	-0.347388	0.146709	FALSE		0.0929
TBC1D10A|Q9BXI6	AsymAD	0.347341	41	0.0260763	TRUE	0.026	0.347341	0.146783	FALSE		0.0929
MIEF1|L0R8F8	AsymAD	-0.347264	41	0.0261115	TRUE	0.026	-0.347264	0.146904	FALSE		0.093
MYH10|P35580	AsymAD	0.347108	41	0.0261834	TRUE	0.026	0.347108	0.147153	FALSE		0.0932
IGHG1|P01857	AsymAD	0.346998	41	0.0262339	TRUE	0.026	0.346998	0.147327	FALSE		0.0933
TIMM9|Q9Y5J7	AsymAD	-0.346949	41	0.0262566	TRUE	0.026	-0.346949	0.147407	FALSE		0.0933
POTEF|A5A3E0	AsymAD	0.346735	41	0.0263557	TRUE	0.026	0.346735	0.147754	FALSE		0.0936
TTC21B|Q7Z4L5	AsymAD	0.346651	41	0.0263946	TRUE	0.026	0.346651	0.147887	FALSE		0.0936
DRC7|Q8IY82	AsymAD	-0.419081	28	0.0264336	TRUE	0.026	-0.419081	0.148023	FALSE		0.0937
EXOC4|Q96A65	AsymAD	0.346634	41	0.0264025	TRUE	0.026	0.346634	0.147914	FALSE		0.0937
ATOX1|O00244	AsymAD	-0.346464	41	0.0264813	TRUE	0.026	-0.346464	0.148188	FALSE		0.0938
TOR1A|O14656	AsymAD	0.346497	41	0.0264661	TRUE	0.026	0.346497	0.148135	FALSE		0.0938
FLOT2|Q14254	AsymAD	0.346377	41	0.0265217	TRUE	0.027	0.346377	0.148328	FALSE		0.0939
DDX46|Q7L014	AsymAD	-0.346115	41	0.0266438	TRUE	0.027	-0.346115	0.148744	FALSE		0.0942
EEF1B2|P24534	AsymAD	-0.345958	41	0.0267172	TRUE	0.027	-0.345958	0.148995	FALSE		0.0943
SLCO1C1|Q9NYB5	AsymAD	0.345907	41	0.0267413	TRUE	0.027	0.345907	0.149079	FALSE		0.0944
ATP6V1F|Q16864	AsymAD	-0.345782	41	0.0268	TRUE	0.027	-0.345782	0.14928	FALSE		0.0945
CHMP2B|Q9UQN3	AsymAD	-0.345839	41	0.0267732	TRUE	0.027	-0.345839	0.149188	FALSE		0.0945
SCAF8|Q9UPN6	AsymAD	-0.345836	41	0.0267746	TRUE	0.027	-0.345836	0.149193	FALSE		0.0945
MT2A|P02795	AsymAD	0.345555	41	0.0269069	TRUE	0.027	0.345555	0.149644	FALSE		0.0948
SAP30|O75446	AsymAD	-0.345402	41	0.0269786	TRUE	0.027	-0.345402	0.149894	FALSE		0.0949
VASP|P50552	AsymAD	-0.345303	41	0.0270257	TRUE	0.027	-0.345303	0.150055	FALSE		0.095
CUL9|Q8IWT3	AsymAD	0.345234	41	0.027058	TRUE	0.027	0.345234	0.150165	FALSE		0.0951
HYI|Q5T013	AsymAD	-0.345254	41	0.0270486	TRUE	0.027	-0.345254	0.150134	FALSE		0.0951
ATP6V0D1|P61421	AsymAD	0.34512	41	0.0271124	TRUE	0.027	0.34512	0.150348	FALSE		0.0952
NUP58|Q9BVL2	AsymAD	-0.345127	41	0.0271088	TRUE	0.027	-0.345127	0.150337	FALSE		0.0952
SLC2A3|P11169	AsymAD	0.34512	41	0.0271122	TRUE	0.027	0.34512	0.150348	FALSE		0.0952
TBC1D17|Q9HA65	AsymAD	0.345122	41	0.0271114	TRUE	0.027	0.345122	0.150345	FALSE		0.0952
YTHDF1|Q9BYJ9	AsymAD	-0.344983	41	0.0271772	TRUE	0.027	-0.344983	0.15057	FALSE		0.0953
SP3|Q02447	AsymAD	-0.416895	28	0.027313	TRUE	0.027	-0.416895	0.151033	FALSE		0.0956
RTCB|Q9Y3I0	AsymAD	-0.344662	41	0.0273301	TRUE	0.027	-0.344662	0.151091	FALSE		0.0957
SNAP91|O60641	AsymAD	-0.344662	41	0.0273302	TRUE	0.027	-0.344662	0.151091	FALSE		0.0957
PCBD2|Q9H0N5	AsymAD	-0.344391	41	0.0274595	TRUE	0.027	-0.344391	0.151525	FALSE		0.0959
UBE4A|Q14139	AsymAD	0.344428	41	0.0274419	TRUE	0.027	0.344428	0.151465	FALSE		0.0959
MMAA|Q8IVH4	AsymAD	-0.344309	41	0.0274989	TRUE	0.027	-0.344309	0.151658	FALSE		0.096
SPRED2|Q7Z698	AsymAD	0.344348	41	0.0274799	TRUE	0.027	0.344348	0.151594	FALSE		0.096
DDX50|Q9BQ39	AsymAD	-0.344265	41	0.0275201	TRUE	0.028	-0.344265	0.151731	FALSE		0.0961
RPL28|P46779	AsymAD	-0.34422	41	0.0275418	TRUE	0.028	-0.34422	0.151804	FALSE		0.0961
SOBP|A7XYQ1	AsymAD	-0.34426	41	0.0275223	TRUE	0.028	-0.34426	0.151737	FALSE		0.0961
UQCC1|Q9NVA1	AsymAD	0.344202	41	0.02755	TRUE	0.028	0.344202	0.151831	FALSE		0.0961
HLA-DMA|P28067	AsymAD	0.423908	27	0.0275553	TRUE	0.028	0.423908	0.151848	FALSE		0.0962
MAP3K13|O43283	AsymAD	0.344004	41	0.0276452	TRUE	0.028	0.344004	0.152149	FALSE		0.0963
CDC42|P60953	AsymAD	0.343942	41	0.0276752	TRUE	0.028	0.343942	0.152251	FALSE		0.0964
HEBP1|Q9NRV9	AsymAD	-0.343932	41	0.0276802	TRUE	0.028	-0.343932	0.152267	FALSE		0.0964
POLDIP3|Q9BY77	AsymAD	-0.343823	41	0.0277326	TRUE	0.028	-0.343823	0.152444	FALSE		0.0965
SURF4|O15260	AsymAD	0.34387	41	0.0277098	TRUE	0.028	0.34387	0.152367	FALSE		0.0965
TGM2|P21980	AsymAD	0.343831	41	0.027729	TRUE	0.028	0.343831	0.152432	FALSE		0.0965
BRD8|Q9H0E9	AsymAD	-0.343685	41	0.0277996	TRUE	0.028	-0.343685	0.15267	FALSE		0.0967
CFAP36|Q96G28	AsymAD	-0.343639	41	0.0278219	TRUE	0.028	-0.343639	0.152742	FALSE		0.0967
CHORDC1|Q9UHD1	AsymAD	-0.343677	41	0.0278035	TRUE	0.028	-0.343677	0.152682	FALSE		0.0967
SPECC1L|Q69YQ0	AsymAD	-0.343628	41	0.0278273	TRUE	0.028	-0.343628	0.15276	FALSE		0.0967
MRPL12|P52815	AsymAD	-0.343523	41	0.027878	TRUE	0.028	-0.343523	0.152931	FALSE		0.0968
ZC2HC1A|Q96GY0	AsymAD	-0.343545	41	0.0278671	TRUE	0.028	-0.343545	0.152895	FALSE		0.0968
SMAP2|Q8WU79	AsymAD	-0.343445	41	0.0279156	TRUE	0.028	-0.343445	0.153058	FALSE		0.0969
DENND5B|Q6ZUT9	AsymAD	0.343412	41	0.0279317	TRUE	0.028	0.343412	0.153111	FALSE		0.097
LARP4B|Q92615	AsymAD	-0.343382	41	0.0279465	TRUE	0.028	-0.343382	0.153161	FALSE		0.097
THYN1|Q9P016	AsymAD	-0.3433	41	0.0279864	TRUE	0.028	-0.3433	0.153296	FALSE		0.0971
ZHX1-C8orf76|Q96EF9	AsymAD	0.415098	28	0.0280537	TRUE	0.028	0.415098	0.153521	FALSE		0.0972
BECN1|Q14457	AsymAD	0.343068	41	0.0280994	TRUE	0.028	0.343068	0.153673	FALSE		0.0973
RBM10|P98175	AsymAD	-0.34311	41	0.0280789	TRUE	0.028	-0.34311	0.153605	FALSE		0.0973
ITGB8|P26012	AsymAD	0.342971	41	0.0281468	TRUE	0.028	0.342971	0.153831	FALSE		0.0974
STMN1|P16949	AsymAD	-0.343017	41	0.0281244	TRUE	0.028	-0.343017	0.153757	FALSE		0.0974
SMAP|O00193	AsymAD	-0.342814	41	0.0282235	TRUE	0.028	-0.342814	0.154089	FALSE		0.0976
MINOS1|Q5TGZ0	AsymAD	0.342697	41	0.0282812	TRUE	0.028	0.342697	0.154281	FALSE		0.0977
LPGAT1|Q92604	AsymAD	0.342478	41	0.0283885	TRUE	0.028	0.342478	0.154644	FALSE		0.0979
CHMP4A|Q9BY43	AsymAD	-0.342429	41	0.0284129	TRUE	0.028	-0.342429	0.154725	FALSE		0.098
GNB1|P62873	AsymAD	0.34238	41	0.028437	TRUE	0.028	0.34238	0.154805	FALSE		0.098
KIAA0232|Q92628	AsymAD	0.342247	41	0.0285024	TRUE	0.029	0.342247	0.155022	FALSE		0.0982
RFC5|P40937	AsymAD	0.342183	41	0.0285344	TRUE	0.029	0.342183	0.155129	FALSE		0.0982
SLC39A10|Q9ULF5	AsymAD	-0.342096	41	0.0285775	TRUE	0.029	-0.342096	0.155274	FALSE		0.0983
ARPP19|P56211	AsymAD	-0.341999	41	0.0286253	TRUE	0.029	-0.341999	0.155431	FALSE		0.0984
RUFY2|Q8WXA3	AsymAD	0.342056	41	0.028597	TRUE	0.029	0.342056	0.155338	FALSE		0.0984
BSCL2|Q96G97	AsymAD	0.341812	41	0.0287182	TRUE	0.029	0.341812	0.155738	FALSE		0.0986
EPB41L3|Q9Y2J2	AsymAD	0.341859	41	0.0286949	TRUE	0.029	0.341859	0.155661	FALSE		0.0986
GFPT1|Q06210	AsymAD	0.341794	41	0.0287271	TRUE	0.029	0.341794	0.155767	FALSE		0.0986
TTC26|A0AVF1	AsymAD	0.421054	27	0.0287307	TRUE	0.029	0.421054	0.15578	FALSE		0.0986
TFB2M|Q9H5Q4	AsymAD	0.341592	41	0.0288277	TRUE	0.029	0.341592	0.156103	FALSE		0.0988
TTC5|Q8N0Z6	AsymAD	0.341611	41	0.0288182	TRUE	0.029	0.341611	0.15607	FALSE		0.0988
GPSM2|P81274	AsymAD	0.341522	41	0.0288624	TRUE	0.029	0.341522	0.156217	FALSE		0.0989
SYAP1|Q96A49	AsymAD	-0.341122	41	0.0290629	TRUE	0.029	-0.341122	0.156883	FALSE		0.0993
VSTM2B|A6NLU5	AsymAD	-0.341166	41	0.0290409	TRUE	0.029	-0.341166	0.156813	FALSE		0.0993
RAB4A|P20338	AsymAD	0.341079	41	0.0290845	TRUE	0.029	0.341079	0.156954	FALSE		0.0994
PPP1R3F|Q6ZSY5	AsymAD	-0.340955	41	0.0291468	TRUE	0.029	-0.340955	0.157159	FALSE		0.0995
MRRF|Q96E11	AsymAD	-0.340909	41	0.02917	TRUE	0.029	-0.340909	0.157236	FALSE		0.0996
SH3BGRL3|Q9H299	AsymAD	-0.340858	41	0.0291958	TRUE	0.029	-0.340858	0.15732	FALSE		0.0996
SYNGR1|O43759	AsymAD	0.340874	41	0.0291876	TRUE	0.029	0.340874	0.157294	FALSE		0.0996
MAST4|O15021	AsymAD	-0.34064	41	0.0293056	TRUE	0.029	-0.34064	0.157681	FALSE		0.0998
ZNF598|Q86UK7	AsymAD	-0.340697	41	0.0292769	TRUE	0.029	-0.340697	0.157586	FALSE		0.0998
EBNA1BP2|Q99848	AsymAD	-0.340543	41	0.0293546	TRUE	0.029	-0.340543	0.157841	FALSE		0.0999
SLC25A12|O75746	AsymAD	0.340542	41	0.0293554	TRUE	0.029	0.340542	0.157844	FALSE		0.0999
TMOD1|P28289	AsymAD	-0.340503	41	0.029375	TRUE	0.029	-0.340503	0.157909	FALSE		0.1
CDC73|Q6P1J9	AsymAD	-0.340354	41	0.0294503	TRUE	0.029	-0.340354	0.158157	FALSE		0.1001
PRKCSH|P14314	AsymAD	-0.340438	41	0.0294081	TRUE	0.029	-0.340438	0.158019	FALSE		0.1001
TP53RK|Q96S44	AsymAD	-0.340445	41	0.0294045	TRUE	0.029	-0.340445	0.158007	FALSE		0.1001
TAGLN3|Q9UI15	AsymAD	-0.340077	41	0.0295913	TRUE	0.03	-0.340077	0.158621	FALSE		0.1004
ACOT9|Q9Y305	AsymAD	0.339876	41	0.0296938	TRUE	0.03	0.339876	0.158959	FALSE		0.1007
MLST8|Q9BVC4	AsymAD	-0.339808	41	0.029729	TRUE	0.03	-0.339808	0.159072	FALSE		0.1007
CWF19L1|Q69YN2	AsymAD	0.339527	41	0.0298726	TRUE	0.03	0.339527	0.15954	FALSE		0.101
FAM107B|Q9H098	AsymAD	-0.339577	41	0.0298469	TRUE	0.03	-0.339577	0.159455	FALSE		0.101
RPS6KA3|P51812	AsymAD	0.339574	41	0.0298489	TRUE	0.03	0.339574	0.159462	FALSE		0.101
HIST3H2BB|Q8N257	AsymAD	-0.339317	41	0.029981	TRUE	0.03	-0.339317	0.159891	FALSE		0.1012
TRAF2|Q12933	AsymAD	0.339346	41	0.029966	TRUE	0.03	0.339346	0.159842	FALSE		0.1012
KIAA1107|Q9UPP5	AsymAD	-0.339285	41	0.0299974	TRUE	0.03	-0.339285	0.159945	FALSE		0.1013
UNC13A|Q9UPW8	AsymAD	0.339301	41	0.0299893	TRUE	0.03	0.339301	0.159919	FALSE		0.1013
KBTBD11|O94819	AsymAD	-0.339202	41	0.0300402	TRUE	0.03	-0.339202	0.160084	FALSE		0.1014
RALY|Q9UKM9	AsymAD	-0.339111	41	0.0300869	TRUE	0.03	-0.339111	0.160237	FALSE		0.1015
SH2D3C|Q8N5H7	AsymAD	0.339063	41	0.0301121	TRUE	0.03	0.339063	0.160319	FALSE		0.1015
CRIPT|Q9P021	AsymAD	-0.338952	41	0.0301694	TRUE	0.03	-0.338952	0.160503	FALSE		0.1016
KIAA1324L|A8MWY0	AsymAD	0.339027	41	0.0301303	TRUE	0.03	0.339027	0.160378	FALSE		0.1016
METTL7B|Q6UX53	AsymAD	-0.338991	41	0.0301492	TRUE	0.03	-0.338991	0.160438	FALSE		0.1016
SLC7A5|Q01650	AsymAD	0.338933	41	0.0301793	TRUE	0.03	0.338933	0.160536	FALSE		0.1017
CLIP2|Q9UDT6	AsymAD	-0.338832	41	0.0302314	TRUE	0.03	-0.338832	0.160706	FALSE		0.1018
EIF2AK4|Q9P2K8	AsymAD	0.338791	41	0.0302529	TRUE	0.03	0.338791	0.160776	FALSE		0.1018
NUDT21|O43809	AsymAD	-0.338833	41	0.0302311	TRUE	0.03	-0.338833	0.160705	FALSE		0.1018
HIST2H2BC|Q6DN03	AsymAD	-0.338728	41	0.0302856	TRUE	0.03	-0.338728	0.16088	FALSE		0.1019
MRPS24|Q96EL2	AsymAD	0.417356	27	0.0303132	TRUE	0.03	0.417356	0.160971	FALSE		0.1019
CLCN6|P51797	AsymAD	0.338549	41	0.0303785	TRUE	0.03	0.338549	0.161179	FALSE		0.1021
LAMTOR2|Q9Y2Q5	AsymAD	-0.338481	41	0.0304141	TRUE	0.03	-0.338481	0.161295	FALSE		0.1021
RHOT1|Q8IXI2	AsymAD	0.338477	41	0.0304162	TRUE	0.03	0.338477	0.161302	FALSE		0.1021
DICER1|Q9UPY3	AsymAD	0.338246	41	0.0305367	TRUE	0.031	0.338246	0.161691	FALSE		0.1024
TMSB15A|P0CG34	AsymAD	-0.338276	41	0.0305211	TRUE	0.031	-0.338276	0.161642	FALSE		0.1024
FUBP3|Q96I24	AsymAD	-0.338183	41	0.0305698	TRUE	0.031	-0.338183	0.1618	FALSE		0.1025
HEBP2|Q9Y5Z4	AsymAD	-0.338048	41	0.0306404	TRUE	0.031	-0.338048	0.162028	FALSE		0.1026
SACM1L|Q9NTJ5	AsymAD	0.338011	41	0.0306596	TRUE	0.031	0.338011	0.162089	FALSE		0.1026
ZDHHC21|Q8IVQ6	AsymAD	0.416655	27	0.0306207	TRUE	0.031	0.416655	0.161963	FALSE		0.1026
SNX1|Q13596	AsymAD	-0.337873	41	0.0307323	TRUE	0.031	-0.337873	0.162324	FALSE		0.1028
HYPK|Q9NX55	AsymAD	-0.337745	41	0.0307998	TRUE	0.031	-0.337745	0.162537	FALSE		0.1029
TUT7|Q5VYS8	AsymAD	0.416323	27	0.0307674	TRUE	0.031	0.416323	0.162433	FALSE		0.1029
CHN1|P15882	AsymAD	0.3377	41	0.0308233	TRUE	0.031	0.3377	0.162614	FALSE		0.103
RPS9|P46781	AsymAD	-0.337636	41	0.0308574	TRUE	0.031	-0.337636	0.162721	FALSE		0.103
ATP2B3|Q16720	AsymAD	0.337542	41	0.0309065	TRUE	0.031	0.337542	0.162878	FALSE		0.1031
NECTIN2|Q92692	AsymAD	0.337474	41	0.0309424	TRUE	0.031	0.337474	0.162994	FALSE		0.1032
TIA1|P31483	AsymAD	-0.337515	41	0.0309212	TRUE	0.031	-0.337515	0.162926	FALSE		0.1032
CHMP3|Q9Y3E7	AsymAD	-0.33739	41	0.0309873	TRUE	0.031	-0.33739	0.163137	FALSE		0.1033
EIF2B1|Q14232	AsymAD	0.337384	41	0.0309904	TRUE	0.031	0.337384	0.163147	FALSE		0.1033
GRIA3|P42263	AsymAD	0.33738	41	0.0309925	TRUE	0.031	0.33738	0.163154	FALSE		0.1033
KIFAP3|Q92845	AsymAD	0.337391	41	0.0309867	TRUE	0.031	0.337391	0.163135	FALSE		0.1033
RPS4X|P62701	AsymAD	-0.337323	41	0.0310226	TRUE	0.031	-0.337323	0.16325	FALSE		0.1034
SF1|Q15637	AsymAD	-0.337198	41	0.0310889	TRUE	0.031	-0.337198	0.163459	FALSE		0.1035
ARHGEF7|Q14155	AsymAD	0.337101	41	0.0311402	TRUE	0.031	0.337101	0.163623	FALSE		0.1036
MRS2|Q9HD23	AsymAD	0.337005	41	0.0311915	TRUE	0.031	0.337005	0.163786	FALSE		0.1037
WASHC2A|Q641Q2	AsymAD	-0.336995	41	0.0311968	TRUE	0.031	-0.336995	0.163803	FALSE		0.1037
MICALL1|Q8N3F8	AsymAD	-0.336909	41	0.0312428	TRUE	0.031	-0.336909	0.163953	FALSE		0.1038
SESTD1|Q86VW0	AsymAD	0.336913	41	0.0312402	TRUE	0.031	0.336913	0.163945	FALSE		0.1038
GRIA4|P48058	AsymAD	0.336858	41	0.03127	TRUE	0.031	0.336858	0.164042	FALSE		0.1039
RAB3GAP1|Q15042	AsymAD	0.336864	41	0.0312664	TRUE	0.031	0.336864	0.164029	FALSE		0.1039
RPS15|P62841	AsymAD	-0.336795	41	0.0313034	TRUE	0.031	-0.336795	0.16415	FALSE		0.1039
JPT2|Q9H910	AsymAD	-0.336339	41	0.0315475	TRUE	0.032	-0.336339	0.164928	FALSE		0.1044
SRSF5|Q13243	AsymAD	-0.336283	41	0.0315778	TRUE	0.032	-0.336283	0.165024	FALSE		0.1045
CYB5B|O43169	AsymAD	0.336129	41	0.0316604	TRUE	0.032	0.336129	0.16529	FALSE		0.1047
COA5|Q86WW8	AsymAD	0.335776	41	0.0318512	TRUE	0.032	0.335776	0.165894	FALSE		0.105
GOLGA2|Q08379	AsymAD	-0.335824	41	0.0318255	TRUE	0.032	-0.335824	0.165813	FALSE		0.105
PTBP1|P26599	AsymAD	-0.335808	41	0.0318342	TRUE	0.032	-0.335808	0.16584	FALSE		0.105
SLC25A4|P12235	AsymAD	0.335685	41	0.0319008	TRUE	0.032	0.335685	0.166052	FALSE		0.1051
STAU2|Q9NUL3	AsymAD	-0.335587	41	0.0319535	TRUE	0.032	-0.335587	0.166215	FALSE		0.1052
CAP1|Q01518	AsymAD	-0.335572	41	0.0319619	TRUE	0.032	-0.335572	0.166241	FALSE		0.1053
FAU|P62861	AsymAD	-0.335557	41	0.03197	TRUE	0.032	-0.335557	0.166267	FALSE		0.1053
LYSMD2|Q8IV50	AsymAD	-0.335563	41	0.0319669	TRUE	0.032	-0.335563	0.166257	FALSE		0.1053
ATP5F1C|P36542	AsymAD	-0.33538	41	0.0320662	TRUE	0.032	-0.33538	0.166572	FALSE		0.1055
HP1BP3|Q5SSJ5	AsymAD	-0.335322	41	0.0320977	TRUE	0.032	-0.335322	0.166672	FALSE		0.1055
PMPCB|O75439	AsymAD	0.335363	41	0.0320755	TRUE	0.032	0.335363	0.166601	FALSE		0.1055
RAB9B|Q9NP90	AsymAD	0.335344	41	0.0320857	TRUE	0.032	0.335344	0.166633	FALSE		0.1055
TNKS1BP1|Q9C0C2	AsymAD	-0.335321	41	0.0320983	TRUE	0.032	-0.335321	0.166674	FALSE		0.1055
RPA2|P15927	AsymAD	-0.33531	41	0.0321043	TRUE	0.032	-0.33531	0.166692	FALSE		0.1056
ARHGAP24|Q8N264	AsymAD	0.41302	27	0.032257	TRUE	0.032	0.41302	0.167174	FALSE		0.1059
RALYL|Q86SE5	AsymAD	-0.335004	41	0.0322718	TRUE	0.032	-0.335004	0.16722	FALSE		0.1059
CASK|O14936	AsymAD	0.334838	41	0.0323627	TRUE	0.032	0.334838	0.167505	FALSE		0.1061
NDUFB5|O43674	AsymAD	0.33479	41	0.0323888	TRUE	0.032	0.33479	0.167586	FALSE		0.1061
FGFR1OP2|Q9NVK5	AsymAD	-0.334738	41	0.0324171	TRUE	0.032	-0.334738	0.167677	FALSE		0.1062
HECA|Q9UBI9	AsymAD	-0.33475	41	0.0324105	TRUE	0.032	-0.33475	0.167656	FALSE		0.1062
ABI2|Q9NYB9	AsymAD	-0.334636	41	0.0324732	TRUE	0.032	-0.334636	0.167852	FALSE		0.1063
HINT3|Q9NQE9	AsymAD	-0.334654	41	0.0324637	TRUE	0.032	-0.334654	0.167823	FALSE		0.1063
CHMP2A|O43633	AsymAD	-0.334487	41	0.0325553	TRUE	0.033	-0.334487	0.168108	FALSE		0.1064
USP13|Q92995	AsymAD	0.334568	41	0.0325106	TRUE	0.033	0.334568	0.167969	FALSE		0.1064
MPRIP|Q6WCQ1	AsymAD	0.334348	41	0.0326325	TRUE	0.033	0.334348	0.168351	FALSE		0.1066
PSMC4|P43686	AsymAD	-0.334197	41	0.0327157	TRUE	0.033	-0.334197	0.168607	FALSE		0.1068
ATXN2L|Q8WWM7	AsymAD	-0.334065	41	0.0327889	TRUE	0.033	-0.334065	0.168835	FALSE		0.1069
VPS26A|O75436	AsymAD	0.334087	41	0.0327769	TRUE	0.033	0.334087	0.168796	FALSE		0.1069
LUC7L3|O95232	AsymAD	-0.333986	41	0.0328326	TRUE	0.033	-0.333986	0.168971	FALSE		0.107
SART1|O43290	AsymAD	-0.33392	41	0.0328693	TRUE	0.033	-0.33392	0.169083	FALSE		0.1071
DNAJC11|Q9NVH1	AsymAD	0.333804	41	0.0329338	TRUE	0.033	0.333804	0.169284	FALSE		0.1072
KLC1|Q07866	AsymAD	0.33379	41	0.0329415	TRUE	0.033	0.33379	0.169308	FALSE		0.1072
SERPINB6|P35237	AsymAD	-0.333794	41	0.0329394	TRUE	0.033	-0.333794	0.169301	FALSE		0.1072
S100A13|Q99584	AsymAD	-0.333719	41	0.0329812	TRUE	0.033	-0.333719	0.169431	FALSE		0.1073
UBE2NL|Q5JXB2	AsymAD	-0.403831	28	0.0330759	TRUE	0.033	-0.403831	0.169727	FALSE		0.1075
YY1|P25490	AsymAD	-0.333537	41	0.033083	TRUE	0.033	-0.333537	0.169748	FALSE		0.1075
NUDT9|Q9BW91	AsymAD	-0.333318	41	0.0332054	TRUE	0.033	-0.333318	0.17013	FALSE		0.1077
TTC37|Q6PGP7	AsymAD	0.333338	41	0.033194	TRUE	0.033	0.333338	0.170095	FALSE		0.1077
TIMM8B|Q9Y5J9	AsymAD	-0.333185	41	0.0332801	TRUE	0.033	-0.333185	0.170364	FALSE		0.1079
CHAMP1|Q96JM3	AsymAD	-0.333103	41	0.033326	TRUE	0.033	-0.333103	0.170506	FALSE		0.108
CLDN5|O00501	AsymAD	0.403226	28	0.0333648	TRUE	0.033	0.403226	0.170626	FALSE		0.108
LARS2|Q15031	AsymAD	0.333085	41	0.0333362	TRUE	0.033	0.333085	0.170537	FALSE		0.108
OGDHL|Q9ULD0	AsymAD	0.333083	41	0.033337	TRUE	0.033	0.333083	0.17054	FALSE		0.108
WASH3P|C4AMC7	AsymAD	-0.332978	41	0.0333961	TRUE	0.033	-0.332978	0.170722	FALSE		0.1081
VPS45|Q9NRW7	AsymAD	0.332891	41	0.0334453	TRUE	0.033	0.332891	0.170878	FALSE		0.1082
PHF14|O94880	AsymAD	-0.332803	41	0.0334946	TRUE	0.033	-0.332803	0.171031	FALSE		0.1083
FMC1|Q96HJ9	AsymAD	-0.332729	41	0.0335366	TRUE	0.034	-0.332729	0.17116	FALSE		0.1084
GAPDH|P04406	AsymAD	-0.332746	41	0.0335269	TRUE	0.034	-0.332746	0.171131	FALSE		0.1084
FOXK2|Q01167	AsymAD	-0.33263	41	0.0335929	TRUE	0.034	-0.33263	0.171333	FALSE		0.1085
JPT1|Q9UK76	AsymAD	-0.332564	41	0.03363	TRUE	0.034	-0.332564	0.17145	FALSE		0.1086
MAIP1|Q8WWC4	AsymAD	0.332572	41	0.0336256	TRUE	0.034	0.332572	0.171436	FALSE		0.1086
TBR1|Q16650	AsymAD	-0.332515	41	0.0336578	TRUE	0.034	-0.332515	0.171535	FALSE		0.1086
ASTN1|O14525	AsymAD	0.332313	41	0.0337723	TRUE	0.034	0.332313	0.17189	FALSE		0.1088
CDK6|Q00534	AsymAD	0.402418	28	0.0337535	TRUE	0.034	0.402418	0.171831	FALSE		0.1088
HSBP1|O75506	AsymAD	-0.33223	41	0.0338193	TRUE	0.034	-0.33223	0.172036	FALSE		0.1089
RBMXL1|Q96E39	AsymAD	-0.332233	41	0.0338179	TRUE	0.034	-0.332233	0.172032	FALSE		0.1089
SAP130|Q9H0E3	AsymAD	-0.332171	41	0.0338532	TRUE	0.034	-0.332171	0.172145	FALSE		0.109
RCN2|Q14257	AsymAD	-0.332063	41	0.0339149	TRUE	0.034	-0.332063	0.172335	FALSE		0.1091
AP1M1|Q9BXS5	AsymAD	0.332037	41	0.0339295	TRUE	0.034	0.332037	0.172381	FALSE		0.1092
DMAC2L|Q99766	AsymAD	0.331957	41	0.0339752	TRUE	0.034	0.331957	0.172524	FALSE		0.1092
SNRNP35|Q16560	AsymAD	-0.409355	27	0.0339778	TRUE	0.034	-0.409355	0.172532	FALSE		0.1092
STAT2|P52630	AsymAD	0.331842	41	0.0340408	TRUE	0.034	0.331842	0.172725	FALSE		0.1094
ATP5F1D|P30049	AsymAD	-0.33175	41	0.0340936	TRUE	0.034	-0.33175	0.172887	FALSE		0.1095
CYP7B1|O75881	AsymAD	0.331682	41	0.0341325	TRUE	0.034	0.331682	0.173007	FALSE		0.1095
EXOC6|Q8TAG9	AsymAD	0.331699	41	0.0341225	TRUE	0.034	0.331699	0.172976	FALSE		0.1095
SRSF11|Q05519	AsymAD	-0.331674	41	0.0341368	TRUE	0.034	-0.331674	0.17302	FALSE		0.1096
TSPYL4|Q9UJ04	AsymAD	-0.331668	41	0.0341405	TRUE	0.034	-0.331668	0.173031	FALSE		0.1096
IGF2R|P11717	AsymAD	0.331528	41	0.0342207	TRUE	0.034	0.331528	0.173278	FALSE		0.1097
LIN7A|O14910	AsymAD	-0.33153	41	0.0342199	TRUE	0.034	-0.33153	0.173276	FALSE		0.1097
CDC42BPA|Q5VT25	AsymAD	0.331462	41	0.0342588	TRUE	0.034	0.331462	0.173393	FALSE		0.1098
COX8A|P10176	AsymAD	0.33137	41	0.0343118	TRUE	0.034	0.33137	0.173555	FALSE		0.1099
SHISA7|A6NL88	AsymAD	-0.331325	41	0.0343378	TRUE	0.034	-0.331325	0.173634	FALSE		0.1099
EIF3I|Q13347	AsymAD	-0.331162	41	0.0344318	TRUE	0.034	-0.331162	0.173919	FALSE		0.1101
MRPS2|Q9Y399	AsymAD	0.331154	41	0.0344361	TRUE	0.034	0.331154	0.173934	FALSE		0.1101
CCDC177|Q9NQR7	AsymAD	-0.331047	41	0.0344981	TRUE	0.034	-0.331047	0.174124	FALSE		0.1103
NCOA2|Q15596	AsymAD	-0.33102	41	0.0345134	TRUE	0.035	-0.33102	0.17417	FALSE		0.1103
SRP19|P09132	AsymAD	-0.330913	41	0.0345754	TRUE	0.035	-0.330913	0.17436	FALSE		0.1104
INPP4B|O15327	AsymAD	0.330866	41	0.0346027	TRUE	0.035	0.330866	0.174445	FALSE		0.1105
NME7|Q9Y5B8	AsymAD	0.3308	41	0.0346411	TRUE	0.035	0.3308	0.174562	FALSE		0.1105
NBL1|P41271	AsymAD	-0.330768	41	0.03466	TRUE	0.035	-0.330768	0.174618	FALSE		0.1106
LRPAP1|P30533	AsymAD	-0.330611	41	0.0347508	TRUE	0.035	-0.330611	0.174894	FALSE		0.1107
KHDRBS2|Q5VWX1	AsymAD	-0.330598	41	0.0347584	TRUE	0.035	-0.330598	0.174918	FALSE		0.1108
NIPSNAP3B|Q9BS92	AsymAD	-0.330557	41	0.0347824	TRUE	0.035	-0.330557	0.174991	FALSE		0.1108
NCKAP1|Q9Y2A7	AsymAD	0.330475	41	0.0348299	TRUE	0.035	0.330475	0.175137	FALSE		0.1109
NFAT5|O94916	AsymAD	-0.330451	41	0.0348443	TRUE	0.035	-0.330451	0.175181	FALSE		0.1109
SEC16A|O15027	AsymAD	-0.330449	41	0.0348455	TRUE	0.035	-0.330449	0.175185	FALSE		0.1109
WDR35|Q9P2L0	AsymAD	0.330489	41	0.034822	TRUE	0.035	0.330489	0.175111	FALSE		0.1109
HSD17B10|Q99714	AsymAD	-0.330423	41	0.0348601	TRUE	0.035	-0.330423	0.175229	FALSE		0.111
RIC8A|Q9NPQ8	AsymAD	0.330424	41	0.0348598	TRUE	0.035	0.330424	0.175228	FALSE		0.111
SPP1|P10451	AsymAD	-0.330205	41	0.0349879	TRUE	0.035	-0.330205	0.175613	FALSE		0.1112
HMGN3|Q15651	AsymAD	-0.330123	41	0.0350359	TRUE	0.035	-0.330123	0.175758	FALSE		0.1113
TMED7|Q9Y3B3	AsymAD	0.330077	41	0.0350626	TRUE	0.035	0.330077	0.175837	FALSE		0.1113
HLA-C|P04222	AsymAD	0.406758	27	0.0352408	TRUE	0.035	0.406758	0.176375	FALSE		0.1117
MT1L|Q93083	AsymAD	0.406631	27	0.0353034	TRUE	0.035	0.406631	0.176563	FALSE		0.1118
EXOC2|Q96KP1	AsymAD	0.329609	41	0.0353379	TRUE	0.035	0.329609	0.176668	FALSE		0.1119
FAM45A|Q8TCE6	AsymAD	0.329476	41	0.0354165	TRUE	0.035	0.329476	0.176904	FALSE		0.112
ELAC1|Q9H777	AsymAD	-0.329333	41	0.035501	TRUE	0.036	-0.329333	0.177157	FALSE		0.1122
AHCY|P23526	AsymAD	0.329188	41	0.0355865	TRUE	0.036	0.329188	0.177416	FALSE		0.1123
TRIO|O75962	AsymAD	0.329208	41	0.0355747	TRUE	0.036	0.329208	0.17738	FALSE		0.1123
NRN1|Q9NPD7	AsymAD	0.329167	41	0.0355991	TRUE	0.036	0.329167	0.177454	FALSE		0.1124
EMD|P50402	AsymAD	0.329004	41	0.0356959	TRUE	0.036	0.329004	0.177744	FALSE		0.1125
MYO5A|Q9Y4I1	AsymAD	0.32906	41	0.0356625	TRUE	0.036	0.32906	0.177645	FALSE		0.1125
RIDA|P52758	AsymAD	-0.328972	41	0.0357153	TRUE	0.036	-0.328972	0.177802	FALSE		0.1126
GTPBP1|O00178	AsymAD	0.328788	41	0.0358247	TRUE	0.036	0.328788	0.178136	FALSE		0.1128
PANK4|Q9NVE7	AsymAD	0.328764	41	0.0358391	TRUE	0.036	0.328764	0.178179	FALSE		0.1128
TPM3|P06753	AsymAD	-0.328755	41	0.0358441	TRUE	0.036	-0.328755	0.178194	FALSE		0.1128
DHX9|Q08211	AsymAD	-0.32874	41	0.0358533	TRUE	0.036	-0.32874	0.178222	FALSE		0.1129
HNRNPUL2|Q1KMD3	AsymAD	-0.328681	41	0.0358885	TRUE	0.036	-0.328681	0.178327	FALSE		0.1129
RBM5|P52756	AsymAD	-0.32863	41	0.035919	TRUE	0.036	-0.32863	0.178419	FALSE		0.113
ATP5F1B|P06576	AsymAD	-0.3285	41	0.0359969	TRUE	0.036	-0.3285	0.178651	FALSE		0.1131
CYFIP2|Q96F07	AsymAD	0.328434	41	0.0360365	TRUE	0.036	0.328434	0.178771	FALSE		0.1132
NDUFA9|Q16795	AsymAD	0.328463	41	0.0360191	TRUE	0.036	0.328463	0.178718	FALSE		0.1132
AGO1|Q9UL18	AsymAD	0.328353	41	0.0360846	TRUE	0.036	0.328353	0.178918	FALSE		0.1133
MBNL1|Q9NR56	AsymAD	-0.328318	41	0.0361061	TRUE	0.036	-0.328318	0.178982	FALSE		0.1133
TMEM56|Q96MV1	AsymAD	0.328387	41	0.0360647	TRUE	0.036	0.328387	0.178857	FALSE		0.1133
SUCLA2|Q9P2R7	AsymAD	0.328149	41	0.0362072	TRUE	0.036	0.328149	0.179283	FALSE		0.1135
HNRNPDL|O14979	AsymAD	-0.328125	41	0.0362217	TRUE	0.036	-0.328125	0.179326	FALSE		0.1136
PPP1R9A|Q9ULJ8	AsymAD	-0.328124	41	0.0362225	TRUE	0.036	-0.328124	0.179329	FALSE		0.1136
ZYX|Q15942	AsymAD	-0.328103	41	0.0362348	TRUE	0.036	-0.328103	0.179366	FALSE		0.1136
RASSF5|Q8WWW0	AsymAD	-0.327977	41	0.0363108	TRUE	0.036	-0.327977	0.179592	FALSE		0.1137
RAB11FIP2|Q7L804	AsymAD	-0.32791	41	0.0363516	TRUE	0.036	-0.32791	0.179713	FALSE		0.1138
DNAJC19|Q96DA6	AsymAD	-0.327795	41	0.036421	TRUE	0.036	-0.327795	0.179919	FALSE		0.1139
MAP2|P11137	AsymAD	-0.327802	41	0.0364164	TRUE	0.036	-0.327802	0.179905	FALSE		0.1139
MATR3|P43243	AsymAD	-0.327772	41	0.0364347	TRUE	0.036	-0.327772	0.179959	FALSE		0.114
DIRAS1|O95057	AsymAD	0.327642	41	0.0365137	TRUE	0.037	0.327642	0.180191	FALSE		0.1141
KCMF1|Q9P0J7	AsymAD	-0.327685	41	0.0364873	TRUE	0.036	-0.327685	0.180116	FALSE		0.1141
SLC30A9|Q6PML9	AsymAD	0.32758	41	0.0365513	TRUE	0.037	0.32758	0.180302	FALSE		0.1142
TBK1|Q9UHD2	AsymAD	0.327554	41	0.0365669	TRUE	0.037	0.327554	0.180347	FALSE		0.1142
ATRNL1|Q5VV63	AsymAD	0.327501	41	0.0365991	TRUE	0.037	0.327501	0.180444	FALSE		0.1143
H1FX|Q92522	AsymAD	-0.327397	41	0.0366623	TRUE	0.037	-0.327397	0.18063	FALSE		0.1144
SHANK2|Q9UPX8	AsymAD	-0.327371	41	0.0366779	TRUE	0.037	-0.327371	0.180677	FALSE		0.1144
DLGAP4|Q9Y2H0	AsymAD	-0.327262	41	0.0367442	TRUE	0.037	-0.327262	0.18087	FALSE		0.1145
SMPX|Q9UHP9	AsymAD	-0.327297	41	0.0367231	TRUE	0.037	-0.327297	0.180809	FALSE		0.1145
IPO9|Q96P70	AsymAD	0.327182	41	0.0367927	TRUE	0.037	0.327182	0.181013	FALSE		0.1146
KIN|O60870	AsymAD	-0.327003	41	0.0369025	TRUE	0.037	-0.327003	0.181338	FALSE		0.1148
TOP1|P11387	AsymAD	-0.326999	41	0.0369049	TRUE	0.037	-0.326999	0.181345	FALSE		0.1148
HLA-DPA1|P20036	AsymAD	0.40313	27	0.0370675	TRUE	0.037	0.40313	0.181826	FALSE		0.1151
EHD3|Q9NZN3	AsymAD	0.326664	41	0.0371098	TRUE	0.037	0.326664	0.181951	FALSE		0.1152
NPM1|P06748	AsymAD	-0.326632	41	0.0371294	TRUE	0.037	-0.326632	0.182009	FALSE		0.1152
PSMD6|Q15008	AsymAD	0.326681	41	0.0370992	TRUE	0.037	0.326681	0.181919	FALSE		0.1152
EXOSC6|Q5RKV6	AsymAD	-0.326591	41	0.0371549	TRUE	0.037	-0.326591	0.182084	FALSE		0.1153
NDUFC1|O43677	AsymAD	0.326572	41	0.0371664	TRUE	0.037	0.326572	0.182118	FALSE		0.1153
POLR2L|P62875	AsymAD	-0.32639	41	0.0372786	TRUE	0.037	-0.32639	0.18245	FALSE		0.1155
AKT1S1|Q96B36	AsymAD	-0.326289	41	0.0373407	TRUE	0.037	-0.326289	0.182633	FALSE		0.1156
KIF3B|O15066	AsymAD	-0.326293	41	0.0373382	TRUE	0.037	-0.326293	0.182627	FALSE		0.1156
RAB19|A4D1S5	AsymAD	0.326258	41	0.0373596	TRUE	0.037	0.326258	0.18269	FALSE		0.1157
CHD5|Q8TDI0	AsymAD	-0.326173	41	0.037412	TRUE	0.037	-0.326173	0.182847	FALSE		0.1158
TOMM22|Q9NS69	AsymAD	-0.326168	41	0.0374156	TRUE	0.037	-0.326168	0.182857	FALSE		0.1158
TEFM|Q96QE5	AsymAD	-0.402388	27	0.0374506	TRUE	0.037	-0.402388	0.182963	FALSE		0.1159
HSDL1|Q3SXM5	AsymAD	0.326002	41	0.0375179	TRUE	0.038	0.326002	0.183159	FALSE		0.116
OXA1L|Q15070	AsymAD	0.325966	41	0.0375405	TRUE	0.038	0.325966	0.183228	FALSE		0.116
FAM161B|Q96MY7	AsymAD	-0.394808	28	0.0375989	TRUE	0.038	-0.394808	0.183396	FALSE		0.1161
MAP1A|P78559	AsymAD	-0.325845	41	0.0376153	TRUE	0.038	-0.325845	0.183445	FALSE		0.1162
MEAF6|Q9HAF1	AsymAD	-0.325835	41	0.0376217	TRUE	0.038	-0.325835	0.183464	FALSE		0.1162
SDCBP|O00560	AsymAD	-0.325841	41	0.0376177	TRUE	0.038	-0.325841	0.183452	FALSE		0.1162
CEP41|Q9BYV8	AsymAD	-0.325721	41	0.0376922	TRUE	0.038	-0.325721	0.183673	FALSE		0.1163
TM9SF2|Q99805	AsymAD	0.325728	41	0.0376879	TRUE	0.038	0.325728	0.18366	FALSE		0.1163
SMN1|Q16637	AsymAD	-0.32557	41	0.0377864	TRUE	0.038	-0.32557	0.183951	FALSE		0.1165
PSMD8|P48556	AsymAD	0.325408	41	0.0378873	TRUE	0.038	0.325408	0.184248	FALSE		0.1167
MPDU1|O75352	AsymAD	0.325078	41	0.0380937	TRUE	0.038	0.325078	0.184849	FALSE		0.117
MYO18A|Q92614	AsymAD	0.324983	41	0.0381534	TRUE	0.038	0.324983	0.185025	FALSE		0.1172
RHOB|P62745	AsymAD	0.324975	41	0.0381584	TRUE	0.038	0.324975	0.185039	FALSE		0.1172
MED24|O75448	AsymAD	-0.400875	27	0.0382407	TRUE	0.038	-0.400875	0.185282	FALSE		0.1173
PLXNA1|Q9UIW2	AsymAD	0.324866	41	0.0382269	TRUE	0.038	0.324866	0.185243	FALSE		0.1173
LMAN2|Q12907	AsymAD	0.324756	41	0.038296	TRUE	0.038	0.324756	0.185443	FALSE		0.1174
GGACT|Q9BVM4	AsymAD	-0.324649	41	0.0383637	TRUE	0.038	-0.324649	0.185643	FALSE		0.1176
PGGT1B|P53609	AsymAD	0.324625	41	0.038379	TRUE	0.038	0.324625	0.185688	FALSE		0.1176
PDIA3|P30101	AsymAD	0.324521	41	0.0384445	TRUE	0.038	0.324521	0.185881	FALSE		0.1177
PEX11B|O96011	AsymAD	0.324525	41	0.038442	TRUE	0.038	0.324525	0.185873	FALSE		0.1177
U2SURP|O15042	AsymAD	-0.324524	41	0.0384429	TRUE	0.038	-0.324524	0.185876	FALSE		0.1177
MYDGF|Q969H8	AsymAD	-0.324389	41	0.0385282	TRUE	0.039	-0.324389	0.186125	FALSE		0.1179
BABAM2|Q9NXR7	AsymAD	0.324289	41	0.038591	TRUE	0.039	0.324289	0.186308	FALSE		0.118
SBDS|Q9Y3A5	AsymAD	-0.324306	41	0.0385805	TRUE	0.039	-0.324306	0.186278	FALSE		0.118
RCAN2|Q14206	AsymAD	-0.324215	41	0.0386382	TRUE	0.039	-0.324215	0.186446	FALSE		0.1181
ADCY6|O43306	AsymAD	0.324134	41	0.03869	TRUE	0.039	0.324134	0.186593	FALSE		0.1182
CDC27|P30260	AsymAD	0.324091	41	0.0387173	TRUE	0.039	0.324091	0.186673	FALSE		0.1182
ZFR|Q96KR1	AsymAD	-0.323855	41	0.0388669	TRUE	0.039	-0.323855	0.187109	FALSE		0.1185
EFR3B|Q9Y2G0	AsymAD	0.323763	41	0.038926	TRUE	0.039	0.323763	0.18728	FALSE		0.1186
RBM26|Q5T8P6	AsymAD	-0.323742	41	0.0389395	TRUE	0.039	-0.323742	0.187318	FALSE		0.1186
CAMK1D|Q8IU85	AsymAD	0.323627	41	0.0390127	TRUE	0.039	0.323627	0.187531	FALSE		0.1187
HOOK3|Q86VS8	AsymAD	-0.323531	41	0.0390743	TRUE	0.039	-0.323531	0.18771	FALSE		0.1189
PLEKHA6|Q9Y2H5	AsymAD	-0.323502	41	0.0390929	TRUE	0.039	-0.323502	0.187762	FALSE		0.1189
G3BP2|Q9UN86	AsymAD	-0.323299	41	0.0392233	TRUE	0.039	-0.323299	0.188136	FALSE		0.1191
ITGAX|P20702	AsymAD	0.335727	38	0.0393354	TRUE	0.039	0.335727	0.18846	FALSE		0.1193
CSTB|P04080	AsymAD	-0.323104	41	0.0393483	TRUE	0.039	-0.323104	0.188497	FALSE		0.1194
TICAM2|Q86XR7	AsymAD	0.323057	41	0.0393785	TRUE	0.039	0.323057	0.188585	FALSE		0.1194
SLC9A6|Q92581	AsymAD	0.322994	41	0.0394191	TRUE	0.039	0.322994	0.188701	FALSE		0.1195
LDHB|P07195	AsymAD	0.322921	41	0.0394666	TRUE	0.039	0.322921	0.188837	FALSE		0.1196
MACO1|Q8N5G2	AsymAD	-0.39836	27	0.0395844	TRUE	0.04	-0.39836	0.189175	FALSE		0.1198
TUBB4B|P68371	AsymAD	0.322721	41	0.0395953	TRUE	0.04	0.322721	0.189205	FALSE		0.1198
CCDC88A|Q3V6T2	AsymAD	0.322532	41	0.0397178	TRUE	0.04	0.322532	0.18956	FALSE		0.12
MTSS1L|Q765P7	AsymAD	-0.322582	41	0.0396859	TRUE	0.04	-0.322582	0.189467	FALSE		0.12
PEPD|P12955	AsymAD	-0.322557	41	0.0397018	TRUE	0.04	-0.322557	0.189513	FALSE		0.12
BTBD8|Q5XKL5	AsymAD	0.322467	41	0.0397602	TRUE	0.04	0.322467	0.18968	FALSE		0.1201
CTNNBIP1|Q9NSA3	AsymAD	-0.322468	41	0.0397598	TRUE	0.04	-0.322468	0.189679	FALSE		0.1201
ZMYM2|Q9UBW7	AsymAD	-0.322509	41	0.0397332	TRUE	0.04	-0.322509	0.189603	FALSE		0.1201
CD2AP|Q9Y5K6	AsymAD	-0.322428	41	0.0397854	TRUE	0.04	-0.322428	0.189751	FALSE		0.1202
GPRIN1|Q7Z2K8	AsymAD	-0.322392	41	0.0398092	TRUE	0.04	-0.322392	0.189818	FALSE		0.1202
IRGQ|Q8WZA9	AsymAD	-0.322354	41	0.0398338	TRUE	0.04	-0.322354	0.189889	FALSE		0.1202
VPS26B|Q4G0F5	AsymAD	0.322355	41	0.0398333	TRUE	0.04	0.322355	0.189887	FALSE		0.1202
ATP5IF1|Q9UII2	AsymAD	-0.322219	41	0.0399219	TRUE	0.04	-0.322219	0.190141	FALSE		0.1204
IGSF8|Q969P0	AsymAD	0.322235	41	0.0399109	TRUE	0.04	0.322235	0.190109	FALSE		0.1204
MAP7D1|Q3KQU3	AsymAD	-0.322253	41	0.0398995	TRUE	0.04	-0.322253	0.190077	FALSE		0.1204
OR7D2|Q96RA2	AsymAD	-0.322234	41	0.039912	TRUE	0.04	-0.322234	0.190113	FALSE		0.1204
IGKC|P01834	AsymAD	0.322043	41	0.0400363	TRUE	0.04	0.322043	0.190466	FALSE		0.1206
FYTTD1|Q96QD9	AsymAD	-0.321932	41	0.040109	TRUE	0.04	-0.321932	0.190673	FALSE		0.1207
DUT|P33316	AsymAD	-0.321713	41	0.0402523	TRUE	0.04	-0.321713	0.191083	FALSE		0.121
SHANK1|Q9Y566	AsymAD	-0.321525	41	0.0403757	TRUE	0.04	-0.321525	0.191435	FALSE		0.1212
JCHAIN|P01591	AsymAD	0.321468	41	0.0404134	TRUE	0.04	0.321468	0.191542	FALSE		0.1213
PPP1R9B|Q96SB3	AsymAD	-0.321376	41	0.0404741	TRUE	0.04	-0.321376	0.191715	FALSE		0.1214
SMC2|O95347	AsymAD	0.325297	40	0.0405405	TRUE	0.041	0.325297	0.191901	FALSE		0.1215
CNKSR2|Q8WXI2	AsymAD	0.321119	41	0.0406434	TRUE	0.041	0.321119	0.192192	FALSE		0.1217
GRK2|P25098	AsymAD	0.321155	41	0.0406198	TRUE	0.041	0.321155	0.192127	FALSE		0.1217
HGS|O14964	AsymAD	-0.321111	41	0.040649	TRUE	0.041	-0.321111	0.192208	FALSE		0.1217
PIP4K2B|P78356	AsymAD	0.321024	41	0.0407061	TRUE	0.041	0.321024	0.19237	FALSE		0.1218
PRKRIP1|Q9H875	AsymAD	-0.396347	27	0.0406863	TRUE	0.041	-0.396347	0.192314	FALSE		0.1218
PRODH|O43272	AsymAD	0.321018	41	0.0407104	TRUE	0.041	0.321018	0.192382	FALSE		0.1218
MT-CO2|P00403	AsymAD	0.320925	41	0.0407718	TRUE	0.041	0.320925	0.192556	FALSE		0.1219
REPS1|Q96D71	AsymAD	-0.320901	41	0.0407878	TRUE	0.041	-0.320901	0.192599	FALSE		0.122
PREX1|Q8TCU6	AsymAD	0.320805	41	0.0408518	TRUE	0.041	0.320805	0.19278	FALSE		0.1221
GSR|P00390	AsymAD	-0.320496	41	0.0410572	TRUE	0.041	-0.320496	0.193354	FALSE		0.1224
MCRIP1|C9JLW8	AsymAD	-0.320282	41	0.0412001	TRUE	0.041	-0.320282	0.193764	FALSE		0.1227
MIPEP|Q99797	AsymAD	0.320206	41	0.0412506	TRUE	0.041	0.320206	0.193907	FALSE		0.1228
TFAM|Q00059	AsymAD	-0.320229	41	0.0412356	TRUE	0.041	-0.320229	0.193865	FALSE		0.1228
MRPL30|Q8TCC3	AsymAD	-0.320122	41	0.0413072	TRUE	0.041	-0.320122	0.194064	FALSE		0.1229
LONP1|P36776	AsymAD	0.320064	41	0.0413459	TRUE	0.041	0.320064	0.194171	FALSE		0.123
PPAN|Q9NQ55	AsymAD	-0.320014	41	0.0413794	TRUE	0.041	-0.320014	0.194265	FALSE		0.123
TBCK|Q8TEA7	AsymAD	0.319969	41	0.0414097	TRUE	0.041	0.319969	0.19435	FALSE		0.1231
UGP2|Q16851	AsymAD	0.319926	41	0.0414386	TRUE	0.041	0.319926	0.19443	FALSE		0.1231
NUCB1|Q02818	AsymAD	-0.319774	41	0.0415409	TRUE	0.042	-0.319774	0.194715	FALSE		0.1233
PLAT|P00750	AsymAD	0.319645	41	0.0416279	TRUE	0.042	0.319645	0.194958	FALSE		0.1234
SLC18B1|Q6NT16	AsymAD	0.319575	41	0.0416746	TRUE	0.042	0.319575	0.195091	FALSE		0.1235
NQO2|P16083	AsymAD	-0.319534	41	0.0417025	TRUE	0.042	-0.319534	0.19517	FALSE		0.1236
PSEN1|P49768	AsymAD	0.319445	41	0.0417628	TRUE	0.042	0.319445	0.195339	FALSE		0.1237
BRD3|Q15059	AsymAD	-0.319355	41	0.0418235	TRUE	0.042	-0.319355	0.195508	FALSE		0.1238
LENG1|Q96BZ8	AsymAD	-0.31938	41	0.0418063	TRUE	0.042	-0.31938	0.195461	FALSE		0.1238
ERAP1|Q9NZ08	AsymAD	0.319231	41	0.0419078	TRUE	0.042	0.319231	0.195747	FALSE		0.1239
PPA2|Q9H2U2	AsymAD	0.319284	41	0.0418716	TRUE	0.042	0.319284	0.195645	FALSE		0.1239
SIK2|Q9H0K1	AsymAD	-0.319273	41	0.0418792	TRUE	0.042	-0.319273	0.195666	FALSE		0.1239
SLC43A2|Q8N370	AsymAD	0.319237	41	0.0419033	TRUE	0.042	0.319237	0.195734	FALSE		0.1239
REXO1|Q8N1G1	AsymAD	-0.394118	27	0.0419348	TRUE	0.042	-0.394118	0.195823	FALSE		0.124
MBP|P02686	AsymAD	-0.319103	41	0.0419947	TRUE	0.042	-0.319103	0.195992	FALSE		0.1241
UBXN1|Q04323	AsymAD	-0.318918	41	0.04212	TRUE	0.042	-0.318918	0.196341	FALSE		0.1243
KTN1|Q86UP2	AsymAD	-0.318856	41	0.0421622	TRUE	0.042	-0.318856	0.19646	FALSE		0.1244
UBL7|Q96S82	AsymAD	-0.318845	41	0.0421698	TRUE	0.042	-0.318845	0.19648	FALSE		0.1244
GABBR1|Q9UBS5	AsymAD	0.318691	41	0.0422749	TRUE	0.042	0.318691	0.196768	FALSE		0.1246
NRXN1|Q9ULB1	AsymAD	0.318691	41	0.0422747	TRUE	0.042	0.318691	0.196767	FALSE		0.1246
TSPAN8|P19075	AsymAD	-0.318698	41	0.04227	TRUE	0.042	-0.318698	0.196756	FALSE		0.1246
RBM42|Q9BTD8	AsymAD	-0.318632	41	0.042315	TRUE	0.042	-0.318632	0.196879	FALSE		0.1247
MAP9|Q49MG5	AsymAD	-0.318491	41	0.0424117	TRUE	0.042	-0.318491	0.197147	FALSE		0.1248
AFG3L2|Q9Y4W6	AsymAD	0.318407	41	0.0424692	TRUE	0.042	0.318407	0.197305	FALSE		0.1249
EIF5|P55010	AsymAD	-0.31833	41	0.0425218	TRUE	0.043	-0.31833	0.197449	FALSE		0.125
LZTFL1|Q9NQ48	AsymAD	-0.318312	41	0.0425344	TRUE	0.043	-0.318312	0.197484	FALSE		0.125
NLN|Q9BYT8	AsymAD	0.318341	41	0.0425146	TRUE	0.043	0.318341	0.197428	FALSE		0.125
WASF3|Q9UPY6	AsymAD	-0.318359	41	0.0425017	TRUE	0.043	-0.318359	0.197392	FALSE		0.125
ACBD7|Q8N6N7	AsymAD	-0.318222	41	0.0425957	TRUE	0.043	-0.318222	0.197656	FALSE		0.1252
MTHFS|P49914	AsymAD	-0.31821	41	0.0426044	TRUE	0.043	-0.31821	0.197679	FALSE		0.1252
APH1A|Q96BI3	AsymAD	0.318006	41	0.0427449	TRUE	0.043	0.318006	0.198072	FALSE		0.1254
PPP1R10|Q96QC0	AsymAD	-0.317983	41	0.0427608	TRUE	0.043	-0.317983	0.198115	FALSE		0.1254
ERP29|P30040	AsymAD	-0.317955	41	0.04278	TRUE	0.043	-0.317955	0.198168	FALSE		0.1255
MAGED1|Q9Y5V3	AsymAD	-0.317954	41	0.0427805	TRUE	0.043	-0.317954	0.198169	FALSE		0.1255
RNF213|Q63HN8	AsymAD	0.317933	41	0.0427946	TRUE	0.043	0.317933	0.19821	FALSE		0.1255
TMEM223|A0PJW6	AsymAD	-0.392639	27	0.0427794	TRUE	0.043	-0.392639	0.198166	FALSE		0.1255
INPP5J|Q15735	AsymAD	-0.317862	41	0.0428436	TRUE	0.043	-0.317862	0.198346	FALSE		0.1256
KIAA1217|Q5T5P2	AsymAD	-0.31773	41	0.0429354	TRUE	0.043	-0.31773	0.198602	FALSE		0.1258
ITM2C|Q9NQX7	AsymAD	0.317614	41	0.043015	TRUE	0.043	0.317614	0.198824	FALSE		0.1259
PHF10|Q8WUB8	AsymAD	-0.385069	28	0.0430233	TRUE	0.043	-0.385069	0.198845	FALSE		0.1259
RBM15B|Q8NDT2	AsymAD	-0.317444	41	0.0431332	TRUE	0.043	-0.317444	0.199149	FALSE		0.1261
GGT1|P19440	AsymAD	0.317353	41	0.0431961	TRUE	0.043	0.317353	0.199323	FALSE		0.1262
IP6K1|Q92551	AsymAD	0.317281	41	0.043246	TRUE	0.043	0.317281	0.199461	FALSE		0.1263
TFB1M|Q8WVM0	AsymAD	0.317154	41	0.0433348	TRUE	0.043	0.317154	0.199706	FALSE		0.1265
C16orf58|Q96GQ5	AsymAD	0.31692	41	0.043498	TRUE	0.043	0.31692	0.200153	FALSE		0.1267
FKBP1A|P62942	AsymAD	-0.316968	41	0.0434645	TRUE	0.043	-0.316968	0.20006	FALSE		0.1267
GRAMD1A|Q96CP6	AsymAD	0.377498	29	0.0435014	TRUE	0.044	0.377498	0.200162	FALSE		0.1267
EVI5L|Q96CN4	AsymAD	0.316781	41	0.0435954	TRUE	0.044	0.316781	0.200423	FALSE		0.1269
BAG4|O95429	AsymAD	-0.316694	41	0.0436558	TRUE	0.044	-0.316694	0.200589	FALSE		0.127
EWSR1|Q01844	AsymAD	-0.316697	41	0.0436538	TRUE	0.044	-0.316697	0.200584	FALSE		0.127
RAPGEF2|Q9Y4G8	AsymAD	0.316683	41	0.0436641	TRUE	0.044	0.316683	0.200612	FALSE		0.127
AFG1L|Q8WV93	AsymAD	0.31661	41	0.0437149	TRUE	0.044	0.31661	0.20075	FALSE		0.1271
NEBL|O76041	AsymAD	-0.316639	41	0.0436945	TRUE	0.044	-0.316639	0.200694	FALSE		0.1271
GGT5|P36269	AsymAD	0.316518	41	0.0437796	TRUE	0.044	0.316518	0.200926	FALSE		0.1272
MRPS30|Q9NP92	AsymAD	0.316503	41	0.0437899	TRUE	0.044	0.316503	0.200955	FALSE		0.1272
SLC12A6|Q9UHW9	AsymAD	0.316538	41	0.0437654	TRUE	0.044	0.316538	0.200886	FALSE		0.1272
GLRX2|Q9NS18	AsymAD	-0.316453	41	0.0438253	TRUE	0.044	-0.316453	0.201052	FALSE		0.1273
NEK9|Q8TD19	AsymAD	0.316409	41	0.0438562	TRUE	0.044	0.316409	0.201139	FALSE		0.1274
COX5B|P10606	AsymAD	-0.316295	41	0.0439361	TRUE	0.044	-0.316295	0.201357	FALSE		0.1275
DLAT|P10515	AsymAD	-0.316134	41	0.0440499	TRUE	0.044	-0.316134	0.20167	FALSE		0.1277
PEG3|Q9GZU2	AsymAD	-0.316056	41	0.044105	TRUE	0.044	-0.316056	0.201819	FALSE		0.1278
NENF|Q9UMX5	AsymAD	-0.315843	41	0.0442559	TRUE	0.044	-0.315843	0.202229	FALSE		0.1281
PTDSS2|Q9BVG9	AsymAD	0.315795	41	0.04429	TRUE	0.044	0.315795	0.202321	FALSE		0.1281
CCDC58|Q4VC31	AsymAD	-0.315751	41	0.044321	TRUE	0.044	-0.315751	0.202405	FALSE		0.1282
EMC1|Q8N766	AsymAD	0.315664	41	0.0443825	TRUE	0.044	0.315664	0.202573	FALSE		0.1283
HLA-B|P30486	AsymAD	-0.315635	41	0.0444035	TRUE	0.044	-0.315635	0.202631	FALSE		0.1283
IRF2BP2|Q7Z5L9	AsymAD	-0.315644	41	0.0443966	TRUE	0.044	-0.315644	0.202612	FALSE		0.1283
FBXO31|Q5XUX0	AsymAD	0.315582	41	0.0444413	TRUE	0.044	0.315582	0.202734	FALSE		0.1284
MMRN2|Q9H8L6	AsymAD	-0.31556	41	0.0444564	TRUE	0.044	-0.31556	0.202775	FALSE		0.1284
VCPIP1|Q96JH7	AsymAD	-0.315568	41	0.044451	TRUE	0.044	-0.315568	0.20276	FALSE		0.1284
APC2|O95996	AsymAD	-0.315444	41	0.0445389	TRUE	0.045	-0.315444	0.203001	FALSE		0.1285
SSNA1|O43805	AsymAD	-0.315511	41	0.0444917	TRUE	0.044	-0.315511	0.202874	FALSE		0.1285
MRPL16|Q9NX20	AsymAD	-0.315428	41	0.0445504	TRUE	0.045	-0.315428	0.203032	FALSE		0.1286
CAPZA2|P47755	AsymAD	0.315306	41	0.0446376	TRUE	0.045	0.315306	0.20327	FALSE		0.1287
GPATCH8|Q9UKJ3	AsymAD	-0.389493	27	0.0446219	TRUE	0.045	-0.389493	0.203228	FALSE		0.1287
MORN4|Q8NDC4	AsymAD	-0.315343	41	0.0446114	TRUE	0.045	-0.315343	0.203199	FALSE		0.1287
POR|P16435	AsymAD	0.315321	41	0.0446269	TRUE	0.045	0.315321	0.203241	FALSE		0.1287
PPFIA4|O75335	AsymAD	0.315315	41	0.0446313	TRUE	0.045	0.315315	0.203254	FALSE		0.1287
QKI|Q96PU8	AsymAD	-0.315322	41	0.0446263	TRUE	0.045	-0.315322	0.20324	FALSE		0.1287
TCEAL6|Q6IPX3	AsymAD	-0.315306	41	0.0446373	TRUE	0.045	-0.315306	0.203269	FALSE		0.1287
GAPDHS|O14556	AsymAD	-0.381946	28	0.0448887	TRUE	0.045	-0.381946	0.203951	FALSE		0.1291
SCG2|P13521	AsymAD	-0.314929	41	0.0449072	TRUE	0.045	-0.314929	0.204001	FALSE		0.1292
SNW1|Q13573	AsymAD	-0.314811	41	0.0449918	TRUE	0.045	-0.314811	0.204229	FALSE		0.1293
EPS8|Q12929	AsymAD	-0.314739	41	0.0450432	TRUE	0.045	-0.314739	0.204369	FALSE		0.1294
ILDR2|Q71H61	AsymAD	0.314715	41	0.0450606	TRUE	0.045	0.314715	0.204416	FALSE		0.1294
NDUFS4|O43181	AsymAD	-0.314535	41	0.0451901	TRUE	0.045	-0.314535	0.20477	FALSE		0.1297
HACE1|Q8IYU2	AsymAD	0.314355	41	0.0453201	TRUE	0.045	0.314355	0.205117	FALSE		0.1299
CTSB|P07858	AsymAD	0.314223	41	0.0454154	TRUE	0.045	0.314223	0.20537	FALSE		0.13
FAM160B1|Q5W0V3	AsymAD	0.314196	41	0.0454353	TRUE	0.045	0.314196	0.205423	FALSE		0.1301
DLST|P36957	AsymAD	-0.314124	41	0.0454873	TRUE	0.045	-0.314124	0.205565	FALSE		0.1302
GIGYF1|O75420	AsymAD	-0.314101	41	0.0455041	TRUE	0.046	-0.314101	0.205612	FALSE		0.1302
KIAA0391|O15091	AsymAD	0.3141	41	0.0455046	TRUE	0.046	0.3141	0.205613	FALSE		0.1302
NDUFS6|O75380	AsymAD	-0.313677	41	0.0458117	TRUE	0.046	-0.313677	0.206443	FALSE		0.1307
MRAS|O14807	AsymAD	-0.313533	41	0.0459173	TRUE	0.046	-0.313533	0.206731	FALSE		0.1309
CALU|O43852	AsymAD	-0.313495	41	0.0459451	TRUE	0.046	-0.313495	0.206806	FALSE		0.131
FAT3|Q8TDW7	AsymAD	0.313481	41	0.0459547	TRUE	0.046	0.313481	0.206832	FALSE		0.131
SPECC1|Q5M775	AsymAD	-0.31334	41	0.0460583	TRUE	0.046	-0.31334	0.207106	FALSE		0.1311
KIF1A|Q12756	AsymAD	0.313323	41	0.0460702	TRUE	0.046	0.313323	0.207138	FALSE		0.1312
CA4|P22748	AsymAD	0.313211	41	0.0461529	TRUE	0.046	0.313211	0.207359	FALSE		0.1313
NDUFAF2|Q8N183	AsymAD	-0.313171	41	0.046182	TRUE	0.046	-0.313171	0.207437	FALSE		0.1313
YKT6|O15498	AsymAD	0.313206	41	0.0461559	TRUE	0.046	0.313206	0.207367	FALSE		0.1313
NRBP2|Q9NSY0	AsymAD	0.31306	41	0.0462633	TRUE	0.046	0.31306	0.207656	FALSE		0.1315
TPD52|P55327	AsymAD	-0.312995	41	0.0463111	TRUE	0.046	-0.312995	0.207784	FALSE		0.1316
NFU1|Q9UMS0	AsymAD	-0.312782	41	0.0464677	TRUE	0.046	-0.312782	0.208201	FALSE		0.1318
ART3|Q13508	AsymAD	0.312725	41	0.04651	TRUE	0.047	0.312725	0.208314	FALSE		0.1319
ELAC2|Q9BQ52	AsymAD	0.312752	41	0.0464901	TRUE	0.046	0.312752	0.208263	FALSE		0.1319
GMPPA|Q96IJ6	AsymAD	-0.312721	41	0.0465132	TRUE	0.047	-0.312721	0.208323	FALSE		0.1319
HABP4|Q5JVS0	AsymAD	-0.312711	41	0.0465205	TRUE	0.047	-0.312711	0.208341	FALSE		0.1319
XPOT|O43592	AsymAD	0.312699	41	0.0465288	TRUE	0.047	0.312699	0.208364	FALSE		0.1319
ACY1|Q03154	AsymAD	-0.312625	41	0.0465838	TRUE	0.047	-0.312625	0.208512	FALSE		0.132
PRUNE1|Q86TP1	AsymAD	0.312532	41	0.0466523	TRUE	0.047	0.312532	0.208693	FALSE		0.1321
ATP2B2|Q01814	AsymAD	0.312453	41	0.0467111	TRUE	0.047	0.312453	0.208849	FALSE		0.1322
BLOC1S3|Q6QNY0	AsymAD	-0.312508	41	0.0466704	TRUE	0.047	-0.312508	0.20874	FALSE		0.1322
STK16|O75716	AsymAD	0.379033	28	0.0466859	TRUE	0.047	0.379033	0.208782	FALSE		0.1322
TELO2|Q9Y4R8	AsymAD	0.312441	41	0.0467202	TRUE	0.047	0.312441	0.208873	FALSE		0.1323
IL1RAP|Q9NPH3	AsymAD	0.31218	41	0.0469132	TRUE	0.047	0.31218	0.20939	FALSE		0.1326
THY1|P04216	AsymAD	0.312012	41	0.0470382	TRUE	0.047	0.312012	0.209723	FALSE		0.1328
ARPP21|Q9UBL0	AsymAD	-0.311838	41	0.047168	TRUE	0.047	-0.311838	0.210066	FALSE		0.133
KXD1|Q9BQD3	AsymAD	-0.311789	41	0.0472046	TRUE	0.047	-0.311789	0.210162	FALSE		0.1331
GATC|O43716	AsymAD	-0.311685	41	0.0472824	TRUE	0.047	-0.311685	0.210368	FALSE		0.1332
TIAM2|Q8IVF5	AsymAD	0.311595	41	0.0473492	TRUE	0.047	0.311595	0.210542	FALSE		0.1333
HERC1|Q15751	AsymAD	0.311545	41	0.0473869	TRUE	0.047	0.311545	0.210642	FALSE		0.1334
CADPS2|Q86UW7	AsymAD	0.311416	41	0.0474838	TRUE	0.047	0.311416	0.210896	FALSE		0.1335
SERINC1|Q9NRX5	AsymAD	0.311432	41	0.0474718	TRUE	0.047	0.311432	0.210865	FALSE		0.1335
MAT2A|P31153	AsymAD	0.311334	41	0.0475454	TRUE	0.048	0.311334	0.211057	FALSE		0.1336
COX16|Q9P0S2	AsymAD	-0.311056	41	0.0477544	TRUE	0.048	-0.311056	0.211612	FALSE		0.134
DENR|O43583	AsymAD	-0.311074	41	0.0477404	TRUE	0.048	-0.311074	0.211575	FALSE		0.134
L2HGDH|Q9H9P8	AsymAD	-0.31079	41	0.0479552	TRUE	0.048	-0.31079	0.212143	FALSE		0.1343
AP3M2|P53677	AsymAD	0.310589	41	0.0481068	TRUE	0.048	0.310589	0.212543	FALSE		0.1346
ATG7|O95352	AsymAD	0.310473	41	0.0481949	TRUE	0.048	0.310473	0.212777	FALSE		0.1347
RTN3|O95197	AsymAD	0.310518	41	0.0481607	TRUE	0.048	0.310518	0.212686	FALSE		0.1347
LYPLA1|O75608	AsymAD	-0.310457	41	0.0482077	TRUE	0.048	-0.310457	0.212812	FALSE		0.1348
IGBP1|P78318	AsymAD	-0.310169	41	0.0484266	TRUE	0.048	-0.310169	0.213387	FALSE		0.1351
RAB33A|Q14088	AsymAD	0.310221	41	0.0483868	TRUE	0.048	0.310221	0.213281	FALSE		0.1351
FER|P16591	AsymAD	0.310077	41	0.0484963	TRUE	0.048	0.310077	0.213566	FALSE		0.1352
LMF1|Q96S06	AsymAD	-0.310085	41	0.0484901	TRUE	0.048	-0.310085	0.213551	FALSE		0.1352
PPP1R37|O75864	AsymAD	-0.310099	41	0.0484796	TRUE	0.048	-0.310099	0.213523	FALSE		0.1352
SNRNP27|Q8WVK2	AsymAD	-0.310086	41	0.0484893	TRUE	0.048	-0.310086	0.213548	FALSE		0.1352
CCDC9|Q9Y3X0	AsymAD	-0.310062	41	0.0485078	TRUE	0.049	-0.310062	0.213596	FALSE		0.1353
KLHL22|Q53GT1	AsymAD	0.30999	41	0.0485632	TRUE	0.049	0.30999	0.213741	FALSE		0.1353
SYN1|P17600	AsymAD	-0.310009	41	0.0485487	TRUE	0.049	-0.310009	0.213703	FALSE		0.1353
EMC6|Q9BV81	AsymAD	0.309975	41	0.0485744	TRUE	0.049	0.309975	0.213771	FALSE		0.1354
CYB5A|P00167	AsymAD	-0.309901	41	0.0486311	TRUE	0.049	-0.309901	0.21392	FALSE		0.1355
AAK1|Q2M2I8	AsymAD	-0.30979	41	0.0487159	TRUE	0.049	-0.30979	0.214137	FALSE		0.1356
IFT74|Q96LB3	AsymAD	-0.309726	41	0.048765	TRUE	0.049	-0.309726	0.214265	FALSE		0.1357
NCOA5|Q9HCD5	AsymAD	-0.309734	41	0.0487586	TRUE	0.049	-0.309734	0.214248	FALSE		0.1357
AHSA1|O95433	AsymAD	0.30957	41	0.0488843	TRUE	0.049	0.30957	0.214576	FALSE		0.1359
PHPT1|Q9NRX4	AsymAD	-0.309572	41	0.0488834	TRUE	0.049	-0.309572	0.214574	FALSE		0.1359
SHARPIN|Q9H0F6	AsymAD	-0.309561	41	0.0488914	TRUE	0.049	-0.309561	0.214593	FALSE		0.1359
DLG3|Q92796	AsymAD	-0.309489	41	0.0489466	TRUE	0.049	-0.309489	0.214739	FALSE		0.136
MT3|P25713	AsymAD	-0.309437	41	0.0489868	TRUE	0.049	-0.309437	0.214841	FALSE		0.136
LMBRD2|Q68DH5	AsymAD	0.309405	41	0.0490111	TRUE	0.049	0.309405	0.214904	FALSE		0.1361
CNTNAP4|Q9C0A0	AsymAD	0.309341	41	0.0490605	TRUE	0.049	0.309341	0.215035	FALSE		0.1362
LYST|Q99698	AsymAD	0.309301	41	0.0490917	TRUE	0.049	0.309301	0.215115	FALSE		0.1362
TCEA1|P23193	AsymAD	-0.309258	41	0.0491249	TRUE	0.049	-0.309258	0.215201	FALSE		0.1363
PIEZO1|Q92508	AsymAD	0.309114	41	0.0492356	TRUE	0.049	0.309114	0.21549	FALSE		0.1364
RPL34|P49207	AsymAD	-0.309106	41	0.0492421	TRUE	0.049	-0.309106	0.215507	FALSE		0.1365
TM9SF3|Q9HD45	AsymAD	0.309071	41	0.0492689	TRUE	0.049	0.309071	0.215577	FALSE		0.1365
VDAC2|P45880	AsymAD	0.309092	41	0.0492531	TRUE	0.049	0.309092	0.215535	FALSE		0.1365
CLPP|Q16740	AsymAD	-0.308959	41	0.0493558	TRUE	0.049	-0.308959	0.215802	FALSE		0.1366
EMX1|Q04741	AsymAD	-0.308988	41	0.0493329	TRUE	0.049	-0.308988	0.215742	FALSE		0.1366
MMUT|P22033	AsymAD	0.308991	41	0.0493306	TRUE	0.049	0.308991	0.215736	FALSE		0.1366
ERC1|Q8IUD2	AsymAD	-0.308886	41	0.0494118	TRUE	0.049	-0.308886	0.215947	FALSE		0.1367
TXNDC9|O14530	AsymAD	-0.308882	41	0.0494148	TRUE	0.049	-0.308882	0.215955	FALSE		0.1367
DMTN|Q08495	AsymAD	-0.308824	41	0.0494599	TRUE	0.049	-0.308824	0.216073	FALSE		0.1368
ERGIC2|Q96RQ1	AsymAD	0.308868	41	0.0494257	TRUE	0.049	0.308868	0.215983	FALSE		0.1368
HACD3|Q9P035	AsymAD	0.308872	41	0.0494226	TRUE	0.049	0.308872	0.215975	FALSE		0.1368
CCDC86|Q9H6F5	AsymAD	-0.308421	41	0.0497737	TRUE	0.05	-0.308421	0.216885	FALSE		0.1373
NCLN|Q969V3	AsymAD	0.308236	41	0.0499175	TRUE	0.05	0.308236	0.217256	FALSE		0.1376
PAG1|Q9NWQ8	AsymAD	-0.308042	41	0.0500692	FALSE			0.217649	FALSE		0.1378
SERGEF|Q9UGK8	AsymAD	0.311912	40	0.0500733	FALSE			0.217661	FALSE		0.1378
PPP2R5E|Q16537	AsymAD	0.307927	41	0.0501593	FALSE			0.217879	FALSE		0.138
RB1CC1|Q8TDY2	AsymAD	0.30786	41	0.0502117	FALSE			0.218014	FALSE		0.138
SMCR8|Q8TEV9	AsymAD	0.307871	41	0.0502037	FALSE			0.217993	FALSE		0.138
PABPC1L2A|Q5JQF8	AsymAD	-0.307814	41	0.0502484	FALSE			0.21811	FALSE		0.1381
FZD1|Q9UP38	AsymAD	0.307549	41	0.0504566	FALSE			0.218649	FALSE		0.1384
GNB3|P16520	AsymAD	0.307586	41	0.0504273	FALSE			0.218574	FALSE		0.1384
HTR1E|P28566	AsymAD	0.307475	41	0.0505148	FALSE			0.218798	FALSE		0.1385
TMED3|Q9Y3Q3	AsymAD	0.373193	28	0.0504601	FALSE			0.218658	FALSE		0.1385
VBP1|P61758	AsymAD	-0.307403	41	0.0505718	FALSE			0.218948	FALSE		0.1386
TRAPPC9|Q96Q05	AsymAD	0.307281	41	0.050668	FALSE			0.219192	FALSE		0.1388
PAWR|Q96IZ0	AsymAD	-0.307133	41	0.0507853	FALSE			0.219489	FALSE		0.139
CUL1|Q13616	AsymAD	0.307007	41	0.0508847	FALSE			0.21974	FALSE		0.1391
GGH|Q92820	AsymAD	-0.306806	41	0.0510445	FALSE			0.220148	FALSE		0.1394
SHROOM3|Q8TF72	AsymAD	0.306778	41	0.0510668	FALSE			0.220205	FALSE		0.1394
BTN3A3|O00478	AsymAD	0.306718	41	0.0511146	FALSE			0.220329	FALSE		0.1395
LYN|P07948	AsymAD	0.306719	41	0.0511138	FALSE			0.220327	FALSE		0.1395
TNK2|Q07912	AsymAD	-0.306711	41	0.05112	FALSE			0.220344	FALSE		0.1395
IDH3G|P51553	AsymAD	-0.306625	41	0.0511889	FALSE			0.220518	FALSE		0.1396
RAB2A|P61019	AsymAD	0.306604	41	0.0512052	FALSE			0.220559	FALSE		0.1397
ADAM9|Q13443	AsymAD	0.306489	41	0.051297	FALSE			0.220791	FALSE		0.1398
CACHD1|Q5VU97	AsymAD	0.306425	41	0.0513477	FALSE			0.220919	FALSE		0.1399
LDHA|P00338	AsymAD	0.306427	41	0.0513467	FALSE			0.220917	FALSE		0.1399
WAC|Q9BTA9	AsymAD	-0.306417	41	0.0513547	FALSE			0.220938	FALSE		0.1399
EXTL2|Q9UBQ6	AsymAD	-0.306278	41	0.0514653	FALSE			0.221215	FALSE		0.1401
NHLRC3|Q5JS37	AsymAD	-0.306271	41	0.0514714	FALSE			0.22123	FALSE		0.1401
MRTFB|Q9ULH7	AsymAD	-0.306065	41	0.0516361	FALSE			0.221649	FALSE		0.1403
TMED2|Q15363	AsymAD	0.306138	41	0.0515778	FALSE			0.221501	FALSE		0.1403
HMGN4|O00479	AsymAD	-0.305979	41	0.0517057	FALSE			0.221825	FALSE		0.1405
REPS2|Q8NFH8	AsymAD	-0.305981	41	0.0517034	FALSE			0.221819	FALSE		0.1405
FGF2|P09038	AsymAD	-0.305904	41	0.0517654	FALSE			0.221977	FALSE		0.1406
CLTC|Q00610	AsymAD	0.305791	41	0.0518564	FALSE			0.222209	FALSE		0.1407
TFE3|P19532	AsymAD	-0.305817	41	0.0518356	FALSE			0.222155	FALSE		0.1407
MAN1A2|O60476	AsymAD	0.305549	41	0.0520516	FALSE			0.222704	FALSE		0.141
YBX3|P16989	AsymAD	-0.305559	41	0.0520437	FALSE			0.222685	FALSE		0.141
ENTPD3|O75355	AsymAD	0.305479	41	0.0521082	FALSE			0.222847	FALSE		0.1411
SPOCK3|Q9BQ16	AsymAD	-0.30549	41	0.0520991	FALSE			0.222825	FALSE		0.1411
TTC9|Q92623	AsymAD	-0.305491	41	0.0520985	FALSE			0.222824	FALSE		0.1411
NRDC|O43847	AsymAD	0.305373	41	0.052194	FALSE			0.223063	FALSE		0.1412
RRAGC|Q9HB90	AsymAD	0.304982	41	0.052511	FALSE			0.223866	FALSE		0.1418
PFDN4|Q9NQP4	AsymAD	-0.304719	41	0.0527254	FALSE			0.224409	FALSE		0.1421
STAT3|P40763	AsymAD	0.304672	41	0.0527641	FALSE			0.224503	FALSE		0.1422
SNX17|Q15036	AsymAD	0.304488	41	0.0529146	FALSE			0.224883	FALSE		0.1424
RAP1GDS1|P52306	AsymAD	0.3044	41	0.0529862	FALSE			0.225065	FALSE		0.1425
PSMF1|Q92530	AsymAD	-0.304149	41	0.0531922	FALSE			0.225576	FALSE		0.1428
RPAP3|Q9H6T3	AsymAD	-0.304135	41	0.053204	FALSE			0.225606	FALSE		0.1429
WDR12|Q9GZL7	AsymAD	0.304052	41	0.0532719	FALSE			0.225775	FALSE		0.143
MB21D2|Q8IYB1	AsymAD	0.303969	41	0.0533402	FALSE			0.225947	FALSE		0.1431
STAG1|Q8WVM7	AsymAD	0.303918	41	0.0533827	FALSE			0.226053	FALSE		0.1431
ITFG1|Q8TB96	AsymAD	0.303735	41	0.0535338	FALSE			0.22643	FALSE		0.1434
PRDX5|P30044	AsymAD	-0.303692	41	0.0535691	FALSE			0.226518	FALSE		0.1434
RPTOR|Q8N122	AsymAD	0.30374	41	0.0535291	FALSE			0.226418	FALSE		0.1434
ANKFY1|Q9P2R3	AsymAD	0.30362	41	0.0536286	FALSE			0.226666	FALSE		0.1435
SLC25A6|P12236	AsymAD	0.303662	41	0.0535939	FALSE			0.226581	FALSE		0.1435
WASL|O00401	AsymAD	-0.303632	41	0.053619	FALSE			0.226643	FALSE		0.1435
EIF3A|Q14152	AsymAD	-0.303538	41	0.0536965	FALSE			0.226836	FALSE		0.1436
NDUFB9|Q9Y6M9	AsymAD	0.303596	41	0.0536484	FALSE			0.226716	FALSE		0.1436
APMAP|Q9HDC9	AsymAD	0.303516	41	0.0537144	FALSE			0.22688	FALSE		0.1437
ARMC8|Q8IUR7	AsymAD	0.303397	41	0.053813	FALSE			0.22713	FALSE		0.1438
CCDC97|Q96F63	AsymAD	-0.303325	41	0.0538732	FALSE			0.227279	FALSE		0.1439
NDN|Q99608	AsymAD	-0.375128	27	0.053847	FALSE			0.227215	FALSE		0.1439
PPP2R2B|Q00005	AsymAD	0.303299	41	0.0538946	FALSE			0.227332	FALSE		0.1439
ATP6V1H|Q9UI12	AsymAD	0.303236	41	0.0539466	FALSE			0.227463	FALSE		0.144
LRRC8A|Q8IWT6	AsymAD	0.303279	41	0.0539109	FALSE			0.227373	FALSE		0.144
NPEPPS|P55786	AsymAD	0.303292	41	0.0539004	FALSE			0.227347	FALSE		0.144
RPL36A|P83881	AsymAD	-0.303295	41	0.0538978	FALSE			0.227341	FALSE		0.144
DNTTIP2|Q5QJE6	AsymAD	-0.303173	41	0.0539998	FALSE			0.227597	FALSE		0.1441
MAP6D1|Q9H9H5	AsymAD	-0.303063	41	0.054091	FALSE			0.227826	FALSE		0.1443
PPP1R14B|Q96C90	AsymAD	-0.303031	41	0.0541178	FALSE			0.227891	FALSE		0.1443
VCP|P55072	AsymAD	0.303	41	0.0541431	FALSE			0.227954	FALSE		0.1443
FBL|P22087	AsymAD	-0.302853	41	0.0542664	FALSE			0.228262	FALSE		0.1445
ADCY5|O95622	AsymAD	0.302751	41	0.0543515	FALSE			0.228471	FALSE		0.1447
FAM169A|Q9Y6X4	AsymAD	-0.30241	41	0.0546373	FALSE			0.229182	FALSE		0.1451
SHTN1|A0MZ66	AsymAD	-0.302288	41	0.0547397	FALSE			0.229437	FALSE		0.1453
CADM2|Q8N3J6	AsymAD	0.302192	41	0.0548207	FALSE			0.229635	FALSE		0.1454
PTPRO|Q16827	AsymAD	0.373729	27	0.0548194	FALSE			0.229631	FALSE		0.1454
QRICH1|Q2TAL8	AsymAD	0.302199	41	0.0548147	FALSE			0.22962	FALSE		0.1454
|B2RBV5	AsymAD	-0.302121	41	0.0548799	FALSE			0.229784	FALSE		0.1455
NSRP1|Q9H0G5	AsymAD	-0.302059	41	0.0549325	FALSE			0.229914	FALSE		0.1456
JPH4|Q96JJ6	AsymAD	-0.301996	41	0.0549858	FALSE			0.230046	FALSE		0.1457
PYURF|Q96I23	AsymAD	-0.301956	41	0.055019	FALSE			0.230128	FALSE		0.1457
NDUFV1|P49821	AsymAD	0.301656	41	0.0552729	FALSE			0.230755	FALSE		0.1461
CDC5L|Q99459	AsymAD	-0.301609	41	0.0553132	FALSE			0.230856	FALSE		0.1462
SMG6|Q86US8	AsymAD	0.301571	41	0.0553451	FALSE			0.230934	FALSE		0.1462
LYRM7|Q5U5X0	AsymAD	-0.301505	41	0.0554012	FALSE			0.23107	FALSE		0.1463
CREBBP|Q92793	AsymAD	-0.301425	41	0.0554694	FALSE			0.231237	FALSE		0.1464
SMAP1|Q8IYB5	AsymAD	-0.301419	41	0.0554742	FALSE			0.231249	FALSE		0.1464
MAP3K7|O43318	AsymAD	0.301399	41	0.0554911	FALSE			0.23129	FALSE		0.1465
ZC3H7B|Q9UGR2	AsymAD	-0.30095	41	0.0558739	FALSE			0.232226	FALSE		0.147
SNCG|O76070	AsymAD	-0.3009	41	0.0559171	FALSE			0.23233	FALSE		0.1471
CERS6|Q6ZMG9	AsymAD	0.300839	41	0.0559687	FALSE			0.232457	FALSE		0.1472
SMG1|Q96Q15	AsymAD	0.300808	41	0.0559958	FALSE			0.232527	FALSE		0.1472
WDR7|Q9Y4E6	AsymAD	0.30086	41	0.0559512	FALSE			0.232414	FALSE		0.1472
CYP4F11|Q9HBI6	AsymAD	0.30073	41	0.0560629	FALSE			0.232691	FALSE		0.1473
CD151|P48509	AsymAD	0.300576	41	0.0561944	FALSE			0.233012	FALSE		0.1475
FAM13C|Q8NE31	AsymAD	-0.300572	41	0.0561984	FALSE			0.233021	FALSE		0.1476
NPM2|Q86SE8	AsymAD	-0.30053	41	0.0562338	FALSE			0.233107	FALSE		0.1476
GK|P32189	AsymAD	0.300451	41	0.0563018	FALSE			0.23327	FALSE		0.1477
PLPP1|O14494	AsymAD	0.300355	41	0.0563846	FALSE			0.233475	FALSE		0.1478
NRBP1|Q9UHY1	AsymAD	0.300289	41	0.0564412	FALSE			0.233613	FALSE		0.1479
CHML|P26374	AsymAD	0.300261	41	0.0564656	FALSE			0.233671	FALSE		0.148
NMT1|P30419	AsymAD	-0.3002	41	0.0565186	FALSE			0.233802	FALSE		0.148
SH3BGRL2|Q9UJC5	AsymAD	-0.300235	41	0.0564879	FALSE			0.233726	FALSE		0.148
PANX1|Q96RD7	AsymAD	0.300132	41	0.056577	FALSE			0.233945	FALSE		0.1481
GDAP1L1|Q96MZ0	AsymAD	0.300097	41	0.0566073	FALSE			0.234018	FALSE		0.1482
GAR1|Q9NY12	AsymAD	-0.299993	41	0.0566968	FALSE			0.234238	FALSE		0.1483
GPRIN3|Q6ZVF9	AsymAD	-0.299977	41	0.0567106	FALSE			0.234271	FALSE		0.1483
NDUFAF5|Q5TEU4	AsymAD	0.300031	41	0.0566643	FALSE			0.234157	FALSE		0.1483
NDUFC2|O95298	AsymAD	0.29998	41	0.0567081	FALSE			0.234266	FALSE		0.1483
FRMPD4|Q14CM0	AsymAD	-0.299846	41	0.0568247	FALSE			0.234546	FALSE		0.1485
WASF2|Q9Y6W5	AsymAD	-0.299885	41	0.0567901	FALSE			0.234464	FALSE		0.1485
EIF2A|Q9BY44	AsymAD	-0.299774	41	0.0568864	FALSE			0.234697	FALSE		0.1486
TCN2|P20062	AsymAD	0.370753	27	0.0569342	FALSE			0.234814	FALSE		0.1487
PHACTR4|Q8IZ21	AsymAD	-0.363767	28	0.0570546	FALSE			0.235109	FALSE		0.1489
RABGAP1|Q9Y3P9	AsymAD	0.299429	41	0.0571864	FALSE			0.23543	FALSE		0.1491
ATP6V1E1|P36543	AsymAD	-0.29937	41	0.0572376	FALSE			0.235553	FALSE		0.1492
CDC37L1|Q7L3B6	AsymAD	0.299298	41	0.057301	FALSE			0.23571	FALSE		0.1493
CDV3|Q9UKY7	AsymAD	-0.299203	41	0.0573834	FALSE			0.235906	FALSE		0.1494
GABARAP|O95166	AsymAD	-0.363327	28	0.0573781	FALSE			0.235894	FALSE		0.1494
RAMAC|Q9BTL3	AsymAD	-0.299112	41	0.0574634	FALSE			0.236098	FALSE		0.1495
IGHA1|P01876	AsymAD	0.299026	41	0.0575386	FALSE			0.236277	FALSE		0.1496
SELENOM|Q8WWX9	AsymAD	-0.298983	41	0.0575758	FALSE			0.236366	FALSE		0.1497
PKIG|Q9Y2B9	AsymAD	-0.298829	41	0.0577109	FALSE			0.236694	FALSE		0.1499
HDAC5|Q9UQL6	AsymAD	-0.298653	41	0.0578657	FALSE			0.237068	FALSE		0.1501
PEX12|O00623	AsymAD	0.362627	28	0.057896	FALSE			0.237141	FALSE		0.1502
RHBDD2|Q6NTF9	AsymAD	0.298456	41	0.0580391	FALSE			0.237487	FALSE		0.1504
RPS27|P42677	AsymAD	-0.369256	27	0.0580221	FALSE			0.237446	FALSE		0.1504
CPLX1|O14810	AsymAD	-0.298376	41	0.0581091	FALSE			0.237653	FALSE		0.1505
GNAI3|P08754	AsymAD	0.298393	41	0.0580941	FALSE			0.237618	FALSE		0.1505
PTEN|P60484	AsymAD	0.298369	41	0.0581153	FALSE			0.237668	FALSE		0.1505
SYNPO|Q8N3V7	AsymAD	-0.298187	41	0.0582767	FALSE			0.238054	FALSE		0.1507
USP33|Q8TEY7	AsymAD	0.298087	41	0.0583648	FALSE			0.238265	FALSE		0.1509
CSNK1G2|P78368	AsymAD	0.297694	41	0.0587136	FALSE			0.239094	FALSE		0.1514
RFC2|P35250	AsymAD	-0.368282	27	0.0587386	FALSE			0.239153	FALSE		0.1514
MICU3|Q86XE3	AsymAD	0.297561	41	0.0588322	FALSE			0.239379	FALSE		0.1516
SH2B1|Q9NRF2	AsymAD	-0.297401	41	0.0589743	FALSE			0.239721	FALSE		0.1518
NAP1L1|P55209	AsymAD	-0.297335	41	0.0590333	FALSE			0.239861	FALSE		0.1519
EMC7|Q9NPA0	AsymAD	-0.297182	41	0.0591705	FALSE			0.240184	FALSE		0.1521
HOPX|Q9BPY8	AsymAD	-0.297187	41	0.0591663	FALSE			0.240174	FALSE		0.1521
MAPK9|P45984	AsymAD	0.297177	41	0.0591752	FALSE			0.240195	FALSE		0.1521
SMYD5|Q6GMV2	AsymAD	0.297161	41	0.0591891	FALSE			0.240228	FALSE		0.1521
ADNP|Q9H2P0	AsymAD	-0.297124	41	0.0592227	FALSE			0.240309	FALSE		0.1522
ARX|Q96QS3	AsymAD	-0.297104	41	0.0592398	FALSE			0.240349	FALSE		0.1522
NCKIPSD|Q9NZQ3	AsymAD	0.297101	41	0.059243	FALSE			0.240356	FALSE		0.1522
NNT|Q13423	AsymAD	0.297073	41	0.0592682	FALSE			0.240416	FALSE		0.1522
ZNF579|Q8NAF0	AsymAD	-0.297059	41	0.0592803	FALSE			0.240444	FALSE		0.1523
TIMM13|Q9Y5L4	AsymAD	-0.29694	41	0.0593875	FALSE			0.240699	FALSE		0.1524
CNNM1|Q9NRU3	AsymAD	0.296895	41	0.0594275	FALSE			0.240795	FALSE		0.1525
DCTN6|O00399	AsymAD	-0.296859	41	0.0594605	FALSE			0.240874	FALSE		0.1525
TSG101|Q99816	AsymAD	-0.296907	41	0.0594171	FALSE			0.24077	FALSE		0.1525
ADIPOR1|Q96A54	AsymAD	-0.360503	28	0.0594893	FALSE			0.240943	FALSE		0.1526
DNAJA2|O60884	AsymAD	-0.296788	41	0.0595243	FALSE			0.241026	FALSE		0.1526
SGIP1|Q9BQI5	AsymAD	-0.296751	41	0.0595576	FALSE			0.241104	FALSE		0.1527
NCAM1|P13591	AsymAD	0.296568	41	0.0597223	FALSE			0.241489	FALSE		0.1529
PIK3R1|P27986	AsymAD	0.296609	41	0.0596848	FALSE			0.241402	FALSE		0.1529
BLOC1S1|P78537	AsymAD	-0.296474	41	0.0598072	FALSE			0.24169	FALSE		0.153
CYB5R3|P00387	AsymAD	0.296487	41	0.0597955	FALSE			0.241663	FALSE		0.153
SPRY2|O43597	AsymAD	-0.296337	41	0.0599305	FALSE			0.241981	FALSE		0.1532
CUL4A|Q13619	AsymAD	0.296195	41	0.0600593	FALSE			0.242287	FALSE		0.1534
MTA1|Q13330	AsymAD	-0.295976	41	0.0602574	FALSE			0.242763	FALSE		0.1537
HSD17B4|P51659	AsymAD	0.295923	41	0.0603053	FALSE			0.242876	FALSE		0.1538
ZFYVE9|O95405	AsymAD	-0.295918	41	0.0603102	FALSE			0.242887	FALSE		0.1538
FABP6|P51161	AsymAD	-0.295812	41	0.0604066	FALSE			0.243117	FALSE		0.1539
MORF4L2|Q15014	AsymAD	-0.295855	41	0.0603671	FALSE			0.243023	FALSE		0.1539
ALDOA|P04075	AsymAD	0.295736	41	0.060476	FALSE			0.243278	FALSE		0.154
CYFIP1|Q7L576	AsymAD	0.295729	41	0.0604825	FALSE			0.243294	FALSE		0.1541
C4orf48|Q5BLP8	AsymAD	0.295604	41	0.0605958	FALSE			0.243561	FALSE		0.1542
ACSL4|O60488	AsymAD	0.295531	41	0.0606628	FALSE			0.243717	FALSE		0.1543
PLIN3|O60664	AsymAD	-0.295525	41	0.0606681	FALSE			0.243729	FALSE		0.1543
STK11IP|Q8N1F8	AsymAD	0.295447	41	0.0607397	FALSE			0.243898	FALSE		0.1544
KCNT1|Q5JUK3	AsymAD	0.295321	41	0.0608549	FALSE			0.244174	FALSE		0.1546
PAIP2|Q9BPZ3	AsymAD	-0.365448	27	0.0608616	FALSE			0.24419	FALSE		0.1546
PIGT|Q969N2	AsymAD	0.295342	41	0.0608358	FALSE			0.244128	FALSE		0.1546
SAMD12|Q8N8I0	AsymAD	-0.295345	41	0.060833	FALSE			0.244121	FALSE		0.1546
TMEM135|Q86UB9	AsymAD	0.295173	41	0.0609907	FALSE			0.244489	FALSE		0.1548
C11orf87|Q6NUJ2	AsymAD	-0.295099	41	0.0610585	FALSE			0.244648	FALSE		0.1549
NDUFV3|P56181	AsymAD	-0.294992	41	0.0611568	FALSE			0.244877	FALSE		0.1551
ACAP2|Q15057	AsymAD	0.294779	41	0.0613528	FALSE			0.245334	FALSE		0.1553
BBS7|Q8IWZ6	AsymAD	0.294794	41	0.0613387	FALSE			0.245302	FALSE		0.1553
RYDEN|Q9NUL5	AsymAD	-0.29483	41	0.0613052	FALSE			0.245223	FALSE		0.1553
AGK|Q53H12	AsymAD	0.294771	41	0.06136	FALSE			0.245352	FALSE		0.1554
RABGGTA|Q92696	AsymAD	0.294724	41	0.061403	FALSE			0.245451	FALSE		0.1554
FSD1|Q9BTV5	AsymAD	0.294415	41	0.0616886	FALSE			0.246114	FALSE		0.1558
LCP1|P13796	AsymAD	0.294435	41	0.0616695	FALSE			0.246071	FALSE		0.1558
CSE1L|P55060	AsymAD	0.294339	41	0.0617585	FALSE			0.246277	FALSE		0.1559
CNTNAP1|P78357	AsymAD	0.294331	41	0.061766	FALSE			0.246294	FALSE		0.156
CP|P00450	AsymAD	0.294287	41	0.061807	FALSE			0.24639	FALSE		0.156
GTDC1|Q4AE62	AsymAD	0.294042	41	0.0620342	FALSE			0.246916	FALSE		0.1563
CSNK2B|P67870	AsymAD	-0.293983	41	0.0620889	FALSE			0.247044	FALSE		0.1564
RPRD1A|Q96P16	AsymAD	-0.293957	41	0.0621133	FALSE			0.2471	FALSE		0.1565
ABCB7|O75027	AsymAD	0.29374	41	0.0623157	FALSE			0.247567	FALSE		0.1568
LGI1|O95970	AsymAD	0.293539	41	0.0625026	FALSE			0.248004	FALSE		0.157
NDUFA10|O95299	AsymAD	0.293592	41	0.0624534	FALSE			0.247891	FALSE		0.157
PSME3|P61289	AsymAD	-0.293595	41	0.0624511	FALSE			0.247886	FALSE		0.157
STRIP2|Q9ULQ0	AsymAD	0.293553	41	0.0624899	FALSE			0.247975	FALSE		0.157
AP2A2|O94973	AsymAD	0.293498	41	0.0625411	FALSE			0.248093	FALSE		0.1571
ANXA6|P08133	AsymAD	0.293397	41	0.0626357	FALSE			0.248314	FALSE		0.1572
ENO1|P06733	AsymAD	-0.293401	41	0.0626319	FALSE			0.248306	FALSE		0.1572
PIK3R2|O00459	AsymAD	-0.29325	41	0.0627739	FALSE			0.248635	FALSE		0.1574
SATB2|Q9UPW6	AsymAD	-0.293246	41	0.0627772	FALSE			0.248643	FALSE		0.1574
IGHV3-30|P01768	AsymAD	0.293203	41	0.0628178	FALSE			0.248738	FALSE		0.1575
LRFN3|Q9BTN0	AsymAD	0.293136	41	0.0628803	FALSE			0.248881	FALSE		0.1576
WRB|O00258	AsymAD	0.293046	41	0.0629654	FALSE			0.249076	FALSE		0.1577
AGAP2|Q99490	AsymAD	-0.29297	41	0.0630368	FALSE			0.249241	FALSE		0.1578
THAP4|Q8WY91	AsymAD	-0.292889	41	0.0631129	FALSE			0.249421	FALSE		0.1579
RBBP5|Q15291	AsymAD	-0.292845	41	0.0631549	FALSE			0.249517	FALSE		0.158
CARMIL2|Q6F5E8	AsymAD	-0.292749	41	0.0632448	FALSE			0.249722	FALSE		0.1581
DNAJC27|Q9NZQ0	AsymAD	-0.362341	27	0.0632574	FALSE			0.249752	FALSE		0.1581
AP2B1|P63010	AsymAD	0.292717	41	0.0632751	FALSE			0.249792	FALSE		0.1582
ARL8A|Q96BM9	AsymAD	0.29261	41	0.0633761	FALSE			0.250029	FALSE		0.1583
PIN1|Q13526	AsymAD	-0.292575	41	0.0634096	FALSE			0.250103	FALSE		0.1584
PLCG1|P19174	AsymAD	0.292402	41	0.0635729	FALSE			0.25048	FALSE		0.1586
CCDC115|Q96NT0	AsymAD	-0.292359	41	0.0636136	FALSE			0.250572	FALSE		0.1587
TAPBP|O15533	AsymAD	0.35515	28	0.0636565	FALSE			0.250665	FALSE		0.1587
CPT2|P23786	AsymAD	0.292281	41	0.0636876	FALSE			0.250737	FALSE		0.1588
DDX21|Q9NR30	AsymAD	-0.292238	41	0.0637288	FALSE			0.25083	FALSE		0.1588
TBC1D5|Q92609	AsymAD	-0.292257	41	0.0637108	FALSE			0.250789	FALSE		0.1588
ADGRL1|O94910	AsymAD	0.291954	41	0.063999	FALSE			0.25145	FALSE		0.1592
DFFA|O00273	AsymAD	-0.291847	41	0.0641009	FALSE			0.251683	FALSE		0.1594
TAC1|P20366	AsymAD	-0.29179	41	0.0641551	FALSE			0.251808	FALSE		0.1594
CSRP1|P21291	AsymAD	-0.291528	41	0.0644057	FALSE			0.252379	FALSE		0.1598
DNAJA1|P31689	AsymAD	-0.291566	41	0.0643696	FALSE			0.252296	FALSE		0.1598
ANKRD27|Q96NW4	AsymAD	0.291435	41	0.0644943	FALSE			0.25258	FALSE		0.1599
GET4|Q7L5D6	AsymAD	0.291354	41	0.0645726	FALSE			0.252758	FALSE		0.16
LASP1|Q14847	AsymAD	-0.291379	41	0.0645486	FALSE			0.252704	FALSE		0.16
ISOC1|Q96CN7	AsymAD	-0.291319	41	0.0646063	FALSE			0.252836	FALSE		0.1601
LIFR|P42702	AsymAD	0.291342	41	0.0645834	FALSE			0.252781	FALSE		0.1601
SORBS2|O94875	AsymAD	-0.291184	41	0.0647354	FALSE			0.253132	FALSE		0.1603
ALDH18A1|P54886	AsymAD	0.291067	41	0.0648486	FALSE			0.253394	FALSE		0.1605
NDFIP1|Q9BT67	AsymAD	0.360305	27	0.0648669	FALSE			0.253436	FALSE		0.1605
RBM4|Q9BWF3	AsymAD	-0.291022	41	0.0648915	FALSE			0.253492	FALSE		0.1605
TNR|Q92752	AsymAD	0.291017	41	0.0648965	FALSE			0.253502	FALSE		0.1605
ZZEF1|O43149	AsymAD	0.291041	41	0.0648731	FALSE			0.25345	FALSE		0.1605
ARHGEF6|Q15052	AsymAD	0.2909	41	0.0650091	FALSE			0.253763	FALSE		0.1607
FBXL20|Q96IG2	AsymAD	0.290899	41	0.0650101	FALSE			0.253766	FALSE		0.1607
RPN2|P04844	AsymAD	0.290708	41	0.0651941	FALSE			0.254179	FALSE		0.1609
LEO1|Q8WVC0	AsymAD	-0.290638	41	0.0652623	FALSE			0.254334	FALSE		0.161
MLC1|Q15049	AsymAD	0.290689	41	0.0652133	FALSE			0.254223	FALSE		0.161
PDP1|Q9P0J1	AsymAD	0.290679	41	0.0652226	FALSE			0.254244	FALSE		0.161
DNAJA4|Q8WW22	AsymAD	0.290584	41	0.0653146	FALSE			0.254451	FALSE		0.1611
HSPB2|Q16082	AsymAD	0.359784	27	0.065284	FALSE			0.254382	FALSE		0.1611
SHANK3|Q9BYB0	AsymAD	-0.290553	41	0.0653447	FALSE			0.254518	FALSE		0.1612
MT-ND5|P03915	AsymAD	0.290455	41	0.0654395	FALSE			0.254734	FALSE		0.1613
LAGE3|Q14657	AsymAD	-0.290372	41	0.0655197	FALSE			0.254918	FALSE		0.1614
ABCF1|Q8NE71	AsymAD	-0.290215	41	0.0656722	FALSE			0.255262	FALSE		0.1616
MDH1|P40925	AsymAD	0.290136	41	0.065749	FALSE			0.255432	FALSE		0.1617
C3orf33|Q6P1S2	AsymAD	0.290076	41	0.0658081	FALSE			0.255565	FALSE		0.1618
NUCKS1|Q9H1E3	AsymAD	-0.290078	41	0.0658061	FALSE			0.25556	FALSE		0.1618
TMEM33|P57088	AsymAD	0.289745	41	0.066131	FALSE			0.256287	FALSE		0.1623
BSN|Q9UPA5	AsymAD	-0.289659	41	0.0662147	FALSE			0.256475	FALSE		0.1624
AP3S1|Q92572	AsymAD	0.289553	41	0.0663184	FALSE			0.256709	FALSE		0.1625
PKLR|P30613	AsymAD	0.289624	41	0.0662493	FALSE			0.256554	FALSE		0.1625
RGS6|P49758	AsymAD	0.289555	41	0.066317	FALSE			0.256706	FALSE		0.1625
SLC39A7|Q92504	AsymAD	0.289601	41	0.0662717	FALSE			0.256605	FALSE		0.1625
METTL2B|Q6P1Q9	AsymAD	0.351729	28	0.0664364	FALSE			0.256972	FALSE		0.1627
NUMBL|Q9Y6R0	AsymAD	-0.289477	41	0.0663927	FALSE			0.256874	FALSE		0.1627
SSH1|Q8WYL5	AsymAD	0.289395	41	0.0664736	FALSE			0.257054	FALSE		0.1628
TFPT|P0C1Z6	AsymAD	-0.3516	28	0.0665424	FALSE			0.25721	FALSE		0.1629
THEM6|Q8WUY1	AsymAD	0.289326	41	0.0665414	FALSE			0.257208	FALSE		0.1629
PNPLA7|Q6ZV29	AsymAD	0.289167	41	0.0666979	FALSE			0.257559	FALSE		0.1631
SNX15|Q9NRS6	AsymAD	-0.288934	41	0.0669274	FALSE			0.258071	FALSE		0.1634
CNOT1|A5YKK6	AsymAD	0.28887	41	0.0669903	FALSE			0.258211	FALSE		0.1635
IPO7|O95373	AsymAD	0.288836	41	0.0670245	FALSE			0.258285	FALSE		0.1635
PRUNE2|Q8WUY3	AsymAD	0.2887	41	0.067159	FALSE			0.258584	FALSE		0.1637
TMEM178A|Q8NBL3	AsymAD	-0.288709	41	0.0671496	FALSE			0.258563	FALSE		0.1637
PSMD1|Q99460	AsymAD	0.288641	41	0.0672165	FALSE			0.258713	FALSE		0.1638
IDE|P14735	AsymAD	0.288482	41	0.0673745	FALSE			0.259062	FALSE		0.164
ATP6V1G1|O75348	AsymAD	-0.2884	41	0.0674557	FALSE			0.259242	FALSE		0.1642
PEBP1|P30086	AsymAD	-0.288377	41	0.0674791	FALSE			0.259292	FALSE		0.1642
SPEN|Q96T58	AsymAD	-0.288349	41	0.0675064	FALSE			0.259353	FALSE		0.1642
DNASE2|O00115	AsymAD	-0.288307	41	0.0675481	FALSE			0.259445	FALSE		0.1643
UFC1|Q9Y3C8	AsymAD	-0.288318	41	0.0675376	FALSE			0.259423	FALSE		0.1643
EVL|Q9UI08	AsymAD	-0.288212	41	0.067643	FALSE			0.259661	FALSE		0.1644
HECW1|Q76N89	AsymAD	0.288206	41	0.0676486	FALSE			0.259674	FALSE		0.1644
RETREG3|Q86VR2	AsymAD	0.288241	41	0.0676137	FALSE			0.259594	FALSE		0.1644
FN3KRP|Q9HA64	AsymAD	-0.288173	41	0.0676813	FALSE			0.259747	FALSE		0.1645
PPP1R8|Q12972	AsymAD	-0.288166	41	0.0676886	FALSE			0.259764	FALSE		0.1645
CD5L|O43866	AsymAD	0.356716	27	0.0677806	FALSE			0.259968	FALSE		0.1646
CELF6|Q96J87	AsymAD	-0.288012	41	0.0678422	FALSE			0.260105	FALSE		0.1647
GOLGA3|Q08378	AsymAD	-0.288031	41	0.0678234	FALSE			0.260063	FALSE		0.1647
PLCB1|Q9NQ66	AsymAD	0.28799	41	0.0678645	FALSE			0.260155	FALSE		0.1647
RHEB|Q15382	AsymAD	0.288033	41	0.0678214	FALSE			0.260059	FALSE		0.1647
TACC2|O95359	AsymAD	-0.288002	41	0.0678517	FALSE			0.260127	FALSE		0.1647
MSI1|O43347	AsymAD	-0.287856	41	0.0679983	FALSE			0.260453	FALSE		0.1649
WDR54|Q9H977	AsymAD	0.287857	41	0.0679965	FALSE			0.260449	FALSE		0.1649
ATP6V0C|P27449	AsymAD	0.287766	41	0.0680882	FALSE			0.260654	FALSE		0.165
MAPRE3|Q9UPY8	AsymAD	-0.287801	41	0.0680524	FALSE			0.260575	FALSE		0.165
PCBP2|Q15366	AsymAD	-0.287812	41	0.0680421	FALSE			0.260552	FALSE		0.165
TRIM36|Q9NQ86	AsymAD	0.287834	41	0.0680203	FALSE			0.260502	FALSE		0.165
COPS7A|Q9UBW8	AsymAD	-0.287668	41	0.0681863	FALSE			0.260874	FALSE		0.1652
METTL7A|Q9H8H3	AsymAD	0.287659	41	0.0681953	FALSE			0.260893	FALSE		0.1652
PJA2|O43164	AsymAD	-0.287571	41	0.0682836	FALSE			0.26109	FALSE		0.1653
FNBP4|Q8N3X1	AsymAD	-0.349429	28	0.0683572	FALSE			0.261255	FALSE		0.1654
UBE2Z|Q9H832	AsymAD	-0.287375	41	0.0684801	FALSE			0.261528	FALSE		0.1656
COA6|Q5JTJ3	AsymAD	-0.287333	41	0.0685226	FALSE			0.261623	FALSE		0.1657
RRS1|Q15050	AsymAD	-0.287333	41	0.0685219	FALSE			0.261622	FALSE		0.1657
DCUN1D3|Q8IWE4	AsymAD	0.287093	41	0.0687639	FALSE			0.262155	FALSE		0.166
GRPEL1|Q9HAV7	AsymAD	-0.287108	41	0.0687483	FALSE			0.262121	FALSE		0.166
TOMM40L|Q969M1	AsymAD	0.287088	41	0.0687692	FALSE			0.262167	FALSE		0.166
XRN1|Q8IZH2	AsymAD	-0.287111	41	0.0687458	FALSE			0.262116	FALSE		0.166
ARF6|P62330	AsymAD	0.286909	41	0.0689493	FALSE			0.262565	FALSE		0.1663
COX11|Q9Y6N1	AsymAD	0.286908	41	0.0689508	FALSE			0.262568	FALSE		0.1663
NCOR1|O75376	AsymAD	-0.286886	41	0.0689727	FALSE			0.262616	FALSE		0.1663
NTRK2|Q16620	AsymAD	0.286903	41	0.0689554	FALSE			0.262579	FALSE		0.1663
SLC2A8|Q9NY64	AsymAD	0.355162	27	0.069073	FALSE			0.262843	FALSE		0.1664
HYKK|A2RU49	AsymAD	0.348434	28	0.0692012	FALSE			0.263133	FALSE		0.1666
SHPK|Q9UHJ6	AsymAD	0.286673	41	0.0691885	FALSE			0.263105	FALSE		0.1666
PRXL2A|Q9BRX8	AsymAD	0.286586	41	0.0692762	FALSE			0.263294	FALSE		0.1667
TIMM44|O43615	AsymAD	0.286447	41	0.0694179	FALSE			0.263607	FALSE		0.1669
ARHGEF4|Q9NR80	AsymAD	0.286336	41	0.0695307	FALSE			0.263856	FALSE		0.1671
LSM7|Q9UK45	AsymAD	-0.286241	41	0.0696268	FALSE			0.264065	FALSE		0.1672
PLEKHM2|Q8IWE5	AsymAD	0.28628	41	0.0695875	FALSE			0.263978	FALSE		0.1672
CARS|P49589	AsymAD	0.286081	41	0.0697902	FALSE			0.264421	FALSE		0.1674
CMC1|Q7Z7K0	AsymAD	-0.286041	41	0.0698311	FALSE			0.264513	FALSE		0.1675
USP9X|Q93008	AsymAD	0.285943	41	0.0699306	FALSE			0.264733	FALSE		0.1676
MDM1|Q8TC05	AsymAD	-0.285882	41	0.0699931	FALSE			0.26487	FALSE		0.1677
RRM2B|Q7LG56	AsymAD	0.285924	41	0.0699503	FALSE			0.264775	FALSE		0.1677
DNAJC2|Q99543	AsymAD	-0.285814	41	0.0700628	FALSE			0.265024	FALSE		0.1678
GRIN1|Q05586	AsymAD	0.285833	41	0.0700436	FALSE			0.264982	FALSE		0.1678
WIPF3|A6NGB9	AsymAD	-0.285732	41	0.0701472	FALSE			0.265207	FALSE		0.1679
GIPC1|O14908	AsymAD	-0.285683	41	0.070197	FALSE			0.265316	FALSE		0.168
SPATA20|Q8TB22	AsymAD	0.285661	41	0.0702192	FALSE			0.265366	FALSE		0.168
NFASC|O94856	AsymAD	0.285636	41	0.070245	FALSE			0.265421	FALSE		0.1681
MTMR1|Q13613	AsymAD	0.285571	41	0.0703123	FALSE			0.265567	FALSE		0.1682
NPY|P01303	AsymAD	-0.285401	41	0.0704867	FALSE			0.265947	FALSE		0.1684
PHF24|Q9UPV7	AsymAD	0.285402	41	0.0704852	FALSE			0.265944	FALSE		0.1684
PSMD13|Q9UNM6	AsymAD	0.285394	41	0.0704936	FALSE			0.265962	FALSE		0.1684
KCNJ10|P78508	AsymAD	0.28509	41	0.070807	FALSE			0.266651	FALSE		0.1688
MAPK11|Q15759	AsymAD	0.285131	41	0.0707651	FALSE			0.26656	FALSE		0.1688
RFK|Q969G6	AsymAD	-0.285095	41	0.0708021	FALSE			0.266641	FALSE		0.1688
SEPT5|Q99719	AsymAD	0.285114	41	0.0707823	FALSE			0.266597	FALSE		0.1688
DHX37|Q8IY37	AsymAD	0.285025	41	0.0708741	FALSE			0.2668	FALSE		0.1689
GOLGA1|Q92805	AsymAD	-0.285022	41	0.0708773	FALSE			0.266807	FALSE		0.1689
GRK5|P34947	AsymAD	0.285081	41	0.0708157	FALSE			0.26667	FALSE		0.1689
STOML2|Q9UJZ1	AsymAD	-0.285084	41	0.0708127	FALSE			0.266663	FALSE		0.1689
LIAS|O43766	AsymAD	0.284992	41	0.0709078	FALSE			0.266872	FALSE		0.169
TGFB2|P61812	AsymAD	-0.284902	41	0.0710011	FALSE			0.267078	FALSE		0.1691
SCYL1|Q96KG9	AsymAD	0.284843	41	0.0710617	FALSE			0.267206	FALSE		0.1692
TUBGCP4|Q9UGJ1	AsymAD	0.284769	41	0.0711384	FALSE			0.267374	FALSE		0.1693
PAM16|Q9Y3D7	AsymAD	-0.284572	41	0.071343	FALSE			0.267818	FALSE		0.1696
RPL36AL|Q969Q0	AsymAD	-0.352451	27	0.0713736	FALSE			0.267883	FALSE		0.1696
C1orf50|Q9BV19	AsymAD	-0.2843	41	0.0716253	FALSE			0.268429	FALSE		0.17
ANKIB1|Q9P2G1	AsymAD	0.284194	41	0.0717365	FALSE			0.268669	FALSE		0.1701
CLPX|O76031	AsymAD	0.284131	41	0.071802	FALSE			0.268811	FALSE		0.1702
OGT|O15294	AsymAD	0.284123	41	0.0718103	FALSE			0.268829	FALSE		0.1702
SLC1A4|P43007	AsymAD	0.284164	41	0.071767	FALSE			0.268736	FALSE		0.1702
PHKG1|Q16816	AsymAD	0.284035	41	0.0719018	FALSE			0.269028	FALSE		0.1703
[truncated: 6,213 more rows]

## Sheet: AD
measure1	measure2	r	n	P	sig_p	p_if_sig	r_if_sig	P_adj	sig_p_adj	p_adj_if_sig	q_val
ABETA42|ABETA42	AD	0.808202	41	1.66881e-10	TRUE	0 **	0.808202	1.27863e-07	TRUE	0	0 **
MDK|P21741	AD	0.776181	41	2.48264e-09	TRUE	0 **	0.776181	1.08792e-06	TRUE	0	0 **
NTN1|O95631	AD	0.792869	41	6.44692e-10	TRUE	0 **	0.792869	3.75007e-07	TRUE	0	0 **
SMOC1|Q9H4F8	AD	0.764123	41	6.13612e-09	TRUE	0 **	0.764123	2.21501e-06	TRUE	0	0 **
SLC38A2|Q96QD8	AD	0.600668	41	3.29408e-05	TRUE	0 **	0.600668	0.00150158	TRUE	0.002	0.001 **
MACROD1|Q9BQ69	AD	0.589249	41	5.04939e-05	TRUE	0 **	0.589249	0.00204933	TRUE	0.002	0.0013 **
PLEC|Q15149	AD	0.590209	41	4.87442e-05	TRUE	0 **	0.590209	0.00199742	TRUE	0.002	0.0013 **
PLSCR4|Q9NRQ2	AD	0.587684	41	5.34723e-05	TRUE	0 **	0.587684	0.00213653	TRUE	0.002	0.0014 **
FAHD1|Q6P587	AD	-0.585047	41	5.8852e-05	TRUE	0 **	-0.585047	0.00229102	TRUE	0.002	0.0015 **
NRN1|Q9NPD7	AD	-0.583634	41	6.19333e-05	TRUE	0 **	-0.583634	0.00237779	TRUE	0.002	0.0015 **
TMEM245|Q9H330	AD	0.580698	41	6.88096e-05	TRUE	0 **	0.580698	0.00256641	TRUE	0.003	0.0016 **
APP|P05067	AD	0.578929	41	7.32784e-05	TRUE	0 **	0.578929	0.00268611	TRUE	0.003	0.0017 **
C4A|P0C0L4	AD	0.579551	41	7.16791e-05	TRUE	0 **	0.579551	0.00264339	TRUE	0.003	0.0017 **
DHX15|O43143	AD	0.574948	41	8.43211e-05	TRUE	0 **	0.574948	0.0029736	TRUE	0.003	0.0019 **
HGF|P14210	AD	0.574687	41	8.5095e-05	TRUE	0 **	0.574687	0.0029932	TRUE	0.003	0.0019 **
PHGDH|O43175	AD	0.571853	41	9.3924e-05	TRUE	0 **	0.571853	0.00321486	TRUE	0.003	0.002 **
PSAT1|Q9Y617	AD	0.571448	41	9.52511e-05	TRUE	0 **	0.571448	0.0032477	TRUE	0.003	0.0021 **
COTL1|Q14019	AD	0.568854	41	0.000104163	TRUE	0 **	0.568854	0.00346404	TRUE	0.003	0.0022 **
ANO6|Q4KMQ2	AD	0.56545	41	0.000117003	TRUE	0 **	0.56545	0.00376713	TRUE	0.004	0.0024 **
APCS|P02743	AD	0.565753	41	0.000115806	TRUE	0 **	0.565753	0.00373934	TRUE	0.004	0.0024 **
OS9|Q13438	AD	-0.565305	41	0.000117581	TRUE	0 **	-0.565305	0.00378044	TRUE	0.004	0.0024 **
CA3|P07451	AD	0.561162	41	0.000135217	TRUE	0 **	0.561162	0.00417956	TRUE	0.004	0.0026 **
RNF14|Q9UBS8	AD	0.561109	41	0.000135457	TRUE	0 **	0.561109	0.00418486	TRUE	0.004	0.0026 **
NDRG2|Q9UN36	AD	-0.559254	41	0.000144113	TRUE	0 **	-0.559254	0.00437406	TRUE	0.004	0.0028 **
RAB6A|P20340	AD	0.557397	41	0.000153277	TRUE	0 **	0.557397	0.00457202	TRUE	0.005	0.0029 **
ITPRID2|P28290	AD	0.553911	41	0.000171917	TRUE	0 **	0.553911	0.00496429	TRUE	0.005	0.0031 **
PPEF1|O14829	AD	-0.553283	41	0.000175482	TRUE	0 **	-0.553283	0.00503822	TRUE	0.005	0.0032 **
UBA2|Q9UBT2	AD	0.55278	41	0.000178391	TRUE	0 **	0.55278	0.0050978	TRUE	0.005	0.0032 **
ZYG11B|Q9C0D3	AD	0.552648	41	0.00017916	TRUE	0 **	0.552648	0.00511354	TRUE	0.005	0.0032 **
TRIM9|Q9C026	AD	-0.552117	41	0.000182284	TRUE	0 **	-0.552117	0.00517726	TRUE	0.005	0.0033 **
PDZD2|O15018	AD	-0.55001	41	0.000195179	TRUE	0 **	-0.55001	0.0054365	TRUE	0.005	0.0034 **
LRP1|Q07954	AD	0.549494	41	0.000198466	TRUE	0 **	0.549494	0.00550126	TRUE	0.006	0.0035 **
ECHS1|P30084	AD	-0.548151	41	0.000207237	TRUE	0 **	-0.548151	0.00567354	TRUE	0.006	0.0036 **
SLIT2|O94813	AD	0.548501	41	0.000204918	TRUE	0 **	0.548501	0.00562827	TRUE	0.006	0.0036 **
HSPD1|P10809	AD	-0.546744	41	0.000216804	TRUE	0 **	-0.546744	0.00586035	TRUE	0.006	0.0037 **
C2CD2|Q9Y426	AD	0.545031	41	0.000228993	TRUE	0 **	0.545031	0.00609377	TRUE	0.006	0.0039 **
PAFAH1B3|Q15102	AD	0.54296	41	0.000244544	TRUE	0 **	0.54296	0.006386	TRUE	0.006	0.004 **
PBXIP1|Q96AQ6	AD	0.543935	41	0.000237107	TRUE	0 **	0.543935	0.00624738	TRUE	0.006	0.004 **
PLCD1|P51178	AD	0.54372	41	0.000238731	TRUE	0 **	0.54372	0.0062776	TRUE	0.006	0.004 **
AMPD2|Q01433	AD	0.542597	41	0.000247364	TRUE	0 **	0.542597	0.00643787	TRUE	0.006	0.0041 **
CD44|P16070	AD	0.542485	41	0.000248241	TRUE	0 **	0.542485	0.00645419	TRUE	0.006	0.0041 **
DISP2|A7MBM2	AD	0.542188	41	0.00025058	TRUE	0 **	0.542188	0.00649767	TRUE	0.006	0.0041 **
RPS6KA5|O75582	AD	0.540842	41	0.000261423	TRUE	0 **	0.540842	0.00669653	TRUE	0.007	0.0042 **
PAFAH1B2|P68402	AD	0.540578	41	0.000263605	TRUE	0 **	0.540578	0.00673606	TRUE	0.007	0.0043 **
CEP290|O15078	AD	0.53823	41	0.00028369	TRUE	0 **	0.53823	0.00709641	TRUE	0.007	0.0045 **
FABP1|P07148	AD	-0.53743	41	0.000290841	TRUE	0 **	-0.53743	0.00722347	TRUE	0.007	0.0046 **
PIP5K1B|O14986	AD	0.64068	27	0.000318073	TRUE	0 **	0.64068	0.00769831	TRUE	0.008	0.0049 **
NPTX2|P47972	AD	-0.533775	41	0.00032562	TRUE	0 **	-0.533775	0.00782784	TRUE	0.008	0.005 **
PCIF1|Q9H4Z3	AD	0.53345	41	0.000328889	TRUE	0 **	0.53345	0.00788402	TRUE	0.008	0.005 **
ANO5|Q75V66	AD	0.531766	41	0.000346298	TRUE	0 **	0.531766	0.00817706	TRUE	0.008	0.0052 **
KCNC2|Q96PR1	AD	0.531713	41	0.000346851	TRUE	0 **	0.531713	0.0081861	TRUE	0.008	0.0052 **
BICD1|Q96G01	AD	-0.530843	41	0.000356177	TRUE	0 **	-0.530843	0.00834066	TRUE	0.008	0.0053 **
SLC6A9|P48067	AD	0.530396	41	0.000361064	TRUE	0 **	0.530396	0.00842022	TRUE	0.008	0.0053 **
MAST1|Q9Y2H9	AD	0.529888	41	0.000366675	TRUE	0 **	0.529888	0.0085122	TRUE	0.009	0.0054 **
CSNK1E|P49674	AD	0.52868	41	0.000380348	TRUE	0 **	0.52868	0.00873577	TRUE	0.009	0.0055 **
GMPR|P36959	AD	0.52836	41	0.00038405	TRUE	0 **	0.52836	0.00879587	TRUE	0.009	0.0056 **
PGM2|Q96G03	AD	0.527553	41	0.000393514	TRUE	0 **	0.527553	0.00894705	TRUE	0.009	0.0057 **
EVI5L|Q96CN4	AD	-0.526076	41	0.000411387	TRUE	0 **	-0.526076	0.00923156	TRUE	0.009	0.0058 **
ILF2|Q12905	AD	0.526755	41	0.000403079	TRUE	0 **	0.526755	0.00910056	TRUE	0.009	0.0058 **
OLFM1|Q99784	AD	-0.526466	41	0.000406596	TRUE	0 **	-0.526466	0.00915628	TRUE	0.009	0.0058 **
GFAP|P14136	AD	0.525596	41	0.000417353	TRUE	0 **	0.525596	0.00932555	TRUE	0.009	0.0059 **
ICAM1|P05362	AD	0.526018	41	0.0004121	TRUE	0 **	0.526018	0.00924301	TRUE	0.009	0.0059 **
SEPT5|Q99719	AD	-0.523228	41	0.000447925	TRUE	0 **	-0.523228	0.00980028	TRUE	0.01	0.0062 **
NUP155|O75694	AD	0.520659	41	0.000483343	TRUE	0 **	0.520659	0.0103394	TRUE	0.01	0.0065 **
CPSF1|Q10570	AD	0.519957	41	0.000493451	TRUE	0 **	0.519957	0.0104909	TRUE	0.01	0.0066 **
LRRC75A|Q8NAA5	AD	-0.519912	41	0.000494101	TRUE	0 **	-0.519912	0.0105003	TRUE	0.011	0.0066 **
PALM3|A6NDB9	AD	0.519664	41	0.000497729	TRUE	0 **	0.519664	0.0105547	TRUE	0.011	0.0067 **
SPRED2|Q7Z698	AD	-0.518604	41	0.000513457	TRUE	0.001 **	-0.518604	0.0107884	TRUE	0.011	0.0068 **
GPT|P24298	AD	0.518036	41	0.000522074	TRUE	0.001 **	0.518036	0.0109156	TRUE	0.011	0.0069 **
CHDH|Q8NE62	AD	0.517455	41	0.000531016	TRUE	0.001 **	0.517455	0.0110459	TRUE	0.011	0.007 **
SERPINE2|P07093	AD	-0.516785	41	0.000541507	TRUE	0.001 **	-0.516785	0.0111999	TRUE	0.011	0.0071 **
FTO|Q9C0B1	AD	0.516066	41	0.000552963	TRUE	0.001 **	0.516066	0.0113644	TRUE	0.011	0.0072 **
ETNPPL|Q8TBG4	AD	-0.515423	41	0.000563396	TRUE	0.001 **	-0.515423	0.0115133	TRUE	0.012	0.0073 **
PPT1|P50897	AD	0.515529	41	0.000561678	TRUE	0.001 **	0.515529	0.0114889	TRUE	0.011	0.0073 **
ADCYAP1R1|P41586	AD	0.514862	41	0.000572644	TRUE	0.001 **	0.514862	0.0116465	TRUE	0.012	0.0074 **
CDK6|Q00534	AD	-0.609287	28	0.00057879	TRUE	0.001 **	-0.609287	0.0117346	TRUE	0.012	0.0074 **
COPRS|Q9NQ92	AD	0.514656	41	0.000576077	TRUE	0.001 **	0.514656	0.0116959	TRUE	0.012	0.0074 **
GNG12|Q9UBI6	AD	0.514631	41	0.000576496	TRUE	0.001 **	0.514631	0.0117021	TRUE	0.012	0.0074 **
PHF24|Q9UPV7	AD	-0.514689	41	0.000575521	TRUE	0.001 **	-0.514689	0.0116878	TRUE	0.012	0.0074 **
PURG|Q9UJV8	AD	-0.514634	41	0.000576438	TRUE	0.001 **	-0.514634	0.0117012	TRUE	0.012	0.0074 **
AGRN|O00468	AD	0.513775	41	0.000590953	TRUE	0.001 **	0.513775	0.0119068	TRUE	0.012	0.0075 **
DPP6|P42658	AD	-0.513548	41	0.000594838	TRUE	0.001 **	-0.513548	0.0119607	TRUE	0.012	0.0076 **
HMGCS1|Q01581	AD	-0.512313	41	0.000616388	TRUE	0.001 **	-0.512313	0.0122626	TRUE	0.012	0.0078 **
PHKA2|P46019	AD	0.512201	41	0.000618372	TRUE	0.001 **	0.512201	0.0122907	TRUE	0.012	0.0078 **
INAFM2|P0DMQ5	AD	-0.615261	27	0.000636427	TRUE	0.001 **	-0.615261	0.0125403	TRUE	0.013	0.0079 **
NUP205|Q92621	AD	0.510958	41	0.000640823	TRUE	0.001 **	0.510958	0.0126005	TRUE	0.013	0.008 **
ENTPD2|Q9Y5L3	AD	0.509405	41	0.000669916	TRUE	0.001 **	0.509405	0.0129976	TRUE	0.013	0.0082 **
PIPSL|A2A3N6	AD	-0.509422	41	0.000669582	TRUE	0.001 **	-0.509422	0.0129932	TRUE	0.013	0.0082 **
RGS12|O14924	AD	-0.509525	41	0.000667616	TRUE	0.001 **	-0.509525	0.0129665	TRUE	0.013	0.0082 **
ADH5|P11766	AD	0.508294	41	0.000691435	TRUE	0.001 **	0.508294	0.0132875	TRUE	0.013	0.0084 **
AES|Q08117	AD	-0.506684	41	0.000723711	TRUE	0.001 **	-0.506684	0.0137181	TRUE	0.014	0.0087 **
EIF2B2|P49770	AD	0.506469	41	0.00072811	TRUE	0.001 **	0.506469	0.013776	TRUE	0.014	0.0087 **
OTUD3|Q5T2D3	AD	-0.505557	41	0.000747101	TRUE	0.001 **	-0.505557	0.0140272	TRUE	0.014	0.0089 **
RPS6KA2|Q15349	AD	0.505527	41	0.000747732	TRUE	0.001 **	0.505527	0.0140358	TRUE	0.014	0.0089 **
ASAP1|Q9ULH1	AD	-0.504653	41	0.000766342	TRUE	0.001 **	-0.504653	0.0142786	TRUE	0.014	0.009 **
CCDC93|Q567U6	AD	0.503756	41	0.000785868	TRUE	0.001 **	0.503756	0.0145319	TRUE	0.015	0.0092 **
ABCF2|Q9UG63	AD	0.503222	41	0.000797721	TRUE	0.001 **	0.503222	0.0146846	TRUE	0.015	0.0093 **
PDHA1|P08559	AD	-0.50331	41	0.000795745	TRUE	0.001 **	-0.50331	0.0146588	TRUE	0.015	0.0093 **
PRPF31|Q8WWY3	AD	0.503432	41	0.000793045	TRUE	0.001 **	0.503432	0.0146239	TRUE	0.015	0.0093 **
RRAGA|Q7L523	AD	0.50304	41	0.000801793	TRUE	0.001 **	0.50304	0.0147364	TRUE	0.015	0.0093 **
GLRX2|Q9NS18	AD	0.502506	41	0.000813827	TRUE	0.001 **	0.502506	0.0148889	TRUE	0.015	0.0094 **
ADAP1|O75689	AD	-0.500704	41	0.000855693	TRUE	0.001 **	-0.500704	0.0154165	TRUE	0.015	0.0098 **
THY1|P04216	AD	-0.500164	41	0.00086862	TRUE	0.001 **	-0.500164	0.0155777	TRUE	0.016	0.0099 **
PRKDC|P78527	AD	0.499449	41	0.000885993	TRUE	0.001 **	0.499449	0.015793	TRUE	0.016	0.01 **
PTPRF|P10586	AD	-0.499565	41	0.000883137	TRUE	0.001 **	-0.499565	0.0157579	TRUE	0.016	0.01 **
UBA3|Q8TBC4	AD	0.499472	41	0.000885423	TRUE	0.001 **	0.499472	0.0157862	TRUE	0.016	0.01 **
APOE4|APOE4	AD	0.499163	41	0.000893018	TRUE	0.001 **	0.499163	0.0158801	TRUE	0.016	0.0101 **
ITGB4|P16144	AD	0.498497	41	0.000909588	TRUE	0.001 **	0.498497	0.0160831	TRUE	0.016	0.0102 **
RAB6B|Q9NRW1	AD	0.497971	41	0.000922854	TRUE	0.001 **	0.497971	0.0162463	TRUE	0.016	0.0103 **
CYCS|P99999	AD	-0.49708	41	0.000945756	TRUE	0.001 **	-0.49708	0.0165249	TRUE	0.017	0.0105 **
OSTM1|Q86WC4	AD	0.496499	41	0.000960958	TRUE	0.001 **	0.496499	0.0167069	TRUE	0.017	0.0106 **
CBARP|Q8N350	AD	-0.495852	41	0.000978133	TRUE	0.001 **	-0.495852	0.0169134	TRUE	0.017	0.0107 **
GUK1|Q16774	AD	-0.495819	41	0.000978995	TRUE	0.001 **	-0.495819	0.0169238	TRUE	0.017	0.0107 **
PALM2|Q8IXS6	AD	-0.495755	41	0.000980732	TRUE	0.001 **	-0.495755	0.0169449	TRUE	0.017	0.0107 **
RAPGEF6|Q8TEU7	AD	0.495518	41	0.000987109	TRUE	0.001 **	0.495518	0.0170205	TRUE	0.017	0.0108 **
TMEM184C|Q9NVA4	AD	0.494947	41	0.00100261	TRUE	0.001 **	0.494947	0.0172059	TRUE	0.017	0.0109 **
CNST|Q6PJW8	AD	0.493918	41	0.0010311	TRUE	0.001 **	0.493918	0.0175435	TRUE	0.018	0.0111 **
PDHX|O00330	AD	-0.492869	41	0.00106089	TRUE	0.001 **	-0.492869	0.0178913	TRUE	0.018	0.0113 **
GRASP|Q7Z6J2	AD	-0.49105	41	0.00111438	TRUE	0.001 **	-0.49105	0.0185103	TRUE	0.019	0.0117 **
PRKAB1|Q9Y478	AD	-0.490985	41	0.00111634	TRUE	0.001 **	-0.490985	0.0185327	TRUE	0.019	0.0117 **
F10|P00742	AD	0.592631	27	0.00112486	TRUE	0.001 **	0.592631	0.0186306	TRUE	0.019	0.0118 **
ITGB5|P18084	AD	0.490642	41	0.00112671	TRUE	0.001 **	0.490642	0.0186517	TRUE	0.019	0.0118 **
AKAP8|O43823	AD	0.489847	41	0.00115104	TRUE	0.001 **	0.489847	0.0189288	TRUE	0.019	0.012 **
SMARCA1|P28370	AD	0.489625	41	0.00115793	TRUE	0.001 **	0.489625	0.0190068	TRUE	0.019	0.012 **
SYNM|O15061	AD	0.489548	41	0.00116033	TRUE	0.001 **	0.489548	0.0190343	TRUE	0.019	0.0121 **
UNC13D|Q70J99	AD	0.489154	41	0.00117264	TRUE	0.001 **	0.489154	0.0191728	TRUE	0.019	0.0121 **
RANGAP1|P46060	AD	0.48901	41	0.00117718	TRUE	0.001 **	0.48901	0.0192244	TRUE	0.019	0.0122 **
SEH1L|Q96EE3	AD	0.488542	41	0.00119203	TRUE	0.001 **	0.488542	0.0193931	TRUE	0.019	0.0123 **
GMPPB|Q9Y5P6	AD	0.487762	41	0.00121715	TRUE	0.001 **	0.487762	0.0196757	TRUE	0.02	0.0125 **
EPHA5|P54756	AD	-0.486539	41	0.00125746	TRUE	0.001 **	-0.486539	0.0201234	TRUE	0.02	0.0127 **
ILVBL|A1L0T0	AD	0.485241	41	0.00130156	TRUE	0.001 **	0.485241	0.0206071	TRUE	0.021	0.013 **
TMEM201|Q5SNT2	AD	0.484497	41	0.00132745	TRUE	0.001 **	0.484497	0.0208898	TRUE	0.021	0.0132 **
VSTM2L|Q96N03	AD	-0.484696	41	0.00132048	TRUE	0.001 **	-0.484696	0.0208141	TRUE	0.021	0.0132 **
PTPN1|P18031	AD	-0.484323	41	0.00133355	TRUE	0.001 **	-0.484323	0.0209559	TRUE	0.021	0.0133 **
AGPAT1|Q99943	AD	-0.483781	41	0.00135278	TRUE	0.001 **	-0.483781	0.0211629	TRUE	0.021	0.0134 **
KIF5A|Q12840	AD	-0.483866	41	0.00134974	TRUE	0.001 **	-0.483866	0.0211303	TRUE	0.021	0.0134 **
NOCT|Q9UK39	AD	-0.483705	41	0.00135549	TRUE	0.001 **	-0.483705	0.0211916	TRUE	0.021	0.0134 **
NCALD|P61601	AD	-0.482573	41	0.00139647	TRUE	0.001 **	-0.482573	0.0216294	TRUE	0.022	0.0137 **
FABP3|P05413	AD	-0.48171	41	0.00142847	TRUE	0.001 **	-0.48171	0.0219683	TRUE	0.022	0.0139 **
CAPN2|P17655	AD	0.480924	41	0.00145819	TRUE	0.001 **	0.480924	0.0222805	TRUE	0.022	0.0141 **
IDH2|P48735	AD	-0.480164	41	0.00148744	TRUE	0.001 **	-0.480164	0.0225859	TRUE	0.023	0.0143 **
FBXO38|Q6PIJ6	AD	0.479671	41	0.00150664	TRUE	0.002 **	0.479671	0.0227857	TRUE	0.023	0.0144 **
LRBA|P50851	AD	0.47991	41	0.00149729	TRUE	0.001 **	0.47991	0.0226884	TRUE	0.023	0.0144 **
TST|Q16762	AD	0.479148	41	0.00152732	TRUE	0.002 **	0.479148	0.0229997	TRUE	0.023	0.0146 **
TMEM106B|Q9NUM4	AD	0.478476	41	0.00155422	TRUE	0.002 **	0.478476	0.0232759	TRUE	0.023	0.0147 **
CALR|P27797	AD	-0.477746	41	0.00158391	TRUE	0.002 **	-0.477746	0.0235768	TRUE	0.024	0.0149 **
PLXNB2|O15031	AD	0.478012	41	0.00157304	TRUE	0.002 **	0.478012	0.0234669	TRUE	0.023	0.0149 **
CLIP3|Q96DZ5	AD	-0.477631	41	0.00158865	TRUE	0.002 **	-0.477631	0.0236255	TRUE	0.024	0.015 **
CPE|P16870	AD	0.477459	41	0.00159572	TRUE	0.002 **	0.477459	0.0236974	TRUE	0.024	0.015 **
APBB1|O00213	AD	-0.477115	41	0.00161001	TRUE	0.002 **	-0.477115	0.0238403	TRUE	0.024	0.0151 **
RASA4B|C9J798	AD	0.476694	41	0.00162763	TRUE	0.002 **	0.476694	0.0240163	TRUE	0.024	0.0152 **
C12orf57|Q99622	AD	-0.476188	41	0.00164901	TRUE	0.002 **	-0.476188	0.0242302	TRUE	0.024	0.0153 **
ERBIN|Q96RT1	AD	0.476462	41	0.0016374	TRUE	0.002 **	0.476462	0.0241138	TRUE	0.024	0.0153 **
TSN|Q15631	AD	0.476392	41	0.00164036	TRUE	0.002 **	0.476392	0.0241437	TRUE	0.024	0.0153 **
PRKAB2|O43741	AD	0.476041	41	0.00165525	TRUE	0.002 **	0.476041	0.0242928	TRUE	0.024	0.0154 **
SLC6A15|Q9H2J7	AD	0.474818	41	0.00170815	TRUE	0.002 **	0.474818	0.0248193	TRUE	0.025	0.0157 **
ADAM11|O75078	AD	-0.474555	41	0.00171973	TRUE	0.002 **	-0.474555	0.0249347	TRUE	0.025	0.0158 **
CRYL1|Q9Y2S2	AD	0.47465	41	0.00171557	TRUE	0.002 **	0.47465	0.0248932	TRUE	0.025	0.0158 **
LGI4|Q8N135	AD	0.474439	41	0.00172486	TRUE	0.002 **	0.474439	0.0249856	TRUE	0.025	0.0158 **
GNAL|P38405	AD	-0.474322	41	0.00173004	TRUE	0.002 **	-0.474322	0.0250373	TRUE	0.025	0.0159 **
CAMKK2|Q96RR4	AD	-0.473343	41	0.00177393	TRUE	0.002 **	-0.473343	0.0254688	TRUE	0.025	0.0161 **
IFT140|Q96RY7	AD	0.472619	41	0.00180704	TRUE	0.002 **	0.472619	0.0257898	TRUE	0.026	0.0163 **
DGCR2|P98153	AD	0.572286	27	0.00181342	TRUE	0.002 **	0.572286	0.0258508	TRUE	0.026	0.0164 **
SLC38A1|Q9H2H9	AD	0.472324	41	0.00182072	TRUE	0.002 **	0.472324	0.0259203	TRUE	0.026	0.0164 **
BANF1|O75531	AD	0.470137	41	0.00192469	TRUE	0.002 **	0.470137	0.0269145	TRUE	0.027	0.017 **
COA5|Q86WW8	AD	-0.47041	41	0.00191147	TRUE	0.002 **	-0.47041	0.0267899	TRUE	0.027	0.017 **
SYT12|Q8IV01	AD	-0.470364	41	0.00191366	TRUE	0.002 **	-0.470364	0.0268104	TRUE	0.027	0.017 **
PDS5B|Q9NTI5	AD	0.470059	41	0.00192853	TRUE	0.002 **	0.470059	0.0269508	TRUE	0.027	0.0171 **
TMEM199|Q8N511	AD	0.469093	41	0.00197618	TRUE	0.002 **	0.469093	0.0274029	TRUE	0.027	0.0174 **
PHYH|O14832	AD	-0.468635	41	0.00199914	TRUE	0.002 **	-0.468635	0.0276177	TRUE	0.028	0.0175 **
MAPK11|Q15759	AD	-0.467891	41	0.00203693	TRUE	0.002 **	-0.467891	0.027972	TRUE	0.028	0.0177 **
LPIN1|Q14693	AD	0.467442	41	0.00206009	TRUE	0.002 **	0.467442	0.0281884	TRUE	0.028	0.0178 **
CAPG|P40121	AD	0.46721	41	0.00207211	TRUE	0.002 **	0.46721	0.0283008	TRUE	0.028	0.0179 **
ARC|Q7LC44	AD	-0.465204	41	0.0021788	TRUE	0.002 **	-0.465204	0.0292758	TRUE	0.029	0.0185 **
NDUFAF8|A1L188	AD	-0.56429	27	0.00216979	TRUE	0.002 **	-0.56429	0.0291937	TRUE	0.029	0.0185 **
SGTA|O43765	AD	-0.464842	41	0.00219853	TRUE	0.002 **	-0.464842	0.0294554	TRUE	0.029	0.0187 **
SH3GLB2|Q9NR46	AD	-0.46464	41	0.00220966	TRUE	0.002 **	-0.46464	0.0295558	TRUE	0.03	0.0187 **
WFS1|O76024	AD	0.464211	41	0.00223335	TRUE	0.002 **	0.464211	0.0297706	TRUE	0.03	0.0189 **
DDA1|Q9BW61	AD	-0.463462	41	0.00227534	TRUE	0.002 **	-0.463462	0.0301497	TRUE	0.03	0.0191 **
CD109|Q6YHK3	AD	0.462992	41	0.00230201	TRUE	0.002 **	0.462992	0.0303881	TRUE	0.03	0.0192 **
AMD1|P17707	AD	0.462768	41	0.00231482	TRUE	0.002 **	0.462768	0.0305025	TRUE	0.031	0.0193 **
CAPN1|P07384	AD	0.461888	41	0.00236576	TRUE	0.002 **	0.461888	0.0309516	TRUE	0.031	0.0196 **
EHD1|Q9H4M9	AD	0.461549	41	0.00238566	TRUE	0.002 **	0.461549	0.0311283	TRUE	0.031	0.0197 **
NAPG|Q99747	AD	-0.461682	41	0.00237781	TRUE	0.002 **	-0.461682	0.0310585	TRUE	0.031	0.0197 **
SDC4|P31431	AD	0.461467	41	0.00239047	TRUE	0.002 **	0.461467	0.0311706	TRUE	0.031	0.0197 **
TIMM8A|O60220	AD	-0.461357	41	0.00239698	TRUE	0.002 **	-0.461357	0.031227	TRUE	0.031	0.0198 **
CAMSAP1|Q5T5Y3	AD	-0.461007	41	0.00241772	TRUE	0.002 **	-0.461007	0.031409	TRUE	0.031	0.0199 **
STMN3|Q9NZ72	AD	-0.460835	41	0.00242802	TRUE	0.002 **	-0.460835	0.0314991	TRUE	0.031	0.0199 **
HDAC8|Q9BY41	AD	0.460634	41	0.00244006	TRUE	0.002 **	0.460634	0.0316042	TRUE	0.032	0.02 **
SMYD5|Q6GMV2	AD	0.460119	41	0.00247114	TRUE	0.002 **	0.460119	0.0318752	TRUE	0.032	0.0202 **
CAMK2G|Q13555	AD	0.459748	41	0.00249375	TRUE	0.002 **	0.459748	0.0320726	TRUE	0.032	0.0203 **
CAPZA1|P52907	AD	-0.459878	41	0.00248584	TRUE	0.002 **	-0.459878	0.0320042	TRUE	0.032	0.0203 **
FAT1|Q14517	AD	0.459378	41	0.00251651	TRUE	0.003 **	0.459378	0.0322683	TRUE	0.032	0.0204 **
MAP1LC3A|Q9H492	AD	-0.458832	41	0.0025504	TRUE	0.003 **	-0.458832	0.0325614	TRUE	0.033	0.0206 **
SLC6A11|P48066	AD	0.458759	41	0.00255493	TRUE	0.003 **	0.458759	0.0326007	TRUE	0.033	0.0206 **
SGTB|Q96EQ0	AD	-0.458693	41	0.00255909	TRUE	0.003 **	-0.458693	0.0326364	TRUE	0.033	0.0207 **
TMEM35A|Q53FP2	AD	0.4584	41	0.00257752	TRUE	0.003 **	0.4584	0.032795	TRUE	0.033	0.0208 **
STARD10|Q9Y365	AD	0.457489	41	0.00263546	TRUE	0.003 **	0.457489	0.0332878	TRUE	0.033	0.0211 **
TMEM150C|B9EJG8	AD	0.554912	27	0.00266298	TRUE	0.003 **	0.554912	0.0335227	TRUE	0.034	0.0212 **
NRIP2|Q9BQI9	AD	0.456832	41	0.00267801	TRUE	0.003 **	0.456832	0.0336508	TRUE	0.034	0.0213 **
ACTR6|Q9GZN1	AD	0.456562	41	0.00269564	TRUE	0.003 **	0.456562	0.0337999	TRUE	0.034	0.0214 **
PACSIN1|Q9BY11	AD	-0.456548	41	0.00269654	TRUE	0.003 **	-0.456548	0.0338073	TRUE	0.034	0.0214 **
ASS1|P00966	AD	0.456402	41	0.00270611	TRUE	0.003 **	0.456402	0.0338892	TRUE	0.034	0.0215 **
SH3GL1|Q99961	AD	-0.456089	41	0.00272679	TRUE	0.003 **	-0.456089	0.0340621	TRUE	0.034	0.0216 **
UBE2V1|Q13404	AD	-0.455824	41	0.0027444	TRUE	0.003 **	-0.455824	0.0342094	TRUE	0.034	0.0217 **
CTPS2|Q9NRF8	AD	0.45545	41	0.00276941	TRUE	0.003 **	0.45545	0.0344168	TRUE	0.034	0.0218 **
HS6ST3|Q8IZP7	AD	-0.455538	41	0.00276348	TRUE	0.003 **	-0.455538	0.0343676	TRUE	0.034	0.0218 **
TTL|Q8NG68	AD	-0.455527	41	0.00276425	TRUE	0.003 **	-0.455527	0.0343741	TRUE	0.034	0.0218 **
ARRB2|P32121	AD	-0.455174	41	0.00278794	TRUE	0.003 **	-0.455174	0.0345722	TRUE	0.035	0.0219 **
MAGI1|Q96QZ7	AD	-0.455006	41	0.00279936	TRUE	0.003 **	-0.455006	0.0346682	TRUE	0.035	0.022 **
PGD|P52209	AD	0.454861	41	0.00280916	TRUE	0.003 **	0.454861	0.0347503	TRUE	0.035	0.022 **
RALA|P11233	AD	-0.454602	41	0.00282679	TRUE	0.003 **	-0.454602	0.034896	TRUE	0.035	0.0221 **
SLIRP|Q9GZT3	AD	-0.45442	41	0.00283925	TRUE	0.003 **	-0.45442	0.0349998	TRUE	0.035	0.0222 **
SPOCK1|Q08629	AD	0.454454	41	0.00283698	TRUE	0.003 **	0.454454	0.0349811	TRUE	0.035	0.0222 **
CALCOCO1|Q9P1Z2	AD	-0.454086	41	0.00286229	TRUE	0.003 **	-0.454086	0.0351919	TRUE	0.035	0.0223 **
LIG3|P49916	AD	0.453521	41	0.00290152	TRUE	0.003 **	0.453521	0.0355176	TRUE	0.036	0.0225 **
RAB11B|Q15907	AD	0.453455	41	0.00290614	TRUE	0.003 **	0.453455	0.0355555	TRUE	0.036	0.0225 **
BAIAP2|Q9UQB8	AD	-0.451907	41	0.00301636	TRUE	0.003 **	-0.451907	0.0364525	TRUE	0.036	0.0231 **
CHGA|P10645	AD	0.451916	41	0.00301566	TRUE	0.003 **	0.451916	0.036447	TRUE	0.036	0.0231 **
PTPRK|Q15262	AD	0.451852	41	0.00302029	TRUE	0.003 **	0.451852	0.0364837	TRUE	0.036	0.0231 **
PGAM2|P15259	AD	0.451521	41	0.00304436	TRUE	0.003 **	0.451521	0.0366791	TRUE	0.037	0.0232 **
SMPD3|Q9NY59	AD	-0.45156	41	0.00304154	TRUE	0.003 **	-0.45156	0.036656	TRUE	0.037	0.0232 **
CCDC22|O60826	AD	0.451103	41	0.00307496	TRUE	0.003 **	0.451103	0.0369259	TRUE	0.037	0.0234 **
PGM3|O95394	AD	0.451137	41	0.0030725	TRUE	0.003 **	0.451137	0.0369064	TRUE	0.037	0.0234 **
PHYHD1|Q5SRE7	AD	0.449798	41	0.00317229	TRUE	0.003 **	0.449798	0.0377061	TRUE	0.038	0.0239 **
CMBL|Q96DG6	AD	0.449452	41	0.00319857	TRUE	0.003 **	0.449452	0.0379154	TRUE	0.038	0.024 **
BRINP1|O60477	AD	-0.449208	41	0.00321722	TRUE	0.003 **	-0.449208	0.0380628	TRUE	0.038	0.0241 **
NRXN1|P58400	AD	0.536612	28	0.00324108	TRUE	0.003 **	0.536612	0.0382506	TRUE	0.038	0.0242 **
TFE3|P19532	AD	-0.448826	41	0.00324658	TRUE	0.003 **	-0.448826	0.0382947	TRUE	0.038	0.0242 **
CNOT9|Q92600	AD	0.448479	41	0.0032734	TRUE	0.003 **	0.448479	0.0385053	TRUE	0.039	0.0244 **
ELFN1|P0C7U0	AD	-0.448206	41	0.00329466	TRUE	0.003 **	-0.448206	0.0386721	TRUE	0.039	0.0245 **
CNNM3|Q8NE01	AD	0.448034	41	0.00330818	TRUE	0.003 **	0.448034	0.0387773	TRUE	0.039	0.0246 **
ATP5F1A|P25705	AD	-0.44777	41	0.00332888	TRUE	0.003 **	-0.44777	0.0389407	TRUE	0.039	0.0247 **
PLCH1|Q4KWH8	AD	-0.447417	41	0.00335684	TRUE	0.003 **	-0.447417	0.039158	TRUE	0.039	0.0248 **
ALDOB|P05062	AD	-0.53437	28	0.00339766	TRUE	0.003 **	-0.53437	0.0394768	TRUE	0.039	0.025 **
RRAGC|Q9HB90	AD	0.446855	41	0.00340174	TRUE	0.003 **	0.446855	0.0395079	TRUE	0.04	0.025 **
TRHDE|Q9UKU6	AD	-0.446274	41	0.00344875	TRUE	0.003 **	-0.446274	0.0398753	TRUE	0.04	0.0252 **
UTRN|P46939	AD	0.445808	41	0.0034868	TRUE	0.003 **	0.445808	0.0401686	TRUE	0.04	0.0254 **
DLG1|Q12959	AD	-0.445636	41	0.00350095	TRUE	0.004 **	-0.445636	0.0402774	TRUE	0.04	0.0255 **
KIAA1549|Q9HCM3	AD	-0.445668	41	0.00349832	TRUE	0.003 **	-0.445668	0.0402572	TRUE	0.04	0.0255 **
MPPED2|Q15777	AD	-0.445525	41	0.00351012	TRUE	0.004 **	-0.445525	0.0403478	TRUE	0.04	0.0255 **
CDK16|Q00536	AD	-0.445082	41	0.00354689	TRUE	0.004 **	-0.445082	0.0406292	TRUE	0.041	0.0257 **
MECR|Q9BV79	AD	-0.44518	41	0.00353873	TRUE	0.004 **	-0.44518	0.0405671	TRUE	0.041	0.0257 **
POLR2I|P36954	AD	0.445179	41	0.00353883	TRUE	0.004 **	0.445179	0.0405679	TRUE	0.041	0.0257 **
IKBKB|O14920	AD	0.444994	41	0.00355426	TRUE	0.004 **	0.444994	0.0406847	TRUE	0.041	0.0258 **
GHDC|Q8N2G8	AD	0.444565	41	0.00359025	TRUE	0.004 **	0.444565	0.0409586	TRUE	0.041	0.0259 **
CTNNBL1|Q8WYA6	AD	0.443605	41	0.00367191	TRUE	0.004 **	0.443605	0.0415775	TRUE	0.042	0.0263 **
PRPSAP1|Q14558	AD	0.443651	41	0.00366791	TRUE	0.004 **	0.443651	0.0415477	TRUE	0.042	0.0263 **
EMC3|Q9P0I2	AD	0.443512	41	0.00367985	TRUE	0.004 **	0.443512	0.0416389	TRUE	0.042	0.0264 **
FBXL16|Q8N461	AD	-0.443114	41	0.00371432	TRUE	0.004 **	-0.443114	0.0418961	TRUE	0.042	0.0265 **
PHYKPL|Q8IUZ5	AD	0.443245	41	0.00370295	TRUE	0.004 **	0.443245	0.0418116	TRUE	0.042	0.0265 **
DOCK4|Q8N1I0	AD	-0.442604	41	0.00375882	TRUE	0.004 **	-0.442604	0.0422296	TRUE	0.042	0.0267 **
GNA11|P29992	AD	0.442289	41	0.00378652	TRUE	0.004 **	0.442289	0.0424351	TRUE	0.042	0.0269 **
SPOCK2|Q92563	AD	0.441951	41	0.00381637	TRUE	0.004 **	0.441951	0.0426572	TRUE	0.043	0.027 **
PNPLA6|Q8IY17	AD	0.441731	41	0.00383604	TRUE	0.004 **	0.441731	0.0428037	TRUE	0.043	0.0271 **
ARHGEF2|Q92974	AD	-0.440447	41	0.00395217	TRUE	0.004 **	-0.440447	0.0436626	TRUE	0.044	0.0276 **
FBXO41|Q8TF61	AD	-0.44016	41	0.0039785	TRUE	0.004 **	-0.44016	0.043856	TRUE	0.044	0.0278 **
GYG2|O15488	AD	0.440174	41	0.00397716	TRUE	0.004 **	0.440174	0.0438463	TRUE	0.044	0.0278 **
ABRACL|Q9P1F3	AD	-0.439662	41	0.00402464	TRUE	0.004 **	-0.439662	0.0441939	TRUE	0.044	0.028 **
ENC1|O14682	AD	-0.439546	41	0.00403538	TRUE	0.004 **	-0.439546	0.0442717	TRUE	0.044	0.028 **
GRHPR|Q9UBQ7	AD	0.439604	41	0.00403003	TRUE	0.004 **	0.439604	0.0442334	TRUE	0.044	0.028 **
TNIK|Q9UKE5	AD	-0.439711	41	0.00402006	TRUE	0.004 **	-0.439711	0.0441604	TRUE	0.044	0.028 **
APH1B|Q8WW43	AD	0.525785	28	0.00405867	TRUE	0.004 **	0.525785	0.0444413	TRUE	0.044	0.0281 **
B3GALT6|Q96L58	AD	0.439454	41	0.00404398	TRUE	0.004 **	0.439454	0.0443348	TRUE	0.044	0.0281 **
AK1|P00568	AD	0.439171	41	0.00407056	TRUE	0.004 **	0.439171	0.0445273	TRUE	0.045	0.0282 **
SMARCAD1|Q9H4L7	AD	0.525621	28	0.0040723	TRUE	0.004 **	0.525621	0.0445401	TRUE	0.045	0.0282 **
MAOB|P27338	AD	0.439006	41	0.00408607	TRUE	0.004 **	0.439006	0.0446404	TRUE	0.045	0.0283 **
PAK1|Q13153	AD	-0.438846	41	0.00410122	TRUE	0.004 **	-0.438846	0.0447512	TRUE	0.045	0.0283 **
DDX20|Q9UHI6	AD	0.43867	41	0.00411786	TRUE	0.004 **	0.43867	0.0448724	TRUE	0.045	0.0284 **
BLVRA|P53004	AD	0.438231	41	0.00415974	TRUE	0.004 **	0.438231	0.0451753	TRUE	0.045	0.0286 **
PIK3IP1|Q96FE7	AD	-0.4376	41	0.0042206	TRUE	0.004 **	-0.4376	0.0456157	TRUE	0.046	0.0289 **
VSTM2A|Q8TAG5	AD	0.436975	41	0.00428157	TRUE	0.004 **	0.436975	0.0460512	TRUE	0.046	0.0292 **
ARG2|P78540	AD	0.436075	41	0.00437081	TRUE	0.004 **	0.436075	0.0466872	TRUE	0.047	0.0296 **
SSH3|Q8TE77	AD	0.436006	41	0.00437773	TRUE	0.004 **	0.436006	0.0467361	TRUE	0.047	0.0296 **
CLCC1|Q96S66	AD	0.435807	41	0.0043977	TRUE	0.004 **	0.435807	0.0468787	TRUE	0.047	0.0297 **
TMED1|Q13445	AD	0.435819	41	0.00439648	TRUE	0.004 **	0.435819	0.0468702	TRUE	0.047	0.0297 **
DIABLO|Q9NR28	AD	-0.435507	41	0.00442788	TRUE	0.004 **	-0.435507	0.0470921	TRUE	0.047	0.0298 **
PCYOX1L|Q8NBM8	AD	-0.43553	41	0.00442558	TRUE	0.004 **	-0.43553	0.0470755	TRUE	0.047	0.0298 **
LHPP|Q9H008	AD	0.435042	41	0.00447516	TRUE	0.004 **	0.435042	0.0474246	TRUE	0.047	0.03 **
TPH2|Q8IWU9	AD	-0.435044	41	0.00447495	TRUE	0.004 **	-0.435044	0.047423	TRUE	0.047	0.03 **
GALM|Q96C23	AD	0.434814	41	0.00449853	TRUE	0.004 **	0.434814	0.047588	TRUE	0.048	0.0301 **
PPIB|P23284	AD	-0.434907	41	0.00448898	TRUE	0.004 **	-0.434907	0.0475198	TRUE	0.048	0.0301 **
TAPT1|Q6NXT6	AD	0.434944	41	0.00448517	TRUE	0.004 **	0.434944	0.0474944	TRUE	0.047	0.0301 **
TFCP2|Q12800	AD	0.434342	41	0.00454718	TRUE	0.005 **	0.434342	0.0479277	TRUE	0.048	0.0303 **
CIAPIN1|Q6FI81	AD	-0.433935	41	0.00458945	TRUE	0.005 **	-0.433935	0.0482206	TRUE	0.048	0.0305 **
VPS37B|Q9H9H4	AD	-0.433457	41	0.00463955	TRUE	0.005 **	-0.433457	0.0485721	TRUE	0.049	0.0308 **
PAICS|P22234	AD	0.432545	41	0.00473653	TRUE	0.005 **	0.432545	0.049239	TRUE	0.049	0.0312 **
ADGRG1|Q9Y653	AD	0.431404	41	0.00486024	TRUE	0.005 **	0.431404	0.0500865	TRUE	0.05	0.0317 **
TPI1|P60174	AD	-0.431366	41	0.00486439	TRUE	0.005 **	-0.431366	0.0501144	TRUE	0.05	0.0317 **
NTNG2|Q96CW9	AD	-0.430874	41	0.00491872	TRUE	0.005 **	-0.430874	0.0504833	TRUE	0.05	0.032 **
PCSK2|P16519	AD	0.430839	41	0.00492257	TRUE	0.005 **	0.430839	0.0505093	TRUE	0.051	0.032 **
PBLD|P30039	AD	0.430575	41	0.00495198	TRUE	0.005 **	0.430575	0.0507082	TRUE	0.051	0.0321 **
TRRAP|Q9Y4A5	AD	0.430526	41	0.00495739	TRUE	0.005 **	0.430526	0.0507453	TRUE	0.051	0.0321 **
GPC4|O75487	AD	0.430368	41	0.00497505	TRUE	0.005 **	0.430368	0.0508638	TRUE	0.051	0.0322 **
NUDCD3|Q8IVD9	AD	-0.430437	41	0.00496739	TRUE	0.005 **	-0.430437	0.0508126	TRUE	0.051	0.0322 **
MEGF10|Q96KG7	AD	0.430138	41	0.00500088	TRUE	0.005 **	0.430138	0.0510375	TRUE	0.051	0.0323 **
DHX30|Q7L2E3	AD	0.429286	41	0.00509748	TRUE	0.005 **	0.429286	0.0516882	TRUE	0.052	0.0327 **
COMTD1|Q86VU5	AD	0.429164	41	0.00511139	TRUE	0.005 **	0.429164	0.0517807	TRUE	0.052	0.0328 **
RIPOR1|Q6ZS17	AD	-0.429079	41	0.00512118	TRUE	0.005 **	-0.429079	0.0518454	TRUE	0.052	0.0328 **
TRIM25|Q14258	AD	0.429179	41	0.0051097	TRUE	0.005 **	0.429179	0.0517692	TRUE	0.052	0.0328 **
HABP2|Q14520	AD	0.522547	27	0.00516993	TRUE	0.005 **	0.522547	0.0521682	TRUE	0.052	0.033 **
PREPL|Q4J6C6	AD	0.428727	41	0.00516177	TRUE	0.005 **	0.428727	0.0521141	TRUE	0.052	0.033 **
SNX27|Q96L92	AD	0.42862	41	0.00517412	TRUE	0.005 **	0.42862	0.0521959	TRUE	0.052	0.0331 **
TXNDC9|O14530	AD	-0.42843	41	0.00519617	TRUE	0.005 **	-0.42843	0.0523415	TRUE	0.052	0.0331 **
HECW2|Q9P2P5	AD	-0.428214	41	0.00522126	TRUE	0.005 **	-0.428214	0.0525062	TRUE	0.053	0.0332 **
NECAP1|Q8NC96	AD	-0.428012	41	0.00524495	TRUE	0.005 **	-0.428012	0.0526653	TRUE	0.053	0.0333 **
GPC5|P78333	AD	0.427753	41	0.00527537	TRUE	0.005 **	0.427753	0.0528659	TRUE	0.053	0.0335 **
SETMAR|Q53H47	AD	0.427706	41	0.00528084	TRUE	0.005 **	0.427706	0.0529021	TRUE	0.053	0.0335 **
UPF2|Q9HAU5	AD	0.42761	41	0.00529222	TRUE	0.005 **	0.42761	0.0529786	TRUE	0.053	0.0335 **
NMD3|Q96D46	AD	0.427423	41	0.00531431	TRUE	0.005 **	0.427423	0.0531249	TRUE	0.053	0.0336 **
NUDT4|Q9NZJ9	AD	-0.427519	41	0.00530303	TRUE	0.005 **	-0.427519	0.0530503	TRUE	0.053	0.0336 **
TXN|P10599	AD	-0.427467	41	0.00530913	TRUE	0.005 **	-0.427467	0.0530895	TRUE	0.053	0.0336 **
DAPK1|P53355	AD	0.427139	41	0.00534814	TRUE	0.005 **	0.427139	0.053349	TRUE	0.053	0.0338 **
TMEM63C|Q9P1W3	AD	0.426863	41	0.0053811	TRUE	0.005 **	0.426863	0.0535643	TRUE	0.054	0.0339 **
PPP1R7|Q15435	AD	-0.426409	41	0.00543578	TRUE	0.005 **	-0.426409	0.0539215	TRUE	0.054	0.0341 **
RGS7|P49802	AD	-0.426468	41	0.00542855	TRUE	0.005 **	-0.426468	0.0538731	TRUE	0.054	0.0341 **
COL9A3|Q14050	AD	-0.510969	28	0.00545808	TRUE	0.005 **	-0.510969	0.0540672	TRUE	0.054	0.0342 **
NHEJ1|Q9H9Q4	AD	0.426202	41	0.00546079	TRUE	0.005 **	0.426202	0.054085	TRUE	0.054	0.0342 **
TGFB2|P61812	AD	0.425692	41	0.00552299	TRUE	0.006 **	0.425692	0.0544884	TRUE	0.054	0.0345 **
ERP44|Q9BS26	AD	-0.425196	41	0.00558409	TRUE	0.006 **	-0.425196	0.0548846	TRUE	0.055	0.0348 **
PLXNB1|O43157	AD	0.425039	41	0.00560357	TRUE	0.006 **	0.425039	0.0550101	TRUE	0.055	0.0348 **
RTN4|Q9NQC3	AD	-0.424898	41	0.00562111	TRUE	0.006 **	-0.424898	0.0551229	TRUE	0.055	0.0349 **
DENND4C|Q5VZ89	AD	0.424628	41	0.00565469	TRUE	0.006 **	0.424628	0.0553393	TRUE	0.055	0.035 **
ZNF365|Q70YC5	AD	-0.424625	41	0.00565512	TRUE	0.006 **	-0.424625	0.055342	TRUE	0.055	0.035 **
HSP90B1|P14625	AD	-0.424425	41	0.00568016	TRUE	0.006 **	-0.424425	0.0555036	TRUE	0.056	0.0351 **
[truncated: 7,887 more rows]

## Sheet: MMSE
measure1	measure2	r	n	P	sig_p	p_if_sig	r_if_sig	P_adj	sig_p_adj	p_adj_if_sig	q_val
[truncated: 8,212 more rows]

[truncated: 25 more sheets: FrontalNP, FrontalDP, FrontalNFT, total_length_um, total_spines, spine_density, spine_length, volume, head_diameter, thin_spine_density, stubby_spine_density, mushroom_spine_density, filopodia_spine_density, thin_spine_length, stubby_spine_length, mushroom_spine_length, filopodia_spine_length, thin_head_diameter, stubby_head_diameter, mushroom_head_diameter …]
